# Supplementary material for: The gut microbiota and its metabolite butyrate shape metabolism and antiviral immunity along the gut-lung axis in the chicken
Source: Commun Biol. 2024 Sep 20;7:1185. doi: 10.1038/s42003-024-06815-0 (PMC11413219; doi:10.1038/s42003-024-06815-0)
Supplement: Supplementary file 3 — Supplementary Data 1 [file 42003_2024_6815_MOESM3_ESM.xlsx]

## Sheet: CAECA
Column1	Column2	Column3	Column4	Column5	Column6	Column7	Column8	Column9	Column10	Column11	Column12	Column13	Column14
ID	log2FoldChange	padj	GF1	GF2	GF3	GF4	GF5	CV1	CV2	CV3	CV4	CV5	Gene.name
ENSGALG00000000011	0.675366	0.588004	7.05983	8.01115	6.98923	7.85093	8.00943	7.87933	7.84786	9.20295	8.30117	9.38701
ENSGALG00000000044	-1.16601	NA	5.11403	2.90752	5.06289	2.84937	2.32971	2.51303	2.86175	3.41985	3.77949	3.48825
ENSGALG00000000048	-1.16926	0.339828	9.01852	8.41072	8.92833	8.24251	8.85833	8.55933	7.73617	5.76202	7.21153	5.87726	ATP6V1AL
ENSGALG00000000055	0.173193	0.884733	10.5759	10.1358	10.4702	9.93305	10.6006	10.7531	10.7422	10.7749	10.1436	10.9904	LAMTOR3
ENSGALG00000000059	0.147336	0.94762	5.40224	6.76948	5.34822	6.63409	7.0373	5.76531	6.87771	6.43733	7.27883	6.56608	TUBB3
ENSGALG00000000067	-0.811835	0.474885	7.97795	9.54775	7.89818	9.3568	9.02403	7.83145	8.8197	7.61569	8.14761	7.76801	SPR
ENSGALG00000000071	0.336406	0.805606	6.60625	6.83735	6.54019	6.7006	6.94411	7.13601	6.96524	7.62389	6.59839	7.77636	DDIAS
ENSGALG00000000081	0.761046	NA	4.75349	2.52397	4.70596	2.47349	2.32971	3.04797	3.15437	3.26082	5.61829	3.32604	IL4I1
ENSGALG00000000086	0.589023	0.601298	10.7509	9.93614	10.6434	9.73742	11.3076	11.2521	11.1718	11.9454	10.8237	12.1843	TIMM17A
ENSGALG00000000091	0.127043	0.924219	8.28825	8.71128	8.20536	8.53705	8.05471	8.42954	8.32684	8.70498	8.51165	8.87908	INTS4
ENSGALG00000000094	-0.214091	0.864655	8.27761	9.07213	8.19483	8.89069	8.87736	8.79395	8.32317	8.73555	8.34501	8.91026	ADIPOR1
ENSGALG00000000102	1.9431	0.0120072	5.20669	5.34994	5.15462	5.24294	5.99023	6.14199	7.62708	7.74151	7.6276	7.89634	UBE2T
ENSGALG00000000104	-0.578102	NA	3.87982	3.85896	3.84102	3.78178	4.2784	3.8328	3.87029	3.26082	3.34954	3.32604	CRY4
ENSGALG00000000106	0.109882	0.943832	7.443	7.68256	7.36857	7.52891	7.3774	7.31691	7.98448	7.85026	7.12273	8.00727	LRIF1
ENSGALG00000000109	0.155205	0.903871	9.59549	10.2481	9.49954	10.0431	9.86009	10.0318	9.96964	10.388	9.87525	10.5958	AFMID
ENSGALG00000000112	1.32878	NA	2.46769	2	2.44302	1.96	2.59791	2.7142	3.50528	2	2.73427	2.04	PLP1
ENSGALG00000000120	1.35284	NA	4.3818	2.52397	4.33799	2.47349	2	2.2792	3.01547	3.08206	5.9006	3.1437	BMP10
ENSGALG00000000122	0.0782529	0.963937	13.1638	14.1766	13.0321	13.893	14.6403	14.3444	14.2079	14.1797	14.0229	14.4633	GNB2L1
ENSGALG00000000129	0.434324	0.698711	9.67333	10.4852	9.57659	10.2755	10.6411	10.6572	10.3909	11.3187	10.4631	11.5451	TCF25
ENSGALG00000000137	0.841148	0.36843	8.35388	8.88703	8.27034	8.70929	9.40458	9.2106	9.35431	10.3808	9.87389	10.5884	SNRPE
ENSGALG00000000141	-0.206284	0.97599	5.86719	8.16875	5.80852	8.00537	10.1944	10.4169	6.90748	7.41313	6.6245	7.56139	BLB1
ENSGALG00000000142	0.243318	0.80227	11.3717	11.255	11.258	11.0299	11.5532	11.5586	11.6119	11.9604	11.3719	12.1996	CEPT1
ENSGALG00000000146	-0.329914	0.848741	8.36397	8.03061	8.28033	7.87	7.33214	7.14475	8.31948	6.52744	7.95014	6.65798	SUPT6H
ENSGALG00000000150	0.322536	0.846859	14.3754	14.2246	14.2316	13.9401	16.0582	15.8739	15.2202	15.6953	14.8651	16.0092	RPL9
ENSGALG00000000151	-0.159839	0.958124	5.42813	4.64499	5.37385	4.55209	4.11699	4.96952	4.51075	4.29563	4.93274	4.38155	ADAMTS19
ENSGALG00000000154	0.0831148	0.963833	7.92893	7.76619	7.84964	7.61087	7.59993	8.1548	8.28587	7.24271	7.45648	7.38756	DENND2D
ENSGALG00000000156	-0.587048	0.512876	10.7393	11.3188	10.6319	11.0924	10.6336	10.5771	10.4653	9.68048	10.4865	9.87409	BRD2
ENSGALG00000000158	-0.0100056	0.997592	2.65475	3.67335	2.62821	3.59988	5.55874	5.11883	4.22577	4.37544	3.77949	4.46295	DMA
ENSGALG00000000161	-0.269001	0.831918	7.82557	7.76619	7.74732	7.61087	7.75887	7.43555	7.50906	7.95789	7.03785	8.11704	ISOC1
ENSGALG00000000162	-0.122464	0.944266	7.24601	7.93058	7.17355	7.77197	8.0379	7.01738	8.28587	7.36506	7.64045	7.51236	DMB1
ENSGALG00000000172	-0.0801562	NA	3.95298	2.90752	3.91345	2.84937	2	2.51303	2	2.87797	4.18237	2.93553	MYOG
ENSGALG00000000184	-0.0448799	0.993005	3.80275	3.21022	3.76472	3.14601	4.98778	5.22148	3.28106	3.08206	4.03443	3.1437	SLC27A6
ENSGALG00000000186	0.0115924	0.996135	7.82557	6.67372	7.74732	6.54024	6.46299	6.58859	7.2394	6.76823	7.69074	6.90359	MTCH1
ENSGALG00000000189	-0.480958	0.715038	8.66276	7.27277	8.57614	7.12732	7.60754	7.6954	7.54738	7.67209	7.02811	7.82553	YTHDC2
ENSGALG00000000195	-0.685593	0.676499	7.02632	5.72917	6.95605	5.61458	5.31999	5.87435	5.43389	5.46643	5.53815	5.57576	SVCT2
ENSGALG00000000201	-0.395329	0.756307	8.85874	9.19794	8.77015	9.01398	8.22284	8.08391	8.89346	7.80053	8.64517	7.95654	PLEKHM1
ENSGALG00000000208	-0.00350757	0.998094	6.11046	5.94963	6.04936	5.83063	5.03373	5.37782	6.199	5.87617	5.4533	5.99369	MCC
ENSGALG00000000209	0.249046	0.887887	6.85557	7.30509	6.78701	7.15899	6.10231	6.97883	6.83704	6.61224	7.63404	6.74449	PRNP
ENSGALG00000000215	-0.537953	0.840991	6.07812	4.64499	6.01734	4.55209	4.11699	3.74362	5.09753	4.65673	5.09091	4.74986	DCP2
ENSGALG00000000217	-0.648398	0.768017	5.34902	5.94963	5.29553	5.83063	4.11699	4.14286	4.87453	4.52293	5.1991	4.61339	PPFIA4
ENSGALG00000000218	0.398062	0.741851	10.0859	9.61052	9.98506	9.41831	10.2442	10.1623	9.83283	11.1259	10.13	11.3484	SRP19
ENSGALG00000000220	-0.780903	0.479526	8.88468	8.69308	8.79583	8.51922	7.33214	7.83685	7.96573	7.15497	7.6276	7.29807	APC
ENSGALG00000000223	-0.0239388	0.988524	10.052	10.6277	9.95146	10.4152	10.508	10.3609	10.7165	10.0014	10.3994	10.2014	TMEM183A
ENSGALG00000000225	-0.544678	0.610121	8.51657	9.84015	8.43141	9.64335	8.81293	8.70817	8.51908	8.78753	8.4834	8.96328	MGAT4C
ENSGALG00000000226	0.412282	0.817587	5.45356	4.83405	5.39903	4.73737	5.89385	6.22669	5.89658	5.73201	5.42387	5.84665	TMEM9
ENSGALG00000000227	0.290583	0.833222	6.46332	6.90217	6.39869	6.76413	6.60674	6.83514	6.90748	6.61224	7.31935	6.74449	CRMP2A
ENSGALG00000000233	-0.571421	0.656389	6.73629	6.37197	6.66893	6.24453	6.05852	6.08867	5.95477	5.90335	5.51042	6.02141	SP2
ENSGALG00000000234	-1.05586	NA	4.62507	2.52397	4.57881	2.47349	2	2.51303	3.15437	2	3.58047	2.04	EPB41L4A
ENSGALG00000000235	0.027782	0.986605	8.91475	9.49619	8.8256	9.30627	9.36243	9.1833	9.37043	9.38269	9.27149	9.57034	PPP2R2A
ENSGALG00000000241	-0.414992	0.729925	9.06258	9.29768	8.97195	9.11173	9.07712	8.74597	8.10927	9.43718	8.27669	9.62592	STARD4
ENSGALG00000000242	0.813103	NA	4.66916	2.52397	4.62246	2.47349	2.32971	3.04797	3.39753	2.87797	5.59207	2.93553	EBF2
ENSGALG00000000243	0.541492	0.649134	7.5112	8.15994	7.43609	7.99674	8.64543	8.16771	8.37025	9.29048	8.7615	9.47629	RDM1
ENSGALG00000000244	-0.930649	NA	4.94499	3.21022	4.89554	3.14601	3.34514	2.2792	2.86175	3.08206	4.49695	3.1437	CAMK4
ENSGALG00000000247	-0.837607	0.263945	8.77294	8.98504	8.68521	8.80534	8.4685	8.26305	7.38758	8.08202	7.84304	8.24366	WDR36
ENSGALG00000000249	-0.632241	0.767989	5.04877	5.15094	4.99828	5.04792	4.491	4.39793	3.94874	4.83669	4.25101	4.93343	GH
ENSGALG00000000251	0.57893	0.847744	3.54324	3.21022	3.50781	3.14601	4.84041	4.84643	4.28745	4.9453	3.68341	5.0442	CD79B
ENSGALG00000000253	-0.0532077	0.978963	8.65182	7.49917	8.5653	7.34919	8.31412	8.51286	8.15135	8.28165	7.65951	8.44729	SLC25A46
ENSGALG00000000255	-0.59513	0.570658	8.05059	7.38286	7.97009	7.2352	7.56905	7.40679	7.10025	7.24271	6.61151	7.38756	MAN2A1
ENSGALG00000000259	-0.254636	0.832936	9.70808	10.0597	9.611	9.85848	10.5212	10.3239	9.79351	9.70579	9.58408	9.8999	PSMF1
ENSGALG00000000264	-1.05265	0.448616	7.16365	6.57115	7.09201	6.43972	5.52696	5.18806	6.21496	5.04629	5.56537	5.14722	PJA1
ENSGALG00000000273	-0.351127	0.8042	6.74661	6.40216	6.67915	6.27412	6.3033	6.48235	6.04681	6.17273	5.9006	6.29619	FER
ENSGALG00000000274	0.0224317	NA	5.04877	2.90752	4.99828	2.84937	2	2.2792	3.39753	2.35531	5.33179	2.40242	LOC771308
ENSGALG00000000275	-0.0777036	0.961431	8.42311	8.77612	8.33887	8.6006	8.50158	8.61696	7.97514	8.92981	8.29306	9.1084	KCTD9
ENSGALG00000000276	-0.653314	0.775119	5.47856	4.54027	5.42377	4.44947	4.19995	4.45522	3.87029	4.29563	4.5524	4.38155	FBXL17
ENSGALG00000000277	-0.200391	0.927707	5.55104	6.88088	5.49553	6.74327	6.18609	5.97573	5.22909	6.69234	6.17243	6.82619	GnRH-I
ENSGALG00000000280	-0.159434	0.93778	7.05983	7.41283	6.98923	7.26457	6.05852	6.52312	6.57791	6.38043	7.41968	6.50804	EFNA5
ENSGALG00000000284	0.0956288	0.968906	7.32393	7.09934	7.25069	6.95735	6.46299	6.42615	7.11734	6.34122	7.91884	6.46804	HOXB4
ENSGALG00000000293	-0.522015	NA	4.75349	7.74279	4.70596	7.58793	4.84041	4.6146	7.60302	4.0257	4.18237	4.10622	A2ML4
ENSGALG00000000295	1.19771	NA	3.10346	2	3.07243	1.96	2	2.7142	2.68969	2.64018	3.58047	2.69299	IGFN1
ENSGALG00000000296	-0.322723	0.812932	10.131	9.1274	10.0296	8.94485	9.3892	9.4896	9.80805	8.57578	9.00702	8.7473	PCNX1
ENSGALG00000000309	-0.835431	0.411543	10.7763	11.8131	10.6685	11.5769	11.4216	11.1038	10.7929	9.48068	10.4135	9.6703	LAD1
ENSGALG00000000311	-0.245496	0.920949	8.13947	7.70695	8.05807	7.55281	6.14481	6.50965	8.1472	5.87617	7.64683	5.99369	DOCK5
ENSGALG00000000314	-0.547846	NA	3.63503	3.85896	3.59868	3.78178	2.59791	2.2792	3.01547	2.87797	3.86957	2.93553
ENSGALG00000000317	0.08008	NA	4.21336	3.67335	4.17122	3.59988	3.34514	3.04797	3.28106	3.69337	4.75506	3.76724	NEFM
ENSGALG00000000318	0.297925	0.85729	10.0971	11.8416	9.99609	11.6048	11.2618	11.5326	11.9756	10.463	11.742	10.6723	CSRP1
ENSGALG00000000329	-0.818594	0.300451	10.9771	11.2405	10.8673	11.0157	10.9445	10.9252	9.96257	9.85941	9.93254	10.0566	AHCYL1
ENSGALG00000000336	-0.133035	0.947925	8.13947	7.8231	8.05807	7.66663	7.42128	7.33991	8.51586	6.36096	7.76303	6.48818	PP1MM21subunit
ENSGALG00000000349	0.0492026	0.976169	10.7237	11.4876	10.6165	11.2578	11.7069	11.5146	11.4376	11.4842	11.1916	11.7139	PSMC5
ENSGALG00000000352	0.452355	0.711581	9.11731	9.59099	9.02614	9.39917	9.86804	9.69383	9.33983	10.7414	9.86296	10.9563	TIMM44
ENSGALG00000000357	-0.627623	0.644452	10.0257	9.96171	9.92546	9.76247	10.6243	10.5634	8.89098	9.61211	8.4834	9.80435	ADAM28
ENSGALG00000000364	-0.476211	NA	5.04877	2	4.99828	1.96	2.82398	3.18975	2.86175	3.26082	4.43928	3.32604	STC1
ENSGALG00000000367	-0.0547794	NA	4.62507	3.67335	4.57881	3.59988	2.32971	2.2792	2.68969	2.87797	5.1991	2.93553	ASIC2
ENSGALG00000000374	-1.17652	0.0845186	8.46748	9.62339	8.3828	9.43092	9.16492	8.44377	7.83242	7.786	7.79787	7.94172	RNPEP
ENSGALG00000000377	-0.131407	0.926574	9.47491	9.69526	9.38016	9.50136	9.23052	9.27168	9.68024	8.6698	9.56904	8.84319	HNRNPM
ENSGALG00000000378	0.98504	0.232277	6.60625	6.24445	6.54019	6.11956	6.32194	6.8024	7.35194	7.74151	7.38191	7.89634	SLC25A37
ENSGALG00000000379	-0.506729	0.83728	3.95298	5.63059	3.91345	5.51798	5.55874	5.3173	4.56157	4.71924	4.25101	4.81363	ITGB3
ENSGALG00000000390	-0.149563	0.924039	8.52859	7.719	8.4433	7.56462	8.707	8.52963	8.0303	8.46613	7.78055	8.63545	ENTPD4
ENSGALG00000000396	0.448749	0.700356	7.96032	7.23972	7.88072	7.09492	8.53791	8.22237	8.44996	8.72796	8.37223	8.90252	METTL2A
ENSGALG00000000397	-0.520872	0.528946	8.11577	8.46894	8.03461	8.29956	8.16723	7.73063	7.77974	7.86416	7.58834	8.02145	IPO9
ENSGALG00000000400	1.50792	NA	2.25272	2.90752	2.23019	2.84937	2	2	3.15437	2.35531	3.68341	2.40242	KCNC4
ENSGALG00000000401	-0.13381	0.970864	6.04504	5.68072	5.98459	5.56711	4.02896	4.07137	5.5642	4.52293	6.25831	4.61339	RBM15
ENSGALG00000000402	-0.449426	0.754381	6.17304	7.64518	6.11131	7.49227	6.85732	6.61398	6.39387	6.61224	6.65015	6.74449	LOXL2
ENSGALG00000000404	0.381266	0.691294	9.76506	9.51704	9.66741	9.3267	10.1324	10.1815	10.1475	10.5655	9.84642	10.7768	COPS2
ENSGALG00000000407	0.598537	0.600682	7.61629	7.45664	7.54013	7.30751	8.53392	8.03777	9.01922	8.29197	8.63557	8.45781	LSM7
ENSGALG00000000409	0.161814	0.887592	9.76379	10.1063	9.66615	9.90414	10.2958	10.3534	10.0849	10.4	10.06	10.608	CHMP7
ENSGALG00000000410	-0.265582	0.871387	7.68769	7.49917	7.61081	7.34919	6.51251	6.82431	7.22371	6.47405	7.49944	6.60353	TLK2
ENSGALG00000000417	-0.035492	NA	3.95298	4.02338	3.91345	3.94292	3.48404	3.64857	4.22577	3.56308	3.68341	3.63434	SLC16A4
ENSGALG00000000419	-0.0223082	0.990338	9.11133	9.77818	9.02022	9.58262	9.99108	9.80958	9.92788	9.35342	9.42421	9.54049	LAMTOR5
ENSGALG00000000424	0.849279	0.320932	7.00066	7.36764	6.93066	7.22028	7.99788	8.66935	7.96573	8.3865	8.29306	8.55423	BNAS2
ENSGALG00000000430	-0.0655438	0.976074	7.76083	7.02367	7.68322	6.8832	6.60674	7.04564	7.6151	6.86818	6.94767	7.00554	SPPL2B
ENSGALG00000000433	1.61588	NA	2.46769	2.52397	2.44302	2.47349	2.82398	3.8328	3.15437	3.26082	3.21854	3.32604	TUBA4A
ENSGALG00000000436	-0.128929	0.928355	9.34163	10.4036	9.24821	10.1955	10.4488	10.1612	10.1845	9.79738	9.88608	9.99332	RABIF
ENSGALG00000000438	-0.216387	0.897487	7.39129	6.37197	7.31738	6.24453	7.26629	7.14475	6.8877	6.93555	6.44569	7.07426	ERMP1
ENSGALG00000000441	-1.07494	NA	3.80275	2	3.76472	1.96	2.32971	2	2	2	3.46962	2.04	KCNA10
ENSGALG00000000442	-0.900251	NA	3.44522	2.90752	3.41077	2.84937	3.01937	3.18975	2.86175	2.35531	2.28828	2.40242	KCNA2
ENSGALG00000000451	-0.124243	NA	2.82032	3.46029	2.79212	3.39108	2.59791	2.2792	2.68969	2.64018	3.68341	2.69299	MEIG1
ENSGALG00000000452	-0.355701	0.768205	8.77799	9.72841	8.69021	9.53384	8.88991	8.43667	8.554	9.15287	9.08899	9.33592	tvb
ENSGALG00000000458	0.838798	NA	4.02261	2	3.98238	1.96	2	3.18975	3.60555	3.56308	3.77949	3.63434	TMPRSS9
ENSGALG00000000461	-0.0292939	0.990792	6.35951	5.72917	6.29591	5.61458	6.10231	6.57573	6.0107	5.18565	6.15462	5.28937	MRC2
ENSGALG00000000466	-0.152175	0.949455	5.94098	4.92003	5.88157	4.82163	5.20419	5.51887	4.91418	4.83669	5.71866	4.93343	LCK
ENSGALG00000000469	0.0234942	NA	3.72132	2	3.68411	1.96	2.32971	2	2.26821	2.35531	4.03443	2.40242	ADRA1A
ENSGALG00000000470	0.526332	0.738204	7.70897	7.09934	7.63188	6.95735	7.04854	6.78015	8.62739	6.94866	8.1521	7.08763	LMNB2
ENSGALG00000000474	1.39062	0.084986	13.504	14.3109	13.3689	14.0247	14.4305	14.4679	15.2791	16.4454	15.1817	16.7743	RPL36
ENSGALG00000000476	0.453946	NA	4.57958	2.90752	4.53379	2.84937	2.82398	2.89071	3.50528	2.87797	5.29975	2.93553	LRRTM4
ENSGALG00000000478	0.0539452	0.990515	5.90456	4.42736	5.84551	4.33881	3.48404	3.74362	5.13156	4.29563	5.92181	4.38155	TANC2
ENSGALG00000000497	0.0920984	0.954147	8.6573	8.27862	8.57073	8.11304	8.75237	8.71111	8.8785	7.85026	8.98703	8.00727	C26H6ORF222
ENSGALG00000000498	-2.41689	0.583247	11.3696	10.9137	11.2559	10.6954	9.18543	9.6668	3.28106	8.86215	3.68341	9.0394	ACE
ENSGALG00000000504	0.441055	0.74385	6.23303	7.08079	6.1707	6.93918	6.70942	7.19607	7.52195	7.16623	6.44569	7.30956	ETV7
ENSGALG00000000505	-0.171285	NA	3.63503	2.90752	3.59868	2.84937	3.61074	3.74362	2.68969	3.08206	3.58047	3.1437	KCNH6 ENSGALG00000000505
ENSGALG00000000507	-0.155781	NA	3.95298	4.02338	3.91345	3.94292	3.34514	3.54681	3.78732	3.26082	4.03443	3.32604	CPNE7
ENSGALG00000000510	0.217246	0.868037	7.67693	7.74279	7.60016	7.58793	8.22779	8.43311	7.79575	8.30222	7.83747	8.46826	DCAF7
ENSGALG00000000511	0.873303	0.227793	8.37733	8.7352	8.29355	8.56049	8.94205	9.02201	9.91451	9.83138	9.33018	10.028	KCTD20
ENSGALG00000000513	-0.0449125	0.983719	6.85557	7.55399	6.78701	7.40291	7.01456	6.84589	7.6211	6.66083	7.16781	6.79405	ZNF276
ENSGALG00000000516	1.4185	0.0587155	7.5112	8.08746	7.43609	7.92571	8.46431	8.42238	9.53522	10.1349	9.32421	10.3376	FANCA
ENSGALG00000000518	-0.514401	0.591833	8.13947	8.63069	8.05807	8.45808	7.92049	7.80964	7.84273	7.42255	7.88144	7.57101	KLHL12
ENSGALG00000000521	-0.558344	0.633153	11.4079	12.257	11.2938	12.0118	11.158	10.9836	11.6082	10.1759	11.3767	10.3794	SPIRE2
ENSGALG00000000523	0.305971	0.87706	6.17304	5.078	6.11131	4.97644	5.70793	5.4359	6.61447	5.95622	5.81249	6.07534	STK38
ENSGALG00000000525	-0.345597	0.827865	7.23138	7.41283	7.15907	7.26457	6.26528	6.68755	6.93665	6.03206	6.99847	6.1527	MAP3K3
ENSGALG00000000528	-0.541292	0.69813	6.3729	6.79246	6.30917	6.65661	6.59146	6.25923	6.47563	5.2716	6.02342	5.37703	DBNDD1
ENSGALG00000000529	-0.196635	0.943172	4.94499	6.54432	4.89554	6.41343	7.61512	7.57778	5.61319	6.03206	6.09985	6.1527	LIMD2
ENSGALG00000000533	0.170832	0.905435	10.8264	10.5823	10.7182	10.3707	11.6267	11.0166	11.0952	11.6362	11.1872	11.869	SRSF3 ENSGALG00000000533
ENSGALG00000000535	1.18423	0.109511	7.8922	7.2229	7.81327	7.07844	8.26198	8.40067	9.02602	9.59762	8.83042	9.78957	ERRFI1
ENSGALG00000000538	-0.309923	0.84575	6.75687	8.1862	6.6893	8.02248	6.91984	6.98856	7.19181	7.29496	7.00841	7.44086	RNF113A
ENSGALG00000000540	0.489843	0.736051	6.69423	7.69481	6.62729	7.54091	7.3774	7.02686	7.41547	8.60091	7.6081	8.77292	GAS8
ENSGALG00000000541	-0.918291	0.358958	10.3718	11.3168	10.2681	11.0904	9.34203	9.43901	9.6409	9.48743	9.94683	9.67718	ZC3H11A
ENSGALG00000000542	0.181889	0.909221	11.6916	12.1257	11.5747	11.8832	12.8743	12.9567	12.4168	12.6077	11.7554	12.8599	ZNF593
ENSGALG00000000544	1.27713	0.433458	4.32781	5.46883	4.28453	5.35945	4.11699	4.66405	5.72887	5.90335	6.61151	6.02141	RAB44
ENSGALG00000000549	-0.721309	NA	3.44522	2	3.41077	1.96	3.19143	2.89071	2.86175	2.87797	2	2.93553	URAH
ENSGALG00000000550	0.0532585	0.975357	8.32661	8.92911	8.24334	8.75053	8.52992	8.49248	8.994	8.28682	8.79062	8.45256	STRADA
ENSGALG00000000551	-0.295939	0.770559	9.13511	8.95989	9.04376	8.78069	8.76264	8.8511	8.89346	8.35731	8.49406	8.52446	C26H6orf89
ENSGALG00000000557	0.0146621	NA	3.80275	4.64499	3.76472	4.55209	3.19143	3.54681	4.83377	3.08206	3.86957	3.1437	ETNK2
ENSGALG00000000558	0.0492504	NA	4.08903	4.30485	4.04814	4.21876	2.59791	3.18975	4.09389	2.87797	4.6058	2.93553	SLC1A6
ENSGALG00000000560	-0.484604	0.88872	4.98042	5.078	4.93062	4.97644	3.19143	3.18975	4.61065	3.56308	4.89033	3.63434	PI16
ENSGALG00000000564	0.333167	0.769342	9.67738	9.56454	9.58061	9.37325	10.1443	10.3562	9.61407	10.5866	9.83668	10.7983	CCDC47
ENSGALG00000000568	0.45201	NA	4.02261	2	3.98238	1.96	2	2	2.68969	2.35531	4.5524	2.40242
ENSGALG00000000573	-1.07379	0.202245	8.91704	9.06271	8.82787	8.88145	7.49706	7.42124	7.63303	7.72637	7.53428	7.8809	PER3
ENSGALG00000000576	0.30488	0.822377	6.57182	6.74613	6.50611	6.61121	6.85732	7.17064	6.48882	7.30518	7.00841	7.45129	RRNAD1
ENSGALG00000000577	0.138166	0.915601	8.89864	9.08149	8.80965	8.89986	9.26224	9.27367	8.91071	9.5682	9.06536	9.75957	RANBP3
ENSGALG00000000579	-0.173692	0.910358	9.84772	10.7949	9.74924	10.579	10.8441	10.6426	10.7511	9.78464	10.1759	9.98034	VAMP3
ENSGALG00000000581	-0.61733	0.509152	8.74746	9.34119	8.65999	9.15436	8.20287	8.18475	8.06152	8.24494	8.38756	8.40984	DDX42
ENSGALG00000000583	-0.649024	0.75273	5.50313	5.46883	5.44809	5.35945	5.28241	5.18806	4.28745	3.81286	5.48214	3.88911	SOX13
ENSGALG00000000584	-1.06571	0.362522	7.07629	7.89917	7.00553	7.74119	7.34131	7.26978	6.42164	5.39163	6.04291	5.49946	PTPRVP
ENSGALG00000000585	0.500177	0.772774	4.66916	6.10456	4.62246	5.98247	5.35661	6.07045	5.5642	5.82022	6.19002	5.93662	MYL4
ENSGALG00000000589	0.417113	0.768017	7.26769	6.14082	7.19501	6.01801	7.16669	7.55175	6.68492	7.67997	7.31935	7.83357	BTN1A1
ENSGALG00000000596	-0.125976	0.925416	9.4033	10.0382	9.30927	9.83744	9.29563	9.15764	9.54946	9.71156	9.48959	9.9058	CDC27
ENSGALG00000000599	-0.597705	0.652385	5.76931	6.14082	5.71162	6.01801	6.34035	5.71927	5.53906	5.50243	5.39383	5.61248	MARCH2
ENSGALG00000000603	-0.642518	0.570819	9.32966	9.62018	9.23636	9.42778	8.32802	8.46136	8.71136	7.84326	8.96166	8.00013	KANSL1
ENSGALG00000000604	-0.202848	NA	4.71194	2.90752	4.66482	2.84937	3.72719	4.07137	3.28106	2.87797	4.5524	2.93553	NKAIN1
ENSGALG00000000606	-0.0756618	0.963937	8.69244	8.63705	8.60552	8.46431	9.45823	9.28161	8.89841	8.74684	8.6064	8.92178	ARL8A
ENSGALG00000000607	0.841546	0.670487	6.14209	5.46883	6.08067	5.35945	4.78774	4.84643	6.40782	5.42951	7.42711	5.5381	GPR37L1
ENSGALG00000000608	-1.22593	0.185924	13.8943	14.2319	13.7554	13.9472	14.1153	13.8882	12.682	11.7678	12.1519	12.0031	CDH1
ENSGALG00000000611	0.237008	0.830828	8.94196	9.10921	8.85254	8.92702	8.98947	8.90093	9.65267	9.09805	9.23806	9.28001	PPP1R15B
ENSGALG00000000613	-0.513042	0.59198	9.57536	10.4202	9.4796	10.2118	10.2405	10.0377	9.40737	9.54897	9.33611	9.73995	RAB11B
ENSGALG00000000615	0.496915	0.629382	8.72414	9.02924	8.6369	8.84866	9.4133	9.29736	9.28229	10.187	9.31823	10.3908	SNRNP40
ENSGALG00000000616	0.186968	0.908101	11.0383	11.6386	10.9279	11.4059	10.654	10.5836	11.9439	11.0842	11.4643	11.3059	ELF3
ENSGALG00000000618	-0.289199	0.800787	7.83044	8.10593	7.75213	7.94381	8.04352	7.88456	7.98448	7.51356	7.37424	7.66383	ZCCHC17
ENSGALG00000000619	-0.139469	0.947925	7.50513	8.36547	7.43008	8.19816	6.1656	6.76889	7.23158	7.93831	7.64683	8.09707	ANGPTL4
ENSGALG00000000621	-0.534858	0.630039	8.52259	8.66845	8.43737	8.49508	8.71054	8.51959	8.2745	7.07356	8.18317	7.21503	KANK3
ENSGALG00000000625	0.138524	0.955907	6.846	6.40216	6.77754	6.27412	5.16342	5.51887	6.44889	6.03206	7.18546	6.1527	MAPT
ENSGALG00000000627	0.00405768	0.997463	8.38396	8.81592	8.30012	8.6396	9.07712	8.69634	8.92776	8.80565	8.7167	8.98176	DNAJC11
ENSGALG00000000629	0.450442	0.704859	9.42596	10.1222	9.3317	9.91978	10.7595	10.5404	10.5629	11.1403	10.2011	11.3631	NDUFA7
ENSGALG00000000630	-0.0480064	0.992868	6.66186	3.21022	6.59525	3.14601	3.93522	3.18975	4.70408	4.65673	6.70011	4.74986	HAS3
ENSGALG00000000632	1.27543	0.233348	6.24764	5.72917	6.18516	5.61458	7.59993	7.10949	7.83242	8.38168	8.34501	8.54931	CHTF8
ENSGALG00000000636	-0.324449	0.846128	8.88234	7.78922	8.79352	7.63344	7.24692	7.19607	8.31208	7.56553	7.97064	7.71684	MDM4
ENSGALG00000000637	0.155379	0.919808	7.86402	8.37311	7.78538	8.20564	8.40872	8.38969	8.0747	8.9364	7.93978	9.11513	ZBTB48
ENSGALG00000000638	-0.652995	0.627583	6.89323	7.76619	6.8243	7.61087	6.34035	6.4685	6.68492	5.82022	6.77194	5.93662	UTP4
ENSGALG00000000639	-0.47593	NA	4.48408	2.52397	4.43924	2.47349	3.93522	2.51303	2.68969	3.08206	4.707	3.1437	LRRN2
ENSGALG00000000643	-0.674937	0.731298	6.45075	6.02917	6.38624	5.90859	4.42355	5.25413	5.22909	4.52293	5.71866	4.61339	ANKS3
ENSGALG00000000645	-0.722701	0.453342	8.99922	9.94642	8.90923	9.74749	9.42412	9.12932	8.947	7.9772	8.85543	8.13675
ENSGALG00000000650	0.462868	0.615119	10.2672	10.4129	10.1645	10.2046	11.0461	10.9969	10.8496	11.4621	10.923	11.6913	NIP7
ENSGALG00000000652	-0.565803	0.458197	9.86441	10.6149	9.76577	10.4026	10.3122	9.73201	9.87487	9.58509	9.71742	9.77679	ACOT7
ENSGALG00000000654	0.280704	NA	4.3818	2.90752	4.33799	2.84937	3.01937	2.7142	3.28106	3.41985	4.89033	3.48825	TMED6
ENSGALG00000000657	0.309325	0.798523	7.78608	8.61788	7.70821	8.44552	8.34179	8.30261	8.3631	9.02568	8.55642	9.2062	TERF2
ENSGALG00000000660	0.697559	0.37312	11.316	10.7295	11.2028	10.5149	11.6655	11.6931	12.327	12.0566	11.7712	12.2978	CYB5B
ENSGALG00000000667	-0.785432	0.553491	10.5759	10.3111	10.4702	10.1049	10.4968	10.7981	8.56338	9.26189	9.0095	9.44713	EDN2
ENSGALG00000000668	-0.172033	0.87706	8.4706	8.87632	8.38589	8.69879	8.79636	8.63567	8.60031	8.55022	8.414	8.72122	RBBP5
ENSGALG00000000669	-0.628739	0.726716	8.20832	7.27277	8.12624	7.12732	6.93203	6.56276	7.44284	5.09426	7.62113	5.19614	ETV3
ENSGALG00000000672	-0.270227	0.865978	7.39129	6.72239	7.31738	6.58795	6.59146	6.50965	6.7738	6.15022	7.14093	6.27322	SCMH1
ENSGALG00000000674	-0.581352	0.544197	10.5213	10.979	10.4161	10.7594	10.1456	10.0873	10.4316	9.39232	9.93515	9.58016	MYO1D
ENSGALG00000000678	0.0813907	0.949199	10.8965	10.4166	10.7875	10.2082	10.2981	10.8788	10.6043	10.7158	10.3147	10.9301	CITED3
ENSGALG00000000681	0.175583	0.877459	9.43716	9.94642	9.34279	9.74749	10.0786	10.0081	10.2056	10.0432	9.79419	10.2441	PAK1
ENSGALG00000000684	-1.02442	0.315431	6.48815	8.12416	6.42327	7.96167	7.4299	6.69945	6.36555	6.39965	6.48897	6.52764	KLHDC8A
ENSGALG00000000685	-0.658739	0.517434	8.36062	8.9497	8.27701	8.77071	7.75887	7.48453	8.12203	7.57401	7.8651	7.72549	MAP3K14
ENSGALG00000000690	-0.313257	0.928154	7.54117	5.94963	7.46576	5.83063	4.55543	6.07045	3.50528	7.51356	5.12788	7.66383	GDPD4
ENSGALG00000000692	-0.35136	0.908101	7.26769	5.22037	7.19501	5.11596	4.02896	5.22148	6.199	4.99668	6.30749	5.09661	CDK18
ENSGALG00000000693	-0.0333539	0.986782	9.39512	10.8671	9.30117	10.6497	10.027	9.9445	10.1506	10.4732	10.1311	10.6827	NOB1
ENSGALG00000000695	1.46687	0.140314	5.08177	4.74261	5.03095	4.64776	4.78774	5.46409	6.21496	6.70784	6.25831	6.842	MFSD4A
ENSGALG00000000699	-0.0734118	0.950144	9.40819	9.58771	9.3141	9.39596	9.46872	9.3662	9.24002	9.62645	9.40739	9.81898	WWP2
ENSGALG00000000703	-0.5278	0.641721	10.2797	10.4422	10.1769	10.2334	9.78315	9.61117	10.2056	8.64585	9.79849	8.81877	SLC45A3
ENSGALG00000000707	0.369841	0.735128	9.56664	10.2667	9.47098	10.0613	10.6025	10.3906	10.2805	10.9707	10.5593	11.1902	PSMD7
ENSGALG00000000708	-0.395331	0.74275	9.97941	11.2857	9.87962	11.06	10.5412	10.2057	10.6164	9.79919	10.474	9.99517	NUCKS1
ENSGALG00000000712	-0.18456	0.91819	6.82666	6.79246	6.75839	6.65661	6.46299	6.74611	6.21496	6.98728	5.92181	7.12702
ENSGALG00000000713	-0.293691	0.767511	8.94645	9.14536	8.85698	8.96245	8.81293	8.7574	8.72536	8.31746	8.86915	8.4838	ZFHX3
ENSGALG00000000719	-0.149742	0.926574	11.9268	13.3998	11.8076	13.1318	13.5613	13.2363	12.7783	13.0246	12.8116	13.2851	RPL22
ENSGALG00000000720	0.381767	0.787864	7.98669	8.40328	7.90683	8.23521	7.92659	7.71312	9.2322	7.89157	8.62591	8.0494	GBP1
ENSGALG00000000721	-0.541201	0.85078	4.75349	4.74261	4.70596	4.64776	3.72719	3.74362	4.65812	3.56308	3.95435	3.63434
ENSGALG00000000722	1.23004	NA	2.82032	2	2.79212	1.96	2	2	2	2.64018	3.58047	2.69299	EAAT5L
ENSGALG00000000723	0.315804	0.741126	9.60829	9.23196	9.5122	9.04732	9.47081	9.64849	10.1234	9.6467	9.55044	9.83963	STX12
ENSGALG00000000724	-0.339247	0.820473	9.63215	9.58771	9.53583	9.39596	10.4509	10.3777	9.01922	9.66468	8.86368	9.85797	PM20D1
ENSGALG00000000726	0.110059	0.927782	9.30192	9.39848	9.2089	9.21051	9.74048	9.50325	9.45854	9.84897	9.56736	10.0459	ELAVL1
ENSGALG00000000729	0.516843	0.628118	8.14728	8.51802	8.06581	8.34766	8.66381	8.43667	8.52869	9.53383	9.10299	9.72451	PPP1R8
ENSGALG00000000731	0.597512	0.805097	3.54324	4.17097	3.50781	4.08755	4.55543	4.66405	4.70408	4.37544	4.707	4.46295	THEMIS2
ENSGALG00000000734	0.910168	0.44603	8.73455	8.59192	8.64721	8.42008	9.86169	9.87271	8.98705	10.9374	9.89012	11.1562	RPA4
ENSGALG00000000736	-0.204141	0.893355	8.99489	10.2397	8.90495	10.035	9.4977	9.25564	9.80805	8.98809	9.65862	9.16786	MATK
ENSGALG00000000737	-0.991464	0.263945	8.24156	9.01466	8.15914	8.83437	8.58111	8.27105	7.42236	6.85431	7.75715	6.9914	SMPDL3B
ENSGALG00000000740	-0.503651	0.657194	7.40439	8.39579	7.33035	8.22788	7.31363	7.37002	7.2779	7.30518	7.21153	7.45129	APBA3
ENSGALG00000000745	0.0963501	NA	4.27172	4.02338	4.229	3.94292	3.19143	2	4.28745	3.08206	4.93274	3.1437	SLC26A9
ENSGALG00000000747	-0.759066	0.601298	7.31702	8.23734	7.24385	8.0726	6.3033	6.35266	7.03881	6.05648	7.22865	6.17761	CHD3
ENSGALG00000000748	-0.514879	0.629382	10.1983	11.6418	10.0963	11.409	10.7799	10.2367	10.3732	10.5876	10.6864	10.7994	TJP3
ENSGALG00000000751	-0.395362	0.700356	9.26109	10.0406	9.16848	9.83979	9.98085	9.78744	9.24197	9.38269	9.12602	9.57034	ARNT
ENSGALG00000000755	-0.147061	0.950774	6.04504	5.078	5.98459	4.97644	5.28241	5.64734	4.83377	5.87617	5.05296	5.99369	ACER3
ENSGALG00000000761	-0.91943	0.239992	10.2455	10.6733	10.143	10.4599	10.3341	10.1461	9.56977	8.82355	9.171	9.00002	TSKU
ENSGALG00000000764	-0.161203	0.91819	11.5649	11.8173	11.4493	11.581	12.4521	12.3928	11.9977	11.3973	11.2488	11.6252	SSR2
ENSGALG00000000769	-0.613299	NA	2.82032	3.85896	2.79212	3.78178	4.61711	4.39793	3.15437	3.41985	2.28828	3.48825	RAB7B
ENSGALG00000000775	-0.27904	0.845001	12.1552	12.3601	12.0337	12.1129	12.9733	12.9486	11.9945	12.2121	11.5008	12.4564	CTSS
ENSGALG00000000776	-0.188408	0.905212	7.69837	8.41813	7.62139	8.24977	7.39511	7.75935	7.48951	7.46878	8.04984	7.61815	BRPF3
ENSGALG00000000777	0.20411	0.84575	8.74489	9.02924	8.65744	8.84866	8.8455	8.84039	9.23611	9.08029	9.13058	9.2619	EYA3
ENSGALG00000000783	1.36138	0.179311	4.53262	5.63059	4.4873	5.51798	5.65009	5.93603	6.65012	6.93555	6.74839	7.07426	PTAFR
ENSGALG00000000784	0.298311	0.796877	7.63864	7.2229	7.56225	7.07844	7.4299	7.50503	7.76897	7.54841	8.05465	7.69938	PIP5K1C
ENSGALG00000000785	-0.0600382	0.979239	9.06258	9.55785	8.97195	9.36669	10.1138	10.0667	8.73646	10.1829	8.66102	10.3865	HYAL1
ENSGALG00000000787	0.194599	0.862806	9.74589	10.1844	9.64843	9.98067	10.0496	10.1041	9.94234	10.5834	10.0766	10.7951	DHX38
ENSGALG00000000790	-0.0567494	0.977572	10.125	9.44997	10.0238	9.26097	10.8288	10.768	9.93874	10.0248	9.80707	10.2253	DNAJC8
ENSGALG00000000791	1.47714	0.277237	4.75349	3.46029	4.70596	3.39108	4.84041	5.08293	6.02887	5.53755	6.29128	5.6483	FAM72A
ENSGALG00000000793	0.203475	0.883038	8.39055	8.72925	8.30665	8.55467	8.72812	8.72865	9.14949	8.08202	9.10299	8.24366	VPS72
ENSGALG00000000795	-1.19459	0.257027	6.51255	7.18866	6.44743	7.04489	6.3033	4.75812	5.93563	5.73201	5.66935	5.84665	MFSD12
ENSGALG00000000802	0.374438	0.751452	8.57568	8.85464	8.48992	8.67755	9.45189	8.89577	9.11163	9.85768	9.46993	10.0548	DHODH
ENSGALG00000000808	-0.225507	NA	3.44522	2	3.41077	1.96	2	2.2792	2	2.35531	3.34954	2.40242	GUCY2F
ENSGALG00000000811	-0.40081	0.622835	10.166	10.4974	10.0643	10.2875	10.1324	10.0354	9.93754	9.59137	9.89683	9.78319	IST1
ENSGALG00000000812	0.870114	0.276667	14.0175	12.7247	13.8774	12.4702	13.9545	14.2867	14.6815	14.812	14.3284	15.1083	OAZ
ENSGALG00000000814	0.529438	0.663083	10.1447	10.4692	10.0432	10.2598	11.0725	10.9896	10.2605	11.89	10.9587	12.1278	HNRNPR
ENSGALG00000000816	0.14496	0.970793	4.94499	4.42736	4.89554	4.33881	3.48404	4.45522	4.61065	3.41985	5.12788	3.48825	SRGAP2
ENSGALG00000000817	-0.418308	0.677927	9.32622	10.0808	9.23296	9.87921	9.31204	9.13591	8.97304	9.55326	9.07723	9.74433	ZNF821
ENSGALG00000000820	0.219571	0.916627	6.34599	7.54048	6.28253	7.38967	6.35852	7.61597	7.19985	6.00722	6.99847	6.12736	HTR1D
ENSGALG00000000824	-0.0463061	0.981055	8.74489	9.84291	8.65744	9.64605	9.83922	9.62059	9.34165	9.91556	9.01937	10.1139	MYLKSML
ENSGALG00000000830	-0.644042	0.845001	5.52728	4.17097	5.47201	4.08755	3.72719	3.43733	4.09389	3.08206	5.16393	3.1437
ENSGALG00000000835	0.0201142	0.990338	9.60403	10.1245	9.50799	9.922	10.0745	9.75643	10.1671	9.86978	10.0576	10.0672	PLEKHJ1
ENSGALG00000000836	-0.338558	0.823974	7.2605	8.12416	7.18789	7.96167	6.73747	6.85656	7.30797	6.85431	7.47812	6.9914
ENSGALG00000000838	0.261446	0.895162	7.58786	5.41061	7.51198	5.3024	7.1973	7.14475	7.50906	7.10901	7.22865	7.25119	THAP12
ENSGALG00000000843	-0.228828	0.91182	7.99104	7.86706	7.91113	7.70972	6.97977	6.71126	7.92265	6.38043	8.07373	6.50804	DOT1L
ENSGALG00000000845	-0.0334521	0.987957	6.33234	6.1762	6.26902	6.05267	6.1656	6.42615	6.37978	5.87617	6.02342	5.99369	UVRAG
ENSGALG00000000847	0.446381	0.62845	7.74547	7.58063	7.66801	7.42902	7.66708	8.22649	8.02578	8.3425	7.7689	8.50935	GARNL3
ENSGALG00000000848	-0.299494	0.850892	8.54051	8.28673	8.4551	8.121	7.5295	7.50503	8.58504	7.12064	7.90293	7.26305	AP1G2
ENSGALG00000000853	-0.368607	0.680097	8.58146	8.64969	8.49565	8.4767	8.41307	8.29085	8.20428	8.27646	7.95014	8.44199	SLC2A8
ENSGALG00000000855	0.187554	0.874395	9.84772	9.1675	9.74924	8.98415	9.93163	9.87665	9.75855	10.1176	9.7159	10.32	ZMPSTE24
ENSGALG00000000856	0.11022	0.93786	8.35388	8.63069	8.27034	8.45808	8.96891	8.68441	9.09448	8.3961	8.86093	8.56402	EIF2D
ENSGALG00000000857	-0.16846	0.904952	8.42953	9.18497	8.34523	9.00127	9.38698	8.86966	8.89841	9.0951	8.65153	9.27701	NMT1
ENSGALG00000000862	-0.486614	0.700356	7.77098	7.25634	7.69327	7.11121	7.45545	7.29354	7.46303	6.23824	6.86248	6.36301	RLF
ENSGALG00000000863	0.436872	0.783555	5.86719	5.22037	5.80852	5.11596	5.91855	5.89521	6.55301	6.1949	5.69421	6.3188	DYRK3
ENSGALG00000000864	0.235687	0.848743	8.98621	9.42813	8.89634	9.23957	9.55398	9.54343	9.22631	10.0883	9.27767	10.2901	FBXW2
ENSGALG00000000866	-0.56541	0.616085	13.4736	14.4387	13.3389	14.1499	14.7183	14.3329	13.8391	13.2547	13.2111	13.5198	SELENBP1
ENSGALG00000000868	-0.0950449	0.949199	9.05844	9.36054	8.96785	9.17333	9.9867	9.80545	9.28229	9.51853	8.9744	9.7089	RNF121
ENSGALG00000000870	-0.0869393	0.964318	7.5647	6.69826	7.48906	6.5643	7.52146	7.48453	7.49606	6.64482	7.14995	6.77772	DCAKD
ENSGALG00000000875	-0.709389	0.558657	8.3505	8.25399	8.26699	8.08891	7.09263	7.37745	7.75266	6.5448	7.28703	6.6757	PHLPP2
ENSGALG00000000881	-0.368722	0.809092	6.01118	6.76948	5.95107	6.63409	6.01336	6.01437	5.66058	6.15022	5.94271	6.27322	GPATCH3
ENSGALG00000000883	-0.667546	0.577929	9.34503	9.53418	9.25158	9.3435	9.69114	9.481	8.97772	7.49581	8.86915	7.64573	MAPKAPK2
ENSGALG00000000884	-0.872281	0.509327	5.82883	6.37197	5.77054	6.24453	6.32194	5.11883	4.74862	5.82022	5.61829	5.93662	CXXC5
ENSGALG00000000887	0.596538	0.594444	9.71599	10.5872	9.61883	10.3755	11.0461	11.2358	10.7207	11.6904	10.6856	11.9242	NR0B2
ENSGALG00000000891	-0.665997	0.553877	7.79107	8.99002	7.71316	8.81022	8.77623	8.44377	7.45633	8.07008	7.59496	8.23148	NSUN5
ENSGALG00000000892	-0.0447488	0.987566	5.2363	5.34994	5.18394	5.24294	6.63683	6.03331	5.68371	6.12735	5.48214	6.2499	IL10
ENSGALG00000000893	0.239931	0.946539	5.17646	6.57115	5.1247	6.43972	3.19143	3.91678	6.73004	4.77916	6.06214	4.87475	TAT
ENSGALG00000000895	0.0782614	0.960708	10.1061	10.3465	10.005	10.1395	11.1574	10.7988	10.8147	10.3686	10.7261	10.576	NUDC
ENSGALG00000000901	1.19927	0.355449	7.23872	6.30962	7.16633	6.18343	6.4117	6.29105	8.73092	7.13217	8.25178	7.27482
ENSGALG00000000902	-0.158425	0.938192	7.55886	7.25634	7.48327	7.11121	6.70942	6.3375	7.7851	6.25943	7.28703	6.38462	KDF1
ENSGALG00000000903	0.176936	0.91819	9.5608	9.59426	9.46519	9.40238	10.4688	10.3749	9.36329	10.6985	9.6283	10.9124	TERF2IP
ENSGALG00000000905	0.127686	0.932495	10.9716	11.7285	10.8619	11.494	12.3822	12.0333	12.103	11.6791	11.8812	11.9127	PSMB4
ENSGALG00000000906	-0.698715	0.565758	8.374	7.55399	8.29026	7.40291	6.66631	6.95916	6.98399	7.06154	7.05715	7.20277	RALGPS1
ENSGALG00000000907	0.274425	0.846589	11.0139	11.9782	10.9038	11.7386	11.8733	11.7035	11.4248	12.6642	11.6931	12.9175	KARS
ENSGALG00000000908	-0.752472	0.559658	8.11178	9.54437	8.03066	9.35348	7.58457	7.51853	7.90308	7.89834	8.24758	8.05631	ADAT1
ENSGALG00000000909	0.594168	NA	2.25272	3.85896	2.23019	3.78178	2	2.7142	3.01547	3.26082	3.68341	3.32604	GFAP
ENSGALG00000000911	0.599647	NA	2.65475	2.90752	2.62821	2.84937	2.82398	2.2792	3.28106	2.64018	3.68341	2.69299	IL20
ENSGALG00000000913	-0.0158252	0.995367	9.07287	9.30169	8.98214	9.11566	9.67129	9.65615	8.0348	10.2872	8.23069	10.4929	CHST6
ENSGALG00000000918	0.88401	NA	2.25272	3.46029	2.23019	3.39108	3.48404	4.07137	3.60555	3.9232	2.91437	4.00167	CCDC103
ENSGALG00000000919	1.84625	0.00399395	11.1798	11.6552	11.068	11.4221	11.7197	12.3545	13.5859	14.1801	12.6911	14.4637	PIGR
ENSGALG00000000920	-1.35157	0.19984	12.4154	13.9637	12.2912	13.6844	11.3376	11.4891	11.5606	10.9184	12.208	11.1368
ENSGALG00000000927	0.0866807	0.970033	7.62191	7.52684	7.54569	7.3763	7.80598	8.2987	7.07424	8.24494	6.70011	8.40984	ANGPTL2
ENSGALG00000000934	0.583123	0.619671	6.9025	6.72239	6.83347	6.58795	6.18609	6.53645	7.50257	7.26384	7.31935	7.40911	ZBTB43
ENSGALG00000000943	-0.0449372	0.985127	8.02537	7.52684	7.94512	7.3763	7.55336	7.47071	8.43641	6.90898	7.44919	7.04716	WDTC1
ENSGALG00000000944	0.142901	0.908101	9.13511	9.30169	9.04376	9.11566	9.12302	9.3474	9.49167	9.48294	8.9306	9.6726	SUPT4H1
ENSGALG00000000946	0.724087	0.396816	9.57101	10.281	9.4753	10.0753	10.1456	10.0295	11.0871	10.9643	10.7117	11.1836	PFDN1
ENSGALG00000000949	3.01762	0.0029185	4.66916	4.42736	4.62246	4.33881	3.19143	4.75812	7.56617	7.06154	7.14995	7.20277	HBEGF
ENSGALG00000000950	-0.496964	0.629316	8.60435	8.61144	8.51831	8.43921	7.71723	7.71312	7.64486	7.9772	8.12034	8.13675	MVB12B
ENSGALG00000000955	-0.423704	0.773766	7.67693	7.3367	7.60016	7.18997	7.34131	6.92914	7.51552	5.82022	7.38954	5.93662	TMEM222
ENSGALG00000000962	-0.394734	0.862806	4.71194	5.68072	4.66482	5.56711	5.49446	5.08293	5.51348	4.1214	4.89033	4.20383	PUS3
ENSGALG00000000966	-1.37999	0.0787536	6.95687	7.54048	6.8873	7.38967	6.57601	5.80992	5.81516	5.31273	6.00366	5.41898	NPHP4
ENSGALG00000000972	0.536396	0.601298	7.86402	8.77612	7.78538	8.6006	8.42174	8.48562	8.8197	9.373	8.89619	9.56046	PBX3
ENSGALG00000000975	0.0483747	0.979239	8.51053	7.55399	8.42542	7.40291	8.77623	8.55606	8.31578	8.46613	8.32923	8.63545	C21H1orf174
ENSGALG00000000977	-0.0934307	0.947925	7.4744	8.04025	7.39966	7.87944	7.81258	7.57131	7.83242	7.91179	7.42711	8.07002	MAPKAP1
ENSGALG00000000978	0.348973	0.728605	7.60498	7.73094	7.52893	7.57632	7.74512	7.99976	7.87824	8.35731	7.85962	8.52446	CEP104
ENSGALG00000000988	-0.52948	0.601969	9.34503	10.52	9.25158	10.3096	9.53613	9.40124	9.48839	9.12716	9.42977	9.3097	EFTUD2
ENSGALG00000000990	0.0733725	0.970537	10.4646	11.4126	10.36	11.1843	10.6623	10.6648	10.3481	11.6483	10.9217	11.8813	SRSF6
ENSGALG00000000991	0.418117	0.688455	8.07947	7.92019	7.99867	7.76178	8.80963	8.5626	8.63631	8.98492	8.74076	9.16461	TAF12
ENSGALG00000000993	-0.470891	0.610121	9.78899	10.4129	9.6911	10.2046	9.42412	9.41575	9.49494	9.31346	9.61371	9.49973	GAPVD1
ENSGALG00000000996	-0.687884	0.610121	7.57053	8.44012	7.49482	8.27132	6.73747	6.78015	7.43605	6.36096	7.41968	6.48818	AP3D1
ENSGALG00000000997	0.242114	0.938192	3.63503	4.42736	3.59868	4.33881	4.3528	4.75812	4.28745	3.9232	4.31653	4.00167	GJC1
ENSGALG00000000998	-0.198237	0.874109	7.29608	7.75454	7.22312	7.59945	7.71723	7.52523	7.3447	7.32542	7.41968	7.47193	MTFR1L
ENSGALG00000000999	-1.30297	0.427821	5.90456	5.52479	5.84551	5.4143	5.39233	4.66405	4.99034	3.08206	4.5524	3.1437	ZNF319
ENSGALG00000001000	0.456696	0.603392	12.9323	13.5049	12.803	13.2348	13.5258	13.3747	13.8913	14.1237	13.7186	14.4062	HSPA5
ENSGALG00000001003	0.0590253	0.980139	6.45075	5.68072	6.38624	5.56711	6.03611	6.66344	6.13334	5.90335	5.7427	6.02141
ENSGALG00000001006	0.263962	NA	4.02261	2.52397	3.98238	2.47349	3.01937	2.89071	3.39753	3.56308	4.03443	3.63434	TP73
ENSGALG00000001013	-0.269303	0.8042	7.91526	8.54533	7.83611	8.37442	8.31412	8.07936	8.04376	8.01507	7.90293	8.17537	PPP6C
ENSGALG00000001014	-0.592767	0.636148	7.52326	8.95989	7.44803	8.78069	8.09862	7.57131	7.29301	8.33253	7.48526	8.49918	ARPC5L
ENSGALG00000001017	1.01915	0.225997	7.19415	7.45664	7.12221	7.30751	7.60754	7.98037	7.84273	9.12427	8.414	9.30676	WRAP73
ENSGALG00000001019	-0.250333	0.868826	7.77098	8.70524	7.69327	8.53113	8.22284	8.06102	8.30091	7.10901	8.34893	7.25119	BTBD2
ENSGALG00000001021	1.10124	0.609141	4.21336	3.21022	4.17122	3.14601	4.11699	5.4359	4.91418	3.9232	4.6058	4.00167	MYOCD
ENSGALG00000001022	-0.157884	0.915608	7.84011	8.69308	7.76171	8.51922	8.42605	8.1374	7.80632	8.49768	8.2849	8.66764	CCDC43
ENSGALG00000001024	-0.244681	0.838142	11.7882	11.834	11.6703	11.5974	12.4319	12.2665	11.6451	11.7659	11.3972	12.0012	TPRG1L
ENSGALG00000001025	-0.196178	0.921216	7.37141	6.2774	7.2977	6.15185	6.4117	6.10666	7.11734	6.10411	6.77194	6.22619	GOLGA1
ENSGALG00000001028	-0.849221	0.585888	7.5112	6.59748	7.43609	6.46553	6.32194	6.08867	6.80576	4.71924	6.06214	4.81363	RNF43
ENSGALG00000001030	-0.337005	0.723897	8.71891	9.0244	8.63172	8.84391	8.81293	8.8377	8.39147	8.45699	8.34893	8.62613	SCAMP4
ENSGALG00000001031	0.770929	0.603392	5.08177	4.74261	5.03095	4.64776	4.94031	5.25413	5.77266	5.98194	5.39383	6.10158	HSF5
ENSGALG00000001034	-0.0516172	0.97684	7.82069	8.14216	7.74249	7.97931	8.42605	8.34112	7.94674	8.32752	7.67833	8.49407	AAR2
ENSGALG00000001035	0.609895	NA	2.46769	3.46029	2.44302	3.39108	2	2	3.50528	2.35531	3.58047	2.40242	NR1D1
ENSGALG00000001036	-0.12997	0.938192	8.47371	8.96495	8.38897	8.78566	9.33516	8.86438	8.10071	9.50971	8.4976	9.69991	ELAC2
ENSGALG00000001037	0.227234	0.922148	5.52728	4.54027	5.47201	4.44947	5.28241	4.88863	5.43389	5.57183	5.59207	5.68327	SCAI
ENSGALG00000001038	0.690949	0.709342	5.34902	4.30485	5.29553	4.21876	5.24383	6.08867	5.22909	6.12735	4.89033	6.2499	MAN1C1
ENSGALG00000001042	-0.470078	0.761297	9.33651	8.66222	9.24315	8.48898	8.22284	8.37492	9.11163	6.97452	8.19629	7.11401	MTMR4
ENSGALG00000001043	-0.141704	0.932573	7.88286	8.14216	7.80404	7.97931	7.65242	7.42841	8.21622	6.97452	8.09722	7.11401	REXO1
ENSGALG00000001046	-0.139744	0.922267	8.4706	9.38342	8.38589	9.19575	8.86788	8.68141	8.47337	8.90312	9.11915	9.08119	DLGAP4
ENSGALG00000001048	-0.691508	0.585888	8.15506	8.1862	8.07351	8.02248	7.51337	7.72482	7.77436	6.17273	7.00841	6.29619	OLFML2A
ENSGALG00000001049	1.16404	0.0564927	10.4701	10.4992	10.3654	10.2892	10.8344	10.9738	12.2436	11.9048	11.69	12.1429	CASP1
ENSGALG00000001051	0.152938	0.915608	7.28195	7.02367	7.20913	6.8832	7.58457	7.64704	7.43605	7.48686	7.27883	7.63659	LDLRAP1
ENSGALG00000001054	-0.151495	0.889412	11.2225	11.3118	11.1102	11.0856	11.4705	11.3815	11.3194	10.9659	11.0386	11.1852	C20H20ORF24
ENSGALG00000001055	-0.0269722	0.987542	9.97393	9.40595	9.87419	9.21783	10.0027	10.1264	9.89607	9.5997	9.45727	9.79169	NSF
ENSGALG00000001056	-0.499736	0.663454	7.15592	7.69481	7.08436	7.54091	7.75887	7.54516	6.69633	7.10901	6.77194	7.25119	ABHD11
ENSGALG00000001058	-0.851661	0.386353	10.2779	11.3443	10.1751	11.1174	9.75941	9.50155	10.0205	9.36325	10.0504	9.55051	ARHGEF16
ENSGALG00000001062	-0.269461	0.903986	5.17646	5.86544	5.1247	5.74813	6.1656	6.052	5.19731	5.63805	5.05296	5.75081	GGT7
ENSGALG00000001067	-0.312274	0.773262	8.74746	9.34896	8.65999	9.16198	8.91161	8.79673	9.03504	8.26603	8.64836	8.43135	TMEM57
ENSGALG00000001073	0.033378	0.991099	5.015	4.74261	4.96485	4.64776	4.89122	4.56341	4.99034	4.71924	5.29975	4.81363	NR6A1
ENSGALG00000001076	-0.230575	0.946473	2.96882	5.34994	2.93914	5.24294	4.61711	4.56341	4.51075	4.45107	3.95435	4.54009	LIMK1
ENSGALG00000001079	0.61949	NA	3.2266	3.46029	3.19433	3.39108	2	2.2792	2	2.35531	4.75506	2.40242	Wnt3
ENSGALG00000001081	0.953993	NA	2.82032	2.52397	2.79212	2.47349	2	2	2.26821	2.35531	3.86957	2.40242	TTC34
ENSGALG00000001084	0.90219	0.728605	5.68592	4.54027	5.62906	4.44947	3.48404	3.74362	6.29222	4.45107	6.46026	4.54009	ATP8B3
ENSGALG00000001091	-0.348272	0.755662	10.031	11.2837	9.9307	11.058	10.7612	10.5321	10.2498	10.5473	10.3765	10.7582	C26H1orf116
ENSGALG00000001093	-0.393907	0.736912	8.78301	8.08746	8.69518	7.92571	8.13597	8.23878	8.09209	7.31534	8.12492	7.46164	TCF3
ENSGALG00000001096	1.30011	0.0954839	12.4289	11.9161	12.3046	11.6778	13.1814	13.3752	13.5331	14.7283	13.5084	15.0229	UQCR11
ENSGALG00000001099	-0.948284	0.391844	8.39055	9.49969	8.30665	9.3097	7.92659	7.91551	8.04822	6.8819	8.13404	7.01954	ANKHD1
ENSGALG00000001101	0.475821	0.705374	5.90456	6.02917	5.84551	5.90859	6.2063	6.36766	6.24636	6.73835	6.61151	6.87312	MBD3
ENSGALG00000001103	0.416014	0.680097	10.5408	11.4033	10.4353	11.1752	11.6225	11.447	11.786	11.8942	11.5214	12.1321	PSMB7
ENSGALG00000001107	0.249051	0.809622	8.91475	9.01954	8.8256	8.83915	9.19051	9.25564	8.96362	9.61622	9.26528	9.80855	GOSR2
ENSGALG00000001108	-0.350251	0.771577	7.28195	7.51307	7.20913	7.36281	6.99146	6.99823	6.51484	7.15497	6.99847	7.29807	MIER2
ENSGALG00000001109	0.056209	0.986605	7.2605	6.67372	7.18789	6.54024	8.49749	6.3825	8.64222	6.66083	8.08317	6.79405	GTSF1
ENSGALG00000001110	-0.699111	0.623754	6.54841	6.54432	6.48292	6.41343	5.89385	5.76531	6.08205	4.77916	5.85722	4.87475	TYW1
ENSGALG00000001111	0.446472	NA	4.3818	2	4.33799	1.96	2	2	4.09389	2.87797	4.25101	2.93553
ENSGALG00000001115	2.1618	NA	2.65475	2	2.62821	1.96	2	2	3.94874	2	2.91437	2.04	MMEL1
ENSGALG00000001117	0.0737573	0.957542	9.12129	8.68696	9.03007	8.51322	8.78297	8.70522	9.11376	9.12138	8.81916	9.30381	PFKFB2
ENSGALG00000001118	0.602924	0.561704	10.1171	10.5148	10.0159	10.3045	11.0092	11.2333	10.4544	11.752	11.0489	11.987	NEK6
ENSGALG00000001121	-0.0535195	0.974024	8.61848	8.7876	8.53229	8.61185	8.19783	8.09296	8.433	8.74684	8.64836	8.92178	SH3GL1
ENSGALG00000001122	0.765222	NA	4.02261	2	3.98238	1.96	3.01937	2	3.01547	2.64018	5.16393	2.69299	CALN1
ENSGALG00000001124	0.127088	NA	3.80275	3.21022	3.76472	3.14601	2.32971	2.51303	2.86175	2.35531	4.43928	2.40242	LH-2A
ENSGALG00000001126	0.235021	0.846568	7.5112	8.04981	7.43609	7.88882	8.05471	8.20577	7.81158	8.33752	8.08317	8.50427	CHAF1A
ENSGALG00000001130	0.231393	NA	3.87982	2	3.84102	1.96	2.32971	2.2792	3.39753	2.35531	3.86957	2.40242	WBSCR17
ENSGALG00000001132	-0.247431	NA	3.44522	4.30485	3.41077	4.21876	3.61074	3.8328	3.28106	3.81286	3.58047	3.88911	APBB3
ENSGALG00000001136	2.16961	NA	2.65475	2.52397	2.62821	2.47349	2	2.51303	3.01547	3.69337	3.77949	3.76724	LOC419390
ENSGALG00000001143	0.257335	0.889464	5.97651	5.90815	5.91674	5.78998	5.6793	5.97573	5.46091	6.3212	6.46026	6.44763	ETS1
ENSGALG00000001144	-0.177936	0.922267	6.42526	6.67372	6.36101	6.54024	6.28442	6.12443	6.86765	5.87617	6.09985	5.99369	ZNF346
ENSGALG00000001146	0.282459	0.85233	8.50445	8.07814	8.41941	7.91658	9.01833	9.20434	8.30836	9.39232	8.17436	9.58016	UBXN6
ENSGALG00000001149	-0.22309	NA	2.96882	4.30485	2.93914	4.21876	4.55543	4.14286	3.01547	4.71924	3.07446	4.81363	ADGRG5
ENSGALG00000001153	-0.924838	0.635051	6.14209	6.43174	6.08067	6.3031	4.19995	4.33826	4.91418	4.65673	5.76634	4.74986	AUTS2
ENSGALG00000001156	2.55941	NA	2	2.52397	1.98	2.47349	2.32971	2.51303	3.60555	3.41985	2.73427	3.48825
ENSGALG00000001157	0.0240402	0.991099	7.31007	7.062	7.23697	6.92076	6.10231	6.74611	6.85752	6.86818	7.22012	7.00554	DENND1A
ENSGALG00000001158	-0.427801	0.768017	6.68352	6.54432	6.61669	6.41343	6.52865	5.99518	6.62645	5.46643	6.37055	5.57576	UIMC1
ENSGALG00000001161	-0.0486998	0.986605	6.53656	6.37197	6.47119	6.24453	7.16669	7.36255	5.48743	6.61224	6.72445	6.74449	FLI1
ENSGALG00000001163	-0.219731	0.874559	7.31007	7.76619	7.23697	7.61087	7.69595	7.43555	7.82204	7.14362	6.99847	7.28649	NDEL1
ENSGALG00000001165	-0.106166	0.944755	7.02632	6.74613	6.95605	6.61121	7.0373	6.87767	6.65012	7.10901	6.70011	7.25119	PANK4
ENSGALG00000001168	-0.0780207	0.954578	8.63802	8.98504	8.55164	8.80534	9.11769	9.07552	8.98472	8.73176	8.54279	8.90639	POLR2C
ENSGALG00000001169	0.515474	0.868658	6.04504	5.46883	5.98459	5.35945	4.02896	3.04797	6.33666	4.99668	6.82919	5.09661	CRB2
ENSGALG00000001171	0.920735	NA	3.54324	3.21022	3.50781	3.14601	3.48404	3.43733	3.60555	4.99668	3.68341	5.09661	SEMA6B
ENSGALG00000001172	-0.232057	0.934053	6.31857	5.98995	6.25538	5.87015	3.61074	5.46409	5.70646	5.09426	5.59207	5.19614	KBP
ENSGALG00000001174	0.36481	0.715417	7.45564	7.67021	7.38109	7.5168	7.70308	7.75365	7.82204	8.19081	8.07373	8.35463	RCC1L
ENSGALG00000001175	0.0959141	0.938192	10.4917	10.3445	10.3868	10.1376	10.7414	10.805	10.7059	10.7405	10.1978	10.9553	C4BPA
ENSGALG00000001177	-0.452818	0.842147	4.83317	6.06736	4.78484	5.94601	5.42718	5.67172	4.70408	5.39163	4.25101	5.49946	CD34
ENSGALG00000001181	-0.577247	0.819941	3.95298	5.22037	3.91345	5.11596	5.94285	5.40715	4.74862	4.52293	3.86957	4.61339	KCNJ5
ENSGALG00000001182	-0.309172	0.732058	8.63246	8.70524	8.54614	8.53113	8.60414	8.4473	8.41238	8.3124	8.17877	8.47864	NCOA6
ENSGALG00000001183	0.0571322	0.979239	7.59359	8.59845	7.51765	8.42649	8.35089	8.96644	8.05267	8.25552	7.52044	8.42063	MYH10
ENSGALG00000001184	0.49552	0.584357	9.99573	9.95153	9.89578	9.7525	10.7714	10.8723	10.7849	10.9383	10.5129	11.157	COQ9
ENSGALG00000001189	1.09519	0.372246	4.66916	5.82143	4.62246	5.705	6.05852	6.17647	6.40782	7.27428	6.50311	7.41977	NCF1
ENSGALG00000001201	-0.271161	0.823711	7.67693	8.09672	7.60016	7.93479	7.79267	7.64088	7.66823	7.13217	7.84859	7.27482	GFOD2
ENSGALG00000001203	-0.337902	0.805927	11.1869	10.9045	11.075	10.6864	11.5949	11.5801	11.1309	10.4446	10.0371	10.6535	TMEM45B
ENSGALG00000001204	-0.516136	0.634638	7.37141	7.96133	7.2977	7.8021	7.98624	7.27775	7.63303	6.70784	7.38954	6.842	ENKD1
ENSGALG00000001206	-0.707855	0.770841	4.57958	5.98995	4.53379	5.87015	3.93522	3.74362	4.56157	4.77916	4.6058	4.87475
ENSGALG00000001207	-0.145398	0.93786	8.54643	7.28902	8.46097	7.14324	7.31363	7.18764	8.12203	7.56553	7.79212	7.71684	PLCH2
ENSGALG00000001209	0.740161	0.784814	4.79388	4.30485	4.74594	4.21876	4.19995	3.91678	6.199	3.56308	5.16393	3.63434	TP53INP2
ENSGALG00000001214	0.889966	NA	2.82032	2.90752	2.79212	2.84937	3.19143	3.54681	3.6993	3.56308	3.07446	3.63434	PARD6A
ENSGALG00000001219	0.0279284	0.989017	7.69837	7.062	7.62139	6.92076	8.19277	7.84759	7.81158	7.63203	7.7213	7.78467	PIGU
ENSGALG00000001220	0.362382	0.77029	9.34163	9.75205	9.24821	9.55701	9.89163	9.71744	9.85209	10.7666	9.46271	10.982	HERPUD1
ENSGALG00000001223	0.599753	0.489017	8.94421	8.74701	8.85477	8.57207	9.34886	9.1598	9.95427	9.83315	9.44999	10.0298	PEX10
ENSGALG00000001225	-0.290049	0.802444	9.12327	9.40595	9.03204	9.21783	8.96595	9.35495	8.90826	8.37684	8.73479	8.54437	RABGAP1
ENSGALG00000001229	-0.285009	0.932573	5.50313	5.15094	5.44809	5.04792	3.61074	4.21098	5.48743	3.26082	4.97393	3.32604	SKI
ENSGALG00000001231	0.372399	0.735633	8.09975	8.34229	8.01875	8.17545	8.59267	8.24285	8.68296	9.22466	8.58329	9.40915	SAMHD1
ENSGALG00000001234	2.41635	NA	2.65475	2.90752	2.62821	2.84937	2.59791	2.2792	5.06268	3.26082	4.49695	3.32604	CETP
ENSGALG00000001238	-0.294198	0.830828	8.72936	9.80668	8.64206	9.61055	9.87121	9.60643	9.54315	8.80204	8.91217	8.97808	STX8
ENSGALG00000001239	-0.437688	0.771333	8.2953	7.52684	8.21234	7.3763	7.20736	7.23749	7.9275	6.30091	7.38954	6.42692	LOC416147
ENSGALG00000001244	-1.19319	0.433458	8.26329	8.30283	8.18066	8.13677	8.75237	8.48905	7.18372	5.04629	6.4161	5.14722	CFAP52
ENSGALG00000001245	0.901388	0.245745	9.03967	8.20345	8.94927	8.03938	9.4002	9.61746	10.0519	10.1506	9.5264	10.3536	SIRT6
ENSGALG00000001250	0.00240249	0.998094	12.6775	12.9147	12.5507	12.6564	13.2447	13.3771	12.9402	12.8784	12.5499	13.1359	APLP2
ENSGALG00000001252	-0.399853	0.739374	8.71365	8.64969	8.62652	8.4767	8.02088	8.40067	8.30091	8.1403	7.32732	8.30311	CREB3L3
ENSGALG00000001253	-0.0683142	0.980412	6.89323	5.46883	6.8243	5.35945	5.6793	5.76531	6.73004	5.50243	6.11834	5.61248	RC3H2
ENSGALG00000001256	0.34445	0.869656	7.41738	6.74613	7.3432	6.61121	5.39233	5.78779	7.62708	6.8955	7.38191	7.03341	NLRC5
ENSGALG00000001258	0.130924	0.938192	10.4201	10.7763	10.3159	10.5608	9.61572	9.68638	10.7242	10.1364	11.0091	10.3391	NUMA1
ENSGALG00000001262	0.439957	0.680241	10.5288	10.4816	10.4235	10.272	11.5147	11.2541	11.1054	11.7529	11.2593	11.988	CLIC4
ENSGALG00000001263	-0.704527	0.455597	8.54051	8.68081	8.4551	8.5072	8.49338	8.51959	7.52195	7.38448	7.79787	7.53217	GTF2IRD1
ENSGALG00000001264	-0.266098	0.94028	5.11403	3.67335	5.06289	3.59988	3.48404	3.74362	4.16134	3.69337	4.6058	3.76724	PLXNA2 ENSGALG00000001264
ENSGALG00000001267	-0.67072	0.509327	8.6573	9.48566	8.57073	9.29595	9.15716	8.88016	8.60031	7.59916	8.51863	7.75115	MAP2K2
ENSGALG00000001270	0.747275	0.28065	8.57278	8.36547	8.48705	8.19816	8.72812	9.08236	9.16601	9.71923	9.16211	9.91362	PRKCZ
ENSGALG00000001273	0.803957	NA	3.2266	2.52397	3.19433	2.47349	3.34514	2.89071	4.3466	2.35531	3.86957	2.40242	C2CD4C
ENSGALG00000001275	-0.49872	0.712988	7.4806	6.85928	7.40579	6.7221	6.68082	6.71126	6.94624	5.84846	6.55833	5.96543	PDCL
ENSGALG00000001276	-0.106738	0.951536	7.57053	7.20588	7.49482	7.06176	7.68159	7.06417	7.79043	6.62862	7.78055	6.7612	HOXB9
ENSGALG00000001279	-0.233327	0.891901	7.6661	7.3367	7.58943	7.18997	7.01456	7.27775	7.66823	6.28032	6.97836	6.40592	ZNF652
ENSGALG00000001283	-0.0800173	0.968682	9.91678	10.6068	9.81762	10.3947	10.6205	10.4864	9.4091	11.0001	9.98007	11.2202	SRRM1
ENSGALG00000001288	-0.336885	NA	3.63503	3.85896	3.59868	3.78178	3.34514	3.18975	3.50528	3.41985	3.46962	3.48825
ENSGALG00000001289	-0.256799	0.910368	4.75349	5.63059	4.70596	5.51798	5.62028	5.4359	4.87453	5.09426	5.12788	5.19614	SHC2
ENSGALG00000001299	-4.90464	NA	2	5.77604	1.98	5.66051	3.83495	2	2	2	2.73427	2.04	GIP
ENSGALG00000001304	0.714907	0.730583	4.43385	4.64499	4.38951	4.55209	3.93522	4.39793	4.87453	5.53755	4.80158	5.6483	TMEM52
ENSGALG00000001306	-0.223313	0.872079	8.16664	8.15994	8.08497	7.99674	8.35542	8.30651	7.64486	8.43853	7.39714	8.6073	NFRKB
ENSGALG00000001309	0.693936	0.41725	9.41952	9.53418	9.32533	9.3435	10.0827	10.0782	10.116	10.9521	10.271	11.1712	SNF8
ENSGALG00000001310	-0.561485	0.786863	5.42813	4.64499	5.37385	4.55209	4.89122	4.27602	4.91418	4.52293	4.43928	4.61339	TRNAU1AP
ENSGALG00000001311	0.638321	0.8042	4.15253	4.42736	4.11101	4.33881	3.61074	3.74362	4.79182	4.45107	5.09091	4.54009	ARHGAP44
ENSGALG00000001313	-0.00707437	0.996718	10.6725	11.1959	10.5658	10.972	11.6163	11.209	11.068	11.3505	11.1784	11.5775	EIF4H
ENSGALG00000001314	0.376857	NA	2.82032	4.17097	2.79212	4.08755	3.61074	4.33826	3.78732	3.81286	3.34954	3.88911	PTGS1
ENSGALG00000001315	-0.246312	0.897225	7.28904	6.34113	7.21615	6.21431	7.14591	6.42615	7.47633	6.12735	6.58516	6.2499	UBE2Z
ENSGALG00000001316	-0.512456	0.597119	8.08355	8.10593	8.00271	7.94381	8.33263	7.96566	7.46969	7.90508	7.23714	8.06318	CPNE2
ENSGALG00000001317	0.0729431	0.969419	10.2788	9.56787	10.176	9.37651	9.74911	10.112	10.495	9.13578	9.81701	9.3185	LOC428335
ENSGALG00000001319	-0.290394	0.900159	6.31857	5.77604	6.25538	5.66051	5.76354	5.87435	4.51075	6.38043	5.51042	6.50804	CAMK1G
ENSGALG00000001320	-1.50714	0.428216	4.53262	6.51699	4.4873	6.38665	4.11699	4.45522	4.02314	4.21115	3.86957	4.29537	CYP1A2
ENSGALG00000001325	-0.78183	0.652831	7.10065	7.3367	7.02964	7.18997	7.1973	6.3825	4.28745	7.39409	6.35504	7.54198	CYP1A1
ENSGALG00000001328	-0.975674	0.384689	14.0423	14.7102	13.9019	14.416	14.3287	14.4101	13.3571	12.246	12.6547	12.4909	BSG
ENSGALG00000001329	-0.124051	0.963937	6.67273	6.30962	6.60601	6.18343	4.94031	5.34788	6.5404	5.42951	6.38589	5.5381	EPB41
ENSGALG00000001330	1.08617	0.0973026	12.6681	12.4852	12.5415	12.2355	13.2679	13.3606	14.1247	14.4126	13.5951	14.7008	ATP5MC1
ENSGALG00000001331	-0.60716	0.603392	11.7916	12.0153	11.6737	11.775	11.7095	11.6819	11.6176	9.83138	11.1817	10.028	ST14
ENSGALG00000001332	0.146594	0.929325	6.98331	6.74613	6.91347	6.61121	6.24589	6.4404	6.8877	6.7975	7.12273	6.93345	RBL1
ENSGALG00000001333	-0.462161	0.747502	6.86508	8.12416	6.79643	7.96167	7.18717	6.96903	6.36555	7.46878	7.14093	7.61815	MRRF
ENSGALG00000001334	0.496752	0.584357	11.9516	12.167	11.8321	11.9236	12.8323	12.9108	12.6696	13.1586	12.6571	13.4217	GNB1
ENSGALG00000001335	0.0945053	0.944004	10.4473	9.8263	10.3428	9.62977	10.3133	10.279	10.7088	9.9696	10.1978	10.169	FAM18B1
ENSGALG00000001341	0.388591	0.808052	5.6643	5.52479	5.60766	5.4143	5.84313	5.49174	6.322	5.98194	6.25831	6.10158	ZBTB44
ENSGALG00000001342	3.78075	NA	2.25272	2	2.23019	1.96	2	2.51303	3.78732	2.64018	3.58047	2.69299	HCN2
ENSGALG00000001343	-1.07706	0.629273	6.57182	4.30485	6.50611	4.21876	4.02896	4.27602	4.40342	4.21115	5.05296	4.29537	LAMB3
ENSGALG00000001348	1.03932	NA	3.44522	2	3.41077	1.96	2.32971	2	3.01547	3.26082	4.11029	3.32604	TEKT3
ENSGALG00000001350	0.586847	0.609142	8.86823	10.0066	8.77954	9.80648	9.07162	9.10938	10.4341	10.0092	10.0931	10.2094	RSPRY1
ENSGALG00000001362	-0.249168	0.864821	7.80101	8.61788	7.723	8.44552	7.33214	7.49823	7.68552	8.00256	7.83188	8.16261	CLK3
ENSGALG00000001363	-0.973174	0.244584	7.67693	8.94458	7.60016	8.76569	8.37787	7.83145	7.2394	7.23203	7.45648	7.37667	MYBBP1A
ENSGALG00000001364	0.172771	0.862806	10.7217	10.4922	10.6145	10.2823	10.8441	10.7645	11.0307	10.8059	10.8488	11.022	CSNK1A1L
ENSGALG00000001366	0.31355	0.75061	8.43592	8.9548	8.35156	8.77571	8.73509	8.89835	8.96598	9.31346	8.91217	9.49973	CASP9
ENSGALG00000001369	-0.4661	0.796679	11.5069	11.442	11.3918	11.2131	11.8937	12.1305	10.1392	11.5181	9.29403	11.7485	HSD11B1b
ENSGALG00000001370	0.11554	0.979096	5.11403	3.67335	5.06289	3.59988	3.48404	4.27602	3.94874	3.69337	5.1991	3.76724	ADAMTS8
ENSGALG00000001371	-0.0286541	NA	3.34004	2.90752	3.30664	2.84937	4.02896	4.39793	2.86175	3.56308	2.28828	3.63434	HS3ST3B1
ENSGALG00000001373	0.10112	0.978713	3.80275	5.34994	3.76472	5.24294	4.89122	5.34788	4.09389	5.42951	4.11029	5.5381	TRAF3IP3
ENSGALG00000001374	-0.370767	0.739374	8.39384	8.88703	8.3099	8.70929	7.9082	7.86355	7.96573	8.28682	8.17436	8.45256
ENSGALG00000001375	-0.372664	0.720927	8.65456	9.26108	8.56802	9.07586	9.3781	9.04552	8.9058	8.44316	8.5598	8.61203	COX10
ENSGALG00000001376	-0.0378827	0.992693	6.18828	5.15094	6.12639	5.04792	4.2784	4.66405	5.93563	3.56308	6.09985	3.63434	ARID3B
ENSGALG00000001377	-0.353888	0.732824	7.76083	8.22894	7.68322	8.06437	8.19277	8.00457	7.7026	7.53109	7.61463	7.68171	POLRMT
ENSGALG00000001382	0.0873592	0.946675	9.16043	9.64249	9.06882	9.44964	9.29798	9.1227	9.30484	9.67062	9.68987	9.86404	CDK11A
ENSGALG00000001383	0.30859	0.803673	6.96574	7.20588	6.89608	7.06176	7.38628	7.18764	7.908	7.34538	7.43451	7.49228	HTR4
ENSGALG00000001387	-0.53539	NA	4.79388	2.90752	4.74594	2.84937	3.34514	2.89071	4.51075	2	3.68341	2.04
ENSGALG00000001389	-0.146045	0.94762	5.57442	5.00118	5.51867	4.90115	5.52696	5.15386	5.5889	5.35272	4.89033	5.45977	TTLL11
ENSGALG00000001391	-0.231386	NA	3.80275	2.52397	3.76472	2.47349	2.32971	2.2792	3.15437	2.35531	3.58047	2.40242	PLLP
ENSGALG00000001392	-0.0295856	0.991483	5.29376	5.57866	5.24082	5.46709	4.89122	5.28606	5.46091	4.71924	5.39383	4.81363	MMP23B
ENSGALG00000001394	-0.215275	0.859755	8.06304	8.51111	7.98241	8.34088	8.4559	8.10196	8.43641	7.76393	8.18317	7.9192	UBL7
ENSGALG00000001405	0.0681968	0.960708	10.7119	10.9639	10.6048	10.7446	11.2988	11.2841	11.2528	10.9134	10.8088	11.1317	IRF6
ENSGALG00000001407	0.818749	0.808676	4.02261	4.54027	3.98238	4.44947	4.02896	2.7142	5.66058	2.87797	5.7427	2.93553	ADAMTS15
ENSGALG00000001410	0.796273	0.715417	4.21336	3.67335	4.17122	3.59988	5.07827	5.51887	4.09389	5.39163	5.16393	5.49946	SPNS3
ENSGALG00000001412	-0.657016	0.629316	7.24601	8.57876	7.17355	8.40719	7.02598	6.36766	7.47633	7.21043	7.28703	7.35464	SEMA7A
ENSGALG00000001416	0.96432	0.783555	2.46769	3.67335	2.44302	3.59988	4.3528	5.59732	3.28106	4.1214	3.21854	4.20383	ADRA1B
ENSGALG00000001419	-0.366453	0.810764	8.27761	7.73094	8.19483	7.57632	7.75887	7.13601	8.19626	6.5448	7.91355	6.6757	DAB2IP
ENSGALG00000001420	-0.580308	0.698062	8.17048	7.68256	8.08877	7.52891	6.97977	6.76889	7.65074	5.98194	7.52738	6.10158	RALGAPB
ENSGALG00000001425	-0.394077	0.783555	7.15592	6.83735	7.08436	6.7006	6.49619	6.76889	6.84732	5.98194	6.09985	6.10158	SNX19
ENSGALG00000001428	0.985522	0.218535	11.1692	11.1566	11.0576	10.9335	11.9919	12.1469	12.0606	13.1917	12.1939	13.4555	EFHD1
ENSGALG00000001429	0.625029	0.539997	8.62409	8.64338	8.53785	8.47052	9.42628	9.49473	9.05512	10.1492	9.35183	10.3522	TTC1
ENSGALG00000001433	0.173408	0.922267	6.53656	5.57866	6.47119	5.46709	6.2063	6.32218	6.42164	6.28032	6.32351	6.40592	B3GNTL1
ENSGALG00000001434	-0.293344	0.84709	9.54905	8.68081	9.45356	8.5072	9.44553	9.58413	9.27088	8.11727	8.4976	8.27962	STOM
ENSGALG00000001437	-0.123244	0.970784	6.61755	5.68072	6.55137	5.56711	5.42718	5.40715	4.83377	4.99668	7.07619	5.09661	NTM
ENSGALG00000001439	-0.920061	0.411543	7.01782	7.30509	6.94764	7.15899	6.22623	6.03331	6.46232	5.53755	5.94271	5.6483	RANBP10
ENSGALG00000001441	0.271637	0.824023	8.86823	9.47504	8.77954	9.28554	9.87437	9.59054	9.47022	10.1205	9.66335	10.323	UBE2G1
ENSGALG00000001445	-3.18201	NA	6.75687	10.8617	6.6893	10.6444	7.29488	6.21015	5.26019	7.45046	5.29975	7.59947	FABP6
ENSGALG00000001446	0.975946	0.244584	10.0352	10.554	9.93488	10.3429	10.2875	10.986	10.5613	12.0921	11.0011	12.334	GSN
ENSGALG00000001450	-0.498036	NA	4.62507	4.02338	4.57881	3.94292	3.34514	2.89071	3.15437	3.41985	4.707	3.48825	IGSF9B
ENSGALG00000001452	0.698774	0.491435	11.1968	11.8533	11.0848	11.6162	12.5657	12.4946	12.489	13.2473	12.2747	13.5122	ATP5F1
ENSGALG00000001459	0.484418	NA	2.46769	3.46029	2.44302	3.39108	3.72719	3.04797	3.39753	2.64018	4.5524	2.69299	TNNC1
ENSGALG00000001463	-0.396258	0.869656	7.03477	5.28661	6.96442	5.18088	5.16342	5.22148	6.322	4.65673	6.15462	4.74986
ENSGALG00000001465	1.70894	0.0564927	14.1823	13.9209	14.0405	13.6424	15.2207	15.5621	15.2104	17.3971	15.777	17.7451	RPL38
ENSGALG00000001467	-0.658874	0.657194	6.79716	6.69826	6.72919	6.5643	5.89385	5.71927	6.60238	5.31273	5.56537	5.41898	ANKFY1
ENSGALG00000001470	-0.030649	0.986605	9.60261	9.71644	9.50659	9.52212	10.3353	10.0644	9.88613	9.95668	9.62507	10.1558	STOML1
ENSGALG00000001472	0.0223597	0.994599	6.27643	6.1762	6.21367	6.05267	4.84041	5.91576	6.65012	5.42951	5.1991	5.5381	JAM3
ENSGALG00000001473	-0.0952361	0.949504	7.63864	7.42758	7.56225	7.27903	7.60754	7.44265	7.26262	7.92511	7.12273	8.08361	MIB2
ENSGALG00000001474	0.0796683	0.955651	11.6059	10.785	11.4899	10.5693	11.6397	11.6558	11.6265	11.3325	11.2351	11.5591	RAB14
ENSGALG00000001475	1.75306	0.00953555	9.73297	9.48213	9.63564	9.29249	10.5302	10.4331	12.1512	12.1564	11.624	12.3995	STMN1
ENSGALG00000001476	0.416083	0.601051	9.73556	10.0017	9.6382	9.80166	10.1919	10.2223	10.5737	10.4071	10.3861	10.6153	RAP1A
ENSGALG00000001479	0.930414	0.166316	9.53124	9.12287	9.43593	8.94041	9.97497	10.1075	10.5799	10.9	10.3454	11.118	CYB5D2
ENSGALG00000001483	-0.531669	0.726716	5.68592	6.34113	5.62906	6.21431	7.18717	5.91576	6.13334	6.17273	5.87907	6.29619	LOC419409
ENSGALG00000001486	0.638211	0.86117	2.96882	2.90752	2.93914	2.84937	4.89122	5.37782	3.50528	4.21115	3.77949	4.29537	ZAP70
ENSGALG00000001489	0.839261	0.322287	10.1612	9.74323	10.0596	9.54836	10.7561	10.8899	10.8464	11.7189	10.8017	11.9533	SSU72
ENSGALG00000001490	-0.811107	NA	2.82032	3.85896	2.79212	3.78178	2	2.2792	3.60555	2	2.28828	2.04	KCNJ13
ENSGALG00000001491	1.25498	0.302825	5.59742	4.83405	5.54144	4.73737	5.24383	5.18806	6.79519	6.75337	6.51711	6.88843	NCAPD3
ENSGALG00000001492	-0.695695	0.459169	8.74231	9.06743	8.65489	8.88608	9.27425	8.84308	8.55714	7.67997	8.06422	7.83357	LOC107057310
ENSGALG00000001501	0.0340346	0.984225	9.84652	9.50665	9.74806	9.31652	10.2863	10.0997	10.0216	10.0402	9.58408	10.241	MAPK1
ENSGALG00000001502	-0.134824	0.92647	8.89864	9.2693	8.80965	9.08391	9.93466	9.2106	9.62606	9.24605	9.04618	9.43097	UTP11
ENSGALG00000001503	-0.47179	0.660576	7.23138	7.47096	7.15907	7.32154	7.24692	7.10054	7.04775	6.73835	6.46026	6.87312	TBCD
ENSGALG00000001504	-0.202103	0.912736	7.37141	8.25399	7.2977	8.08891	8.72812	8.35999	7.2394	8.46613	7.68455	8.63545	DDX20
ENSGALG00000001506	2.01256	0.0235623	5.92289	6.59748	5.86366	6.46553	7.67435	7.30916	8.59422	9.65871	9.09134	9.85188	PTTG2
ENSGALG00000001513	0.482381	0.627583	7.84492	7.67021	7.76648	7.5168	7.34131	7.59062	8.26686	8.29711	8.17436	8.46305	CNTRL
ENSGALG00000001521	-0.116808	0.947102	7.84011	7.97143	7.76171	7.812	7.53749	7.37002	8.18009	6.73835	8.00085	6.87312	VPS26B
ENSGALG00000001522	-0.712841	0.627968	7.29608	7.99143	7.22312	7.8316	6.65165	6.50965	7.07424	5.42951	7.24557	5.5381	PHF20
ENSGALG00000001525	0.602092	0.526257	11.9342	11.5386	11.8149	11.3078	12.6145	12.7304	12.2853	13.1403	12.5051	13.4031	CALCOCO2
ENSGALG00000001527	-0.170052	NA	3.54324	3.46029	3.50781	3.39108	4.73307	4.51033	4.16134	3.08206	3.46962	3.1437	VWA1
ENSGALG00000001529	0.913022	0.244584	8.10377	7.55399	8.02273	7.40291	8.72812	8.8323	9.26131	9.41137	8.87187	9.5996	THYN1
ENSGALG00000001531	0.742004	0.627583	5.68592	6.30962	5.62906	6.18343	5.07827	6.08867	5.77266	7.22127	6.35504	7.3657	FN3K
ENSGALG00000001536	-0.663492	0.645138	8.18194	7.92019	8.10012	7.76178	6.84449	6.6265	7.80632	6.10411	7.31134	6.22619	ARHGAP39
ENSGALG00000001538	0.174601	0.891932	9.01211	8.50416	8.92199	8.33408	9.19557	9.2516	9.15984	9.23272	8.72878	9.41737	ST7L
ENSGALG00000001540	0.647639	0.50455	8.55233	8.80466	8.4668	8.62857	9.34886	9.31488	9.1803	10.1925	9.42049	10.3964	SF3A3
ENSGALG00000001542	0.837214	0.459897	6.43806	6.06736	6.37368	5.94601	7.22727	7.13601	7.3447	8.10562	7.08562	8.26773	MRPL20
ENSGALG00000001545	-0.378076	0.759774	7.65518	7.99143	7.57862	7.8316	7.72425	7.89495	7.2158	7.58244	6.77194	7.73409	RAB40B
ENSGALG00000001546	0.200272	0.934469	9.01425	8.1862	8.92411	8.02248	7.58457	7.33229	9.69738	7.1885	8.61944	7.33227
ENSGALG00000001547	0.780442	0.439688	10.4234	9.81512	10.3191	9.61882	11.1964	11.1216	10.9514	11.9916	11.1651	12.2315	CAPZA1
ENSGALG00000001550	-0.135628	0.917369	10.2564	10.7265	10.1538	10.512	9.91177	10.0224	10.317	10.0854	10.3503	10.2871	RBM39
ENSGALG00000001551	-0.0517373	0.978425	9.83326	10.4091	9.73493	10.201	9.12567	9.46714	9.6788	10.1829	9.89012	10.3865	CCNL2
ENSGALG00000001555	0.407985	0.656949	8.93295	9.04846	8.84362	8.86749	9.60434	9.36806	9.72551	9.81716	9.57909	10.0135	AURKAIP1
ENSGALG00000001557	-0.824893	0.426713	7.55886	8.39579	7.48327	8.22788	8.39997	7.96566	7.4016	6.81191	6.94767	6.94815	ACAD8
ENSGALG00000001558	0.584932	0.590873	7.9997	8.27862	7.9197	8.11304	8.01517	7.87409	9.14534	8.36222	8.99456	8.52946
ENSGALG00000001559	-0.113037	NA	3.44522	2.90752	3.41077	2.84937	4.19995	3.18975	2.86175	3.41985	4.31653	3.48825	ZP3
ENSGALG00000001561	-0.587463	0.668799	6.26211	6.2774	6.19949	6.15185	6.05852	6.10666	5.34965	5.2716	5.71866	5.37703	MXRA8
ENSGALG00000001563	0.515965	0.524098	8.91246	9.07213	8.82334	8.89069	9.26705	9.22096	9.67592	9.892	9.54703	10.0898	WDR45B
ENSGALG00000001564	0.274832	0.900898	10.1602	9.26519	10.0586	9.07989	9.39361	9.29541	10.9261	8.02748	10.0849	8.18803	ATP2A3
ENSGALG00000001565	-0.00934231	0.996954	5.40224	5.86544	5.34822	5.74813	4.67626	5.08293	5.51348	5.2716	5.56537	5.37703	C5
ENSGALG00000001568	0.173376	0.903763	10.165	10.2059	10.0634	10.0018	10.6921	10.6232	10.0295	11.0512	10.2823	11.2722	NFS1
ENSGALG00000001569	2.0897	0.0101146	5.72822	7.23972	5.67094	7.09492	6.99146	7.41403	9.5898	8.39131	9.07959	8.55914	RHOC
ENSGALG00000001571	0.284601	0.900503	5.59742	6.30962	5.54144	6.18343	7.16669	7.42124	5.51348	6.93555	6.61151	7.07426	MYO1F
ENSGALG00000001572	0.1855	0.887534	10.4298	11.1819	10.3255	10.9582	11.4746	11.3699	11.2166	11.487	10.986	11.7168	COMMD4
ENSGALG00000001573	1.10525	0.322287	5.59742	7.25634	5.54144	7.11121	6.26528	6.96903	7.33743	8.16297	7.6276	8.32623	P2X1
ENSGALG00000001577	-0.143996	0.94028	6.65091	6.40216	6.5844	6.27412	6.18609	6.14199	6.83704	5.53755	6.33936	5.6483	FOXK2
ENSGALG00000001583	0.821559	0.719585	3.63503	4.64499	3.59868	4.55209	3.48404	4.51033	4.83377	4.71924	4.43928	4.81363	TRAF1
ENSGALG00000001586	-0.565336	0.626254	8.09167	8.10593	8.01075	7.94381	8.42605	8.2306	7.89815	7.25331	6.87341	7.39838	NEIL1
ENSGALG00000001592	0.20495	0.889464	8.8753	8.2205	8.78655	8.05609	8.83905	8.90093	9.44337	8.37198	8.56318	8.53942	ACER1
ENSGALG00000001593	0.101156	0.943832	9.31065	10.0715	9.21754	9.87003	9.83111	9.79161	9.66434	10.3515	9.53503	10.5585	UFD1
ENSGALG00000001595	0.290998	0.928355	5.52728	5.22037	5.47201	5.11596	3.34514	3.8328	5.83595	4.52293	5.76634	4.61339	PHF19
ENSGALG00000001596	-0.712597	0.626915	7.73513	7.47096	7.65778	7.32154	6.65165	6.65123	7.35194	5.31273	6.6628	5.41898	MLLT1
ENSGALG00000001597	0.522765	0.583247	10.4747	10.3942	10.37	10.1863	11.3388	11.2682	11.2867	11.6281	11.0579	11.8607	PSMB3
ENSGALG00000001600	-0.270992	0.825228	7.74547	7.78922	7.66801	7.63344	7.98039	7.83685	7.55367	7.74151	7.05715	7.89634	DVL1
ENSGALG00000001602	0.980841	0.26552	10.0829	9.70135	9.98204	9.50732	10.9317	10.9497	10.9406	12.014	11.0331	12.2543	NUTF2
ENSGALG00000001603	-0.712263	0.586003	8.60151	7.77776	8.51549	7.6222	7.87071	8.2306	7.43605	6.45581	7.02811	6.58492	NARF
ENSGALG00000001604	-1.0552	0.280905	10.9348	10.8315	10.8255	10.6148	10.6877	10.7567	9.02602	9.57032	8.90687	9.76173	GLB1L2
ENSGALG00000001605	0.764098	0.802308	2.82032	4.42736	2.79212	4.33881	3.72719	3.74362	5.02696	3.81286	4.37921	3.88911	PPM1J
ENSGALG00000001606	0.0259066	0.988273	8.34711	8.15994	8.26364	7.99674	8.30946	8.49931	8.31578	8.50213	7.77474	8.67218	INPP5B
ENSGALG00000001607	0.360935	0.773237	8.14338	7.27277	8.06195	7.12732	8.13069	8.59482	7.68552	8.48874	8.11575	8.65851	C18H17orf62
ENSGALG00000001608	0.384519	NA	3.63503	2.52397	3.59868	2.47349	2.32971	2.7142	2.86175	2	4.18237	2.04	UNC5D
ENSGALG00000001610	-0.803386	0.714884	5.68592	6.37197	5.62906	6.24453	4.98778	3.99614	5.91624	3.81286	5.39383	3.88911	PIP4K2B
ENSGALG00000001611	-0.727669	NA	4.32781	2	4.28453	1.96	3.61074	2.89071	3.28106	2.35531	3.77949	2.40242	B3GAT1
ENSGALG00000001613	-0.512751	0.586775	9.35181	10.2951	9.25829	10.0892	10.1521	9.45841	9.17215	9.70964	9.51772	9.90383	GNL3
ENSGALG00000001615	-0.449328	0.617731	7.94246	8.32664	7.86304	8.1601	8.10939	7.73642	7.46303	7.67997	7.85411	7.83357	MAN2C1
ENSGALG00000001616	2.21149	0.00952131	6.31857	6.24445	6.25538	6.11956	7.0373	6.87767	8.1882	9.68831	8.91746	9.88208	CDC45
ENSGALG00000001617	0.771032	NA	3.80275	2.52397	3.76472	2.47349	3.83495	3.43733	4.28745	3.69337	4.6058	3.76724	CAMKK1
ENSGALG00000001618	-0.516704	0.749463	6.53656	5.63059	6.47119	5.51798	5.94285	5.99518	5.83595	5.18565	5.26697	5.28937	OGFOD3
ENSGALG00000001619	-0.359899	0.805927	7.23138	6.85928	7.15907	6.7221	6.24589	6.19341	6.5404	6.28032	6.85147	6.40592	ATG16L1
ENSGALG00000001620	0.140265	0.961431	6.39932	6.21073	6.33532	6.08651	6.05852	6.01437	5.22909	7.58244	5.1991	7.73409	CUTA ENSGALG00000001620
ENSGALG00000001621	0.403944	NA	2.96882	3.85896	2.93914	3.78178	4.11699	3.91678	4.74862	2.87797	3.86957	2.93553	cldn5
ENSGALG00000001624	-0.463943	0.609142	7.99104	8.5588	7.91113	8.38762	8.04913	7.86355	7.79575	7.72637	7.65319	7.8809	CWC25
ENSGALG00000001633	-1.26844	0.536054	5.2363	5.52479	5.18394	5.4143	4.02896	3.64857	4.70408	3.56308	3.77949	3.63434	DUSP26
ENSGALG00000001634	0.448597	0.713181	13.3713	14.2888	13.2376	14.003	14.8678	14.9764	14.3291	15.1234	14.3978	15.4259	RPL23
ENSGALG00000001637	-0.107059	0.965892	6.78719	5.22037	6.71932	5.11596	6.39419	6.10666	6.61447	5.63805	6.2074	5.75081	PSMD5
ENSGALG00000001639	0.158178	0.934469	6.54841	6.40216	6.48292	6.27412	5.70793	5.95602	6.83704	6.12735	6.55833	6.2499	MTF1
ENSGALG00000001640	-0.149414	0.947925	5.2363	5.68072	5.18394	5.56711	5.31999	5.80992	5.02696	4.71924	5.33179	4.81363	RNF122
ENSGALG00000001642	0.533042	0.611141	8.39712	7.58063	8.31315	7.42902	8.92081	8.88538	9.04176	9.08029	8.68603	9.2619	GLT8D1
ENSGALG00000001644	-0.480389	0.711482	8.2379	7.99143	8.15552	7.8316	7.32292	7.36255	7.86313	6.61224	7.59496	6.74449	SIN3A
ENSGALG00000001645	-0.2888	NA	4.48408	2.90752	4.43924	2.84937	3.19143	3.18975	3.87029	2	4.18237	2.04	KCNT1
ENSGALG00000001647	-0.291017	0.92485	5.32165	4.42736	5.26844	4.33881	4.42355	4.33826	5.32044	3.56308	4.43928	3.63434	PSKH2
ENSGALG00000001651	-0.0342654	0.986605	6.79716	6.90217	6.72919	6.76413	7.0373	7.04564	6.75208	6.8955	6.81792	7.03341	TTI2
ENSGALG00000001652	0.449917	0.597553	10.9224	10.6546	10.8131	10.4415	11.3169	11.287	11.3508	11.7534	11.3174	11.9884	SEPTIN2
ENSGALG00000001654	0.234338	0.813358	10.4894	11.051	10.3845	10.83	11.0335	11.1155	11.1086	11.2829	10.9263	11.5086	C1QBP
ENSGALG00000001655	0.192917	0.890219	10.0767	10.6764	9.97597	10.4629	11.2096	10.835	10.8413	11.3054	10.6027	11.5315	SPCS1
ENSGALG00000001658	0.635148	0.501124	14.0035	14.7302	13.8634	14.4356	15.2552	14.8874	15.4964	15.6756	15.3715	15.9891	RPL19
ENSGALG00000001661	2.96052	NA	2.65475	2	2.62821	1.96	2	2.89071	2	4.0257	3.95435	4.10622	SLC22A7
ENSGALG00000001662	-0.0471614	0.986605	9.51774	9.05323	9.42257	8.87216	8.38675	8.51623	9.93392	7.84326	8.93582	8.00013	ATP10B
ENSGALG00000001663	-0.0225261	0.990338	8.29881	9.05323	8.21582	8.87216	8.94807	8.89318	8.56338	8.89638	8.73479	9.0743	MAK16
ENSGALG00000001664	-0.192194	0.889509	7.6661	7.9409	7.58943	7.78209	7.73124	7.5583	7.6151	7.12064	7.9553	7.26305	PTPN9
ENSGALG00000001666	0.0561123	0.97684	7.46818	7.65774	7.39349	7.50459	8.56164	7.96072	8.25918	8.11146	7.76303	8.27369	RPAIN
ENSGALG00000001668	-0.998946	0.298667	8.01686	8.33449	7.9367	8.1678	7.48056	6.98856	7.48951	6.05648	7.13186	6.17761	UBE2R2
ENSGALG00000001678	-0.613676	0.583247	7.43024	8.04025	7.35594	7.87944	7.35947	7.55175	7.02077	6.64482	6.76022	6.77772	PRKAB2
ENSGALG00000001682	-0.637746	0.565758	8.80294	8.72329	8.71491	8.54882	8.46431	8.45435	8.37735	6.98728	7.91884	7.12702	FBXL20
ENSGALG00000001684	-0.389896	0.725928	7.44933	8.12416	7.37484	7.96167	7.67435	7.47071	7.57238	7.03721	7.41968	7.17795	SEC14L1
ENSGALG00000001688	-0.291729	0.823313	9.552	9.00485	9.45648	8.82476	9.60244	9.13591	9.22631	8.28165	9.56061	8.44729	2005-09-01
ENSGALG00000001689	-0.0871945	0.953033	10.4971	10.7589	10.3921	10.5438	11.4221	11.2374	10.7538	10.8744	10.4677	11.0919	SCAMP2
ENSGALG00000001690	-0.67112	0.849022	5.08177	4.17097	5.03095	4.08755	3.34514	3.31884	3.01547	3.26082	4.93274	3.32604	GABRB2
ENSGALG00000001691	0.199614	0.862891	8.42632	8.26225	8.34206	8.097	8.87105	8.89318	8.69723	8.80565	8.55302	8.98176	INTS11
ENSGALG00000001692	-0.349807	0.839635	7.01782	6.72239	6.94764	6.58795	6.39419	5.89521	6.81626	5.60532	6.86248	5.71743	CAMSAP1
ENSGALG00000001693	-0.201988	0.906169	6.9117	7.18866	6.84259	7.04489	6.24589	6.3375	6.71889	6.49207	6.91631	6.62191	SLC18A1
ENSGALG00000001696	0.940212	NA	3.54324	2.52397	3.50781	2.47349	3.61074	3.43733	4.02314	4.21115	4.11029	4.29537	SAG
ENSGALG00000001697	-3.49423	NA	2.46769	5.00118	2.44302	4.90115	2	2	2.68969	2	2.28828	2.04	ITIH3
ENSGALG00000001698	0.846323	0.810493	4.83317	3.21022	4.78484	3.14601	3.01937	3.18975	4.28745	3.26082	5.92181	3.32604	GABRA1
ENSGALG00000001701	-0.662658	0.623618	7.37141	8.09672	7.2977	7.93479	6.28442	6.67554	6.50189	7.1885	6.6628	7.33227	PUSL1
ENSGALG00000001702	-1.0597	0.606232	4.79388	7.3367	4.74594	7.18997	7.16669	5.4359	6.82669	3.81286	5.61829	3.88911	EXOC3L1
ENSGALG00000001708	-0.266289	0.795677	8.40692	8.8103	8.32285	8.63409	8.39558	8.21824	8.25147	8.21271	8.44363	8.37696	MED1
ENSGALG00000001709	0.765044	0.757168	5.90456	6.64875	5.84551	6.51578	3.48404	4.45522	6.04681	6.99992	7.31134	7.13992	MUSTN1
ENSGALG00000001711	0.392901	0.798057	7.18658	7.58063	7.11472	7.42902	7.99207	7.80964	7.18372	8.84473	7.65951	9.02163	PPCDC
ENSGALG00000001714	0.418127	0.728605	7.19415	6.48913	7.12221	6.35934	6.91984	7.23749	7.68552	7.29496	6.91631	7.44086	PUSL1
ENSGALG00000001717	0.611574	0.458001	8.91017	9.43545	8.82106	9.24674	9.58711	9.49985	10.2155	10.0854	9.88743	10.2871	SLC16A1
ENSGALG00000001718	-0.573513	0.536751	8.56697	9.39097	8.4813	9.20315	8.89614	8.7856	8.42273	8.23962	8.14761	8.40441	CCNG1
ENSGALG00000001720	0.14009	0.940849	7.22401	6.1762	7.15177	6.05267	6.70942	6.95916	6.91727	7.3748	6.1366	7.5223
ENSGALG00000001722	-0.459256	0.65866	7.92439	8.40328	7.84514	8.23521	7.81916	7.47071	7.71388	7.22127	7.9553	7.3657	E2F4
ENSGALG00000001725	-0.634479	0.622223	7.69837	7.719	7.62139	7.56462	7.0373	6.84589	7.26262	5.79141	7.25396	5.90724	TNRC6C
ENSGALG00000001726	0.117888	0.926221	8.42632	8.72925	8.34206	8.55467	8.98947	8.78001	8.87097	9.038	8.68603	9.21876	NUDCD2
ENSGALG00000001727	-0.188771	0.947925	5.015	5.28661	4.96485	5.18088	4.55543	3.99614	5.40635	3.9232	5.26697	4.00167	LZTS1
ENSGALG00000001728	0.405782	0.802444	6.76705	6.2774	6.69938	6.15185	5.84313	5.91576	6.67341	6.72318	7.31134	6.85764	NACC2
ENSGALG00000001729	0.232901	0.8721	8.42632	8.88168	8.34206	8.70405	9.34431	9.42832	8.41929	9.58928	8.94362	9.78106	CD276
ENSGALG00000001730	-0.196263	0.925892	7.87818	6.83735	7.79939	6.7006	6.4117	6.56276	7.37343	6.10411	7.49236	6.22619	DGKD
ENSGALG00000001731	-0.288694	0.802308	8.34371	8.08746	8.26028	7.92571	7.97451	7.62223	8.04822	7.52235	8.14761	7.6728	CDK12
ENSGALG00000001733	-0.658328	0.75842	6.92994	6.48913	6.86064	6.35934	4.84041	5.49174	6.51484	4.21115	5.7427	4.29537	LRIG2
ENSGALG00000001737	-0.287227	0.80883	8.00401	8.50416	7.92397	8.33408	7.77248	7.79862	8.16784	7.62389	7.70304	7.77636	RABEP1
ENSGALG00000001740	0.724351	0.806563	3.80275	2.52397	3.76472	2.47349	4.3528	4.51033	4.02314	4.45107	4.25101	4.54009
ENSGALG00000001741	0.110042	0.946296	11.4205	11.4383	11.3063	11.2096	12.0791	12.0345	11.0597	12.3739	11.3034	12.6214	NPTN
ENSGALG00000001749	-0.426311	0.769437	6.80706	8.77035	6.73899	8.59494	8.10401	7.62847	7.59084	7.786	7.69074	7.94172	ACSBG2
ENSGALG00000001750	-0.417743	0.595949	10.2409	10.4221	10.1385	10.2137	10.4318	10.1868	9.93754	9.95344	9.68212	10.1525	MAT2B
ENSGALG00000001753	0.288261	0.930632	4.62507	3.21022	4.57881	3.14601	3.93522	3.8328	4.56157	4.29563	4.37921	4.38155	SFMBT1
ENSGALG00000001758	0.127708	0.961431	5.59742	4.83405	5.54144	4.73737	5.46122	4.84643	6.04681	5.53755	5.12788	5.6483	QSOX2
ENSGALG00000001764	0.37544	NA	4.53262	2.52397	4.4873	2.47349	2.59791	2.2792	3.60555	3.69337	4.75506	3.76724
ENSGALG00000001765	-0.328591	0.805927	6.94795	7.00412	6.87847	6.86404	6.60674	6.54966	6.24636	6.90898	6.40108	7.04716	CAAP1
ENSGALG00000001768	-0.325655	0.926574	5.40224	4.42736	5.34822	4.33881	3.19143	3.8328	4.45808	3.56308	5.05296	3.63434	TENM2
ENSGALG00000001773	-0.458157	0.830828	5.45356	5.72917	5.39903	5.61458	4.98778	4.33826	5.43389	4.45107	5.42387	4.54009	RFX2
ENSGALG00000001774	-0.68096	0.634961	7.34447	6.46072	7.27103	6.3315	6.18609	6.07045	6.44889	5.18565	6.40108	5.28937	NEO1
ENSGALG00000001777	-0.130482	0.913358	9.98051	9.76663	9.8807	9.57129	10.238	10.0129	9.9507	9.90887	9.61045	10.107	MFSD11
ENSGALG00000001779	0.14016	0.943172	5.40224	6.24445	5.34822	6.11956	6.10231	5.78779	6.13334	6.45581	5.85722	6.58492	KIAA0895L
ENSGALG00000001780	0.626801	0.603392	6.14209	7.08079	6.08067	6.93918	6.52865	6.72297	7.73617	7.14362	7.13186	7.28649	PROC
ENSGALG00000001782	-0.346202	0.746988	8.85397	8.82151	8.76543	8.64508	8.35542	8.18898	8.25533	8.78022	8.07846	8.95582	PLAA
ENSGALG00000001788	0.195479	0.869656	7.4744	7.58063	7.39966	7.42902	7.79934	7.81513	7.88324	7.96435	7.57502	8.12364	ADPGK
ENSGALG00000001790	0.705818	0.561704	5.70723	5.86544	5.65015	5.74813	6.72351	6.41174	6.95577	7.02489	6.92684	7.16538	METTL23
ENSGALG00000001791	0.206484	0.91363	7.26769	8.60496	7.19501	8.43286	8.90235	8.65719	8.5665	9.15003	7.76303	9.33303	LOC415664
ENSGALG00000001792	0.0972541	0.946341	9.84412	9.69831	9.74568	9.50434	10.6355	10.3777	10.271	10.3625	9.78698	10.5698	MRPS34
ENSGALG00000001793	-0.358091	0.908101	4.71194	3.85896	4.66482	3.78178	5.20419	5.00832	4.09389	4.52293	3.68341	4.61339	Myl2 ENSGALG00000001793
ENSGALG00000001797	0.561693	0.856008	3.72132	4.17097	3.68411	4.08755	3.93522	4.07137	4.61065	3.08206	5.05296	3.1437	GPSM1
ENSGALG00000001798	-0.103068	0.938192	8.8177	9.25282	8.72953	9.06776	9.53812	9.33792	9.25746	8.80565	9.0582	8.98176	BBS4
ENSGALG00000001800	-0.00238052	0.998094	7.64417	8.14216	7.56773	7.97931	8.0379	7.97058	7.72506	8.3225	7.70304	8.48895	DUS3L
ENSGALG00000001801	0.11237	0.939968	7.86402	8.01115	7.78538	7.85093	7.98624	7.9206	7.54738	8.59258	8.00583	8.76443	IFT74
ENSGALG00000001802	-0.0433546	0.983719	8.71628	9.14089	8.62912	8.95807	8.95405	8.1548	9.48181	8.36711	9.19079	8.53445	JMJD6
ENSGALG00000001803	0.171775	0.905274	8.76788	9.40967	8.6802	9.22148	9.54409	9.46888	9.08365	9.90887	9.18422	10.107	IWS1
ENSGALG00000001805	0.290548	0.904088	4.87141	4.64499	4.8227	4.55209	5.16342	5.51887	5.40635	4.83669	4.75506	4.93343	MXRA7
ENSGALG00000001806	-0.126578	0.927782	8.73196	8.7173	8.64464	8.54295	8.37787	8.42954	8.87349	7.9772	8.54621	8.13675	FUT6
ENSGALG00000001816	-0.328276	0.751828	8.71891	8.66845	8.63172	8.49508	8.47268	8.30261	8.65105	7.89157	8.24758	8.0494	MAGI3
ENSGALG00000001817	0.0370896	0.983719	9.23199	9.47504	9.13967	9.28554	9.72655	9.64696	8.97772	9.94855	9.3693	10.1475	CTCFL
ENSGALG00000001823	0.563897	0.549925	9.20791	8.60496	9.11583	8.43286	9.7283	9.62528	9.78418	10.0883	9.71894	10.2901	HIKESHI
ENSGALG00000001824	1.37114	0.184664	8.4706	8.57214	8.38589	8.40069	7.63016	8.62635	9.75582	8.43387	10.6311	8.60255	LOC100857820
ENSGALG00000001826	-0.0998001	0.939691	8.43592	8.14216	8.35156	7.97931	8.62306	8.20994	8.33051	8.60091	8.07846	8.77292	WWC1
ENSGALG00000001828	0.346121	0.921193	6.04504	3.46029	5.98459	3.39108	4.02896	4.33826	4.65812	4.71924	6.40108	4.81363
ENSGALG00000001833	-0.0462957	0.981436	7.89684	7.6325	7.81787	7.47985	8.76945	8.5061	8.0571	7.96435	7.96554	8.12364	PRKRIP1
ENSGALG00000001837	-0.114557	0.946877	6.30466	6.57115	6.24161	6.43972	6.5604	6.45452	6.46232	6.59568	5.87907	6.72759	ORAI2
ENSGALG00000001838	-0.861018	0.417931	8.82746	9.96676	8.73919	9.76743	8.63055	8.51286	8.62739	7.53109	8.70451	7.68171	XPO7
ENSGALG00000001840	-0.575311	0.803923	5.32165	4.74261	5.26844	4.64776	5.65009	5.67172	4.16134	4.65673	4.03443	4.74986	TEK
ENSGALG00000001841	0.113838	0.941331	7.32393	6.9642	7.25069	6.82492	6.94411	7.29354	7.54107	6.96165	6.91631	7.10088	ROGDI
ENSGALG00000001844	-0.174523	0.92372	6.06167	7.36764	6.00106	7.22028	6.62187	6.45452	6.47563	6.70784	6.74839	6.842	ALKBH4
ENSGALG00000001845	-0.569582	0.680097	6.67273	7.70695	6.60601	7.55281	6.14481	6.35266	6.47563	6.50986	6.38589	6.64006	PHTF1
ENSGALG00000001848	0.447579	0.600682	9.59977	9.50318	9.50377	9.31311	9.77302	9.7692	10.2757	10.3478	9.81701	10.5547	UBE2J2
ENSGALG00000001849	-0.505919	0.83728	6.04504	5.22037	5.98459	5.11596	4.84041	4.51033	5.16481	3.81286	5.81249	3.88911
ENSGALG00000001850	-0.498843	0.605023	9.35856	10.4869	9.26497	10.2772	9.8569	9.63925	9.53363	9.25663	9.44816	9.44176	RARS
ENSGALG00000001852	-0.426878	0.728428	7.26769	7.78922	7.19501	7.63344	6.70942	6.91899	6.71889	6.96165	6.98845	7.10088	LRWD1
ENSGALG00000001856	-0.408273	NA	3.95298	4.54027	3.91345	4.44947	2.59791	3.04797	3.39753	3.26082	4.31653	3.32604
ENSGALG00000001857	-0.0192605	0.995313	7.358	8.33449	7.28442	8.1678	6.44609	6.98856	6.51484	6.98728	8.67045	7.12702	ERFE
ENSGALG00000001859	-0.432505	0.887887	4.43385	4.42736	4.38951	4.33881	4.02896	4.33826	4.16134	3.41985	3.77949	3.48825
ENSGALG00000001860	-0.442898	0.720427	7.15592	7.2229	7.08436	7.07844	6.85732	6.89848	6.98399	6.15022	6.43097	6.27322
ENSGALG00000001862	0.101477	0.976683	7.37807	6.62334	7.30429	6.49088	4.67626	7.81513	6.0107	5.93002	6.00366	6.04862	ST6GALNAC1
ENSGALG00000001863	0.837222	0.759476	3.80275	3.85896	3.76472	3.78178	3.34514	3.74362	4.40342	3.69337	4.97393	3.76724	VTG2
ENSGALG00000001864	0.189943	0.908211	7.04317	6.64875	6.97274	6.51578	6.18609	6.54966	6.86765	6.96165	6.99847	7.10088	CZH9orf72
ENSGALG00000001872	-0.183963	0.887961	10.0509	9.94898	9.95043	9.75	10.4296	10.4169	10.0652	9.76626	9.48604	9.96158	SDF4
ENSGALG00000001876	0.61829	0.701927	4.90867	6.54432	4.85959	6.41343	5.20419	6.32218	6.23075	6.45581	6.1366	6.58492
ENSGALG00000001882	1.08005	0.48422	4.3818	4.17097	4.33799	4.08755	4.55543	4.75812	5.40635	5.2716	5.66935	5.37703	TNFRSF18
ENSGALG00000001883	0.24881	NA	3.2266	4.54027	3.19433	4.44947	3.34514	4.33826	3.78732	3.9232	3.77949	4.00167	ST6GALNAC2
ENSGALG00000001885	1.96488	0.472494	3.34004	2.90752	3.30664	2.84937	4.78774	3.91678	7.19985	4.45107	2.73427	4.54009
ENSGALG00000001889	-0.143219	0.949925	5.64235	6.34113	5.58592	6.21431	5.62028	5.89521	4.65812	6.12735	5.98363	6.2499	CARD9
ENSGALG00000001892	0.667146	0.769342	4.15253	5.00118	4.11101	4.90115	4.42355	5.22148	5.43389	3.69337	5.51042	3.76724	CYGB
ENSGALG00000001894	0.414204	0.875446	4.08903	5.28661	4.04814	5.18088	3.93522	4.51033	4.3466	5.18565	5.29975	5.28937
ENSGALG00000001895	0.115813	0.964009	7.04317	6.51699	6.97274	6.38665	6.10231	6.07045	7.64486	5.73201	6.65015	5.84665	PANK3
ENSGALG00000001900	0.280261	NA	4.15253	2.52397	4.11101	2.47349	2	3.18975	2.68969	2.87797	4.25101	2.93553	PHF24
ENSGALG00000001901	0.29051	0.783912	8.28471	8.74111	8.20186	8.56629	8.61552	8.40067	9.01922	8.93311	8.9488	9.11177	ARIH1
ENSGALG00000001905	0.0185334	0.992516	7.52326	8.04025	7.44803	7.87944	7.46387	7.65928	8.08776	7.54841	7.47094	7.69938	DTX2
ENSGALG00000001907	0.0193221	0.992715	8.63802	8.4546	8.55164	8.28551	8.21289	8.20577	9.10736	7.71107	8.47625	7.86529	WAPL
ENSGALG00000001916	0.211124	0.938192	6.24764	4.74261	6.18516	4.64776	4.55543	5.0461	5.46091	4.99668	6.4161	5.09661	SLIT3
ENSGALG00000001918	0.346596	0.828421	6.60625	6.9642	6.54019	6.82492	5.91855	6.19341	6.91727	6.8955	7.31935	7.03341	DNAJB5
ENSGALG00000001921	0.752985	NA	2.96882	3.67335	2.93914	3.59988	3.48404	2.7142	4.16134	3.9232	4.31653	4.00167	ENTR1
ENSGALG00000001925	-0.0615754	0.971117	7.84492	7.67021	7.76648	7.5168	7.94475	7.79307	7.3447	8.16297	7.64683	8.32623	GNB1L
ENSGALG00000001926	-0.210266	0.925138	6.20335	8.39579	6.14131	8.22788	7.13541	7.46374	7.66243	6.23824	7.47812	6.36301	HSPB1
ENSGALG00000001932	-0.524438	NA	3.54324	2	3.50781	1.96	2	2	2	2.35531	3.34954	2.40242	SRRM3
ENSGALG00000001933	-0.576527	0.42781	9.59406	9.66445	9.49812	9.47116	9.2231	8.99329	8.89841	9.0892	8.72878	9.27098	CORO2A
ENSGALG00000001935	0.535325	0.889464	4.48408	4.30485	4.43924	4.21876	2.59791	3.18975	5.06268	3.41985	5.01399	3.48825
ENSGALG00000001936	-0.144606	0.96131	7.70897	6.64875	7.63188	6.51578	6.03611	5.91576	7.73617	4.99668	7.22012	5.09661
ENSGALG00000001938	0.485681	0.642783	8.39384	7.45664	8.3099	7.30751	8.32802	8.48562	8.97069	8.3124	8.55642	8.47864	SLC25A24
ENSGALG00000001939	-0.252309	0.922888	7.61065	6.85928	7.53454	6.7221	6.429	6.10666	7.9129	4.83669	6.77194	4.93343	HIPK1
ENSGALG00000001942	0.970511	0.297206	8.00401	7.04297	7.92397	6.90211	8.38232	8.41878	8.44658	9.3971	9.00453	9.58505	SPDL1
ENSGALG00000001943	-0.264305	0.894085	7.02632	7.719	6.95605	7.56462	6.49619	6.22669	7.49606	6.12735	7.2623	6.2499	RHBDF2
ENSGALG00000001944	-0.615481	0.613042	7.98233	8.59845	7.90251	8.42649	7.23713	6.94922	7.71388	7.03721	7.82626	7.17795	TBC1D2
ENSGALG00000001945	0.0724113	0.971545	8.45494	9.18931	8.37039	9.00552	8.48927	8.72865	8.0747	9.5425	8.53936	9.73335	RFT1
ENSGALG00000001946	-0.3804	0.922267	5.52728	3.67335	5.47201	3.59988	3.61074	2.7142	4.3466	4.1214	5.05296	4.20383	RSPO1
ENSGALG00000001947	-0.433626	0.649784	8.16664	8.32664	8.08497	8.1601	8.06027	8.09296	7.46303	7.80053	7.6081	7.95654	ELP1
ENSGALG00000001948	-0.612075	0.593568	9.03336	10.062	8.94302	9.8608	8.47268	8.52295	8.84556	8.50213	8.99706	8.67218	SAFB2
ENSGALG00000001949	0.696706	0.433458	11.7928	12.2356	11.6749	11.9909	12.5522	12.6742	12.6183	13.5631	12.5823	13.8343	MDH2
ENSGALG00000001950	-0.318289	0.772601	8.89168	8.47605	8.80276	8.30653	9.22805	8.8511	8.76655	8.3425	8.28898	8.50935	PMPCA
ENSGALG00000001951	0.732573	NA	3.80275	3.21022	3.76472	3.14601	3.72719	4.21098	4.61065	2.35531	4.49695	2.40242	FAM102B
ENSGALG00000001954	-0.475567	0.652877	8.01259	9.11833	7.93247	8.93596	8.33721	7.97058	8.10071	8.00883	8.26843	8.16901	APTX
ENSGALG00000001955	3.83428	NA	2	2	1.98	1.96	2	2	2.26821	2.35531	3.77949	2.40242	AANAT
ENSGALG00000001956	0.179865	0.93786	5.08177	6.34113	5.03095	6.21431	5.736	6.29105	5.48743	5.39163	6.38589	5.49946	OLFML3
ENSGALG00000001959	-0.238937	0.938192	3.80275	4.74261	3.76472	4.64776	4.89122	4.80295	3.6993	4.29563	4.37921	4.38155	HENMT1
ENSGALG00000001962	0.242674	0.796877	10.7895	11.15	10.6816	10.927	11.1483	11.0095	11.2829	11.3756	11.4212	11.6031	PTBP1
ENSGALG00000001963	1.28238	NA	3.34004	2.52397	3.30664	2.47349	3.34514	3.54681	3.78732	4.37544	4.11029	4.46295	STYXL1
ENSGALG00000001964	-0.0174694	0.994289	6.27643	6.54432	6.21367	6.41343	6.1656	6.19341	6.42164	6.52744	6.08112	6.65798	INPP5E
ENSGALG00000001965	0.012217	0.994599	9.5768	10.7706	9.48104	10.5552	10.4709	10.3524	10.2909	10.636	10.1402	10.8487	AARS
ENSGALG00000001968	-0.238438	NA	3.72132	2.52397	3.68411	2.47349	2.32971	2	3.15437	2	3.68341	2.04	SYT6
ENSGALG00000001971	-0.621555	0.687775	7.3031	7.38286	7.23006	7.2352	6.24589	6.29105	6.76298	5.2716	6.97836	5.37703	UBE2O
ENSGALG00000001972	-0.28858	0.787507	8.16279	8.53855	8.08116	8.36778	8.02658	7.99494	8.11354	7.6956	8.04502	7.84952	PRPF38B
ENSGALG00000001973	-0.555407	0.570658	7.75573	8.67464	7.67817	8.50115	8.25715	7.79307	7.54107	7.59916	7.93458	7.75115	GNL2
ENSGALG00000001975	0.072069	0.963877	7.90608	8.55208	7.82702	8.38104	8.52188	8.46833	8.40196	8.6698	8.10188	8.84319	TMEM120A
ENSGALG00000001976	-0.334496	0.840991	6.57182	5.94963	6.50611	5.83063	6.24589	6.15933	6.33666	5.50243	5.71866	5.61248
ENSGALG00000001977	0.0750363	NA	3.10346	2.90752	3.07243	2.84937	2	2.51303	2.49429	2	3.58047	2.04	LDB3
ENSGALG00000001978	-0.0505154	0.980924	7.10065	7.18866	7.02964	7.04489	7.53749	7.4914	6.68492	7.74151	6.76022	7.89634	MED16
ENSGALG00000001981	-0.614541	0.479526	8.16664	8.5588	8.08497	8.38762	7.83871	7.67142	7.64486	7.34538	7.7453	7.49228	PARP6
ENSGALG00000001983	0.62324	NA	3.10346	3.46029	3.07243	3.39108	2.32971	2.7142	3.50528	3.26082	3.77949	3.32604	FNDC7
ENSGALG00000001985	-0.425552	0.759095	6.95687	7.04297	6.8873	6.90211	7.42128	7.24563	6.78453	6.73835	5.9006	6.87312	PIGQ
ENSGALG00000001986	-0.628436	0.446495	10.5288	11.1688	10.4235	10.9454	10.2158	9.98883	10.3059	9.82961	10.0977	10.0262	VCP
ENSGALG00000001988	0.187193	0.910358	7.2166	6.69826	7.14444	6.5643	6.37646	6.76889	6.7411	7.32542	7.05715	7.47193	TXNRD2
ENSGALG00000001992	-0.46879	0.607033	11.6361	11.4465	11.5197	11.2176	11.7484	11.4487	11.4624	10.5697	10.9197	10.7811	PKM
ENSGALG00000001995	0.336438	0.909904	5.32165	4.17097	5.26844	4.08755	4.84041	5.28606	5.87665	3.56308	5.05296	3.63434	LIMS2
ENSGALG00000001998	-0.317232	0.767511	7.91526	8.56548	7.83611	8.39417	8.2668	8.04711	8.0348	7.67997	8.03045	7.83357	R3HDM4
ENSGALG00000002000	-0.61896	0.75061	5.57442	5.34994	5.51867	5.24294	5.39233	5.28606	5.32044	3.9232	4.6058	4.00167
ENSGALG00000002001	0.198957	0.84709	9.51019	9.79819	9.41509	9.60223	9.7932	9.85552	9.74625	10.1745	9.80136	10.378	STXBP3
ENSGALG00000002002	0.174808	0.891932	8.80294	9.32552	8.71491	9.13901	9.76112	9.53349	9.53998	9.536	9.47711	9.72672	BCAS2
ENSGALG00000002003	-0.167122	0.938306	6.53656	5.41061	6.47119	5.3024	5.39233	5.89521	6.06454	5.39163	5.51042	5.49946	BMPR1A
ENSGALG00000002008	0.135284	NA	3.63503	2.52397	3.59868	2.47349	2.82398	2.51303	3.78732	2.64018	3.34954	2.69299	RNF157
ENSGALG00000002009	-0.402992	0.845399	5.04877	6.21073	4.99828	6.08651	5.28241	4.66405	5.13156	5.50243	5.4533	5.61248	FANCG
ENSGALG00000002010	-0.118515	0.93786	7.16365	7.93058	7.09201	7.77197	7.39511	7.31691	7.39461	7.38448	7.53428	7.53217	SNIP1
ENSGALG00000002012	0.430849	0.859062	4.98042	4.54027	4.93062	4.44947	5.81708	6.24306	4.65812	6.10411	4.707	6.22619
ENSGALG00000002013	0.402648	0.750297	10.338	9.99923	10.2346	9.79924	11.0842	11.2297	10.3598	11.4338	10.4802	11.6625	MEAF6
ENSGALG00000002014	0.101862	0.938192	9.85609	9.35669	9.75753	9.16956	10.1944	10.0424	9.91329	10.0402	9.76807	10.241	SMU1
ENSGALG00000002015	0.833806	NA	3.34004	3.85896	3.30664	3.78178	2.32971	3.04797	4.28745	3.9232	3.77949	4.00167	SNCG1
ENSGALG00000002016	0.103661	0.942507	9.18151	9.07213	9.0897	8.89069	9.68035	9.33028	9.33983	9.92055	9.01937	10.119	PRKCD
ENSGALG00000002018	-0.0528494	0.975865	8.75003	9.01954	8.66253	8.83915	8.48927	8.30261	9.03053	8.47068	8.92798	8.64009	CAPN15
ENSGALG00000002021	0.453251	0.74385	8.40692	7.56737	8.32285	7.41602	7.74512	7.66536	9.11376	7.86416	8.50815	8.02145	ZC3H12A
ENSGALG00000002022	-0.370688	0.770841	8.78552	9.2193	8.69766	9.03491	7.94475	7.85293	8.49313	8.33752	8.67982	8.50427	B4GALT1
ENSGALG00000002023	-1.16785	0.439688	7.01782	5.68072	6.94764	5.56711	5.52696	5.49174	5.5889	4.21115	5.01399	4.29537
ENSGALG00000002024	-0.185738	0.90169	6.62875	6.85928	6.56247	6.7221	6.73747	6.52312	6.51484	6.62862	6.58516	6.7612	COMT
ENSGALG00000002029	-0.288254	0.770841	9.77645	9.61697	9.67868	9.42463	10.1534	9.88057	9.58673	9.4161	9.38275	9.60442	TMEM259
ENSGALG00000002033	0.842709	0.232783	10.7637	11.1895	10.656	10.9657	11.643	11.7951	12.0598	12.5295	11.8302	12.78	NDUFB6
ENSGALG00000002038	0.207296	0.933063	5.015	5.28661	4.96485	5.18088	4.42355	4.75812	4.87453	5.57183	5.16393	5.68327	DENND2C
ENSGALG00000002042	-0.142122	0.926574	7.8922	8.50416	7.81327	8.33408	8.69989	8.46485	7.65074	8.57155	8.20063	8.74298	KNOP1
ENSGALG00000002043	0.1735	0.905435	7.87818	8.34229	7.79939	8.17545	8.29066	8.24285	8.04376	8.87937	8.08787	9.05695
ENSGALG00000002044	-0.683235	0.565758	7.64417	8.68696	7.56773	8.51322	7.40389	7.36255	6.99327	7.84326	7.03785	8.00013	EEF2KMT
ENSGALG00000002046	0.536484	NA	2.82032	2.90752	2.79212	2.84937	3.19143	3.74362	2.68969	3.81286	2.28828	3.88911	SYT15
ENSGALG00000002050	-0.381522	0.759095	9.82841	10.7778	9.73012	10.5622	9.43487	9.24146	9.74762	9.9824	9.90617	10.182	EXOC7
ENSGALG00000002053	-0.820636	0.227793	10.1061	10.3658	10.005	10.1584	10.6632	9.83408	9.86984	9.16695	9.31021	9.35029	POR
ENSGALG00000002055	-0.441496	0.726716	9.43716	10.5607	9.34279	10.3495	9.05779	9.09593	9.39866	9.23272	9.75336	9.41737	hairy1
ENSGALG00000002056	0.50676	0.640235	8.56697	8.44738	8.4813	8.27843	9.35566	9.32452	8.86592	9.87151	9.16211	10.0689	TANGO2
ENSGALG00000002057	0.821084	0.297206	8.83716	8.35006	8.74879	8.18306	8.88991	8.88277	9.86099	9.81179	9.35573	10.008	POLR2D
ENSGALG00000002060	-0.711601	0.282124	9.72776	10.0502	9.63048	9.84917	9.89319	9.32068	8.96126	9.47616	8.91746	9.66569	TAF15
ENSGALG00000002062	-0.308896	0.728616	9.30192	9.65508	9.2089	9.46198	9.57356	9.42295	9.1803	9.14719	9.06298	9.33014	SRP68
ENSGALG00000002064	0.240591	0.820473	9.38689	9.98184	9.29302	9.7822	10.08	10.0747	10.2662	9.91222	10.0671	10.1105
ENSGALG00000002066	-0.749558	0.549039	11.3961	11.6307	11.2821	11.3981	11.6809	11.8789	10.2126	10.4619	9.81133	10.6711	NCOA4
ENSGALG00000002067	-0.326368	0.730339	8.8753	9.24867	8.78655	9.0637	8.96595	8.64185	8.93981	8.7948	8.42889	8.9707	ALG1
ENSGALG00000002069	-1.28439	0.302825	7.05152	7.18866	6.98101	7.04489	5.28241	5.59732	5.61319	4.89202	5.7896	4.98986	FAM214B
ENSGALG00000002070	-0.319445	0.773262	7.71949	8.49719	7.6423	8.32724	8.18261	7.78751	7.74169	8.11146	7.7213	8.27369	SAP130
ENSGALG00000002080	0.481838	0.86117	5.29376	3.67335	5.24082	3.59988	4.73307	4.84643	4.40342	4.45107	6.1366	4.54009	DOCK2
ENSGALG00000002081	-1.50729	0.387016	5.59742	5.82143	5.54144	5.705	3.93522	4.07137	4.3466	3.56308	4.11029	3.63434	MMP28
ENSGALG00000002082	0.557852	NA	3.54324	2.52397	3.50781	2.47349	2.82398	2.2792	2.68969	2.87797	4.49695	2.93553	AMPD1
ENSGALG00000002085	-0.181479	0.926574	8.06304	7.17123	7.98241	7.02781	7.24692	7.24563	7.94674	6.12735	7.62113	6.2499	FZR1
ENSGALG00000002087	-0.280794	0.80048	8.78301	8.36547	8.69518	8.19816	9.12302	8.71991	8.47004	8.55879	8.27257	8.72997	NCBP1
ENSGALG00000002088	-0.0329251	NA	3.44522	2.52397	3.41077	2.47349	2	2.7142	2.86175	2.64018	2.91437	2.69299	GALR2
ENSGALG00000002089	-0.0809508	0.963555	10.0268	10.559	9.92651	10.3479	11.1869	10.9768	10.2498	10.7859	10.1771	11.0017	TIMM23B
ENSGALG00000002090	0.202533	0.89777	7.05152	7.062	6.98101	6.92076	7.29488	7.01738	7.86818	6.90898	7.35097	7.04716	GPSM2
ENSGALG00000002093	0.347956	NA	4.15253	2	4.11101	1.96	3.01937	2.2792	2.86175	2.87797	4.80158	2.93553
ENSGALG00000002094	0.0887212	0.955907	8.00831	8.9497	7.92822	8.77071	8.40435	8.40794	8.35592	9.038	8.44729	9.21876	TRMT2A
ENSGALG00000002095	0.0417011	0.978483	10.9438	11.5487	10.8344	11.3177	11.7051	11.6361	11.441	11.5291	11.2738	11.7597	CHMP4B
ENSGALG00000002098	-0.934139	NA	4.53262	2.90752	4.4873	2.84937	2.59791	2	2	2.87797	4.18237	2.93553	GRIK3
ENSGALG00000002099	-0.297446	0.848743	9.16428	8.51111	9.07264	8.34088	8.20287	8.23469	8.92533	7.33543	8.61619	7.48214	PFKFB4L
ENSGALG00000002102	0.94473	NA	2.65475	2.90752	2.62821	2.84937	3.01937	2.7142	3.28106	4.21115	2.73427	4.29537
ENSGALG00000002103	-1.05584	0.42482	8.69778	9.05797	8.6108	8.87681	8.40872	8.28692	8.44996	6.62862	6.17243	6.7612	TPPP3
ENSGALG00000002105	-0.180312	0.920949	9.16043	8.83264	9.06882	8.65599	10.311	10.033	8.8301	9.1557	9.31021	9.33881	FOXI1
ENSGALG00000002106	0.0472565	0.979239	8.28471	7.64518	8.20186	7.49227	8.58883	8.60118	8.11354	8.33752	7.96554	8.50427	CLCC1
ENSGALG00000002107	0.825562	0.42482	10.6032	10.2102	10.4971	10.006	11.7078	11.5247	11.282	12.3485	11.8611	12.5954	RANBP1
ENSGALG00000002108	-0.26791	NA	7.67693	7.6068	7.60016	7.45466	7.52146	8.7517	6.56551	5.57183	6.22457	5.68327	EVPL
ENSGALG00000002110	0.338805	0.860496	6.51255	5.00118	6.44743	4.90115	5.46122	5.97573	6.50189	5.95622	6.04291	6.07534	TSTD2
ENSGALG00000002111	-0.382907	NA	3.63503	2.52397	3.59868	2.47349	2.59791	2	3.50528	2	3.21854	2.04
ENSGALG00000002112	0.908035	0.527085	4.75349	5.00118	4.70596	4.90115	6.26528	6.61398	5.81516	6.36096	6.50311	6.48818	CSF3R
ENSGALG00000002113	0.967013	0.603392	4.21336	4.42736	4.17122	4.33881	5.79056	6.35266	4.56157	6.08049	5.94271	6.2021	LCP2
ENSGALG00000002116	1.46101	0.00861717	5.84814	5.98995	5.78966	5.87015	6.14481	7.25373	7.47633	7.51356	7.34313	7.66383	TEN1
ENSGALG00000002117	-0.151815	0.918507	7.86402	7.54048	7.78538	7.38967	7.86437	7.84223	7.9275	7.15497	7.40469	7.29807	PARG
ENSGALG00000002118	1.15198	0.233717	5.08177	6.62334	5.03095	6.49088	6.51251	7.46374	7.11734	7.13217	7.49944	7.27482	CO6
ENSGALG00000002119	0.5783	0.551824	8.68977	8.64338	8.60287	8.47052	8.52188	8.74597	8.94938	9.82784	8.99706	10.0244	C14H16orf62
ENSGALG00000002121	-1.41923	0.290145	6.29061	5.86544	6.22771	5.74813	5.12148	3.8328	4.70408	4.52293	5.01399	4.61339	PLEKHN1
ENSGALG00000002123	0.244013	0.928154	4.27172	4.54027	4.229	4.44947	4.42355	4.92964	4.61065	4.45107	4.37921	4.54009	OSCP1
ENSGALG00000002124	-0.323477	0.912052	5.17646	5.22037	5.1247	5.11596	4.11699	4.75812	5.22909	3.69337	4.43928	3.76724	ZDHHC8
ENSGALG00000002125	-1.02527	0.428216	6.47579	7.42758	6.41103	7.27903	5.55874	5.89521	5.61319	5.79141	5.48214	5.90724	TMOD1
ENSGALG00000002127	-0.310977	0.837302	6.76705	7.76619	6.69938	7.61087	8.10401	7.47071	7.49606	7.45965	6.84037	7.60884	LSM10
ENSGALG00000002129	-0.188332	0.905212	7.55298	7.76619	7.47745	7.61087	8.04352	7.81513	7.03881	8.06407	7.33525	8.22535	WDR47
ENSGALG00000002131	-0.438635	0.68297	7.87347	8.58536	7.79474	8.41365	8.06027	8.11979	7.84273	7.61569	7.39714	7.76801	NPRL2
ENSGALG00000002132	-1.41278	0.45168	4.53262	5.078	4.4873	4.97644	4.55543	3.8328	3.78732	3.41985	3.46962	3.48825	KCNIP1
ENSGALG00000002137	-0.332977	0.803901	8.72936	7.90972	8.64206	7.75152	8.56555	7.99976	8.63927	7.41313	8.1521	7.56139	PGAM5
ENSGALG00000002138	-0.824681	0.425871	7.69304	8.31081	7.61611	8.14459	8.31877	7.9408	7.46969	6.72318	6.80656	6.85764	HYAL2
ENSGALG00000002139	0.0175334	0.990792	11.3612	11.0782	11.2476	10.8566	11.1625	11.2632	11.5365	10.7452	11.2393	10.9601	CSDE1
ENSGALG00000002141	-0.460753	0.740722	8.81034	8.35006	8.72224	8.18306	8.52188	8.40794	8.67721	6.81191	7.96554	6.94815	UGGT1
ENSGALG00000002142	-0.668688	0.825743	5.32165	4.92003	5.26844	4.82163	3.72719	3.04797	5.09753	3.41985	4.49695	3.48825	DGKQ
ENSGALG00000002143	0.0316163	0.986782	7.65518	7.69481	7.57862	7.54091	7.08173	7.33229	7.6151	7.24271	7.85411	7.38756	ANKLE2
ENSGALG00000002144	-0.0863164	0.961656	10.8971	11.4024	10.7881	11.1743	10.217	10.0918	10.9478	10.7196	11.3074	10.934	THRAP3
ENSGALG00000002145	-0.245836	0.902097	7.14034	6.02917	7.06894	5.90859	6.34035	5.80992	6.83704	5.93002	6.58516	6.04862	CAMSAP3
ENSGALG00000002147	0.524916	0.634638	9.38854	9.30968	9.29465	9.12348	10.4264	10.3113	9.80146	10.7969	10.2258	11.0128	SIKE1
ENSGALG00000002150	-0.445574	NA	3.10346	4.83405	3.07243	4.73737	3.83495	3.91678	3.39753	3.81286	3.77949	3.88911	CPEB1
ENSGALG00000002151	0.0186368	0.994599	6.80706	7.20588	6.73899	7.06176	7.96268	7.9206	6.70765	7.80053	6.88425	7.95654	PEX12
ENSGALG00000002152	-1.51745	0.336517	5.015	5.77604	4.96485	5.66051	6.34035	5.18806	3.50528	4.71924	3.86957	4.81363	GABRP
ENSGALG00000002155	0.324965	0.757443	8.61284	9.30968	8.52671	9.12348	9.13887	8.9416	9.50795	9.41374	9.5419	9.60201	HS6ST1
ENSGALG00000002157	0.757717	0.562416	15.4879	15.0506	15.333	14.7495	16.8007	16.879	16.004	17.4677	16.0945	17.817	RPS17
ENSGALG00000002158	-0.047026	0.973308	8.78802	9.00976	8.70014	8.82957	8.7558	8.85643	8.76925	8.70883	8.88813	8.88301	GOLGA3
ENSGALG00000002159	1.00494	0.0326242	11.9432	11.6114	11.8238	11.3792	11.8438	12.6746	12.8226	13.1198	12.563	13.3822	ACOX1
ENSGALG00000002160	0.327444	0.74385	14.6098	14.1992	14.4637	13.9152	14.3179	14.5962	14.4419	15.2208	14.442	15.5253	B2M
ENSGALG00000002162	-0.0641027	0.967471	11.099	10.979	10.988	10.7594	11.7007	11.4818	11.0542	11.3871	10.9328	11.6148	ACO1
ENSGALG00000002164	0.258272	0.833905	7.14815	7.8006	7.07667	7.64459	7.5295	7.50503	7.7851	7.98994	7.73934	8.14973	DDX59
ENSGALG00000002165	-0.251656	0.926574	6.52461	5.22037	6.45936	5.11596	4.61711	5.0461	5.99229	4.52293	5.81249	4.61339	UNC13B
ENSGALG00000002167	1.41389	0.19147	4.71194	5.63059	4.66482	5.51798	5.20419	5.71927	6.06454	7.17741	6.71233	7.32096	PATL2
ENSGALG00000002169	-0.0629816	0.961431	12.4561	12.3397	12.3315	12.0929	12.6407	12.71	12.501	12.1543	12.2542	12.3973	PLEKHB2
ENSGALG00000002170	0.69423	0.819941	3.63503	4.17097	3.59868	4.08755	3.72719	4.6146	2.86175	4.52293	4.84663	4.61339	BARL
ENSGALG00000002172	-0.0650572	0.970793	7.72472	8.63069	7.64748	8.45808	7.88958	7.99494	7.89815	7.99626	8.34108	8.15619	FAM168B
ENSGALG00000002175	1.8104	0.372246	4.15253	2.52397	4.11101	2.47349	3.19143	4.07137	5.32044	4.37544	5.33179	4.46295	KIF14
ENSGALG00000002179	-0.422744	0.733733	7.9997	8.83264	7.9197	8.65599	7.63762	8.16771	7.81158	7.39409	7.82063	7.54198	FBF1
ENSGALG00000002180	0.321904	0.757481	7.61629	7.3367	7.54013	7.18997	7.72425	7.80964	7.98448	8.03978	7.69074	8.20057	CHFR
ENSGALG00000002182	-0.716072	0.549925	8.79301	8.04981	8.70508	7.88882	8.1877	8.46833	7.62708	7.06154	7.05715	7.20277	NR5A2
ENSGALG00000002183	0.478947	NA	3.63503	2.52397	3.59868	2.47349	2.59791	2.89071	3.6993	2.64018	3.68341	2.69299	PRR16
ENSGALG00000002187	-0.0853399	0.960708	12.2985	11.6155	12.1755	11.3832	11.8902	12.2334	11.3715	12.342	11.2245	12.5888	HSD17B4
ENSGALG00000002189	0.2111	0.845849	9.77392	10.031	9.67618	9.83035	10.3738	10.3258	10.1661	10.544	10.0849	10.7549	SNX1
ENSGALG00000002191	-3.13534	NA	3.72132	2.52397	3.68411	2.47349	2.32971	2	2	2	2.52844	2.04	TLX3
ENSGALG00000002192	0.486883	0.761887	6.69423	7.42758	6.62729	7.27903	8.02658	8.48218	6.8877	8.48874	7.32732	8.65851	PTPRC
ENSGALG00000002194	0.325933	0.757114	9.58977	9.8484	9.49387	9.65143	10.1031	10.2346	9.93874	10.633	9.79562	10.8456	MRPL38
ENSGALG00000002197	0.18142	0.900898	13.2809	13.2024	13.1481	12.9384	14.3365	14.1174	13.7811	13.9769	13.6222	14.2565	NPM1
ENSGALG00000002198	-0.646619	0.666821	8.61848	9.10462	8.53229	8.92253	7.29488	7.4914	8.44996	6.72318	8.25596	6.85764	FHOD1
ENSGALG00000002199	-0.545998	NA	4.57958	3.85896	4.53379	3.78178	3.19143	2.89071	3.6993	3.69337	3.95435	3.76724	KLHL17
ENSGALG00000002201	-0.572025	0.907443	8.34711	6.74613	8.26364	6.61121	5.96673	5.59732	8.29716	3.69337	6.2074	3.76724	PPL
ENSGALG00000002203	-0.334699	0.927782	6.67273	4.74261	6.60601	4.64776	3.72719	3.31884	5.16481	4.29563	6.47468	4.38155	FGF-18
ENSGALG00000002204	0.655511	0.813835	5.015	4.17097	4.96485	4.08755	4.2784	3.8328	5.95477	3.56308	5.64405	3.63434
ENSGALG00000002205	-0.614847	0.655959	8.18194	9.53418	8.10012	9.3435	7.74512	7.92568	8.14303	7.42255	8.6064	7.57101	FBRSL1
ENSGALG00000002207	-0.0177295	0.99462	8.01686	8.28673	7.9367	8.121	8.8455	9.26968	8.71698	6.99992	7.58169	7.13992	ATP6V1G3
ENSGALG00000002210	-0.119036	0.943273	12.2337	13.4625	12.1114	13.1933	13.392	13.0806	13.4848	12.2036	12.988	12.4477	PPIB
ENSGALG00000002216	0.22166	0.865978	10.0247	9.77818	9.92441	9.58262	10.4509	10.3739	9.76263	10.8546	10.122	11.0717	NEK7
ENSGALG00000002219	-0.51232	0.627387	10.8743	11.1677	10.7656	10.9443	11.0214	11.2496	10.3161	10.1815	9.93775	10.3851	WBP2
ENSGALG00000002222	-0.835437	0.38576	8.23424	9.81792	8.15189	9.62157	9.0989	8.66935	8.18009	8.21813	8.31326	8.38249	NOC2L
ENSGALG00000002223	-1.58335	NA	4.02261	2.52397	3.98238	2.47349	2	2.51303	2	2.35531	2.91437	2.40242	LHX9
ENSGALG00000002225	-0.0667855	0.971582	9.24662	8.98005	9.15415	8.80045	10.0185	9.86876	9.0101	9.60177	8.99956	9.79381	RFFL
ENSGALG00000002227	-0.73835	0.680097	8.20832	7.062	8.12624	6.92076	5.52696	5.89521	7.24718	6.03206	6.78358	6.1527	DMXL1
ENSGALG00000002229	-0.276837	0.792708	8.67903	9.12287	8.59224	8.94041	8.97776	8.72865	8.65105	8.90984	8.29306	9.08804	FBXW11
ENSGALG00000002232	-0.463231	0.755662	8.66004	8.212	8.57344	8.04776	7.32292	7.57131	8.3738	6.78294	7.67833	6.91859	RERE
ENSGALG00000002234	-0.16117	0.93808	5.68592	7.062	5.62906	6.92076	5.89385	6.07045	6.18287	6.00722	6.4161	6.12736	UNC13D
ENSGALG00000002237	-0.384014	0.730583	8.54938	9.18497	8.46389	9.00127	9.48535	8.99811	8.994	8.3425	8.51515	8.50935	ATP6V0D1
ENSGALG00000002239	0.0845226	0.963555	6.96574	7.85619	6.89608	7.69907	7.05969	7.39951	7.33012	7.76393	7.14093	7.9192	REXO5
ENSGALG00000002240	-0.405423	0.900503	5.17646	3.67335	5.1247	3.59988	4.02896	3.8328	4.28745	3.9232	4.43928	4.00167	C12H3orf18
ENSGALG00000002242	-0.122907	0.950144	5.886	5.94963	5.82714	5.83063	6.14481	6.01437	6.18287	5.22927	5.92181	5.33385	GALNT9
ENSGALG00000002246	-0.0747277	0.976074	5.886	5.46883	5.82714	5.35945	6.10231	6.27523	5.66058	5.46643	5.56537	5.57576	DENND1B
ENSGALG00000002247	-0.230825	0.856008	7.63864	7.95115	7.56225	7.79213	8.24254	7.75935	7.33012	7.76393	8.01573	7.9192	SETD6
ENSGALG00000002249	0.202688	0.898419	7.90608	8.11507	7.82702	7.95277	7.45545	7.52523	7.58471	8.43387	8.39895	8.60255	AGO1
ENSGALG00000002250	-0.551423	0.699881	7.00066	6.81508	6.93066	6.67878	6.94411	6.99823	5.93563	6.66083	5.53815	6.79405	DTWD2
ENSGALG00000002253	0.179447	0.908211	6.48815	6.79246	6.42327	6.65661	7.21735	7.2293	7.00249	7.03721	6.85147	7.17795	HEMK1
ENSGALG00000002260	0.212882	0.921216	5.50313	5.63059	5.44809	5.51798	5.42718	5.91576	6.09935	4.89202	5.66935	4.98986	CISH
ENSGALG00000002262	0.289627	0.773262	9.43557	8.88703	9.34121	8.70929	9.59479	9.66377	9.83412	9.48968	9.48781	9.67947	ETF1
ENSGALG00000002263	0.327632	0.887887	5.52728	4.17097	5.47201	4.08755	6.01336	6.19341	5.22909	5.87617	5.48214	5.99369	KLHL6
ENSGALG00000002266	0.338762	NA	4.43385	3.85896	4.38951	3.78178	2.32971	2.7142	3.78732	3.56308	5.05296	3.63434	OGDHL
ENSGALG00000002267	0.348604	0.798529	6.72589	6.02917	6.65863	5.90859	6.54461	6.42615	6.95577	6.98728	6.79512	7.12702	DCUN1D3
ENSGALG00000002272	-0.306276	0.789576	9.32794	8.91871	9.23466	8.74033	9.68396	9.24146	8.57888	9.35342	8.86368	9.54049	NOC4L
ENSGALG00000002273	0.11057	0.933063	8.66821	8.82709	8.58152	8.65055	8.30478	8.45786	8.68582	9.01638	8.68293	9.19671	LYRM1
ENSGALG00000002276	0.50862	0.648793	7.14815	7.09934	7.07667	6.95735	7.45545	7.71898	7.59084	8.27126	7.17666	8.43668	EME2
ENSGALG00000002277	-0.868188	0.460868	8.51355	9.55112	8.42842	9.3601	8.63429	8.88798	8.08776	6.96165	7.90293	7.10088	KLHL24
ENSGALG00000002278	-0.317215	0.853346	6.9117	6.57115	6.84259	6.43972	5.86871	5.67172	6.29222	6.08049	6.63738	6.2021	UNK
ENSGALG00000002282	-0.542953	0.843885	5.015	3.67335	4.96485	3.59988	4.67626	4.56341	4.02314	3.9232	3.95435	4.00167	TMEM200A
ENSGALG00000002283	0.907848	0.40257	9.93496	10.2911	9.83561	10.0853	10.9072	11.1603	10.2852	12.2155	11.0239	12.4598	MAPKAPK3
ENSGALG00000002284	0.288024	0.752468	8.96425	9.07682	8.87461	8.89528	9.31437	9.34172	9.6035	9.33608	9.34791	9.5228	TRAPPC3
ENSGALG00000002285	0.102829	0.944755	7.77603	7.8006	7.69827	7.64459	7.85159	8.15047	8.25533	7.42255	7.64683	7.57101	SPSB3
ENSGALG00000002286	0.789889	0.397222	12.524	12.9131	12.3988	12.6548	13.3631	13.3036	13.3899	14.516	13.4721	14.8063	H3-IX
ENSGALG00000002287	2.43028	NA	2.65475	2	2.62821	1.96	2.32971	2.2792	2.49429	2.87797	4.6058	2.93553
ENSGALG00000002288	0.218317	0.855499	9.27186	9.2693	9.17914	9.08391	9.61383	9.5777	9.34346	10.1031	9.26942	10.3051	LIG3
ENSGALG00000002289	0.470562	0.904235	4.32781	2.52397	4.28453	2.47349	4.19995	4.84643	3.15437	3.9232	4.6058	4.00167	CHAT
ENSGALG00000002294	-0.487274	0.88401	6.83636	5.46883	6.768	5.35945	3.48404	3.91678	4.28745	5.14068	6.59839	5.24349	SEMA6A
ENSGALG00000002298	-0.310149	NA	4.32781	2.90752	4.28453	2.84937	3.48404	3.8328	3.60555	2.35531	3.77949	2.40242	COL8A2
ENSGALG00000002301	-0.00376283	0.997463	9.88559	9.85114	9.78673	9.65411	9.8131	9.88449	9.90839	9.90887	9.6712	10.107	CNOT1
ENSGALG00000002304	-0.239777	0.833222	8.30231	8.74701	8.21929	8.57207	8.43035	8.23878	8.53823	7.95139	8.27257	8.11042	ADPRHL2
ENSGALG00000002305	-0.11802	0.951536	6.58339	6.06736	6.51756	5.94601	6.10231	5.89521	6.2771	5.67006	6.6245	5.78346	ZBTB41
ENSGALG00000002307	-0.865527	NA	3.54324	2	3.50781	1.96	2	2	2.49429	2.87797	2.28828	2.93553
ENSGALG00000002308	0.0373251	0.986605	9.38524	8.64338	9.29139	8.47052	9.57161	9.15332	8.71698	9.91222	9.11224	10.1105	COMMD10
ENSGALG00000002311	-0.202536	0.867537	7.8922	8.48313	7.81327	8.31347	8.22779	8.1548	8.16784	7.95139	7.75715	8.11042	GALK1
ENSGALG00000002312	-0.468217	NA	4.02261	2	3.98238	1.96	2	2	3.01547	2	3.58047	2.04	TMEM132E
ENSGALG00000002313	-0.726261	0.565758	6.61755	6.34113	6.55137	6.21431	6.14481	5.95602	5.89658	5.09426	5.69421	5.19614	SLC38A7
ENSGALG00000002314	-0.0370694	0.992693	5.90456	8.03061	5.84551	7.87	4.491	5.54549	7.49606	5.95622	7.27059	6.07534	CDHR1
ENSGALG00000002315	0.486034	0.537348	9.68142	9.66445	9.58461	9.47116	10.0426	10.0552	10.4586	10.4879	10.1116	10.6977	PARL
ENSGALG00000002316	0.135019	0.91819	8.86349	8.86009	8.77485	8.68289	9.4198	9.14246	9.45518	9.24339	8.94103	9.42826	NUBP2
ENSGALG00000002318	-0.624938	NA	4.43385	3.85896	4.38951	3.78178	2	2	3.94874	2.64018	3.86957	2.69299	LVRN
ENSGALG00000002319	1.12452	NA	2.96882	2	2.93914	1.96	2	2.51303	3.6993	2.35531	2	2.40242	TEKT2
ENSGALG00000002321	0.194115	0.938192	6.76705	6.69826	6.69938	6.5643	7.01456	6.78015	8.0348	4.83669	6.88425	4.93343	GOT2
ENSGALG00000002326	-0.796596	0.634638	9.16813	7.97143	9.07645	7.812	6.72351	6.69945	8.33417	6.43733	7.70915	6.56608	ATP8B4
ENSGALG00000002329	1.29464	0.426883	3.63503	3.85896	3.59868	3.78178	4.42355	5.18806	4.87453	5.31273	4.89033	5.41898	CCL1
ENSGALG00000002335	0.480345	0.922267	5.015	3.21022	4.96485	3.14601	2	3.18975	3.78732	3.69337	5.4533	3.76724	DOCK3
ENSGALG00000002336	0.00886183	0.996135	8.11577	8.2205	8.03461	8.05609	7.39511	7.50503	7.94674	8.07606	8.22216	8.23758	EP400
ENSGALG00000002341	1.07366	0.183403	9.08309	8.90823	8.99226	8.73006	9.82948	10.0129	9.82245	11.1085	10.3036	11.3307	AP3S1
ENSGALG00000002345	0.0877303	0.950774	8.26329	8.61144	8.18066	8.43921	8.04352	8.61382	8.0303	8.66186	8.23916	8.8351	ATG12
ENSGALG00000002346	0.905732	0.543237	4.98042	4.83405	4.93062	4.73737	5.12148	5.00832	5.85645	5.67006	6.37055	5.78346	CLSPN
ENSGALG00000002347	0.572559	0.564104	7.4109	7.11765	7.33679	6.9753	7.71723	8.06563	7.79575	8.3961	7.63404	8.56402	C9H3orf58
ENSGALG00000002350	-1.55686	0.524955	5.50313	5.078	5.44809	4.97644	2.82398	3.18975	4.09389	3.26082	3.77949	3.32604	DNAH3
ENSGALG00000002354	-0.0257489	0.990338	8.50141	8.58536	8.4164	8.41365	8.85514	8.34112	8.02578	9.29305	8.54621	9.47891	PUS1
ENSGALG00000002356	-0.258871	0.929325	6.30466	4.64499	6.24161	4.55209	4.42355	4.45522	5.87665	4.45107	5.36314	4.54009	CMTR2
ENSGALG00000002358	0.0310368	0.993072	4.53262	5.94963	4.4873	5.83063	4.02896	4.66405	5.02696	5.04629	5.4533	5.14722	CDO1
ENSGALG00000002362	0.553203	0.602184	10.5318	11.8506	10.4265	11.6135	11.702	11.5885	11.8699	12.3681	12.1415	12.6155	CDNF
ENSGALG00000002363	0.479183	0.605309	11.4606	11.4654	11.346	11.2361	11.7358	11.7944	11.6645	12.6292	11.8514	12.8818	HSPA9
ENSGALG00000002364	-0.339633	0.846128	8.07538	7.20588	7.99462	7.06176	6.85732	6.66344	7.74718	6.28032	7.42711	6.40592	SEC16A
ENSGALG00000002369	-0.311365	NA	2.46769	3.46029	2.44302	3.39108	2.59791	2	2.26821	2.64018	3.58047	2.69299	F13B
ENSGALG00000002370	2.23167	NA	2.82032	2	2.79212	1.96	2	2	3.50528	2.64018	3.95435	2.69299	SH2D4B
ENSGALG00000002371	-0.227169	0.938306	5.40224	5.22037	5.34822	5.11596	4.73307	5.11883	5.68371	3.26082	4.75506	3.32604	RUSC2
ENSGALG00000002374	0.157984	0.967935	4.57958	3.21022	4.53379	3.14601	5.39233	4.80295	3.6993	4.83669	5.39383	4.93343	SLC9A9
ENSGALG00000002375	-0.273969	0.817505	8.18574	8.53855	8.10388	8.36778	8.01517	8.09296	7.56617	8.3124	7.89222	8.47864	NOTCH1
ENSGALG00000002377	0.956875	0.172968	12.6516	12.8685	12.5251	12.6111	13.3309	13.3901	13.776	14.5233	13.809	14.8137	ENO1
ENSGALG00000002379	0.362595	0.711482	9.50412	8.81592	9.40907	8.6396	9.36018	9.54838	9.82115	9.73634	9.31823	9.93106	MRPS17
ENSGALG00000002383	0.752711	NA	2.82032	2.52397	2.79212	2.47349	3.34514	3.18975	3.28106	3.81286	3.07446	3.88911	CD72AG
ENSGALG00000002386	-0.508542	NA	3.95298	4.02338	3.91345	3.94292	2.32971	3.04797	2.86175	3.41985	3.68341	3.48825	TMEM8B
ENSGALG00000002388	0.706736	0.439832	10.014	10.3734	9.91387	10.1659	10.8482	10.9509	10.7436	11.7861	10.9018	12.0219	NIPSNAP2
ENSGALG00000002389	-0.438732	0.79583	9.5461	9.73436	9.45064	9.53967	8.51784	8.06102	9.57287	7.67209	9.45909	7.82553
ENSGALG00000002390	-2.02023	0.0365215	7.62751	7.41283	7.55123	7.26457	6.08058	4.14286	5.95477	4.89202	5.51042	4.98986	CA6
ENSGALG00000002394	-0.346862	0.770841	8.31278	8.70524	8.22965	8.53113	7.65242	7.88976	7.82724	8.25552	7.73934	8.42063	RGP1
ENSGALG00000002397	-1.58487	NA	6.30466	9.43545	6.24161	9.24674	6.2063	6.19341	7.12581	6.62862	6.19002	6.7612	PSPH
ENSGALG00000002399	-0.272405	0.862806	7.97795	8.34229	7.89818	8.17545	8.65281	8.15912	7.30797	8.80925	7.58169	8.98543	GTF2H2
ENSGALG00000002403	-0.603016	0.779355	6.81689	6.06736	6.74873	5.94601	5.24383	5.76531	6.42164	3.9232	5.36314	4.00167	ULK1
ENSGALG00000002407	1.68747	0.44543	4.79388	3.46029	4.74594	3.39108	3.61074	3.18975	5.95477	4.52293	6.53098	4.61339	HYDIN
ENSGALG00000002408	0.00911523	0.996718	7.73513	7.6197	7.65778	7.46731	8.92995	8.24285	7.67402	8.96248	7.64683	9.14173	NCDN
ENSGALG00000002412	-0.547851	0.593568	11.8436	12.5898	11.7252	12.338	12.5348	12.0704	11.1976	12.2795	11.4355	12.5251	GBA2
ENSGALG00000002414	-0.026607	0.990515	7.66065	6.40216	7.58404	6.27412	7.41261	7.50503	7.41547	7.10901	6.80656	7.25119	TSPAN14
ENSGALG00000002415	0.506446	0.590361	8.82015	8.41072	8.73195	8.24251	9.12036	9.28359	9.00552	9.71732	9.16434	9.91167	SAP30BP
ENSGALG00000002417	-0.449697	0.722992	7.96032	8.09672	7.88072	7.93479	7.98624	7.50503	8.04376	6.56196	7.78635	6.6932	GMPPA
ENSGALG00000002419	-0.924956	0.517434	6.35951	5.46883	6.29591	5.35945	5.39233	4.75812	4.91418	4.99668	5.23344	5.09661	KIAA1328
ENSGALG00000002421	-0.00691261	0.997592	8.7955	9.37583	8.70754	9.18832	9.8131	10.4097	7.74169	9.73634	7.89222	9.93106	SELENOU
ENSGALG00000002424	0.137795	0.93786	7.32393	6.48913	7.25069	6.35934	7.56905	7.47071	6.84732	7.71107	7.18546	7.86529	RECQL5
ENSGALG00000002426	-0.167888	0.91819	6.88391	8.01115	6.81507	7.85093	7.81916	7.30916	7.25492	7.68781	7.61463	7.84157	EXOSC3
ENSGALG00000002427	0.373037	0.807273	8.09975	8.2205	8.01875	8.05609	8.1877	9.20225	7.67402	8.956	7.6276	9.13512	SMIM5
ENSGALG00000002428	-0.0862854	0.979239	5.6643	6.43174	5.60766	6.3031	4.11699	4.84643	5.22909	5.82022	6.1366	5.93662	ZP2
ENSGALG00000002430	0.0574833	0.968682	8.8177	9.06271	8.72953	8.88145	9.33057	9.12491	9.10093	9.29048	9.04134	9.47629	SMN
ENSGALG00000002431	0.415574	0.926574	7.2605	7.6325	7.18789	7.47985	9.80153	10.4718	7.30797	8.95924	7.03785	9.13843	CFH
ENSGALG00000002432	4.79514	NA	2	2	1.98	1.96	2	3.18975	4.09389	2	3.07446	2.04	DYDC1
ENSGALG00000002437	0.112384	0.946296	6.71541	6.2774	6.64826	6.15185	6.60674	6.50965	7.02077	6.52744	6.50311	6.65798	FAM69B
ENSGALG00000002439	-0.509492	0.784214	6.48815	6.24445	6.42327	6.11956	5.62028	5.00832	5.93563	4.83669	6.38589	4.93343	BDP1L
ENSGALG00000002442	-0.491135	0.655554	10.0634	10.1403	9.96275	9.93745	10.7824	10.5609	9.50309	9.53383	9.61371	9.72451	ANKS4B
ENSGALG00000002445	-0.798109	0.372246	9.10933	9.42445	9.01824	9.23597	8.58111	8.5061	8.63631	7.53109	8.23916	7.68171	KIAA0319L
ENSGALG00000002447	-0.066776	0.970793	10.7719	10.6964	10.6642	10.4824	10.9272	10.8302	11.2744	9.82607	10.6543	10.0226	CTNNA1
ENSGALG00000002448	0.44064	0.644799	10.5481	11.0629	10.4427	10.8416	11.4053	11.2225	11.3522	11.9069	11.3656	12.145	CCT6
ENSGALG00000002450	-0.916112	0.311095	7.36472	8.1862	7.29108	8.02248	7.65977	7.02686	7.02077	6.1949	7.09499	6.3188	WDR24
ENSGALG00000002452	-0.273589	0.921216	5.82883	4.64499	5.77054	4.55209	5.39233	6.01437	4.22577	4.52293	5.09091	4.61339	AQP3
ENSGALG00000002455	1.47313	NA	2.96882	2.52397	2.93914	2.47349	2	2.51303	4.09389	2	3.34954	2.04	LRRTM2
ENSGALG00000002457	-0.784872	0.509152	8.83716	10.2911	8.74879	10.0853	9.71602	9.71305	8.95889	8.23427	8.41025	8.39896	SIL1
ENSGALG00000002458	-0.252821	0.850901	7.58786	8.58536	7.51198	8.41365	8.60414	8.31039	7.83758	8.2018	7.90825	8.36584	VAC14
ENSGALG00000002461	-0.0996987	NA	4.53262	2.90752	4.4873	2.84937	3.93522	2.89071	4.61065	2.64018	4.37921	2.69299
ENSGALG00000002463	-0.0253857	0.990515	9.13511	8.76455	9.04376	8.58926	10.0977	9.71451	9.20848	9.7681	8.78484	9.96347	SUMF2
ENSGALG00000002466	-1.83335	0.00969827	8.65182	8.76455	8.5653	8.58926	7.46387	6.87767	6.199	7.13217	5.9006	7.27482	SLC2A5
ENSGALG00000002467	-0.0109257	0.996718	6.14209	5.86544	6.08067	5.74813	5.94285	6.29105	5.68371	4.71924	6.58516	4.81363	MTSS1L
ENSGALG00000002469	0.413311	0.764402	8.80788	8.84369	8.7198	8.66681	9.89007	9.54178	9.03728	10.4036	9.38466	10.6116	CDC73
ENSGALG00000002470	-0.86829	0.412293	7.79107	8.63069	7.71316	8.45808	8.64172	8.07936	7.89815	6.86818	6.93729	7.00554
ENSGALG00000002473	-0.0385546	0.989159	8.72414	9.77818	8.6369	9.58262	7.86437	7.60967	8.98937	8.9364	9.63474	9.11513
ENSGALG00000002478	-0.0307418	0.984386	10.4778	10.6902	10.3731	10.4764	10.5172	10.477	10.3526	10.9008	10.3287	11.1188	MATR3
ENSGALG00000002479	-0.00242588	0.998193	5.97651	6.43174	5.91674	6.3031	6.52865	6.53645	5.97365	6.1949	6.51711	6.3188	MAT1A
ENSGALG00000002484	-0.178816	0.875446	8.4706	8.90296	8.38589	8.7249	9.05779	8.59482	8.54456	8.69723	8.76444	8.87118	CRYM
ENSGALG00000002485	-0.272961	0.85078	8.33689	8.78187	8.25353	8.60624	9.10698	8.61067	8.95652	7.53978	8.56318	7.69057	PHKG1
ENSGALG00000002486	-0.483729	0.735425	6.88391	7.00412	6.81507	6.86404	6.24589	6.21015	6.63833	5.50243	6.51711	5.61248	RNF123
ENSGALG00000002487	-0.268113	0.84709	8.91475	9.83739	8.8256	9.64064	8.56946	8.85909	8.52549	9.23807	9.051	9.42283	SFSWAP
ENSGALG00000002488	0.532274	0.57797	9.34673	9.15426	9.25326	8.97117	10.1298	10.061	9.97434	10.4573	10.0101	10.6664	PAIP2
ENSGALG00000002489	-0.151633	0.949936	6.97455	6.1762	6.9048	6.05267	5.76354	5.40715	7.06547	5.31273	6.47468	5.41898
ENSGALG00000002490	0.341145	0.790306	10.9716	11.8897	10.8619	11.6519	11.9799	11.8809	11.7846	12.6609	11.4724	12.9142	UQCRC2
ENSGALG00000002492	-0.711285	0.716789	7.443	5.98995	7.36857	5.87015	6.08058	6.49607	6.51484	4.1214	5.81249	4.20383	H6PD
ENSGALG00000002495	0.485263	0.657855	12.024	12.0293	11.9037	11.7887	13.1321	13.1366	13.3098	12.8687	12.4734	13.1261	CHCHD2
ENSGALG00000002496	5.37565	NA	4.57958	3.21022	4.53379	3.14601	2.82398	2.7142	10.5621	4.99668	5.36314	5.09661	LL
ENSGALG00000002497	-0.554372	0.601298	8.24156	8.38827	8.15914	8.22051	7.61512	7.84759	7.60907	6.96165	7.71524	7.10088	RHOT2
ENSGALG00000002499	0.0636699	0.968682	7.97357	8.46179	7.89383	8.29255	8.08776	8.12862	7.99838	8.47522	8.34893	8.64472	ZMYM4
ENSGALG00000002500	0.0471358	0.979239	9.34333	10.4513	9.2499	10.2422	10.0369	9.75928	10.5305	9.72114	10.0707	9.91557	GMPPB
ENSGALG00000002501	0.53826	0.595661	8.60151	8.69917	8.51549	8.52519	8.82605	8.53296	9.05955	9.77548	9.34202	9.97099	VKORC1L1
ENSGALG00000002503	6.98034	NA	2.65475	2.90752	2.62821	2.84937	2.82398	2	10.5225	4.52293	2.73427	4.61339	SP-A
ENSGALG00000002504	-0.111123	0.975865	5.52728	4.54027	5.47201	4.44947	4.02896	4.07137	5.09753	4.45107	5.12788	4.54009	TROVE2
ENSGALG00000002506	-0.281985	0.897653	7.42382	6.14082	7.34959	6.01801	7.02598	7.60335	5.97365	6.62862	5.83503	6.7612	SPSB1
ENSGALG00000002507	-1.44141	NA	4.15253	4.92003	4.11101	4.82163	2.82398	2.2792	3.94874	2.64018	3.34954	2.69299	MBL
ENSGALG00000002510	-0.533869	0.615119	8.71628	9.39097	8.62912	9.20315	8.38232	8.52295	8.68008	7.79328	8.29712	7.94915	IP6K1
ENSGALG00000002511	-0.353178	NA	3.80275	2	3.76472	1.96	2	2	2.49429	2.35531	3.58047	2.40242	TSHB
ENSGALG00000002514	0.205855	0.854157	9.8162	9.87555	9.71804	9.67804	10.1689	9.93067	10.0452	10.5855	10.0101	10.7972	SFPQ
ENSGALG00000002515	0.522574	0.84709	4.75349	3.67335	4.70596	3.59988	3.93522	4.45522	3.94874	4.65673	5.23344	4.74986	OLFM1
ENSGALG00000002517	-0.299027	0.848091	9.53869	10.802	9.4433	10.586	10.5192	10.861	9.69738	9.92885	9.38083	10.1274	TMEM35B
ENSGALG00000002519	0.242731	0.882829	6.74661	5.68072	6.67915	5.56711	6.75129	6.74611	6.57791	6.8955	6.63738	7.03341	SLC25A33
ENSGALG00000002523	-0.204543	0.845754	10.0849	10.2687	9.98405	10.0633	10.0496	9.94199	9.95189	10.198	9.57575	10.402	CREB3
ENSGALG00000002524	0.536054	0.565191	9.27899	9.08615	9.1862	8.90442	9.98816	9.84484	10.0794	10.3515	9.81983	10.5585	UCHL5
ENSGALG00000002525	0.00757121	0.997592	5.20669	5.078	5.15462	4.97644	5.86871	6.08867	4.40342	5.73201	4.97393	5.84665	RASGEF1A
ENSGALG00000002527	-0.553015	0.829725	6.48815	4.92003	6.42327	4.82163	4.84041	4.6146	5.87665	3.69337	5.48214	3.76724	TMEM201
ENSGALG00000002528	-0.19119	0.875446	8.66549	9.22353	8.57883	9.03906	8.60033	8.49931	8.9156	8.74684	8.45094	8.92178	DNAJC18
ENSGALG00000002529	-0.131418	0.926574	8.54643	8.82709	8.46097	8.65055	9.0826	8.96398	8.33051	9.038	8.33319	9.21876	MCCC2 ENSGALG00000002529
ENSGALG00000002531	0.602936	0.474885	10.2743	10.5938	10.1716	10.3819	10.3704	10.3486	11.4316	11.0119	11.0875	11.2321	SF3B3
ENSGALG00000002532	0.0608213	NA	3.95298	3.85896	3.91345	3.78178	3.48404	3.91678	4.09389	3.26082	3.86957	3.32604	GJA4
ENSGALG00000002536	0.572854	0.517424	9.87739	9.47859	9.77862	9.28902	10.2282	10.4639	10.1392	10.9126	10.2151	11.1308	STX2
ENSGALG00000002539	0.210466	0.931325	5.70723	5.22037	5.65015	5.11596	5.55874	6.07045	4.74862	6.39965	4.97393	6.52764	KCNN2
ENSGALG00000002542	0.555649	0.600682	10.4386	10.3031	10.3342	10.0971	11.1052	11.1326	10.6051	11.8377	10.9986	12.0744	GUSB
ENSGALG00000002543	0.285248	0.830828	6.76705	6.30962	6.69938	6.18343	6.46299	6.83514	6.65012	6.93555	6.79512	7.07426	CSGALNACT2
ENSGALG00000002546	-0.322292	0.847798	7.96475	8.59845	7.8851	8.42649	7.28542	7.52523	8.07032	6.64482	8.19629	6.77772	COL5A1
ENSGALG00000002548	-0.789796	0.436717	9.80637	10.0901	9.7083	9.88833	9.20564	9.16195	9.42119	7.89834	8.9488	8.05631	TLN1
ENSGALG00000002549	0.657847	0.718522	5.17646	5.34994	5.1247	5.24294	6.51251	7.22106	5.51348	6.62862	5.69421	6.7612	RGS1
ENSGALG00000002551	0.748849	0.793082	4.43385	4.30485	4.38951	4.21876	3.19143	3.31884	4.79182	4.29563	5.48214	4.38155	CFAP70
ENSGALG00000002553	-0.179142	0.924123	9.42436	9.64565	9.33011	9.45273	8.81622	8.78839	9.90101	7.91846	9.32819	8.07683	PCDH1
ENSGALG00000002554	0.864683	0.691882	3.44522	4.74261	3.41077	4.64776	4.02896	5.3173	4.74862	4.37544	4.75506	4.46295	TSPAN2
ENSGALG00000002555	-0.0446138	0.990515	5.08177	3.46029	5.03095	3.39108	4.84041	4.56341	4.22577	4.37544	5.09091	4.46295	RET
ENSGALG00000002556	0.293328	NA	3.54324	2.52397	3.50781	2.47349	2	2	3.01547	3.26082	3.34954	3.32604	NGF
ENSGALG00000002557	0.848365	NA	4.08903	2.90752	4.04814	2.84937	2	2.51303	5.09753	2.64018	3.34954	2.69299	ADGRD1
ENSGALG00000002558	0.895746	0.397797	6.26211	5.77604	6.19949	5.66051	6.37646	6.48235	7.24718	7.49581	6.65015	7.64573	ASL1
ENSGALG00000002561	0.833878	0.451167	6.30466	7.51307	6.24161	7.36281	7.3774	7.41403	7.6211	8.54159	8.02556	8.71242	FANCE
ENSGALG00000002562	0.187573	0.942507	4.62507	5.15094	4.57881	5.04792	6.03611	6.25923	5.16481	5.57183	4.84663	5.68327	ARAP3
ENSGALG00000002563	0.888267	NA	3.2266	3.21022	3.19433	3.14601	2.32971	3.91678	3.94874	2.64018	2.91437	2.69299	TPM4
ENSGALG00000002564	-0.190992	0.961431	4.02261	4.92003	3.98238	4.82163	6.51251	6.60134	4.22577	5.14068	3.58047	5.24349	RGS4
ENSGALG00000002569	0.879123	0.19064	11.1973	10.9752	11.0853	10.7557	11.4699	11.3875	12.3688	12.3373	12.1352	12.584	RAN
ENSGALG00000002570	0.0791485	NA	2	2.52397	1.98	2.47349	3.72719	3.54681	2.49429	3.08206	2.52844	3.1437	PAR2L
ENSGALG00000002576	0.902167	0.412293	7.79107	7.8231	7.71316	7.66663	8.80963	8.34112	9.84185	9.26451	8.51165	9.4498	ASL2
ENSGALG00000002577	1.1435	0.773262	4.57958	2.90752	4.53379	2.84937	2	2.51303	4.16134	4.21115	5.48214	4.29537	STARD10
ENSGALG00000002578	-1.03604	0.372246	8.21205	8.7173	8.12993	8.54295	8.6711	8.23469	7.69124	5.82022	7.44187	5.93662	APH1B
ENSGALG00000002579	0.201891	0.938192	6.61755	5.41061	6.55137	5.3024	5.46122	4.71185	5.99229	5.90335	7.05715	6.02141	RIMBP2
ENSGALG00000002581	-0.410492	0.831846	8.91704	10.8063	8.82787	10.5902	9.51806	10.4924	9.50309	8.12306	9.15988	8.28552	HTATIP2
ENSGALG00000002583	0.181827	0.92485	5.42813	6.02917	5.37385	5.90859	5.6793	5.78779	5.75093	6.1949	5.7896	6.3188	PIK3CD
ENSGALG00000002587	0.138779	0.923121	9.00783	9.82072	8.91775	9.62431	9.23545	9.95819	9.19043	9.57244	9.27973	9.76389	CRCP
ENSGALG00000002588	-0.0880271	0.950774	10.7007	11.2786	10.5936	11.0531	11.0649	11.0279	11.335	10.2755	10.9497	10.481	PPARD
ENSGALG00000002591	0.112956	0.938192	9.85966	10.1245	9.76106	9.922	10.9003	10.7118	10.6358	10.0972	10.388	10.2991	POLR2E
ENSGALG00000002594	1.54218	0.380178	4.71194	3.46029	4.66482	3.39108	4.55543	5.34788	6.81626	4.52293	5.01399	4.61339	TFPI
ENSGALG00000002595	-0.264367	0.88017	12.4315	13.1721	12.3071	12.9087	14.1125	13.5555	12.4992	13.6635	12.3553	13.9367	GPX4
ENSGALG00000002598	0.0969542	0.943832	8.35725	8.38827	8.27368	8.22051	8.87105	9.02438	8.53187	8.52419	8.46546	8.69467	TPST1
ENSGALG00000002599	0.996535	0.59689	4.15253	4.83405	4.11101	4.73737	4.2784	4.07137	5.75093	5.42951	5.42387	5.5381	ARHGEF39
ENSGALG00000002603	-0.327917	0.726868	9.28431	9.66134	9.19147	9.46811	9.87279	9.52849	9.17215	9.2487	9.22105	9.43368	COG4
ENSGALG00000002605	0.418153	0.732058	12.2702	11.3237	12.1475	11.0972	12.3334	12.4759	11.9703	13.1031	11.9853	13.3651	MRPL17
ENSGALG00000002606	-0.637663	0.503169	11.375	12.003	11.2613	11.763	11.66	11.741	10.8992	10.749	10.5669	10.9639	CLSTN1
ENSGALG00000002610	-0.0554784	0.988497	4.87141	4.92003	4.8227	4.82163	4.61711	4.6146	5.53906	3.41985	4.707	3.48825
ENSGALG00000002612	-0.796691	0.459169	9.2448	9.96676	9.15235	9.76743	8.06581	8.2306	8.46672	8.55879	8.68913	8.72997	U2SURP
ENSGALG00000002615	0.126844	0.948621	5.78942	6.43174	5.73153	6.3031	6.81847	7.02686	5.85645	6.41861	6.55833	6.54698	DEF6
ENSGALG00000002616	0.113093	0.927782	9.82354	9.99676	9.7253	9.79682	10.2007	10.1406	9.86353	10.4969	9.92336	10.7068	LZIC
ENSGALG00000002618	-0.107267	0.969561	4.98042	5.00118	4.93062	4.90115	5.28241	5.11883	4.70408	5.31273	4.80158	5.41898	KCTD7
ENSGALG00000002621	-0.687307	0.446444	7.443	7.81189	7.36857	7.65566	7.44699	7.13601	6.71889	7.09729	6.59839	7.23924	SLC25A42
ENSGALG00000002622	-1.37557	0.303096	6.24764	7.11765	6.18516	6.9753	4.89122	4.80295	5.29063	4.89202	5.23344	4.98986	FCHSD1
ENSGALG00000002623	-0.475168	NA	4.48408	4.74261	4.43924	4.64776	2	3.04797	4.09389	3.9232	3.86957	4.00167	PCOLCE2
ENSGALG00000002624	-0.106534	0.942507	8.03383	8.75872	7.95349	8.58355	8.58883	8.13302	7.98448	8.69723	8.59983	8.87118	BMS1
ENSGALG00000002630	-0.0468247	0.979239	7.10867	7.20588	7.03759	7.06176	7.47224	7.19607	6.91727	7.53978	7.18546	7.69057	ZNF76
ENSGALG00000002631	-0.349834	0.891932	6.07812	5.41061	6.01734	5.3024	5.84313	5.57164	6.11644	3.56308	5.64405	3.63434	LRRC75A
ENSGALG00000002632	1.17264	0.594687	4.02261	3.21022	3.98238	3.14601	3.83495	3.8328	4.87453	4.52293	5.12788	4.61339	CALCRL
ENSGALG00000002634	-0.030643	0.986782	8.10377	8.61788	8.02273	8.44552	8.79302	8.86966	8.5727	8.21271	8.24758	8.37696	HDAC3
ENSGALG00000002637	-2.37467	0.548778	9.30192	7.8231	9.2089	7.66663	2.82398	3.64857	6.90748	6.25943	4.707	6.38462	RBP7
ENSGALG00000002638	-0.35241	0.819941	6.73629	7.95115	6.66893	7.79213	6.76498	7.29354	6.57791	6.94866	6.74839	7.08763	SRRL
ENSGALG00000002639	-0.470739	0.773262	7.39129	7.28902	7.31738	7.14324	5.736	6.10666	6.7411	6.08049	6.94767	6.2021	TRPC1
ENSGALG00000002643	-0.815294	NA	4.48408	3.67335	4.43924	3.59988	3.61074	4.39793	3.15437	2.64018	2.73427	2.69299
ENSGALG00000002644	0.736093	0.412293	14.4946	13.7483	14.3497	13.4734	15.0763	15.3452	15.0695	15.647	14.9307	15.9599	RPL10A
ENSGALG00000002645	0.913964	NA	4.21336	2	4.17122	1.96	2.32971	2.7142	4.02314	2.35531	4.84663	2.40242	PIWIL1
ENSGALG00000002647	0.647553	0.393557	11.7566	11.4919	11.639	11.2621	11.7131	11.9116	12.1538	12.8149	12.1783	13.0712	PLS1
ENSGALG00000002648	-0.936134	0.345548	9.00783	10.2229	8.91775	10.0185	8.38675	8.50949	8.38795	8.61741	8.39895	8.78976
ENSGALG00000002649	0.0663729	0.961431	8.4953	8.57876	8.41035	8.40719	8.19277	8.34112	8.58196	8.47068	8.57662	8.64009	UBE4B
ENSGALG00000002651	-0.191752	0.928355	5.40224	5.94963	5.34822	5.83063	5.65009	5.71927	5.68371	5.67006	4.707	5.78346	ST3GAL2
ENSGALG00000002653	0.246596	0.845001	7.70368	7.87784	7.62664	7.72028	7.71723	7.85825	7.65074	8.47522	7.9241	8.64472	NCBP3
ENSGALG00000002655	-0.296044	0.820473	9.64601	9.28153	9.54955	9.0959	9.00973	8.54291	9.69738	8.78388	8.86093	8.95955	ITGAV
ENSGALG00000002656	0.325934	0.798057	9.42917	8.23734	9.33488	8.0726	9.56184	9.59851	9.76398	9.3608	9.27355	9.54801	CRK
ENSGALG00000002659	0.429686	0.649134	8.09571	8.37311	8.01476	8.20564	8.57335	8.62946	8.46338	9.12716	8.83601	9.3097	WDR5
ENSGALG00000002661	0.188352	0.926042	6.59487	6.2774	6.52892	6.15185	6.97977	6.57573	7.46303	5.73201	7.01829	5.84665	YWHAE
ENSGALG00000002663	0.257919	0.859062	6.92994	7.08079	6.86064	6.93918	6.75129	6.53645	7.10882	7.31534	7.55479	7.46164	ATR
ENSGALG00000002666	-0.390855	0.79806	8.21205	8.41813	8.12993	8.24977	7.22727	7.04564	8.10071	6.98728	8.07846	7.12702	RAB11FIP3
ENSGALG00000002667	-0.234166	0.927782	5.90456	5.57866	5.84551	5.46709	5.20419	5.4359	5.63708	3.81286	5.87907	3.88911	OLFML2B
ENSGALG00000002671	-0.662163	NA	3.72132	2.90752	3.68411	2.84937	2.32971	2.51303	2.49429	2.64018	3.34954	2.69299	TMEM132D
ENSGALG00000002675	1.2223	0.633593	4.08903	2.52397	4.04814	2.47349	3.34514	3.99614	4.09389	4.37544	4.93274	4.46295	SCUBE3
ENSGALG00000002678	-0.305797	0.879977	5.72822	6.34113	5.67094	6.21431	5.65009	6.14199	5.89658	4.83669	5.36314	4.93343
ENSGALG00000002679	0.242601	0.868826	7.26769	7.83421	7.19501	7.67753	6.90755	7.01738	7.63303	7.75649	7.91884	7.91162	GLT1D1
ENSGALG00000002682	-1.00686	0.59129	5.64235	7.69481	5.58592	7.54091	5.52696	5.37782	6.199	4.37544	6.15462	4.46295	BRD3
ENSGALG00000002683	-0.427637	0.684125	9.40819	10.2335	9.3141	10.0288	10.2007	9.85552	9.68024	9.00073	9.59897	9.18075	DECR2
ENSGALG00000002686	-0.197857	0.887413	7.77603	8.01115	7.69827	7.85093	8.32802	7.6954	7.56617	8.33253	7.72734	8.49918	ECD
ENSGALG00000002688	-0.360701	0.924956	3.54324	7.09934	3.50781	6.95735	4.78774	4.6146	6.67341	3.26082	5.59207	3.32604	NME4
ENSGALG00000002689	-0.0297115	0.98794	7.46192	7.75454	7.3873	7.59945	8.24254	7.597	7.50906	8.20727	7.89222	8.37141	LOC107056600
ENSGALG00000002690	-0.357862	0.84378	6.63988	5.98995	6.57348	5.87015	5.70793	5.78779	6.23075	5.18565	5.94271	5.28937	PDPR
ENSGALG00000002693	-0.649222	0.601051	7.19415	7.35225	7.12221	7.20521	6.18609	6.24306	6.66181	6.05648	6.43097	6.17761	FAM149B1
ENSGALG00000002695	0.523196	0.668799	9.60545	8.26225	9.5094	8.097	9.79654	10.077	9.41947	10.2974	9.5724	10.5034	SLC15A4
ENSGALG00000002699	-1.34218	0.0901917	8.03804	7.74279	7.95766	7.58793	7.64504	7.27775	6.21496	6.25943	5.9006	6.38462	VAV2
ENSGALG00000002701	0.855146	0.451948	8.10778	9.03407	8.0267	8.85339	9.22558	9.07552	8.98937	10.5665	9.63474	10.7779	DNAJC9
ENSGALG00000002703	0.434364	0.628118	9.65426	9.78106	9.55771	9.58544	10.2875	10.1461	10.2729	10.7292	10.2491	10.9437	TFAM
ENSGALG00000002705	0.13403	0.908211	11.4492	11.8054	11.3347	11.5693	12.0639	11.8822	12.0677	11.7998	11.9499	12.0358	CISD1
ENSGALG00000002706	-0.183241	0.938192	6.86508	5.46883	6.79643	5.35945	6.03611	5.54549	6.82669	5.31273	6.11834	5.41898	XRN1
ENSGALG00000002707	-0.739103	0.757114	3.95298	4.64499	3.91345	4.55209	5.31999	4.51033	4.22577	3.9232	3.77949	4.00167	CHRNB2
ENSGALG00000002708	-0.224325	0.922267	7.78106	8.87632	7.70325	8.69879	7.58457	7.62223	7.69124	6.38043	9.01937	6.50804
ENSGALG00000002709	0.0472966	0.982664	8.20083	8.47605	8.11883	8.30653	7.75887	7.78192	8.80132	7.49581	8.42889	7.64573	MYO1C
ENSGALG00000002710	-0.343179	0.854251	8.68709	8.31874	8.60022	8.15237	8.21289	8.18475	8.886	6.17273	7.95014	6.29619	IPMK
ENSGALG00000002714	-0.123403	0.979239	5.08177	4.17097	5.03095	4.08755	3.34514	3.54681	4.61065	2.87797	5.09091	2.93553	TMEM132C
ENSGALG00000002719	0.0362771	0.979239	9.47956	9.69831	9.38477	9.50434	9.4936	9.82596	9.48675	9.54466	9.49844	9.73555	CSNK1D
ENSGALG00000002722	2.13778	0.0123194	6.93897	7.25634	6.86958	7.11121	6.49619	6.95916	9.7815	9.50528	8.47983	9.69539	MST1
ENSGALG00000002723	-0.150535	0.963833	7.32393	6.21073	7.25069	6.08651	4.94031	5.54549	7.12581	4.52293	6.79512	4.61339	ANKS1A
ENSGALG00000002725	-0.886364	0.360321	9.42114	9.99428	9.32692	9.79439	9.55003	9.18754	9.26515	7.66417	8.54962	7.81745	UAP1
ENSGALG00000002726	-0.455303	0.80883	8.31278	7.28902	8.22965	7.14324	6.52865	6.86716	7.82204	5.73201	7.31935	5.84665	KIF1C
ENSGALG00000002728	-0.601105	0.579284	8.08761	8.72329	8.00674	8.54882	8.07683	8.30261	7.19985	7.61569	7.58834	7.76801	SLC16A3
ENSGALG00000002729	0.295314	0.802308	7.93797	7.64518	7.85859	7.49227	8.44318	8.07022	8.19626	8.60505	8.43628	8.77715	GK5
ENSGALG00000002734	-0.230929	0.84709	10.0644	11.0863	9.96377	10.8646	10.3782	10.3181	10.5056	10.1306	10.3927	10.3333	UHMK1
ENSGALG00000002735	0.464078	0.655554	8.39055	8.87632	8.30665	8.69879	9.30268	9.36806	9.06836	9.81359	9.07486	10.0099	TAF11
ENSGALG00000002739	0.351361	0.759095	8.85636	8.84369	8.76779	8.66681	9.53613	9.53681	8.97069	9.91389	9.27973	10.1122	INPP5K
ENSGALG00000002742	-0.0322192	0.991483	4.98042	5.41061	4.93062	5.3024	4.73307	4.33826	5.19731	5.14068	5.26697	5.24349	TMEM132B
ENSGALG00000002744	0.275137	NA	4.57958	3.67335	4.53379	3.59988	2.82398	3.74362	3.28106	2.35531	5.29975	2.40242	Pcdh15
ENSGALG00000002750	-0.189569	0.920819	8.74489	7.88854	8.65744	7.73077	8.28116	8.255	8.8785	6.94866	7.93978	7.08763	NCKAP1
ENSGALG00000002759	-0.0246934	0.994599	6.60625	6.21073	6.54019	6.08651	5.16342	4.96952	7.23158	4.29563	6.1366	4.38155	PEAK1
ENSGALG00000002761	-0.414484	0.749463	7.44933	7.30509	7.37484	7.15899	7.71723	7.63469	7.20785	6.47405	6.80656	6.60353	SIRT1
ENSGALG00000002762	-0.179603	0.961431	4.90867	4.74261	4.85959	4.64776	3.83495	3.8328	5.06268	3.26082	4.80158	3.32604	UHRF1BP1
ENSGALG00000002763	1.15296	0.412278	4.87141	6.14082	4.8227	6.01801	5.62028	5.54549	6.97464	6.12735	7.44919	6.2499	FRZB
ENSGALG00000002764	0.703504	0.498693	6.92085	7.04297	6.85164	6.90211	8.0932	8.32584	7.82724	8.30732	8.07373	8.47346	ATP1B3
ENSGALG00000002765	-0.0081141	0.995396	9.08919	9.13191	8.9983	8.94927	8.73509	8.91631	9.22039	8.8377	8.94362	9.01446	NBR1
ENSGALG00000002766	0.685607	0.728428	4.53262	5.77604	4.4873	5.66051	4.67626	4.56341	6.199	5.50243	6.04291	5.61248	MLKL
ENSGALG00000002769	-0.705062	0.583247	8.59009	8.38827	8.50419	8.22051	8.33721	7.74219	6.67341	8.61741	7.25396	8.78976	DNAJC12
ENSGALG00000002771	0.392801	0.755662	13.464	13.7382	13.3293	13.4634	14.2352	14.4136	13.8126	14.8801	13.4372	15.1777	CRIP1
ENSGALG00000002773	0.494688	0.58252	9.72515	9.90485	9.6279	9.70675	10.4069	10.3814	10.3114	10.9275	10.4348	11.1461	SNRPC
ENSGALG00000002774	-0.023162	0.991621	12.6746	12.3368	12.5478	12.0901	13.4177	13.4988	11.9406	13.1716	12.286	13.435	TSPAN3
ENSGALG00000002775	-0.352809	0.770559	10.4007	10.0406	10.2967	9.83979	10.3882	10.0725	10.5064	9.12716	9.68522	9.3097	FA2H
ENSGALG00000002781	1.58599	0.0989621	6.12636	5.46883	6.0651	5.35945	5.76354	5.95602	7.30051	7.17741	8.13858	7.32096	BRCA1
ENSGALG00000002783	-0.0387997	0.983816	9.78148	10.1063	9.68366	9.90414	10.0313	9.49473	9.94832	10.5633	9.46993	10.7746	SLC43A2
ENSGALG00000002784	-0.508902	0.59129	9.51019	10.4816	9.41509	10.272	9.63821	9.50833	9.58059	9.33108	9.30416	9.5177	APEH
ENSGALG00000002786	-0.578896	NA	3.63503	4.64499	3.59868	4.55209	3.83495	3.74362	3.28106	3.08206	4.25101	3.1437	PSTPIP1
ENSGALG00000002789	0.834954	0.750297	5.015	4.54027	4.96485	4.44947	3.61074	3.31884	5.16481	4.83669	6.22457	4.93343	MAP2
ENSGALG00000002790	-0.340332	0.924991	4.53262	3.67335	4.4873	3.59988	4.2784	4.6146	4.16134	3.08206	3.46962	3.1437	ABLIM3
ENSGALG00000002792	0.527705	0.749905	6.48815	7.48513	6.42327	7.33543	7.09263	6.56276	8.13886	6.62862	8.19629	6.7612	SPDEF
ENSGALG00000002797	1.36542	0.0469145	9.47647	10.0668	9.3817	9.86542	10.2863	10.2161	11.7281	11.34	11.6525	11.5668	PGD
ENSGALG00000002798	-0.516988	0.63909	7.61629	8.10593	7.54013	7.94381	7.20736	6.82431	7.14259	7.12064	7.54115	7.26305	WDR59
ENSGALG00000002802	0.0881874	0.960708	9.00138	9.39097	8.91136	9.20315	8.76264	8.81326	9.58213	8.40564	9.51946	8.57375	PACSIN1
ENSGALG00000002803	-0.526329	0.601051	8.11178	8.68696	8.03066	8.51322	7.79267	7.56482	7.93234	7.50471	7.84304	7.65481	MTA1
ENSGALG00000002804	1.98266	NA	2.82032	2	2.79212	1.96	2	2.2792	2.49429	3.9232	3.07446	4.00167	RND2
ENSGALG00000002813	-0.0723962	0.971319	13.4945	14.4043	13.3596	14.1163	15.1398	14.7724	13.8987	14.7201	14.1086	15.0145	RPS10
ENSGALG00000002816	-0.524112	0.553491	9.50259	10.2543	9.40757	10.0492	9.70719	9.39759	9.52566	8.956	9.39417	9.13512	STK10
ENSGALG00000002818	0.353121	0.854157	5.57442	5.34994	5.51867	5.24294	5.12148	5.4359	6.24636	5.14068	5.66935	5.24349	VAT1
ENSGALG00000002820	-0.157425	0.908389	7.70897	7.81189	7.63188	7.65566	8.28592	7.99976	7.67402	7.87793	7.63404	8.03549	DFFA
ENSGALG00000002827	0.0815592	0.950759	9.03546	8.95989	8.94511	8.78069	9.31437	9.24553	9.08799	9.52292	8.83042	9.71338	GPS1
ENSGALG00000002830	0.178998	0.932327	5.90456	5.34994	5.84551	5.24294	5.49446	5.80992	5.99229	5.04629	6.04291	5.14722	NUDT3
ENSGALG00000002831	-0.30808	0.913358	5.95885	5.52479	5.89927	5.4143	4.78774	4.75812	5.75093	3.69337	5.7896	3.76724	SH3PXD2B
ENSGALG00000002832	0.0120833	0.995367	7.91068	8.81592	7.83157	8.6396	8.53791	8.41518	8.99862	7.6956	8.51165	7.84952	IFI35
ENSGALG00000002836	-0.538014	0.670539	7.52326	6.34113	7.44803	6.21431	6.87005	6.69945	6.23075	6.43733	6.53098	6.56608	PEX14
ENSGALG00000002837	-0.089884	0.955651	13.0566	14.1235	12.926	13.841	14.4889	14.1182	13.8953	13.9647	13.6471	14.244	RPL27
ENSGALG00000002840	0.854322	NA	3.54324	2	3.50781	1.96	2	2	2.49429	3.08206	4.11029	3.1437	GRM4
ENSGALG00000002841	0.147854	0.912237	8.68709	8.7876	8.60022	8.61185	8.63801	8.67237	8.68008	9.32607	8.60312	9.51259	RFNG
ENSGALG00000002843	0.228246	0.862806	7.97795	8.86552	7.89818	8.68821	8.53791	8.255	9.04623	8.68162	8.81633	8.85525	RILP
ENSGALG00000002845	-0.185128	0.965191	5.2363	5.28661	5.18394	5.18088	3.72719	4.27602	3.78732	3.26082	6.00366	3.32604	CTNNA3
ENSGALG00000002846	-1.24431	0.363202	7.5112	6.37197	7.43609	6.24453	5.94285	5.76531	6.21496	4.37544	5.4533	4.46295	NEURL1B
ENSGALG00000002848	0.05512	NA	4.43385	2	4.38951	1.96	2	2.51303	2	2.35531	4.707	2.40242	PRA1
ENSGALG00000002849	-0.481041	0.765565	10.0247	10.1647	9.92441	9.96138	11.0405	11.0273	9.10308	9.92222	8.96932	10.1207	DCXR
ENSGALG00000002850	0.412055	0.711581	8.56697	8.49719	8.4813	8.32724	9.1016	8.99329	8.70573	9.7154	9.01691	9.90971	RASA2
ENSGALG00000002853	0.219625	0.875446	8.9216	9.8263	8.83239	9.62977	9.99399	9.68038	9.6035	10.4059	9.61859	10.6141	CFDP1
ENSGALG00000002854	-0.487693	0.889464	6.06167	3.85896	6.00106	3.78178	3.19143	3.91678	4.22577	4.21115	5.29975	4.29537	PDZD2
ENSGALG00000002855	-0.0657907	NA	2.25272	3.85896	2.23019	3.78178	2.32971	3.54681	3.15437	2.64018	2	2.69299
ENSGALG00000002856	-0.289321	0.747827	9.27543	9.62339	9.18267	9.43092	9.45401	9.30712	9.15364	9.17534	9.02673	9.35885	RUNDC1
ENSGALG00000002860	0.211333	NA	2	4.74261	1.98	4.64776	2.82398	2.51303	2	5.39163	2	5.49946	MLN
ENSGALG00000002861	-0.271359	0.780858	9.01639	8.86009	8.92622	8.68289	9.24769	8.82689	8.97069	8.74309	8.55642	8.91795	TMEM170A
ENSGALG00000002863	0.627447	0.479526	10.3406	9.82351	10.2372	9.62704	10.7874	10.8269	10.9406	11.442	10.6535	11.6708	ERGIC1
ENSGALG00000002866	0.199058	0.885975	8.06304	7.36764	7.98241	7.22028	8.10939	8.39702	8.11354	8.02748	7.7213	8.18803	KANSL1L
ENSGALG00000002868	1.05843	0.204508	15.1602	14.687	15.0086	14.3932	15.8219	16.1296	15.8053	17.1228	15.9677	17.4653	RPL26L1
ENSGALG00000002870	-0.554326	0.701927	7.78106	7.18866	7.70325	7.04489	6.96798	6.89848	7.29301	5.60532	6.97836	5.71743	LEMD2
ENSGALG00000002877	-0.0884949	0.960122	7.28195	7.20588	7.20913	7.06176	7.38628	7.33991	6.70765	7.64819	6.9682	7.80115	LRRC45
ENSGALG00000002878	-0.340978	0.872673	6.56016	6.02917	6.49456	5.90859	5.49446	6.3067	5.81516	4.45107	5.94271	4.54009	CREBRF
ENSGALG00000002880	-0.116332	0.93786	8.97308	9.84565	8.88334	9.64874	9.12302	9.18542	9.10093	9.64065	8.97694	9.83347	AARSD1
ENSGALG00000002881	0.580147	0.578263	8.08761	9.02924	8.00674	8.84866	9.32365	9.16195	9.44507	9.84722	9.36544	10.0442	C26H6ORF125
ENSGALG00000002882	0.353902	0.723897	8.4004	8.212	8.31639	8.04776	8.48514	8.70522	8.48328	9.11849	8.48696	9.30086	BNIP1
ENSGALG00000002883	-0.428019	0.711482	7.19415	7.77776	7.12221	7.6222	7.00306	7.15343	6.84732	6.90898	6.82919	7.04716	SCAPER
ENSGALG00000002886	0.641078	NA	3.63503	2	3.59868	1.96	2	2	2	3.41985	3.95435	3.48825	NKX2-5
ENSGALG00000002888	0.0490255	0.989179	7.72472	6.9642	7.64748	6.82492	5.49446	5.71927	7.70825	5.46643	7.78055	5.57576	CASZ1
ENSGALG00000002891	0.187059	0.874395	11.8132	11.7869	11.6951	11.5512	11.8132	12.0546	12.2487	12.1718	11.3174	12.4153	ACADL
ENSGALG00000002892	0.22187	0.887141	6.21826	6.62334	6.15608	6.49088	6.84449	6.6265	6.91727	6.49207	7.0667	6.62191	SLC22A15L
ENSGALG00000002893	-2.01917	0.0766033	9.17197	8.64338	9.08025	8.47052	8.16723	8.10196	4.95276	5.50243	6.25831	5.61248	STC2
ENSGALG00000002897	-0.439559	0.768205	7.18658	6.30962	7.11472	6.18343	6.68082	6.93921	6.35118	5.90335	5.98363	6.02141	SLC16A14
ENSGALG00000002899	0.355409	0.751808	9.36192	9.27338	9.2683	9.08792	10.1702	9.91161	10.4273	9.87666	9.74892	10.0742	AACS
ENSGALG00000002900	-1.22472	0.210972	6.9025	6.74613	6.83347	6.61121	6.18609	5.78779	5.79407	4.83669	5.33179	4.93343	NOTUM
ENSGALG00000002904	0.636569	0.440598	8.04642	7.56737	7.96595	7.41602	7.98039	8.31427	8.84813	8.53292	8.27669	8.70358	REEP3
ENSGALG00000002906	-0.290565	0.764479	9.37196	9.83186	9.27824	9.63522	9.26465	9.10491	9.17827	9.17255	9.40739	9.356	TARDBP
ENSGALG00000002907	0.230273	NA	4.08903	2.52397	4.04814	2.47349	3.01937	2.51303	2.26821	2.35531	4.93274	2.40242	MYL1
ENSGALG00000002908	1.83816	0.0682356	4.53262	5.078	4.4873	4.97644	5.52696	5.25413	6.96524	7.07356	7.23714	7.21503	TRAIP
ENSGALG00000002911	0.177881	0.922267	5.6643	5.94963	5.60766	5.83063	6.52865	6.3067	6.13334	6.41861	6.17243	6.54698	MOXD1
ENSGALG00000002913	-0.568375	0.521323	8.06716	7.9409	7.98649	7.78209	7.98039	7.71898	7.23158	7.59916	7.13186	7.75115	BNAS1
ENSGALG00000002919	-0.144134	0.917156	8.86586	9.40967	8.7772	9.22148	9.73527	9.38843	9.41947	9.12716	8.95909	9.3097	MON1A
ENSGALG00000002921	0.137927	0.918798	9.12327	9.37963	9.03204	9.19204	9.63075	9.55494	9.33983	9.95181	9.14643	10.1508	LANCL1
ENSGALG00000002922	-0.425872	0.711482	8.49836	7.97143	8.41337	7.812	7.45545	7.6954	7.63303	7.77868	7.34313	7.93425	NOTCH2
ENSGALG00000002925	0.02274	0.990338	10.9472	12.1052	10.8377	11.8631	11.4393	11.4562	11.5811	11.6865	11.6564	11.9202	ETFA
ENSGALG00000002929	0.0348418	0.982718	9.54758	9.49269	9.4521	9.30284	9.34659	9.23534	9.87236	9.50971	9.28996	9.69991	TRIP12
ENSGALG00000002931	0.428353	0.840991	7.35125	10.3658	7.27774	10.1584	10.4792	10.3581	11.0497	9.19747	10.2205	9.38142	REG4
ENSGALG00000002932	0.612304	0.553491	13.1802	13.6127	13.0484	13.3404	14.4651	14.4213	14.2637	14.9468	14.0826	15.2458
ENSGALG00000002937	0.0646699	0.966212	9.3984	9.15868	9.30441	8.97551	9.84889	9.4896	9.80805	9.35834	9.55723	9.54551	PSME3
ENSGALG00000002942	-0.00847991	0.995367	8.97966	8.9497	8.88986	8.77071	9.14674	9.02911	8.93259	9.10684	9.00702	9.28898	JMJD1C
ENSGALG00000002943	-0.400592	0.714297	9.28431	9.32945	9.19147	9.14286	9.58518	9.24553	9.39165	8.26079	8.88543	8.426	PRPF8
ENSGALG00000002944	0.196728	NA	4.66916	2.90752	4.62246	2.84937	3.01937	3.04797	3.50528	3.26082	5.01399	3.32604	CPS1
ENSGALG00000002945	-0.253095	0.905337	6.83636	7.2229	6.768	7.07844	5.62028	5.74247	6.37978	6.34122	7.05715	6.46804	TMEM266
ENSGALG00000002952	-0.478059	0.770841	6.41235	6.62334	6.34822	6.49088	6.3033	6.15933	5.53906	6.69234	5.12788	6.82619	NRG4
ENSGALG00000002954	-0.0656385	0.960708	8.66821	8.85464	8.58152	8.67755	8.52591	8.63567	8.64517	8.60918	8.59983	8.78137	MBTD1
ENSGALG00000002955	0.0698896	0.97684	6.5004	7.2229	6.4354	7.07844	6.1656	6.22669	6.15004	7.16623	7.16781	7.30956	ADAMTSL2
ENSGALG00000002957	-1.03432	NA	3.63503	4.17097	3.59868	4.08755	3.34514	2	3.94874	2.87797	2.91437	2.93553
ENSGALG00000002958	1.37387	NA	2.96882	2	2.93914	1.96	2.59791	3.31884	3.78732	2.87797	2.73427	2.93553	DNER
ENSGALG00000002959	0.762675	0.340002	9.62657	9.27746	9.53031	9.09191	9.98816	10.3296	10.0652	10.9603	10.1458	11.1795	NRBF2
ENSGALG00000002960	-1.65433	0.645108	4.08903	8.7352	4.04814	8.56049	5.28241	5.18806	6.80576	4.29563	5.53815	4.38155	HMGCS2
ENSGALG00000002963	0.00591844	0.997887	5.47856	6.69826	5.42377	6.5643	7.08173	7.4914	5.37828	6.85431	5.39383	6.9914	PID1
ENSGALG00000002964	-0.244602	0.832586	10.0869	10.6373	9.98606	10.4245	10.9065	10.6294	10.0441	10.4492	10.1548	10.6582	DHX37
ENSGALG00000002967	0.185063	0.91819	7.45564	7.45664	7.38109	7.30751	7.49706	7.10054	7.37343	8.49322	7.14995	8.66308	ZNF365
ENSGALG00000002968	-0.571242	0.660362	6.846	7.39792	6.77754	7.24996	6.22623	6.14199	6.40782	6.03206	6.70011	6.1527	ZNF341
ENSGALG00000002969	-0.192792	0.896088	8.08761	7.88854	8.00674	7.73077	7.59993	7.65928	8.14303	7.19951	7.56831	7.3435	MAU2
ENSGALG00000002971	-0.166221	0.93786	8.71102	8.31081	8.62391	8.14459	7.29488	7.2293	8.34871	7.16623	8.7935	7.30956
ENSGALG00000002973	-0.16563	0.91363	7.28904	7.49917	7.21615	7.34919	6.80528	6.85656	7.2779	7.04943	7.02811	7.19042	BECN1
ENSGALG00000002974	0.872298	NA	3.2266	2.52397	3.19433	2.47349	2	2	3.94874	2	3.34954	2.04	SPHKAP
ENSGALG00000002980	-0.000303762	0.999741	6.23303	6.74613	6.1707	6.61121	5.65009	5.59732	6.23075	5.76202	7.02811	5.87726	RTKN2
ENSGALG00000002981	-0.196917	0.91819	6.27643	5.63059	6.21367	5.51798	6.44609	5.83172	6.23075	6.15022	5.64405	6.27322	ERCC4
ENSGALG00000002982	2.00376	0.178868	3.10346	3.46029	3.07243	3.39108	5.70793	6.3825	5.68371	7.13217	6.00366	7.27482	SLC2A6
ENSGALG00000002984	-0.222818	0.854157	8.16279	8.83264	8.08116	8.65599	9.03537	8.60118	8.5414	8.52856	8.31326	8.69913	RAB24
ENSGALG00000002985	0.800149	0.474206	8.98838	9.23196	8.8985	9.04732	9.68035	9.77624	9.1095	11.0001	9.95457	11.2202	UTP18
ENSGALG00000002987	-0.0620937	0.986062	5.97651	6.69826	5.91674	6.5643	4.491	5.76531	6.63833	5.42951	5.42387	5.5381	SERPINF2
ENSGALG00000002988	-0.462318	0.914784	3.34004	6.57115	3.30664	6.43972	3.34514	3.43733	6.11644	3.26082	4.6058	3.32604
ENSGALG00000002990	0.306223	0.830828	12.1785	12.7897	12.0567	12.5339	13.917	13.6253	13.4808	13.5063	13.1531	13.7764	PRELID1
ENSGALG00000002992	1.47712	0.578888	4.08903	2.90752	4.04814	2.84937	2.59791	3.8328	4.3466	4.0257	5.1991	4.10622	DAW1
ENSGALG00000002993	0.0465148	NA	3.80275	3.21022	3.76472	3.14601	3.01937	2.7142	2.86175	2.87797	4.43928	2.93553	CA10
ENSGALG00000003003	1.28534	0.356918	5.59742	4.30485	5.54144	4.21876	6.28442	7.23749	5.48743	7.31534	6.67534	7.46164	MIP-3alpha
ENSGALG00000003010	0.0333197	0.986062	7.76083	8.04025	7.68322	7.87944	8.26198	7.82059	8.00298	8.39131	7.99586	8.55914	NUP93
ENSGALG00000003011	0.276922	0.865978	10.6732	10.281	10.5664	10.0753	11.2436	11.5125	10.1763	11.6811	10.2312	11.9147	TOM1L1
ENSGALG00000003013	0.283588	NA	4.08903	2.90752	4.04814	2.84937	2.59791	2.89071	3.01547	2.35531	4.707	2.40242	C6H10orf107
ENSGALG00000003014	1.06304	NA	3.34004	3.46029	3.30664	3.39108	3.48404	3.91678	3.94874	4.52293	4.25101	4.61339	CHRNA3
ENSGALG00000003015	-0.9797	0.588556	7.96916	8.15994	7.88947	7.99674	4.98778	5.34788	6.70765	7.02489	6.86248	7.16538	SERPINF1
ENSGALG00000003016	0.182206	0.954939	3.54324	5.15094	3.50781	5.04792	4.19995	4.27602	4.65812	4.52293	4.75506	4.61339	MASP2
ENSGALG00000003021	-0.145855	0.957542	5.55104	5.28661	5.49553	5.18088	4.67626	4.96952	4.40342	5.67006	5.05296	5.78346	CHRNA5
ENSGALG00000003022	-1.13393	0.261594	9.20229	10.3734	9.11027	10.1659	9.47081	9.40306	8.74473	7.43192	8.33319	7.58056	DM5L
ENSGALG00000003024	0.203098	0.865095	8.38064	8.76455	8.29684	8.58926	8.65649	8.65719	8.45668	9.17813	8.84714	9.36169	ARMC6
ENSGALG00000003025	0.242198	0.947925	4.57958	4.17097	4.53379	4.08755	3.19143	3.54681	4.40342	3.41985	5.09091	3.48825
ENSGALG00000003026	-0.880023	0.491426	7.79605	8.11507	7.71809	7.95277	6.59146	6.68755	6.98399	5.76202	7.2623	5.87726
ENSGALG00000003029	0.216844	0.867177	8.32316	8.82709	8.23993	8.65055	9.18288	9.34362	9.21246	8.80925	8.66102	8.98543
ENSGALG00000003031	0.0421458	0.98386	6.82666	7.56737	6.75839	7.41602	7.22727	7.42124	6.76298	7.59083	7.1942	7.74265	SMYD4
ENSGALG00000003033	0.00743857	NA	4.08903	3.46029	4.04814	3.39108	2.82398	2.89071	3.94874	3.41985	3.77949	3.48825	STXBP4
ENSGALG00000003034	2.12739	NA	2.82032	3.21022	2.79212	3.14601	2	3.8328	3.15437	4.0257	4.49695	4.10622	SS2
ENSGALG00000003035	-0.790111	0.785599	5.14558	3.67335	5.09413	3.59988	4.2784	3.54681	4.40342	2.87797	4.25101	2.93553	FAM78B
ENSGALG00000003039	-0.775336	0.391848	7.17898	8.04025	7.10719	7.87944	7.44699	6.87767	6.8877	6.59568	6.9682	6.72759	SRM
ENSGALG00000003042	0.329675	0.73321	9.70808	9.73139	9.611	9.53676	10.3307	10.2819	10.3598	10.463	9.98134	10.6723	PXMP4
ENSGALG00000003045	0.327251	0.786723	7.26769	7.74279	7.19501	7.58793	7.70308	7.37002	8.06152	7.79328	8.24758	7.94915	E2F1
ENSGALG00000003046	0.422489	0.750297	10.5009	10.989	10.3959	10.7692	11.9547	11.6315	11.2499	12.3077	11.3623	12.5539	PSMA4
ENSGALG00000003047	-0.63674	0.705599	6.30466	5.52479	6.24161	5.4143	5.39233	4.71185	5.70646	5.18565	5.12788	5.28937	SUGP2
ENSGALG00000003052	0.0348645	0.986782	8.33689	8.84918	8.25353	8.67219	8.7558	8.88277	7.91778	9.24339	8.414	9.42826	AGFG1
ENSGALG00000003053	0.35084	0.77029	12.3718	13.0367	12.2481	12.776	13.432	13.6564	12.7188	13.703	13.1515	13.9771	PRDX6
ENSGALG00000003058	0.531808	NA	3.44522	2	3.41077	1.96	2.32971	2.51303	3.01547	2.87797	3.46962	2.93553	HOMER3
ENSGALG00000003059	-0.181041	0.947925	7.43024	7.28902	7.35594	7.14324	4.98778	5.37782	7.42922	5.63805	7.33525	5.75081	HLF
ENSGALG00000003063	-1.14727	0.379421	6.95687	9.24867	6.8873	9.0637	7.93872	7.91039	7.06547	7.19951	6.2074	7.3435	HYKK
ENSGALG00000003065	-0.301842	0.862806	5.6643	6.1762	5.60766	6.05267	5.99023	5.93603	5.19731	5.76202	5.69421	5.87726	NECAB3
ENSGALG00000003067	0.269387	0.786863	9.37196	9.68915	9.27824	9.49537	10.1205	10.0747	9.9507	10.0675	10.0163	10.2688	MRPL44
ENSGALG00000003068	-0.664046	0.646865	7.54117	6.90217	7.46576	6.76413	6.44609	6.36766	6.83704	5.22927	6.67534	5.33385	EZH1
ENSGALG00000003071	-0.0474338	0.983719	7.88286	8.7876	7.80404	8.61185	8.31877	7.97549	7.69124	9.07731	8.1655	9.25886	OGFOD1
ENSGALG00000003072	0.85416	0.38576	7.9997	8.58536	7.9197	8.41365	8.68916	8.89058	8.52869	10.0217	9.32222	10.2221	RPA1
ENSGALG00000003073	0.560905	0.55751	7.33081	7.38286	7.2575	7.2352	7.54545	8.38232	7.59694	7.98994	7.80359	8.14973	RHOBTB1
ENSGALG00000003074	0.152058	NA	3.80275	3.21022	3.76472	3.14601	4.491	4.07137	3.87029	4.0257	4.25101	4.10622	HOMER3
ENSGALG00000003076	0.933354	0.732824	3.2266	4.17097	3.19433	4.08755	4.02896	3.04797	4.40342	4.77916	5.26697	4.87475	FASLG
ENSGALG00000003078	0.772524	0.427821	7.37141	8.10593	7.2977	7.94381	8.22779	8.43311	8.16784	9.29305	8.69222	9.47891	MMD
ENSGALG00000003079	-0.0967187	0.942507	9.92135	9.42813	9.82213	9.23957	10.0355	10.0093	9.49167	9.87494	9.43347	10.0724	MFF
ENSGALG00000003081	0.0775878	0.978389	6.59487	5.77604	6.52892	5.66051	5.16342	5.37782	6.69633	5.63805	6.09985	5.75081	SUCO
ENSGALG00000003082	0.0209803	0.990515	8.73714	9.0244	8.64977	8.84391	9.33746	9.25967	8.84813	9.33608	8.7703	9.5228	DPH1
ENSGALG00000003084	0.455383	0.667119	7.99538	7.9409	7.91542	7.78209	8.35994	8.14613	9.11589	8.41982	8.36838	8.58822	NUDT21
ENSGALG00000003085	1.24948	0.169131	7.78608	8.35778	7.70821	8.19063	9.19809	8.5495	10.0033	9.92885	10.2333	10.1274	CDK1
ENSGALG00000003086	-0.162186	0.906143	8.05475	8.64338	7.9742	8.47052	8.1877	8.12862	7.86313	8.44779	8.12034	8.61674	EXOSC10
ENSGALG00000003091	-0.342243	0.752755	8.20083	8.27862	8.11883	8.11304	8.88051	8.32199	8.28965	7.82916	8.10188	7.98574	PARN
ENSGALG00000003092	-0.407673	0.796877	8.88935	7.70695	8.80045	7.55281	7.89581	7.84759	8.59422	6.90898	7.60155	7.04716	ERLIN2
ENSGALG00000003096	-0.260635	0.865978	6.07812	6.51699	6.01734	6.38665	6.32194	6.01437	5.85645	6.08049	6.27489	6.2021	CBFA2T2
ENSGALG00000003099	0.427392	NA	3.34004	2.52397	3.30664	2.47349	2.32971	2	3.6993	2.35531	3.34954	2.40242	PCTP
ENSGALG00000003101	0.188753	0.881544	10.13	9.98433	10.0287	9.78465	10.6327	10.5329	10.1956	10.8779	10.1288	11.0954	PROSC
ENSGALG00000003103	-0.0234872	0.990338	9.70146	10.4585	9.60445	10.2493	9.83436	9.73201	10.1875	9.70192	10.3237	9.89596	MST1R
ENSGALG00000003105	0.184398	NA	3.34004	2	3.30664	1.96	2	2	2.49429	2	3.58047	2.04	ANKFN1
ENSGALG00000003106	0.0547055	0.981533	7.37141	6.74613	7.2977	6.61121	6.73747	6.94922	7.26262	6.00722	7.52738	6.12736	TOX2
ENSGALG00000003107	0.494027	0.605309	10.6866	10.5269	10.5798	10.3163	11.1645	11.1726	11.1214	11.8582	10.9098	12.0954	AMFR
ENSGALG00000003108	-0.0278386	0.988823	8.85397	9.66445	8.76543	9.47116	9.18033	9.05945	8.68008	9.75511	9.26528	9.95021	SMG6
ENSGALG00000003111	0.452838	0.711012	9.9629	9.19794	9.86327	9.01398	10.4615	10.7169	9.95427	10.8158	9.94812	11.0321	BFAR
ENSGALG00000003113	0.54091	0.740739	4.83317	5.94963	4.78484	5.83063	6.35852	6.74611	5.99229	6.43733	6.08112	6.56608	RGS14
ENSGALG00000003114	0.605467	0.88017	5.20669	2	5.15462	1.96	3.19143	4.51033	3.39753	4.52293	5.29975	4.61339
ENSGALG00000003118	0.291334	0.893078	5.17646	5.68072	5.1247	5.56711	5.16342	5.80992	6.09935	4.89202	5.36314	4.98986	ADGRA2
ENSGALG00000003120	-0.53396	0.672344	9.28431	9.8263	9.19147	9.62977	8.65649	8.43311	9.16601	7.93172	9.27561	8.09036	NCOR2
ENSGALG00000003122	0.63622	0.5622	7.95142	7.42758	7.87191	7.27903	8.13597	7.90011	8.22018	9.16415	8.39895	9.34743	ZFAND2A
ENSGALG00000003123	3.06242	NA	2.25272	2.52397	2.23019	2.47349	2	3.04797	3.60555	3.56308	3.07446	3.63434	CNTNAP1
ENSGALG00000003124	0.0585738	0.97684	6.58339	6.94382	6.51756	6.80494	7.3774	7.41403	7.10882	6.90898	6.71233	7.04716	BRF2
ENSGALG00000003126	0.188853	NA	4.08903	3.85896	4.04814	3.78178	3.19143	2	4.02314	2.35531	5.09091	2.40242	ERBB4
ENSGALG00000003128	0.138876	0.922267	8.99706	9.53077	8.90709	9.34015	8.80632	8.93657	9.12647	9.72876	9.20816	9.92334	EDEM2
ENSGALG00000003129	-0.113841	0.96475	7.60498	6.79246	7.52893	6.65661	7.1973	6.82431	8.0747	5.67006	6.9682	5.78346	RAB11FIP1
ENSGALG00000003130	0.226359	0.875446	8.49836	8.47605	8.41337	8.30653	9.33516	9.09593	8.48986	9.57878	8.83042	9.77035	DDX49
ENSGALG00000003131	-0.242397	0.937758	5.2363	5.00118	5.18394	4.90115	4.42355	3.54681	5.43389	4.29563	4.93274	4.38155	DGKE
ENSGALG00000003135	-0.209153	0.849953	10.5716	10.7835	10.4659	10.5679	10.8642	10.9035	10.1276	10.6167	10.3832	10.829	ANK3
ENSGALG00000003136	0.147899	0.967215	6.67273	5.63059	6.60601	5.51798	4.11699	5.25413	4.87453	5.53755	7.07619	5.6483	IKZF2
ENSGALG00000003137	-0.362519	NA	4.08903	3.21022	4.04814	3.14601	2.32971	2.51303	2.49429	2	4.37921	2.04	RFLNA
ENSGALG00000003138	2.19791	NA	2.96882	2.52397	2.93914	2.47349	2	3.04797	3.15437	2.35531	4.84663	2.40242	OXTR
ENSGALG00000003143	-0.027025	0.987542	8.72675	9.06743	8.63948	8.88608	8.74548	8.7772	8.63334	9.24073	8.55642	9.42555	ZC3H7A
ENSGALG00000003144	0.416608	0.786471	8.93521	7.38286	8.84586	7.2352	8.23764	8.01889	9.44337	8.28682	8.7703	8.45256	TRIM25
ENSGALG00000003146	0.139296	0.949778	4.90867	6.06736	4.85959	5.94601	5.24383	5.40715	5.5642	5.57183	5.81249	5.68327	CCDC92
ENSGALG00000003147	0.0446082	0.977454	9.10533	9.04368	9.01427	8.86281	9.24769	9.35683	9.45518	8.92318	8.89351	9.10164	TRPC4AP
ENSGALG00000003148	0.199287	0.938551	4.87141	4.42736	4.8227	4.33881	5.20419	4.71185	4.61065	4.83669	5.7427	4.93343	SPAG16
ENSGALG00000003149	-0.18225	0.908101	10.1784	9.77818	10.0767	9.58262	9.1675	9.31295	10.1096	9.01326	9.66807	9.19353
ENSGALG00000003153	0.586654	0.427821	10.1001	10.3387	9.99908	10.1319	10.629	10.651	11.2056	11.0745	10.8349	11.296	COPE
ENSGALG00000003154	-0.233928	0.846128	8.00831	8.05932	7.92822	7.89813	7.49706	7.47764	7.81158	7.62389	7.64683	7.77636	TXNDC11
ENSGALG00000003155	-0.44823	0.771577	6.34599	6.51699	6.28253	6.38665	6.66631	6.56276	6.40782	5.2716	5.7427	5.37703	SRR
ENSGALG00000003160	-0.961103	NA	4.21336	2.90752	4.17122	2.84937	3.01937	3.31884	3.15437	2	3.07446	2.04	CERS1
ENSGALG00000003161	-0.314117	0.889675	5.2363	5.52479	5.18394	5.4143	4.78774	4.96952	4.79182	4.59138	5.26697	4.68321	cVg1
ENSGALG00000003162	0.129896	0.930632	8.11577	7.35225	8.03461	7.20521	8.35542	8.21409	8.0303	8.37198	7.87057	8.53942	RETREG3
ENSGALG00000003163	0.407568	0.908101	5.17646	4.17097	5.1247	4.08755	3.93522	3.74362	3.39753	5.14068	5.9006	5.24349	GNAO1
ENSGALG00000003165	-0.135406	0.919842	9.11133	9.21079	9.02022	9.02658	9.18543	9.0525	8.79071	9.49192	8.66417	9.68176	CCDC6
ENSGALG00000003168	-1.47467	0.361365	5.59742	4.74261	5.54144	4.64776	4.94031	3.64857	4.40342	3.69337	3.86957	3.76724	MTMR12
ENSGALG00000003169	0.0643995	0.965899	8.64632	9.14981	8.55985	8.96682	8.56946	8.79673	9.00092	8.71268	8.96166	8.88693	CBFB
ENSGALG00000003172	0.445653	0.938192	11.394	9.47149	11.2801	9.28206	10.051	11.7027	6.62645	12.1539	6.76022	12.397	SLC16A9
ENSGALG00000003174	1.14649	0.698711	5.47856	4.17097	5.42377	4.08755	2.59791	3.31884	4.51075	5.2716	6.82919	5.37703	RIMS3
ENSGALG00000003175	-0.304561	0.904088	5.04877	4.83405	4.99828	4.73737	5.28241	5.34788	4.3466	4.77916	4.5524	4.87475	STKLD1
ENSGALG00000003179	0.706589	NA	3.54324	2	3.50781	1.96	2	2	2	2.64018	4.25101	2.69299	ANGPTL7
ENSGALG00000003181	0.057796	0.976707	6.62875	7.49917	6.56247	7.34919	7.30429	7.44265	7.38758	7.10901	6.95797	7.25119	SURF2
ENSGALG00000003183	-0.0897756	0.945441	8.04642	8.04025	7.96595	7.87944	7.71017	7.86883	7.94674	7.84326	7.73934	8.00013	C11H16orf70
ENSGALG00000003185	0.429608	0.68223	10.5288	9.93872	10.4235	9.73994	10.7483	11.2374	10.4794	11.1467	10.4459	11.3696	SCPEP1
ENSGALG00000003189	-0.00686462	0.996121	10.4113	10.4974	10.3071	10.2875	10.5814	10.5723	10.6461	10.5157	10.1913	10.726	NFYC
ENSGALG00000003193	1.24521	NA	2.82032	2.52397	2.79212	2.47349	3.34514	4.45522	3.87029	2.64018	3.07446	2.69299	CRABP-I
ENSGALG00000003194	0.279699	0.80224	9.50564	9.81231	9.41058	9.61607	9.55988	9.52348	9.8367	10.4201	9.6945	10.6285	ATP6V0A2
ENSGALG00000003195	-0.0817816	0.986605	5.34902	4.02338	5.29553	3.94292	3.83495	4.07137	5.32044	3.08206	4.707	3.1437	TRADD
ENSGALG00000003196	0.60829	0.849022	2.96882	3.21022	2.93914	3.14601	5.52696	5.54549	4.09389	4.99668	4.65729	5.09661	ANG
ENSGALG00000003197	0.502313	0.658881	15.0021	14.5858	14.8521	14.2941	15.93	15.9607	15.4664	16.2128	15.3348	16.537	RPL7A
ENSGALG00000003199	-0.106495	0.938192	10.3709	9.64249	10.2672	9.44964	10.3838	10.3439	10.1723	9.71156	9.96099	9.9058	MLX
ENSGALG00000003201	-0.100331	0.950759	6.95687	7.85619	6.8873	7.69907	7.56905	7.57131	6.99327	7.66417	7.29518	7.81745	FBXL8
ENSGALG00000003203	-0.0723113	0.983719	4.48408	5.34994	4.43924	5.24294	4.491	4.33826	4.45808	4.71924	5.29975	4.81363
ENSGALG00000003204	0.246337	0.882418	7.97795	7.13573	7.89818	6.99302	8.24254	8.38601	7.85296	8.58	7.25396	8.7516	MED22
ENSGALG00000003205	0.63052	0.425871	12.0237	11.6716	11.9034	11.4381	12.3814	12.5615	13.0656	12.7036	12.3015	12.9577	EIF4EBP1
ENSGALG00000003206	-0.996816	0.344285	6.5004	6.67372	6.4354	6.54024	6.46299	6.07045	5.61319	5.04629	5.51042	5.14722
ENSGALG00000003208	0.283669	0.864481	9.84412	9.62659	9.74568	9.43406	10.5111	10.6441	9.29923	11.0413	9.65229	11.2621	GABARAPL2
ENSGALG00000003211	0.154418	0.912667	8.95315	9.29366	8.86362	9.10779	9.43701	9.22919	9.17215	9.92885	9.08195	10.1274	POLDIP2
ENSGALG00000003213	1.44834	0.0144297	11.9652	12.3682	11.8456	12.1209	12.3058	12.6426	14.0117	14.1083	13.5024	14.3905	LGALS2
ENSGALG00000003217	1.85248	0.0402461	8.84198	9.27338	8.75356	9.08792	10.0649	9.14899	11.6768	12.0295	11.1568	12.2701	LITAF
ENSGALG00000003219	-0.327225	0.829558	9.03546	9.72244	8.94511	9.52799	9.17007	9.1227	8.15549	9.77915	8.44729	9.97473	TMEM231
ENSGALG00000003220	-0.440744	0.779096	8.42632	7.56737	8.34206	7.41602	7.56122	7.57778	8.18415	6.23824	7.29518	6.36301	UPF1
ENSGALG00000003221	0.391277	0.747827	9.38027	8.87632	9.28647	8.69879	10.2815	9.92308	9.99297	10.3378	9.77974	10.5446	WDR61
ENSGALG00000003226	-1.08108	0.635051	5.2363	5.22037	5.18394	5.11596	3.34514	4.27602	3.78732	3.81286	3.86957	3.88911	APOBEC2
ENSGALG00000003227	0.341587	0.8014	6.80706	7.062	6.73899	6.92076	6.57601	6.6265	6.93665	7.51356	7.38191	7.66383	RAB11FIP4
ENSGALG00000003228	0.34746	0.777086	9.69348	9.45718	9.59655	9.26804	10.217	10.3915	9.67303	10.7004	9.6283	10.9144	OARD1
ENSGALG00000003233	0.179875	0.893078	8.22319	8.51111	8.14096	8.34088	8.66015	8.59801	8.22413	9.08029	8.58329	9.2619	ASH2L
ENSGALG00000003235	-0.8882	0.536054	7.4109	6.10456	7.33679	5.98247	6.12372	5.89521	6.42164	5.14068	5.64405	5.24349	ZFR2
ENSGALG00000003238	-0.139936	0.917957	10.0352	10.1358	9.93488	9.93305	9.68576	9.81916	10.1117	9.25663	9.97374	9.44176	GNA11
ENSGALG00000003241	0.165307	0.965146	3.87982	4.42736	3.84102	4.33881	4.11699	4.75812	4.3466	3.41985	4.25101	3.48825	CCDC28B
ENSGALG00000003242	0.620551	NA	3.10346	2.90752	3.07243	2.84937	3.19143	2.89071	3.94874	3.08206	3.58047	3.1437	STAR
ENSGALG00000003243	-0.650841	0.638725	8.54347	8.27862	8.45804	8.11304	7.15634	6.97883	8.08776	6.52744	7.75715	6.65798	RAD54L2
ENSGALG00000003245	-0.0858567	0.958124	8.8753	10.0406	8.78655	9.83979	9.2574	9.50833	9.49167	9.47843	9.01197	9.66799	LSM1
ENSGALG00000003247	-0.286294	0.757443	8.88468	8.76455	8.79583	8.58926	8.78297	8.54291	8.60334	8.31746	8.62914	8.4838	NFYA
ENSGALG00000003248	-0.019326	0.990515	9.45459	9.97181	9.36004	9.77237	9.80319	9.32645	9.87989	9.86806	9.81133	10.0654	SUB1
ENSGALG00000003249	-0.309584	0.758494	9.52226	10.2891	9.42704	10.0833	9.98962	9.81916	9.65413	9.73066	9.39228	9.92527	CHUK
ENSGALG00000003250	0.0467518	0.98002	8.46122	8.88703	8.37661	8.70929	9.53613	9.27963	8.70855	9.40901	8.78194	9.59719	ITPA
ENSGALG00000003254	-0.133925	0.921216	8.91246	9.88092	8.82334	9.68331	9.53013	9.41394	9.23024	9.42081	9.3635	9.60923	BAG4
ENSGALG00000003256	-0.32001	0.764479	10.625	11.7441	10.5188	11.5092	11.1754	10.967	10.9555	10.9771	10.8265	11.1967	ATP6V0A1
ENSGALG00000003258	0.399884	0.833108	5.11403	5.15094	5.06289	5.04792	4.84041	5.11883	5.19731	5.50243	5.69421	5.61248
ENSGALG00000003259	0.632889	0.601051	8.96867	8.49018	8.87898	8.32037	9.64562	9.64388	9.17215	10.5135	9.21032	10.7238	EIF2B1
ENSGALG00000003260	-0.138615	0.938192	8.13555	9.18062	8.05419	8.99701	9.55988	9.19597	8.3809	9.43485	8.43628	9.62355	UTP6
ENSGALG00000003261	0.00782567	0.997463	9.84532	9.72244	9.74687	9.52799	8.76945	9.47582	10.6875	8.03978	8.34501	8.20057	CAVIN1
ENSGALG00000003265	0.329424	0.79548	10.4047	11.3404	10.3007	11.1136	11.5313	11.5167	10.917	11.9769	11.3844	12.2165	PTP4A2
ENSGALG00000003267	-0.119753	0.928355	10.4871	11.3276	10.3822	11.1011	11.067	10.8002	11.1626	10.4857	10.9911	10.6954	STAT3
ENSGALG00000003272	-0.299279	0.814093	7.91526	7.74279	7.83611	7.58793	8.5419	8.1932	7.88823	7.40364	7.65951	7.55172	KHDRBS1
ENSGALG00000003273	0.372825	0.771577	8.87059	8.43283	8.78188	8.26417	9.2428	9.47409	8.41238	9.77364	9.02917	9.96911	HSDL1
ENSGALG00000003281	-0.292615	0.805026	9.83568	9.98683	9.73732	9.78709	10.4275	10.2529	9.99528	9.53165	9.27561	9.72229	GSS
ENSGALG00000003282	0.122056	0.932481	9.78148	10.4368	9.68366	10.228	9.97055	9.77764	10.7214	9.92885	10.2258	10.1274	STAT5B
ENSGALG00000003283	-0.390553	0.84709	6.88391	7.00412	6.81507	6.86404	5.28241	5.76531	5.61319	6.05648	6.94767	6.17761	COMP
ENSGALG00000003284	0.322725	0.759095	8.12767	8.57876	8.04639	8.40719	8.2523	8.62322	8.37735	9.02877	8.47983	9.20935	CRLF3
ENSGALG00000003285	-0.250408	0.828421	12.6355	13.7751	12.5092	13.4996	13.3166	13.1063	13.1077	12.997	13.0462	13.257	CDHR2
ENSGALG00000003286	1.8547	NA	2.65475	2	2.62821	1.96	2.59791	2	3.60555	3.08206	3.77949	3.1437	ACSBG1
ENSGALG00000003287	0.102055	0.94762	6.82666	6.67372	6.75839	6.54024	7.17696	7.17917	6.83704	7.17741	6.80656	7.32096	TMEM39B
ENSGALG00000003288	0.226041	0.86859	10.6486	10.2991	10.5421	10.0931	10.5352	10.5852	10.0663	11.4186	10.4891	11.647	TARS
ENSGALG00000003293	0.203944	0.860206	9.66382	9.18062	9.56718	8.99701	9.46872	9.73779	9.98485	9.5075	9.30012	9.69765	MBTPS1
ENSGALG00000003294	0.572615	0.728605	5.78942	5.078	5.73153	4.97644	5.35661	5.4359	6.30719	5.42951	6.43097	5.5381	ATAD5
ENSGALG00000003295	-0.662971	0.823974	5.72822	3.85896	5.67094	3.78178	3.72719	3.74362	4.16134	3.69337	4.93274	3.76724	ADAMTS12
ENSGALG00000003297	0.0964591	0.95383	11.7844	11.4645	11.6666	11.2352	12.8147	12.5854	11.9585	12.3812	11.9176	12.6288	HDAC1
ENSGALG00000003298	-0.0600489	0.978044	7.14815	7.41283	7.07667	7.26457	6.54461	6.4404	6.95577	6.8819	7.56156	7.01954	DDX55
ENSGALG00000003299	0.238326	0.908101	7.4806	6.59748	7.40579	6.46553	6.26528	6.4404	7.79043	6.43733	7.30328	6.56608	NSD3
ENSGALG00000003301	-0.428453	0.790306	6.01118	7.15359	5.95107	7.01052	6.90755	6.71126	6.52767	6.39965	5.48214	6.52764
ENSGALG00000003302	1.07234	0.584341	3.44522	3.85896	3.41077	3.78178	4.491	4.80295	5.06268	4.65673	4.89033	4.74986	SLC38A8
ENSGALG00000003304	0.245481	0.892169	6.62875	6.30962	6.56247	6.18343	5.736	5.93603	6.87771	6.38043	6.6628	6.50804	CRTC1
ENSGALG00000003307	0.567989	0.432681	11.8397	11.3128	11.7213	11.0866	11.9599	12.2205	12.3235	12.4874	12.1375	12.7372	TMED2
ENSGALG00000003308	0.22211	0.833191	9.47802	9.78679	9.38324	9.59106	10.0524	9.82867	10.1308	10.1815	9.87525	10.3851	ERLIN1
ENSGALG00000003313	-0.249621	0.861495	7.91068	9.13641	7.83157	8.95368	8.39997	8.07022	8.59422	8.5198	8.00085	8.6902	MTMR9LP
ENSGALG00000003314	0.370842	0.864137	5.80926	4.54027	5.75117	4.44947	5.42718	5.22148	6.322	5.09426	5.83503	5.19614	RILPL1
ENSGALG00000003318	-0.182257	0.934745	5.40224	6.1762	5.34822	6.05267	5.65009	4.92964	5.72887	5.35272	6.11834	5.45977	SNRNP35
ENSGALG00000003319	0.130274	0.971117	4.53262	4.17097	4.4873	4.08755	4.02896	4.33826	3.94874	4.1214	4.89033	4.20383	ADAP2
ENSGALG00000003321	0.333335	0.773766	7.84011	7.88854	7.76171	7.73077	8.63055	8.77439	8.20827	8.67769	8.24338	8.85124	RILPL2
ENSGALG00000003322	-0.141885	0.971117	5.57442	3.46029	5.51867	3.39108	4.11699	4.39793	4.87453	3.69337	4.97393	3.76724	TBC1D2B
ENSGALG00000003323	0.698471	0.429922	12.0335	11.9624	11.9131	11.7232	12.2174	12.59	12.428	13.4779	12.2636	13.7475	OSGIN1
ENSGALG00000003324	-0.858891	0.803673	5.94098	4.17097	5.88157	4.08755	2.82398	3.04797	3.78732	3.41985	5.26697	3.48825	PRRX1
ENSGALG00000003325	0.850801	0.2467	8.19707	7.56737	8.1151	7.41602	8.38675	8.49931	9.13279	9.13004	8.89619	9.31264	KMT5A
ENSGALG00000003326	-0.0321142	0.988029	9.60403	9.47504	9.50799	9.28554	9.61383	9.80683	8.73369	10.1994	8.8746	10.4034	AMACR
ENSGALG00000003329	-0.00815102	0.995443	8.68172	8.68696	8.59491	8.51322	8.50567	8.53628	8.5727	8.9364	8.37223	9.11513	GORAB
ENSGALG00000003331	0.3148	0.802308	9.19099	9.29768	9.09908	9.11173	10.0882	9.85286	9.58366	10.4295	9.5419	10.6381	FAF2
ENSGALG00000003333	-0.449344	0.621342	9.20417	9.58771	9.11212	9.39596	9.66765	9.42115	9.02828	8.99758	8.66417	9.17753	GHDC
ENSGALG00000003336	0.112367	0.961431	7.14034	6.57115	7.06894	6.43972	6.59146	7.16206	7.63896	5.84846	6.29128	5.96543	DAPK2
ENSGALG00000003337	0.668251	0.440598	11.4851	11.1577	11.3702	10.9346	11.9681	11.7671	12.4471	12.6507	11.9288	12.9037	EIF3I
ENSGALG00000003339	-0.500609	0.604336	7.68232	7.41283	7.6055	7.26457	7.36846	7.17917	6.8877	6.81191	7.12273	6.94815	MTOR
ENSGALG00000003340	-0.694321	0.645629	5.64235	5.98995	5.58592	5.87015	5.79056	5.28606	5.5889	4.52293	5.09091	4.61339	GBGT1
ENSGALG00000003344	-0.118333	0.928355	10.8843	10.9319	10.7754	10.7133	11.0405	11.0583	11.2141	10.2559	10.6238	10.461	CLTB
ENSGALG00000003345	1.29575	NA	3.2266	3.21022	3.19433	3.14601	3.01937	3.99614	2.86175	4.52293	4.18237	4.61339	PIBPPDD4L
ENSGALG00000003348	-0.0281168	0.988311	10.089	11.254	9.98807	11.0289	10.6101	10.8377	10.8238	10.8598	10.1748	11.077	HIGD2B
ENSGALG00000003349	-0.705571	0.483682	7.43024	7.41283	7.35594	7.26457	7.38628	7.00784	6.85752	5.98194	6.84037	6.10158	TAPP2
ENSGALG00000003353	-1.12953	0.20618	7.72994	7.20588	7.65264	7.06176	6.88266	6.6265	6.36555	5.53755	6.17243	5.6483	RAI14
ENSGALG00000003355	-0.181176	0.893355	10.0808	10.1268	9.98002	9.92422	10.9714	10.3363	10.0924	10.5686	10.0359	10.78	NOP16
ENSGALG00000003356	0.0200899	0.990792	9.81129	9.7074	9.71318	9.51326	10.3882	10.3152	9.94951	10.2519	9.40174	10.4569	TM2D2
ENSGALG00000003357	-0.390082	0.760855	9.33309	9.77818	9.23976	9.58262	9.19809	9.10715	9.57596	7.99626	9.17542	8.15619	FKBP8
ENSGALG00000003358	-0.219458	0.854051	8.09167	8.63705	8.01075	8.46431	8.08231	7.89495	8.2783	8.07008	8.02556	8.23148	UBIAD1
ENSGALG00000003359	0.522342	0.608949	10.9572	10.6261	10.8477	10.4136	11.5615	11.6994	11.1986	12.139	11.2488	12.3818	RAB5C
ENSGALG00000003360	0.815533	0.74385	3.87982	3.67335	3.84102	3.59988	4.19995	3.54681	5.16481	4.59138	4.6058	4.68321	ARL10
ENSGALG00000003362	1.2982	0.0542225	7.74547	8.1862	7.66801	8.02248	8.13597	8.31427	9.73107	9.51413	9.35573	9.70441	ACSS2
ENSGALG00000003365	0.492802	0.628118	8.14728	7.89917	8.06581	7.74119	8.25715	8.06102	8.44996	9.12427	8.55302	9.30676	RAD1
ENSGALG00000003369	-0.56079	0.586775	7.97357	8.4546	7.89383	8.28551	7.78597	7.48453	7.81158	6.99992	7.7453	7.13992	KAT2A
ENSGALG00000003370	0.107834	0.928355	8.98403	8.54533	8.89419	8.37442	8.91161	9.06406	8.94938	8.76177	8.9488	8.93701	KIAA1191
ENSGALG00000003373	0.00372427	0.997592	9.30891	9.22775	9.21582	9.04319	9.03537	8.95407	8.86086	9.72114	9.09601	9.91557	BRIX1
ENSGALG00000003374	0.961521	0.232783	11.3073	11.6816	11.1942	11.448	11.3943	11.9103	11.9277	13.2388	12.1892	13.5036	ESRP2
ENSGALG00000003377	-0.0819366	0.968641	6.86508	6.54432	6.79643	6.41343	6.2063	6.42615	6.21496	6.85431	6.38589	6.9914	SIMC1
ENSGALG00000003378	-0.521615	0.85729	4.90867	5.82143	4.85959	5.705	3.93522	4.07137	5.19731	3.26082	5.12788	3.32604
ENSGALG00000003381	-0.280144	0.786723	9.27543	8.97503	9.18267	8.79553	8.94205	8.78839	9.14534	8.58	8.58993	8.7516	HERC1
ENSGALG00000003383	0.131369	0.916627	9.6391	9.69221	9.5427	9.49837	9.9225	9.9656	9.64827	10.2185	9.63634	10.4228	KPNA6
ENSGALG00000003385	0.620589	0.460868	9.00568	9.15426	8.91562	8.97117	9.18543	9.24958	10.1692	9.40426	9.9181	9.59234	LSM4
ENSGALG00000003387	-1.01847	0.668799	4.98042	4.42736	4.93062	4.33881	4.11699	3.54681	4.16134	3.08206	4.03443	3.1437
ENSGALG00000003391	0.0506095	0.97625	8.23056	8.93429	8.14826	8.7556	9.09349	8.78281	8.88351	9.03493	8.66102	9.21563	EIF2AK1
ENSGALG00000003392	0.254966	0.832586	10.3061	10.2272	10.203	10.0226	10.7552	10.9993	10.1936	11.0436	10.3899	11.2644	SBNO1
ENSGALG00000003396	-0.639768	0.719511	6.73629	6.30962	6.66893	6.18343	5.84313	5.59732	6.40782	4.29563	5.92181	4.38155	NFATC3
ENSGALG00000003397	-0.105707	0.938095	8.37067	8.51802	8.28696	8.34766	7.96268	8.03307	8.42958	8.10562	8.18317	8.26773	RHOT1
ENSGALG00000003398	-0.877391	0.298979	8.78301	9.2693	8.69518	9.08391	8.46011	8.51623	8.10071	7.54841	7.64683	7.69938	ADAM9
ENSGALG00000003400	0.894461	0.440598	9.74202	9.79819	9.6446	9.60223	10.6975	10.5956	10.136	12.0167	10.6598	12.2571	AIMP2
ENSGALG00000003403	-0.395231	0.926042	5.11403	3.85896	5.06289	3.78178	3.72719	2.7142	3.50528	3.08206	5.36314	3.1437	ZNF385C
ENSGALG00000003405	0.0267345	0.986782	8.42632	8.72329	8.34206	8.54882	8.52591	8.45435	8.77465	8.62151	8.47983	8.79394	BSDC1
ENSGALG00000003408	-0.147406	0.93786	6.78719	7.52684	6.71932	7.3763	6.37646	6.21015	6.75208	7.16623	7.00841	7.30956	ZBTB8B
ENSGALG00000003409	-0.18707	0.942507	5.55104	5.28661	5.49553	5.18088	4.55543	4.96952	5.61319	4.37544	4.84663	4.46295	SOGA1
ENSGALG00000003412	-0.596925	0.735425	7.57053	7.38286	7.49482	7.2352	6.51251	5.91576	7.52195	5.22927	6.88425	5.33385	RALGDS
ENSGALG00000003416	-0.799545	0.422508	9.98596	10.5674	9.8861	10.356	9.36243	9.11606	9.61858	8.43853	9.56904	8.6073	FAM160A2
ENSGALG00000003419	0.471384	0.759095	5.52728	5.72917	5.47201	5.61458	5.52696	6.3375	5.5642	6.34122	5.71866	6.46804	MPHOSPH9
ENSGALG00000003420	0.188059	0.928154	5.64235	5.15094	5.58592	5.04792	5.736	5.78779	5.87665	5.95622	5.09091	6.07534	LOC112530206
ENSGALG00000003424	0.090225	0.977572	5.40224	4.54027	5.34822	4.44947	4.61711	4.51033	4.74862	5.04629	5.51042	5.14722	LMX1A
ENSGALG00000003425	0.773941	NA	2.82032	2.52397	2.79212	2.47349	2.82398	3.64857	2	3.08206	3.21854	3.1437	GALR1L
ENSGALG00000003426	-0.0762124	NA	3.44522	3.46029	3.41077	3.39108	2	2.7142	2.68969	3.08206	3.58047	3.1437	RHBDL3
ENSGALG00000003427	0.037212	0.981055	9.42436	9.32552	9.33011	9.13901	9.73179	9.71158	9.78685	9.22196	9.37123	9.4064	USP3
ENSGALG00000003428	-0.574928	0.688699	7.45564	7.18866	7.38109	7.04489	6.62187	6.72297	7.10025	5.46643	6.54472	5.57576	PIK3R2
ENSGALG00000003429	-0.85945	0.505885	7.67153	8.87093	7.59481	8.69351	7.83222	6.89848	7.67402	6.25943	8.05465	6.38462	PBX1
ENSGALG00000003430	0.109355	0.940436	7.28195	7.3367	7.20913	7.18997	7.79934	7.30137	7.75812	7.82916	7.44919	7.98574	PMS2
ENSGALG00000003432	0.323748	NA	4.32781	2.90752	4.28453	2.84937	2.59791	2.7142	3.28106	3.41985	4.707	3.48825	AGXT2
ENSGALG00000003433	1.59657	0.273376	4.57958	4.17097	4.53379	4.08755	5.52696	7.29354	6.08205	6.21674	4.707	6.34107	DPEP2
ENSGALG00000003434	0.348938	0.798898	9.30017	8.41072	9.20717	8.24251	9.69651	9.59851	9.14949	10.1577	9.16211	10.3609	C18H17orf75
ENSGALG00000003435	-0.152199	0.972566	5.20669	4.83405	5.15462	4.73737	3.48404	3.18975	4.56157	3.41985	5.64405	3.48825	cPgC
ENSGALG00000003438	1.6661	0.0749226	6.70486	6.34113	6.63781	6.21431	7.99788	7.92568	8.0303	9.64267	9.0582	9.83552	NUF2
ENSGALG00000003439	-0.497446	0.74385	8.00401	8.54533	7.92397	8.37442	7.83222	6.61398	8.45668	6.96165	7.90293	7.10088	PLEKHM2
ENSGALG00000003441	0.0142687	0.994599	7.45564	7.25634	7.38109	7.11121	8.05471	7.70133	7.76897	7.91179	7.07619	8.07002	GTF3C5
ENSGALG00000003443	2.58957	0.0667207	2.65475	3.21022	2.62821	3.14601	3.83495	4.39793	5.68371	5.82022	4.84663	5.93662
ENSGALG00000003445	0.259322	0.827654	12.327	12.919	12.2037	12.6606	13.5261	13.3483	13.2581	13.3473	13.0922	13.6142	MGST3
ENSGALG00000003446	-0.881268	0.362522	8.93295	8.80466	8.84362	8.62857	8.40435	8.27105	7.3447	8.35731	7.03785	8.52446	PRLR
ENSGALG00000003447	-0.335143	0.855271	7.09257	7.48513	7.02165	7.33543	5.86871	5.87435	7.00249	6.36096	6.99847	6.48818	FRS3
ENSGALG00000003454	0.209157	0.885975	9.09122	9.57451	9.00031	9.38302	10.0868	9.85951	9.38638	10.3892	9.55214	10.597	ZNF207
ENSGALG00000003457	-0.362679	0.740739	8.2379	8.84369	8.15552	8.66681	8.44743	7.96566	8.60334	7.86416	8.12949	8.02145	CNP
ENSGALG00000003458	0.665192	0.514638	9.58833	8.15994	9.49245	7.99674	9.56771	9.75072	10.0838	10.0764	9.6602	10.278	CCZ1
ENSGALG00000003461	-0.22403	0.927782	5.14558	4.42736	5.09413	4.33881	5.35661	4.71185	4.56157	5.09426	4.97393	5.19614	USP49
ENSGALG00000003464	0.0315332	0.994787	4.53262	4.30485	4.4873	4.21876	2.82398	3.18975	4.70408	3.9232	4.11029	4.00167	TTC25
ENSGALG00000003466	-0.0757943	0.978963	10.0321	9.38342	9.93174	9.19575	11.6773	10.2182	10.8967	9.18645	11.3632	9.37018	AKR1B1L
ENSGALG00000003467	-0.0457624	0.983719	9.44194	10.2708	9.34752	10.0653	10.8214	10.5964	9.65413	10.6218	9.81701	10.8342	BYSL
ENSGALG00000003470	-0.615169	NA	3.87982	2	3.84102	1.96	2	2	2.68969	2	3.46962	2.04	ZMAT4
ENSGALG00000003472	0.513501	NA	3.10346	2.90752	3.07243	2.84937	3.19143	3.04797	3.01547	3.26082	3.95435	3.32604	VWC2L
ENSGALG00000003473	0.234291	0.854157	9.55053	9.85932	9.45502	9.66214	9.99253	10.4517	9.79218	10.3178	9.37508	10.5241	SFRP1
ENSGALG00000003474	0.13563	0.926574	8.93521	8.88703	8.84586	8.70929	9.62888	9.17906	9.09016	9.84196	9.04618	10.0388	MED20
ENSGALG00000003475	-0.675635	0.501204	8.75003	8.65597	8.66253	8.48285	8.83581	8.38232	8.47337	7.12064	7.99085	7.26305	ACLY
ENSGALG00000003476	0.142635	0.934745	7.68769	8.01115	7.61081	7.85093	8.29066	8.255	7.49606	8.8377	7.64045	9.01446	ERN1
ENSGALG00000003483	0.261304	0.793082	10.2672	10.0832	10.1645	9.88149	10.4667	10.4015	10.8534	10.6084	10.228	10.8206	GOLGA7
ENSGALG00000003484	1.09126	0.433458	4.94499	4.64499	4.89554	4.55209	6.12372	5.51887	6.7738	6.67667	6.38589	6.81021	BARD1
ENSGALG00000003485	-0.148784	0.922267	8.24156	8.40328	8.15914	8.23521	8.22779	8.35247	8.22413	7.31534	8.43628	7.46164	CCND3
ENSGALG00000003487	0.107156	0.943832	7.37807	7.00412	7.30429	6.86404	7.07075	7.05493	7.58471	6.99992	7.35097	7.13992	RAB8B
ENSGALG00000003492	-0.310031	0.798057	9.51019	10.6733	9.41509	10.4599	10.0199	9.75072	10.0827	9.45565	9.97628	9.64477	PPP1R3E
ENSGALG00000003495	-0.452898	0.733759	12.7257	11.7947	12.5985	11.5589	12.6071	12.7195	11.4075	12.13	11.1032	12.3726	ALDH9A1
ENSGALG00000003496	-0.00360511	0.998193	6.39932	5.15094	6.33532	5.04792	4.98778	5.3173	6.18287	4.99668	5.87907	5.09661	TEX2
ENSGALG00000003498	-0.142526	0.92485	8.18574	7.48513	8.10388	7.33543	8.02658	8.09747	7.97044	7.59083	7.40469	7.74265	TAF8
ENSGALG00000003499	0.2094	0.922267	5.45356	6.57115	5.39903	6.43972	5.24383	5.85319	5.77266	6.41861	6.09985	6.54698	MAST3
ENSGALG00000003500	-0.36232	NA	4.53262	4.30485	4.4873	4.21876	2.32971	3.54681	4.61065	3.08206	3.07446	3.1437
ENSGALG00000003503	0.83122	0.441618	6.35951	6.34113	6.29591	6.21431	6.54461	6.32218	7.42236	7.16623	7.65319	7.30956	MYBL2
ENSGALG00000003505	0.294231	0.853564	8.24156	9.03888	8.15914	8.85811	9.27664	8.97626	8.46003	10.017	8.88543	10.2174	LACTB
ENSGALG00000003507	-0.546986	0.709342	6.73629	6.94382	6.66893	6.80494	6.12372	6.45452	6.51484	5.46643	5.7427	5.57576	TECPR1
ENSGALG00000003510	-0.172216	0.905189	8.24156	9.10462	8.15914	8.92253	9.26465	8.58843	8.69723	8.98809	8.74672	9.16786	UCK2
ENSGALG00000003517	0.417149	0.670487	10.2011	10.9601	10.0991	10.7409	10.9072	10.9559	10.8718	11.5757	11.0638	11.8073	ZBTB8OS
ENSGALG00000003518	-0.0972859	0.947925	8.16664	8.06876	8.08497	7.90739	8.57335	8.54621	7.82204	8.46613	7.75715	8.63545	GPAT4
ENSGALG00000003520	0.379747	0.757114	6.21826	6.1762	6.15608	6.05267	6.429	6.73459	6.62645	6.66083	6.54472	6.79405	POLG2
ENSGALG00000003521	0.373388	0.679099	12.5019	13.1163	12.3769	12.8539	13.3792	13.4449	13.4034	13.3372	13.4786	13.604	TPM1
ENSGALG00000003522	-0.41217	0.651516	9.50564	10.062	9.41058	9.8608	10.1508	9.79855	9.52406	9.23272	9.47532	9.41737	RBBP4
ENSGALG00000003523	0.142521	0.922267	8.26329	8.00133	8.18066	7.8413	8.85193	8.67237	8.29716	8.86561	8.32923	9.04292	IFT52
ENSGALG00000003526	0.0462613	0.977572	8.76788	9.32552	8.6802	9.13901	8.72111	8.71111	8.98937	9.31851	8.95138	9.50488	TUBGCP2
ENSGALG00000003527	0.361571	0.710904	7.41738	7.85619	7.3432	7.69907	7.64504	7.9508	7.98912	8.00883	8.05465	8.16901	ARRDC2
ENSGALG00000003529	0.441176	0.870358	4.15253	4.02338	4.11101	3.94292	4.3528	4.51033	4.91418	3.69337	4.75506	3.76724	SYNC
ENSGALG00000003532	0.53049	0.633894	12.5565	12.7968	12.4309	12.5408	13.3516	13.2286	12.94	14.2377	13.0793	14.5225	DDX5
ENSGALG00000003533	0.114531	0.940436	8.12767	8.72925	8.04639	8.55467	8.04352	7.96566	8.15549	8.88278	8.59324	9.06044	ZNF511
ENSGALG00000003536	-0.152612	0.958111	6.74661	5.52479	6.67915	5.4143	5.31999	5.78779	6.61447	4.29563	5.94271	4.38155	KLHL11
ENSGALG00000003537	-0.164532	0.946539	6.39932	6.24445	6.33532	6.11956	4.61711	6.12443	5.66058	6.10411	5.01399	6.22619	SGK2
ENSGALG00000003539	-0.487572	0.604289	10.092	11.1511	9.99108	10.9281	10.3992	9.99125	10.0597	10.1591	10.2955	10.3623	KIAA1522
ENSGALG00000003540	0.136277	0.930632	6.46332	7.09934	6.39869	6.95735	6.90755	7.05493	6.65012	7.17741	6.95797	7.32096	CEP95
ENSGALG00000003547	0.272761	0.849022	8.15506	8.63705	8.07351	8.46431	9.31902	8.92395	8.49966	9.58509	8.99706	9.77679	SKP2
ENSGALG00000003548	0.32167	0.735633	9.94284	10.1268	9.84341	9.92422	9.99979	9.86083	10.6358	10.4789	10.2945	10.6885	BAIAP2L1
ENSGALG00000003549	-0.175735	0.900503	9.8715	10.8049	9.77279	10.5888	10.7816	10.7228	10.1537	10.3928	10.13	10.6007	MTG1
ENSGALG00000003550	0.0118103	NA	2.65475	2.52397	2.62821	2.47349	3.48404	2.51303	3.6993	2	3.07446	2.04	ARHGAP40
ENSGALG00000003553	-0.13601	NA	4.62507	2	4.57881	1.96	2	2.7142	2.86175	2.64018	4.43928	2.69299	ABCA12
ENSGALG00000003554	0.321111	NA	4.53262	2.52397	4.4873	2.47349	2	2.7142	2.26821	3.41985	4.89033	3.48825	OPTC
ENSGALG00000003558	-0.66792	0.645629	6.72589	6.2774	6.65863	6.15185	5.46122	5.22148	5.81516	5.53755	5.83503	5.6483	NADK2
ENSGALG00000003559	0.070293	0.972427	6.3729	6.43174	6.30917	6.3031	7.05969	6.63892	6.69633	7.09729	6.38589	7.23924	ACTR5
ENSGALG00000003560	0.552503	NA	4.32781	2.52397	4.28453	2.47349	2.32971	3.31884	3.60555	3.26082	4.49695	3.32604	SLC6A2
ENSGALG00000003562	-0.208108	0.886753	8.02112	7.88854	7.94091	7.73077	7.27589	7.96566	7.50257	7.1885	7.46373	7.33227	NPTX2
ENSGALG00000003563	0.102698	0.93778	9.00353	9.60728	8.91349	9.41514	9.36917	9.2106	9.62755	9.57032	9.34399	9.76173	YARS
ENSGALG00000003566	-0.37693	0.833191	6.23303	5.86544	6.1707	5.74813	5.52696	5.76531	5.70646	4.89202	5.69421	4.98986	SMURF2
ENSGALG00000003567	-0.516447	0.828421	5.08177	5.34994	5.03095	5.24294	4.2784	4.92964	4.56157	3.81286	4.5524	3.88911	FNDC5
ENSGALG00000003568	0.206772	0.931743	5.99395	5.57866	5.93401	5.46709	4.78774	5.22148	6.26181	4.9453	6.06214	5.0442	PPP1R16B
ENSGALG00000003569	-0.409872	0.785178	6.60625	7.15359	6.54019	7.01052	5.94285	6.17647	6.02887	6.61224	6.11834	6.74449	TMEM130
ENSGALG00000003570	-0.320869	0.843311	10.3465	10.9319	10.2431	10.7133	11.8474	11.2944	10.3152	11.3206	10.0624	11.547	PURH
ENSGALG00000003572	-0.0615952	0.972467	8.74746	8.10593	8.65999	7.94381	8.41307	8.88016	8.22413	8.36711	7.90293	8.53445	ARHGEF18
ENSGALG00000003574	1.18868	0.067676	10.0613	9.04846	9.9607	8.86749	10.249	10.6091	11.184	11.4151	10.9111	11.6434	LPCAT2
ENSGALG00000003575	0.1268	0.938192	7.98233	9.48213	7.90251	9.29249	8.84872	8.70817	9.33253	8.87937	9.07486	9.05695
ENSGALG00000003578	0.0268052	0.990338	7.76591	8.54533	7.68825	8.37442	8.61174	8.8377	8.52549	8.16297	7.77474	8.32623	FN1
ENSGALG00000003580	0.504717	0.808729	8.09571	9.17189	8.01476	8.98845	10.2624	10.6271	8.31948	10.7023	8.48696	10.9164	MMP2
ENSGALG00000003582	-0.626669	NA	4.71194	3.21022	4.66482	3.14601	2	2	3.78732	3.08206	3.77949	3.1437	SLC1A3
ENSGALG00000003584	2.56993	0.00210671	7.55886	8.07814	7.48327	7.91658	9.40458	9.05945	10.7607	11.9721	11.3642	12.2116	KPNA2
ENSGALG00000003588	-0.0730187	0.990338	5.95885	3.21022	5.89927	3.14601	2.59791	2.89071	4.45808	4.45107	5.61829	4.54009	IRX5
ENSGALG00000003589	-1.60902	0.66134	3.54324	6.72239	3.50781	6.58795	3.72719	3.43733	5.5642	2	2.28828	2.04	VTN
ENSGALG00000003590	-0.296108	NA	3.72132	2.52397	3.68411	2.47349	3.61074	3.43733	2.26821	3.41985	3.46962	3.48825	C18H17orf58
ENSGALG00000003594	0.589874	0.828916	4.27172	4.83405	4.229	4.73737	3.19143	4.21098	5.19731	4.21115	4.93274	4.29537	ANK1
ENSGALG00000003596	-0.449154	0.685158	9.07287	8.4255	8.98214	8.25699	8.36444	8.0748	8.61241	7.6562	8.34893	7.80933	TRRAP
ENSGALG00000003597	1.19929	0.0468483	11.5776	11.0805	11.4619	10.8589	12.0903	12.3176	12.896	13.2394	12.7582	13.5042	AK2
ENSGALG00000003601	-0.235297	0.909149	9.0667	8.50416	8.97604	8.33408	7.68159	7.62223	8.97772	7.09729	8.69838	7.23924	ATP2B4
ENSGALG00000003602	0.538041	0.773262	4.87141	4.30485	4.8227	4.21876	5.28241	5.28606	4.95276	5.73201	5.39383	5.84665	RPGRIP1L
ENSGALG00000003604	-0.301289	0.879977	8.56697	8.53174	8.4813	8.3611	8.72462	9.17053	7.22371	8.75433	6.84037	8.92941	SLC46A1
ENSGALG00000003605	-0.731089	0.439688	8.59009	8.93945	8.50419	8.76066	7.63016	7.78192	7.80632	7.72637	7.72734	7.8809	LOC427439
ENSGALG00000003614	-0.405583	0.80481	5.80926	6.85928	5.75117	6.7221	6.37646	6.45452	6.15004	5.76202	5.51042	5.87726	AZIN2
ENSGALG00000003624	0.0121537	0.997463	3.54324	4.74261	3.50781	4.64776	4.19995	4.56341	2.86175	4.71924	4.18237	4.81363	KLHL10
ENSGALG00000003625	-0.031985	0.986782	10.8234	12.2092	10.7152	11.965	12.0182	11.9126	11.7732	11.8781	11.4638	12.1156	NDUFS5
ENSGALG00000003628	0.18874	0.938192	5.92289	5.34994	5.86366	5.24294	4.73307	5.08293	6.15004	4.9453	5.83503	5.0442	TLN2
ENSGALG00000003631	-0.800671	0.439688	7.79107	7.25634	7.71316	7.11121	6.80528	6.56276	6.21496	6.94866	6.46026	7.08763	CZH5ORF42
ENSGALG00000003634	-0.0422367	0.978483	8.4004	8.39579	8.31639	8.22788	8.63429	8.40431	8.5696	8.15168	8.58993	8.31471	PTEN
ENSGALG00000003636	1.08509	0.203657	7.92439	8.56548	7.84514	8.39417	9.25012	8.9957	9.6874	10.3241	9.72498	10.5306	FBLIM1
ENSGALG00000003641	-0.371041	0.854157	7.97795	7.65774	7.89818	7.50459	6.37646	6.19341	7.66243	6.05648	7.7453	6.17761	KAT6A
ENSGALG00000003642	-0.796102	0.521323	8.70309	10.6749	8.61606	10.4614	9.70541	9.54508	8.23591	9.35342	9.01691	9.54049	PDGF-A
ENSGALG00000003644	-0.10024	0.975865	4.3818	4.92003	4.33799	4.82163	5.84313	4.75812	4.45808	5.50243	5.39383	5.61248	C2CD4A
ENSGALG00000003645	0.0579817	0.990338	6.15765	4.17097	6.09607	4.08755	3.48404	3.54681	5.63708	4.45107	5.83503	4.54009	PITPNM2
ENSGALG00000003647	-1.42919	NA	4.98042	4.17097	4.93062	4.08755	2.59791	2.89071	2	3.56308	3.86957	3.63434	SLC13A2
ENSGALG00000003648	-0.121075	0.961431	5.37587	5.28661	5.32211	5.18088	5.46122	5.71927	5.34965	4.71924	5.09091	4.81363	SVIP
ENSGALG00000003650	0.817822	0.400574	9.05429	8.54533	8.96375	8.37442	9.68576	9.98275	9.40563	10.6105	9.64912	10.8227	NOL11
ENSGALG00000003651	-0.386721	0.7344	10.126	11.027	10.0248	10.8065	10.7214	10.3468	10.7969	10.0263	9.75779	10.2269	NT5C3B
ENSGALG00000003652	-0.1968	0.860219	8.98403	9.23616	8.89419	9.05143	9.35792	9.17267	9.20049	8.71268	8.8746	8.88693	ATAD1
ENSGALG00000003655	0.0958727	NA	3.10346	3.46029	3.07243	3.39108	4.3528	4.92964	2.26821	3.81286	2.73427	3.88911	GAS2
ENSGALG00000003657	0.695261	NA	4.21336	2.52397	4.17122	2.47349	3.19143	3.91678	4.87453	2.87797	3.58047	2.93553	UNC119
ENSGALG00000003658	-0.562544	0.808676	6.01118	5.34994	5.95107	5.24294	4.55543	3.8328	5.63708	4.9453	4.75506	5.0442	DHX35
ENSGALG00000003660	0.993284	0.537671	4.90867	4.64499	4.85959	4.55209	4.2784	4.80295	5.22909	6.05648	5.66935	6.17761	FANCF
ENSGALG00000003661	-0.0491549	0.979239	8.16279	7.84524	8.08116	7.68834	7.58457	7.65317	8.35952	7.51356	7.65319	7.66383	SETX
ENSGALG00000003663	0.463276	0.700783	8.57278	8.56548	8.48705	8.39417	8.78633	9.14682	8.32317	9.8028	8.72577	9.99886	RBL2
ENSGALG00000003665	-0.39099	0.717355	9.37695	10.2951	9.28318	10.0892	9.90096	9.94199	9.43488	9.4395	9.11915	9.62829	PIGS
ENSGALG00000003670	-1.22872	0.122501	8.36062	8.93429	8.27701	8.7556	7.86437	7.78751	6.5404	6.97452	7.37424	7.11401	MAFB
ENSGALG00000003672	0.183849	0.895763	7.75573	7.81189	7.67817	7.65566	8.23273	8.06102	7.9129	8.57155	7.87057	8.74298	UBLCP1
ENSGALG00000003674	0.252344	0.907875	7.4109	5.57866	7.33679	5.46709	7.7382	7.88456	6.96524	7.74151	6.79512	7.89634	DHTKD1
ENSGALG00000003675	-0.990425	0.339828	6.73629	7.23972	6.66893	7.09492	7.05969	6.66344	6.16654	5.60532	5.56537	5.71743	PRKAR1B
ENSGALG00000003677	-1.32646	0.633593	5.59742	5.00118	5.54144	4.90115	3.01937	4.39793	3.60555	2.35531	4.18237	2.40242	NTNG2
ENSGALG00000003681	-0.273373	0.865978	7.86402	7.81189	7.78538	7.65566	7.78597	7.93074	7.98912	6.3212	7.42711	6.44763	TOP1
ENSGALG00000003682	-0.050487	0.975454	9.49036	9.63297	9.39545	9.44031	9.94372	9.77905	9.43318	10.0092	9.26942	10.2094	ARL6IP4
ENSGALG00000003683	0.00236502	0.998094	8.03383	8.04981	7.95349	7.88882	8.73161	8.47873	8.28587	8.43853	8.00583	8.6073	MED27
ENSGALG00000003684	0.0825871	0.978483	4.83317	5.078	4.78484	4.97644	4.89122	4.45522	4.70408	5.2716	5.39383	5.37703
ENSGALG00000003687	-0.433243	0.676509	7.81089	8.54533	7.73278	8.37442	8.3234	7.73642	7.60302	8.17974	7.72734	8.34334	OGFOD2
ENSGALG00000003688	-0.886834	0.229895	7.89684	8.4255	7.81787	8.25699	7.63016	6.97883	7.22371	7.10901	7.27059	7.25119	NUP155
ENSGALG00000003689	0.108555	0.960708	9.54758	9.38342	9.4521	9.19575	8.87421	8.85377	10.2662	7.99626	9.56736	8.15619	PAPSS2
ENSGALG00000003690	-1.83739	0.860206	5.62006	5.77604	5.56386	5.66051	2	2	5.22909	2.64018	2	2.69299	KRT14
ENSGALG00000003691	0.274656	0.88401	6.41235	5.68072	6.34822	5.56711	5.736	6.24306	6.71889	5.53755	6.25831	5.6483	RNF145
ENSGALG00000003693	-0.441825	0.711482	10.5672	10.7763	10.4615	10.5608	9.71073	9.90005	10.3216	9.20295	10.2417	9.38701	MACF1
ENSGALG00000003695	-0.494859	0.874237	4.90867	3.21022	4.85959	3.14601	4.3528	4.14286	4.09389	3.56308	3.95435	3.63434	MINPP1
ENSGALG00000003696	0.343012	0.711482	8.4953	8.68696	8.41035	8.51322	8.81293	9.10267	9.21643	8.9364	8.74076	9.11513
ENSGALG00000003699	0.226622	0.955651	6.12636	4.30485	6.0651	4.21876	2.59791	3.91678	5.13156	4.52293	6.22457	4.61339	EBF1
ENSGALG00000003701	0.649462	0.458002	8.83232	8.46894	8.744	8.29956	9.02118	9.3341	9.2766	9.96799	8.99205	10.1673	SGMS1
ENSGALG00000003702	0.335382	0.786723	10.9749	10.664	10.8652	10.4507	11.7866	11.7909	11.0838	11.9244	11.2629	12.1629	CLINT1
ENSGALG00000003703	0.222613	0.854157	8.44863	8.38827	8.36414	8.22051	8.88365	8.73155	8.71698	9.22196	8.47625	9.4064	USE1
ENSGALG00000003705	-0.122777	0.947925	8.93069	7.58063	8.84138	7.42902	7.83871	7.63469	8.79337	7.62389	8.11114	7.77636	VPS13C
ENSGALG00000003708	-0.510963	0.601051	8.2379	8.15994	8.15552	7.99674	7.92049	7.87409	7.24718	7.87106	7.33525	8.02848	WDR70
ENSGALG00000003709	0.329422	0.840988	6.61755	5.68072	6.55137	5.56711	6.51251	6.88811	6.80576	6.76823	5.98363	6.90359	PLAT
ENSGALG00000003712	-0.572982	0.591833	8.93069	9.77242	8.84138	9.57697	8.47684	8.75455	8.74198	8.21271	8.58993	8.37696	RAPGEF1
ENSGALG00000003713	-1.36968	0.348399	8.27404	9.62339	8.1913	9.43092	9.48948	9.27367	7.03881	6.1949	6.93729	6.3188
ENSGALG00000003716	-1.18202	NA	4.3818	3.46029	4.33799	3.39108	2.32971	2.51303	2	2.87797	3.77949	2.93553	GDNF
ENSGALG00000003717	-0.282926	0.842014	8.96646	9.87555	8.8768	9.67804	8.42605	8.58843	9.03053	9.09805	8.95909	9.28001	MYO9B
ENSGALG00000003720	-0.188248	0.916118	10.24	11.6139	10.1376	11.3816	12.1035	11.7585	11.4486	11.0033	10.9072	11.2234	FANCD2
ENSGALG00000003722	0.718441	0.481945	8.40692	8.1775	8.32285	8.01395	9.19557	9.37179	8.85068	9.97441	9.04859	10.1739	THG1L
ENSGALG00000003726	0.478411	0.902869	5.17646	2.90752	5.1247	2.84937	3.61074	3.74362	4.61065	3.41985	5.66935	3.48825	EGFLAM
ENSGALG00000003727	1.17946	0.19984	6.46332	5.078	6.39869	4.97644	6.62187	7.01738	7.45633	7.58244	7.29518	7.73409
ENSGALG00000003731	-0.417693	0.723897	8.29178	8.38827	8.20886	8.22051	7.43847	7.66536	7.92265	7.22127	7.83188	7.3657	FBXO42
ENSGALG00000003732	-0.428955	0.680097	9.80142	10.2081	9.70341	10.0039	10.6355	10.2479	9.65267	9.91389	9.34202	10.1122	UCK1
ENSGALG00000003733	-0.567847	0.7711	5.97651	6.02917	5.91674	5.90859	4.61711	5.25413	5.32044	4.37544	5.42387	4.46295	LIFR
ENSGALG00000003734	-0.280738	0.830828	8.24156	8.61788	8.15914	8.44552	7.75201	7.71312	8.27068	7.54841	8.20063	7.69938	SZRD1
ENSGALG00000003736	-0.6702	0.690628	7.33081	6.57115	7.2575	6.43972	6.01336	5.78779	6.69633	4.83669	6.44569	4.93343	ABCB9
ENSGALG00000003738	0.379635	0.728605	9.80266	10.0971	9.70463	9.89513	10.4456	10.4169	10.3535	11.0805	9.99891	11.3021	EMC3
ENSGALG00000003741	-0.51547	0.65866	10.3491	10.8507	10.2456	10.6337	9.7283	9.69235	10.2547	9.02259	10.1837	9.20304	MYO18A
ENSGALG00000003742	-0.757774	0.642783	6.11046	5.68072	6.04936	5.56711	5.20419	5.4359	4.51075	4.65673	5.29975	4.74986	CPAMD8
ENSGALG00000003743	0.336351	0.82702	6.76705	6.76948	6.69938	6.63409	6.2063	6.25923	7.45633	6.75337	6.97836	6.88843	VPS37B
ENSGALG00000003744	0.974724	NA	3.63503	3.21022	3.59868	3.14601	2.59791	2.7142	3.78732	3.69337	4.6058	3.76724	ADAM19
ENSGALG00000003745	-0.329963	0.824023	7.19415	7.38286	7.12221	7.2352	7.62266	7.47071	7.38052	6.12735	7.01829	6.2499	NECAP2
ENSGALG00000003747	-0.255271	0.908211	6.09438	5.28661	6.03344	5.18088	5.81708	5.80992	5.5889	5.84846	4.65729	5.96543	OSMR
ENSGALG00000003748	-0.883361	0.458002	6.33234	7.74279	6.26902	7.58793	6.94411	6.67554	6.40782	5.93002	5.87907	6.04862	ANO5
ENSGALG00000003750	-1.08338	0.300872	8.03804	8.7352	7.95766	8.56049	7.08173	7.55175	6.44889	6.67667	7.21153	6.81021	PLCG1
ENSGALG00000003751	-4.19164	0.000606819	4.15253	8.31874	4.11101	8.15237	7.08173	2.7142	3.6993	2.64018	4.5524	2.69299	ASAH2
ENSGALG00000003753	-0.30713	0.864481	6.14209	5.77604	6.08067	5.66051	5.55874	5.18806	5.43389	5.84846	5.71866	5.96543	CYLD
ENSGALG00000003757	-0.436974	0.759332	7.5112	6.51699	7.43609	6.38665	7.51337	7.24563	7.11734	6.28032	6.44569	6.40592	POMT1
ENSGALG00000003758	0.36962	0.818142	5.70723	5.46883	5.65015	5.35945	5.52696	5.69569	5.83595	5.79141	6.27489	5.90724	MREG
ENSGALG00000003759	-0.953624	0.611141	5.37587	6.34113	5.32211	6.21431	4.42355	5.3173	4.22577	4.45107	4.65729	4.54009	RORA
ENSGALG00000003765	-0.754268	0.569756	7.50513	6.57115	7.43008	6.43972	6.49619	6.75755	6.35118	5.73201	5.76634	5.84665	A1CF
ENSGALG00000003766	-0.534172	0.600682	9.23932	9.8095	9.14693	9.61331	8.88678	8.86438	9.03728	8.22891	9.04618	8.39349	KIAA0100
ENSGALG00000003767	0.884264	0.751828	4.75349	3.21022	4.70596	3.14601	3.01937	4.21098	4.22577	4.29563	5.36314	4.38155	NKD1
ENSGALG00000003770	0.309016	0.770817	12.4232	13.052	12.299	12.7909	13.198	12.8149	13.5495	13.09	13.3855	13.3518	ANXA2
ENSGALG00000003771	-0.599431	0.728605	6.71541	5.72917	6.64826	5.61458	6.1656	5.93603	6.2771	4.52293	5.53815	4.61339	SIN3B
ENSGALG00000003774	-0.415924	0.796402	11.578	12.5265	11.4622	12.276	10.311	10.4277	11.3603	11.4678	11.7244	11.6972	ATP13A2
ENSGALG00000003775	-1.3221	0.226799	7.81089	7.15359	7.73278	7.01052	5.79056	5.97573	6.15004	5.39163	5.87907	5.49946	RICTOR
ENSGALG00000003777	-0.192107	NA	4.32781	3.21022	4.28453	3.14601	2	3.74362	2.68969	2	4.11029	2.04	NELL1
ENSGALG00000003778	-0.328343	0.736051	8.64356	8.87093	8.55712	8.69351	8.50158	8.62635	8.40196	8.1403	8.19193	8.30311	TMEM38A
ENSGALG00000003781	0.242176	0.82702	8.87059	8.44738	8.78188	8.27843	8.75923	8.78839	8.81448	9.31092	8.79924	9.49714	SUN1
ENSGALG00000003786	0.352168	0.769342	9.24115	9.8484	9.14874	9.65143	10.0621	10.0307	9.59438	10.7004	9.86159	10.9144	BRD7
ENSGALG00000003788	0.489094	0.564104	7.88286	8.04025	7.80404	7.87944	8.02088	8.29085	8.46672	8.74309	8.31326	8.91795	BNIP2
ENSGALG00000003789	0.627457	NA	3.2266	3.21022	3.19433	3.14601	2	3.18975	3.87029	2.64018	2.91437	2.69299
ENSGALG00000003792	-0.793721	0.666821	5.57442	5.90815	5.51867	5.78998	4.84041	4.88863	4.22577	4.29563	5.42387	4.38155	FYB
ENSGALG00000003793	1.02563	0.227793	9.40493	9.07682	9.31088	8.89528	10.1547	10.1097	10.3463	11.3689	10.3851	11.5963	GTF2A2
ENSGALG00000003794	0.344193	0.754381	8.96425	8.20345	8.87461	8.03938	9.12302	9.21268	8.93741	9.44413	8.99205	9.63302	SLC35E1
ENSGALG00000003795	0.704011	0.36351	10.25	9.81231	10.1475	9.61607	10.3693	10.4744	10.6535	11.3658	10.8088	11.5932	DENR
ENSGALG00000003798	0.127945	0.914862	9.6391	9.62979	9.5427	9.43719	10.0397	10.0176	9.84057	10.0371	9.72347	10.2379	GET4
ENSGALG00000003799	0.553693	0.550141	8.62968	8.44012	8.54338	8.27132	8.63429	8.55279	9.05291	9.59762	9.09367	9.78957	USP4
ENSGALG00000003800	-0.47271	0.654492	7.31007	7.59378	7.23697	7.4419	7.14591	6.54966	7.01166	6.8819	7.09499	7.01954	PABPC4
ENSGALG00000003802	-0.188386	0.939691	5.11403	4.92003	5.06289	4.82163	4.89122	4.96952	4.61065	5.22927	4.31653	5.33385	OTUD7A
ENSGALG00000003803	-1.49071	0.101519	6.92085	6.9642	6.85164	6.82492	6.6952	6.22669	5.29063	4.77916	5.09091	4.87475	DAB2
ENSGALG00000003805	0.111487	NA	4.15253	2	4.11101	1.96	3.01937	3.43733	3.39753	3.26082	3.58047	3.32604	PRKG1
ENSGALG00000003806	0.338408	0.71759	13.104	13.3693	12.973	13.102	13.8434	13.885	13.7389	14.0208	13.5549	14.3013	cRhoA
ENSGALG00000003807	0.420918	0.728605	8.91246	8.71128	8.82334	8.53705	9.77809	9.52348	9.24197	10.2117	9.33611	10.4159	GPN3
ENSGALG00000003812	0.429518	0.611141	9.43397	9.38342	9.33963	9.19575	9.77809	9.84886	10.2175	10.1045	9.64434	10.3066	UBE2F
ENSGALG00000003815	0.475612	0.581637	11.1543	11.2653	11.0428	11.04	11.7038	11.6789	11.7263	12.2723	11.7123	12.5178	RPN2
ENSGALG00000003816	0.750249	NA	3.72132	2.90752	3.68411	2.84937	2.32971	2.51303	3.15437	3.08206	4.6058	3.1437	NT5C1A
ENSGALG00000003818	1.00119	NA	3.87982	2.52397	3.84102	2.47349	2.59791	3.18975	3.6993	4.1214	4.11029	4.20383	CYFIP2
ENSGALG00000003819	0.163343	0.930632	7.39786	7.52684	7.32388	7.3763	6.85732	7.09153	8.13886	6.50986	7.54799	6.64006
ENSGALG00000003820	0.987115	0.231098	11.4801	11.4787	11.3653	11.2491	12.3146	12.4013	12.4668	13.5499	12.4199	13.8209	ARPC3
ENSGALG00000003821	0.508469	0.809176	4.48408	4.54027	4.43924	4.44947	5.16342	5.76531	4.61065	5.31273	4.89033	5.41898	RAMP1
ENSGALG00000003824	0.00810222	0.996718	8.91475	9.24867	8.8256	9.0637	9.61194	9.48617	8.68008	9.84722	8.85819	10.0442	CHERP
ENSGALG00000003826	0.450632	0.666302	8.22688	8.10593	8.14461	7.94381	8.43892	8.36747	8.3631	9.27755	8.63236	9.4631	ANAPC7
ENSGALG00000003829	-1.21052	NA	3.87982	3.67335	3.84102	3.59988	3.93522	3.18975	2.86175	2.64018	3.46962	2.69299	HPCAL4
ENSGALG00000003832	-0.37229	0.8042	9.71336	9.98184	9.61622	9.7822	10.3133	10.0963	10.2175	8.32752	9.25904	8.49407	TEX264
ENSGALG00000003833	1.0501	0.726716	5.45356	3.46029	5.39903	3.39108	2.32971	4.39793	4.56157	4.65673	6.33936	4.74986	CACNA1E
ENSGALG00000003836	2.52089	NA	2.82032	2	2.79212	1.96	2	2	3.28106	3.69337	3.95435	3.76724	RBM44
ENSGALG00000003837	-0.555162	0.773262	6.58339	5.34994	6.51756	5.24294	4.78774	5.15386	5.48743	4.99668	5.42387	5.09661	ADCY7
ENSGALG00000003838	-0.157274	NA	4.27172	2.90752	4.229	2.84937	4.19995	3.18975	3.94874	4.21115	3.77949	4.29537	FAM49AL
ENSGALG00000003839	-1.86395	0.295273	5.40224	6.94382	5.34822	6.80494	4.98778	2.89071	3.87029	4.1214	5.4533	4.20383	GRM2
ENSGALG00000003841	-0.878578	NA	3.44522	3.85896	3.41077	3.78178	2	2	2.68969	2.35531	3.68341	2.40242	DGKK
ENSGALG00000003842	0.545886	0.764792	5.08177	5.46883	5.03095	5.35945	7.14591	6.19341	6.60238	6.99992	6.94767	7.13992	GHRH
ENSGALG00000003845	0.339826	0.864682	6.56016	5.77604	6.49456	5.66051	5.55874	6.07045	6.90748	5.2716	6.67534	5.37703	MKNK2
ENSGALG00000003849	-0.0763214	0.989159	5.08177	3.85896	5.03095	3.78178	3.01937	3.04797	4.28745	2.87797	5.23344	2.93553	TRPM1
ENSGALG00000003851	-0.475498	0.711482	7.17898	8.46179	7.10719	8.29255	7.96268	7.33229	7.97981	7.27428	7.22012	7.41977	TRIT1
ENSGALG00000003854	0.481588	0.751828	5.97651	5.77604	5.91674	5.66051	5.65009	5.80992	6.82669	5.84846	6.30749	5.96543	IFT81
ENSGALG00000003855	0.19137	0.958124	6.9117	4.83405	6.84259	4.73737	3.93522	4.27602	5.75093	5.46643	7.04754	5.57576	SRC
ENSGALG00000003859	-0.570895	NA	3.34004	3.85896	3.30664	3.78178	2.32971	2.51303	2.49429	2.87797	3.68341	2.93553	KRT222
ENSGALG00000003860	-0.312081	0.922267	4.43385	4.17097	4.38951	4.08755	4.3528	4.33826	4.22577	3.26082	4.25101	3.32604	MID2
ENSGALG00000003861	0.42377	0.652428	7.78608	7.52684	7.70821	7.3763	7.70308	7.74793	8.19626	8.10562	8.27669	8.26773	HERC4
ENSGALG00000003862	0.434441	0.801707	7.57053	7.68256	7.49482	7.52891	6.57601	6.8024	8.45668	6.8955	8.20496	7.03341	LRRFIP1
ENSGALG00000003863	-0.25696	0.855279	7.37807	7.20588	7.30429	7.06176	7.77925	7.68346	7.19985	7.14362	6.71233	7.28649	P2RX7
ENSGALG00000003870	0.0238447	0.988569	7.95142	8.14216	7.87191	7.97931	8.39997	8.26305	8.09209	8.36711	8.05465	8.53445	MED7
ENSGALG00000003875	-0.533521	0.75842	7.67693	6.9642	7.60016	6.82492	7.28542	7.05493	7.48294	4.99668	6.76022	5.09661	ABL1
ENSGALG00000003876	0.763893	0.714884	4.48408	5.46883	4.43924	5.35945	6.37646	6.94922	4.83377	7.02489	5.51042	7.16538	TIMD4
ENSGALG00000003878	0.257988	0.844696	11.0503	12.2414	10.9398	11.9966	12.1421	12.1131	12.0625	12.5237	11.8552	12.7742	PIN4
ENSGALG00000003879	-0.0851907	0.970784	7.20916	9.14981	7.13707	8.96682	9.19557	8.40067	8.5727	9.07731	8.55642	9.25886	MFSD2A
ENSGALG00000003880	-0.218502	0.846128	8.44546	8.33449	8.36101	8.1678	8.33263	8.31039	8.37025	7.88477	8.00085	8.04246	STX6
ENSGALG00000003881	1.09165	0.290736	5.59742	5.57866	5.54144	5.46709	5.42718	5.76531	6.65012	6.94866	6.63738	7.08763	ERCC6L
ENSGALG00000003882	-0.171629	0.900737	9.46869	10.285	9.374	10.0793	9.98378	9.61117	10.0729	9.36569	9.95586	9.553	SMARCE1
ENSGALG00000003883	0.1957	0.874109	9.37196	9.29366	9.27824	9.10779	9.46243	9.481	9.23807	10.1045	9.29403	10.3066	MTMR10
ENSGALG00000003885	-0.211335	NA	4.32781	4.30485	4.28453	4.21876	3.48404	4.33826	4.16134	2.35531	4.11029	2.40242	KIAA1614
ENSGALG00000003886	0.860609	NA	3.44522	2	3.41077	1.96	2	2.89071	2.86175	2.64018	3.68341	2.69299	SGCD
ENSGALG00000003891	0.294657	0.866063	5.68592	6.30962	5.62906	6.18343	6.12372	6.89848	5.70646	6.21674	6.25831	6.34107	ZNF423
ENSGALG00000003893	-0.879047	0.360055	9.89606	9.3872	9.7971	9.19946	9.44978	9.36246	8.93018	7.73396	8.37223	7.88864	XPR1
ENSGALG00000003895	-0.197855	NA	4.75349	2	4.70596	1.96	2	2.89071	2.49429	3.26082	4.37921	3.32604	PRDM12
ENSGALG00000003899	0.351137	0.798201	8.61002	9.08149	8.52392	8.89986	9.70186	9.63306	9.15157	10.1647	8.9306	10.368	RAB17
ENSGALG00000003901	0.0167524	0.992693	9.8076	10.2667	9.70952	10.0613	10.5795	10.556	10.0396	10.5201	9.82547	10.7305	P2RX4
ENSGALG00000003904	1.62417	NA	3.34004	2.52397	3.30664	2.47349	3.19143	2.7142	4.40342	3.08206	5.12788	3.1437	MLPH
ENSGALG00000003906	-0.226122	0.864655	6.99201	7.04297	6.92209	6.90211	7.32292	7.09153	6.89763	6.64482	6.95797	6.77772	MPHOSPH10
ENSGALG00000003907	0.530201	0.572061	8.8753	9.08615	8.78655	8.90442	9.66765	10.0575	9.82245	9.81895	9.31222	10.0153	N4BP1
ENSGALG00000003908	-0.890035	NA	4.43385	3.46029	4.38951	3.39108	3.34514	2.2792	3.15437	2.87797	4.11029	2.93553	SLC6A5
ENSGALG00000003909	-0.748908	0.381263	9.15268	10.0164	9.06116	9.81608	9.73701	9.43546	8.65982	8.90312	8.56655	9.08119	PIGT
ENSGALG00000003913	-0.0361253	0.986782	7.3031	6.76948	7.23006	6.63409	7.81258	7.42841	7.17559	7.62389	7.00841	7.77636	MCEE
ENSGALG00000003916	-0.0351209	0.983719	8.20458	8.02092	8.12254	7.8605	8.02658	8.22237	8.0747	8.19081	7.65951	8.35463	SIAH1
ENSGALG00000003919	-0.0100569	0.995367	8.24884	9.03407	8.16635	8.85339	8.56555	8.50271	8.60031	8.56731	8.85819	8.73866	MRPL22
ENSGALG00000003920	-0.271235	0.8285	9.38854	9.92838	9.29465	9.72981	8.83581	8.80501	9.41602	9.28015	9.15317	9.46575	OCRL
ENSGALG00000003921	-0.0497438	0.977454	8.74231	9.14089	8.65489	8.95807	9.68396	9.43368	9.19245	9.24073	8.83601	9.42555	DBNDD2
ENSGALG00000003922	1.78545	0.0339608	6.75687	7.81189	6.6893	7.65566	8.63429	8.59482	9.39516	10.498	9.66178	10.7079	TOP2A
ENSGALG00000003923	0.109721	0.960708	8.51053	8.83264	8.42542	8.65599	9.44766	10.0045	7.94196	9.13864	8.43996	9.32141	COL6A3
ENSGALG00000003924	-0.608904	0.553139	7.05152	7.49917	6.98101	7.34919	7.23713	6.99823	6.33666	6.59568	6.71233	6.72759	LHX4-AS1
ENSGALG00000003925	2.0516	NA	3.34004	2	3.30664	1.96	2	2.89071	3.6993	3.69337	4.31653	3.76724	MYPN
ENSGALG00000003929	0.119056	0.928355	7.78608	8.06876	7.70821	7.90739	7.92659	7.9508	8.32684	8.10562	7.73934	8.26773	SYS1
ENSGALG00000003930	-0.0570403	NA	4.27172	3.21022	4.229	3.14601	3.72719	3.64857	3.60555	3.81286	4.03443	3.88911	APBA2
ENSGALG00000003932	-0.0908545	0.944355	11.4901	11.7997	11.3752	11.5637	11.7419	11.8371	11.8983	11.1388	11.3555	11.3616	SDC4
ENSGALG00000003933	0.265662	0.890902	6.12636	6.92314	6.0651	6.78468	7.20736	7.06417	7.73063	6.05648	6.9682	6.17761	QSOX1
ENSGALG00000003935	0.977459	0.47832	5.86719	6.83735	5.80852	6.7006	7.42128	7.09153	7.23158	8.80565	7.2623	8.98176	PBLD
ENSGALG00000003936	-0.162868	0.910358	8.45494	9.22353	8.37039	9.03906	9.32133	9.14682	8.75295	9.06232	8.48696	9.24357	PPT1
ENSGALG00000003937	-0.116731	0.938166	7.14815	7.062	7.07667	6.92076	7.08173	6.71126	6.89763	7.08547	7.20289	7.22718	GEMIN5
ENSGALG00000003939	0.38795	0.798057	6.70486	6.62334	6.63781	6.49088	6.85732	6.3375	7.77974	7.21043	6.68778	7.35464	KLF2
ENSGALG00000003941	-0.433014	0.699825	8.42311	9.06271	8.33887	8.88145	8.44743	8.279	8.64222	7.60745	8.26429	7.7596	FUBP3
ENSGALG00000003942	0.268088	0.84709	10.4599	10.6325	10.3553	10.4199	11.1502	11.2576	10.2362	11.6097	10.7125	11.8419	LONP2
ENSGALG00000003944	1.11419	NA	3.54324	2	3.50781	1.96	2.32971	2.89071	3.50528	3.81286	3.34954	3.88911	FAM189A1
ENSGALG00000003947	-0.200292	0.854157	10.565	11.1981	10.4594	10.9741	11.0349	10.8899	10.4819	10.6868	10.9237	10.9005	HNRNPH3
ENSGALG00000003948	0.453393	0.694333	10.2885	10.7115	10.1857	10.4973	10.4678	10.7059	10.7916	11.6796	10.229	11.9132	ALAS2
ENSGALG00000003950	0.488747	0.660269	8.6573	9.04368	8.57073	8.86281	9.54409	9.73346	9.12225	10.1535	9.19515	10.3565	CNOT8
ENSGALG00000003952	-0.605587	NA	3.10346	3.85896	3.07243	3.78178	3.01937	2	3.50528	2.35531	3.58047	2.40242	RBPJL
ENSGALG00000003955	0.0636917	0.984225	6.76705	6.1762	6.69938	6.05267	5.16342	5.18806	7.03881	5.60532	6.4161	5.71743	CEP350
ENSGALG00000003958	-0.263012	0.816807	8.39384	8.59845	8.3099	8.42649	8.85833	8.5396	7.92265	8.5884	8.33714	8.76017	PRMT3
ENSGALG00000003959	0.5998	0.491694	8.41017	7.77776	8.32607	7.6222	8.49749	8.44377	8.935	9.05021	8.93843	9.23121	AP1M1
ENSGALG00000003965	-0.602246	NA	4.3818	2	4.33799	1.96	3.48404	3.04797	2	2.64018	4.25101	2.69299	DBX1
ENSGALG00000003966	0.744877	0.392835	14.6103	13.5232	14.4642	13.2528	14.9082	15.1784	15.0666	15.4835	15.0397	15.7932	RPL23A
ENSGALG00000003969	-0.428608	0.600682	10.5621	10.8315	10.4565	10.6148	10.4134	10.4393	10.1723	10.1759	9.90218	10.3794	EMC1
ENSGALG00000003972	-0.0580994	0.983384	8.33689	9.79819	8.25353	9.60223	9.82459	9.56799	8.01214	10.24	8.93322	10.4448	FAXDC2
ENSGALG00000003973	-0.489699	0.726531	8.91932	9.40967	8.83013	9.22148	9.66947	9.30518	9.35251	7.47784	8.70451	7.6274	TLCD1
ENSGALG00000003976	-0.2845	0.906169	6.54841	5.82143	6.48292	5.705	5.46122	5.57164	6.0107	4.45107	6.35504	4.54009	BCORL1
ENSGALG00000003977	0.0441335	0.978963	8.63524	9.34896	8.54889	9.16198	9.55595	9.2106	9.34709	9.32355	9.206	9.51002	TWF2
ENSGALG00000003978	0.934957	NA	2.96882	2.90752	2.93914	2.84937	2.82398	3.54681	3.28106	2.87797	3.77949	2.93553	CIB3
ENSGALG00000003979	-0.502705	0.7344	6.3729	6.59748	6.30917	6.46553	5.62028	5.69569	6.13334	5.60532	5.59207	5.71743	NEK8
ENSGALG00000003985	0.0758589	0.968682	8.33004	8.37311	8.24674	8.20564	9.06334	8.9441	8.07032	9.16415	8.39137	9.34743	TARSL2
ENSGALG00000003986	0.412336	0.697185	9.90531	10.3111	9.80626	10.1049	10.7569	10.7602	10.7749	11.1845	10.2375	11.4082	PITHD1
ENSGALG00000003987	-0.593478	0.555249	8.64079	9.34896	8.55438	9.16198	8.21787	8.20577	8.39497	7.87793	8.35284	8.03549	TRAF4
ENSGALG00000003990	-0.895399	0.477713	6.23303	6.59748	6.1707	6.46553	6.37646	5.97573	4.65812	5.67006	5.66935	5.78346
ENSGALG00000003991	0.207403	0.875446	8.62968	9.53077	8.54338	9.34015	9.87121	9.47582	9.70587	9.76626	9.58408	9.96158	MRTO4
ENSGALG00000003995	-0.299319	0.809805	7.01782	7.27277	6.94764	7.12732	7.72425	7.27775	7.10882	6.97452	6.91631	7.11401	ERAL1
ENSGALG00000003999	-0.86969	0.540713	8.33689	7.76619	8.25353	7.61087	6.49619	6.67554	7.35194	5.70137	7.22865	5.81539	NAV2
ENSGALG00000004002	-0.815293	0.518079	8.00401	8.23734	7.92397	8.0726	7.43847	6.99823	7.42236	5.73201	7.6969	5.84665	LYPLA2
ENSGALG00000004003	0.260487	0.78164	9.7094	9.88894	9.61231	9.69116	9.93315	9.85019	10.3216	10.236	9.9661	10.4407	AIFM1
ENSGALG00000004004	-0.0717021	0.964232	9.75487	9.32945	9.65732	9.14286	9.95272	9.91799	9.91329	9.32607	9.22532	9.51259	PHKB
ENSGALG00000004005	0.00882119	0.996135	12.5495	12.3947	12.424	12.1468	12.8013	13.1052	12.2072	12.8943	11.8493	13.1522	AKR7A2
ENSGALG00000004009	-0.778315	0.537013	7.5647	9.02924	7.48906	8.84866	8.02088	8.16342	7.76355	6.78294	7.17666	6.91859	DHRS13
ENSGALG00000004017	-0.477605	0.786863	8.55527	7.48513	8.46971	7.33543	6.94411	7.33991	8.0303	5.93002	7.4122	6.04862	TOR1AIP2
ENSGALG00000004019	0.559003	0.629382	7.14034	7.64518	7.06894	7.49227	7.1973	7.55175	7.39461	8.57578	7.72734	8.7473	2002-03-01
ENSGALG00000004028	-0.526516	NA	4.62507	2.52397	4.57881	2.47349	2.82398	2	4.02314	2.35531	3.86957	2.40242	MATN4
ENSGALG00000004033	-0.127204	0.960708	5.80926	5.46883	5.75117	5.35945	4.94031	5.22148	5.83595	4.77916	5.29975	4.87475	GALNT10
ENSGALG00000004034	0.261044	0.812054	9.91335	10.5337	9.81422	10.323	10.5472	10.4499	11.0251	10.3674	10.5406	10.5748	CAPZB
ENSGALG00000004035	-0.601563	0.825228	5.42813	4.02338	5.37385	3.94292	5.16342	3.64857	3.78732	4.37544	5.42387	4.46295	CRYBA1
ENSGALG00000004037	1.81434	0.108491	4.98042	5.00118	4.93062	4.90115	6.44609	5.64734	7.15091	8.19632	7.52738	8.36024	DNA2
ENSGALG00000004038	0.342862	0.76176	8.26329	7.64518	8.18066	7.49227	8.31877	8.01889	8.60637	8.75433	8.30924	8.92941	ADAL
ENSGALG00000004039	0.982658	0.148529	11.0643	11.3645	10.9537	11.1372	11.8972	11.937	12.3352	12.9788	12.4157	13.2384	MINOS1
ENSGALG00000004040	0.739354	0.425871	9.23383	8.72925	9.14149	8.55467	9.56184	9.73923	9.48675	10.5887	9.731	10.8004	MFAP3
ENSGALG00000004042	-0.368911	0.83361	7.17133	7.2229	7.09962	7.07844	6.6952	6.12443	7.11734	5.60532	7.27883	5.71743	NUFIP2
ENSGALG00000004045	-0.577798	0.728605	7.61065	7.08079	7.53454	6.93918	6.57601	6.27523	7.33743	5.18565	6.78358	5.28937	AGAP1
ENSGALG00000004046	0.237835	0.942507	5.04877	3.85896	4.99828	3.78178	4.3528	3.54681	4.51075	4.45107	5.61829	4.54009	LARP6
ENSGALG00000004047	-0.0860807	0.947925	9.54758	9.95917	9.4521	9.75999	10.3626	10.0997	9.92182	9.97441	9.59072	10.1739	GALE
ENSGALG00000004048	-0.287195	0.85729	7.20916	7.11765	7.13707	6.9753	6.47968	6.75755	6.46232	6.08049	7.22012	6.2021	PTPRS ENSGALG00000004048
ENSGALG00000004049	0.217478	0.844696	9.88442	9.81231	9.78558	9.61607	10.3992	10.2377	10.3244	10.4913	9.99891	10.7011	ITFG1
ENSGALG00000004052	0.167664	0.891642	8.7955	8.65597	8.70754	8.48285	9.19304	8.99087	9.2478	9.1809	8.81065	9.36452	GPR107
ENSGALG00000004055	0.445194	0.645629	7.94246	7.89917	7.86304	7.74119	8.48514	8.17626	8.7827	8.66186	8.61293	8.8351	C14H7orf50
ENSGALG00000004057	0.192644	0.860792	9.35519	9.67067	9.26164	9.47725	9.70186	9.90777	10.0182	9.60385	9.50899	9.79592	HMGCL
ENSGALG00000004058	0.663043	0.583247	7.4806	7.04297	7.40579	6.90211	7.84517	8.59482	7.97044	8.47974	7.13186	8.64933	GPR146
ENSGALG00000004059	0.352588	0.91819	4.62507	2.90752	4.57881	2.84937	4.19995	4.27602	4.3466	3.81286	4.89033	3.88911	LRRC49
ENSGALG00000004063	0.455334	0.59129	9.6097	9.66445	9.5136	9.47116	10.2007	10.1741	10.4661	10.4377	10.1059	10.6464	SLC25A14
ENSGALG00000004065	-0.590785	0.702141	6.95687	5.57866	6.8873	5.46709	6.18609	6.07045	6.04681	5.57183	5.42387	5.68327	SLC25A16
ENSGALG00000004066	0.454592	NA	3.80275	3.46029	3.76472	3.39108	2.82398	3.54681	3.28106	3.9232	4.03443	4.00167	HTR6
ENSGALG00000004068	0.0506864	0.972566	8.8177	8.93429	8.72953	8.7556	9.11502	8.92901	8.96126	9.31851	8.78194	9.50488	FAM114A2
ENSGALG00000004070	-0.622058	0.464089	9.14099	9.60404	9.04958	9.41196	8.64172	8.59801	8.75568	8.45699	8.414	8.62613	MICALL2
ENSGALG00000004071	1.98626	NA	2.46769	2	2.44302	1.96	2.82398	2.2792	3.15437	4.0257	3.58047	4.10622	NETO2
ENSGALG00000004078	-0.715482	0.603392	8.1933	7.51307	8.11137	7.36281	7.16669	7.21278	7.50906	5.60532	7.01829	5.71743	LOC416263
ENSGALG00000004079	0.213581	0.865978	8.41988	8.08746	8.33568	7.92571	7.98039	8.09296	8.80923	8.09975	8.42146	8.26175	ENOX2
ENSGALG00000004081	-0.422233	0.71813	7.20916	8.00133	7.13707	7.8413	7.18717	7.03628	7.2779	6.86818	7.17666	7.00554	TMCO4
ENSGALG00000004082	-0.25958	0.908211	7.07629	6.74613	7.00553	6.61121	5.65009	5.87435	7.06547	5.39163	6.54472	5.49946	TAOK1
ENSGALG00000004083	0.360433	NA	4.43385	2	4.38951	1.96	2.82398	2.51303	2.68969	2.64018	5.09091	2.69299	GRIA1
ENSGALG00000004085	0.48219	0.663083	10.4137	9.53418	10.3095	9.3435	10.4285	10.6648	10.2205	11.2509	10.2699	11.4759	ZDHHC13
ENSGALG00000004087	0.509673	0.915608	4.90867	3.67335	4.85959	3.59988	2.32971	2.2792	5.22909	3.56308	4.93274	3.63434	THSD4
ENSGALG00000004088	0.390572	0.832586	6.72589	6.81508	6.65863	6.67878	7.35947	6.75755	6.63833	8.43387	6.80656	8.60255	FNBP1
ENSGALG00000004093	0.223799	0.976074	7.25327	4.83405	7.18074	4.73737	3.34514	3.54681	4.16134	5.22927	7.83747	5.33385	Tbx22
ENSGALG00000004096	-1.33856	NA	3.44522	2.52397	3.41077	2.47349	2.32971	2.2792	2.49429	2	2.73427	2.04	CHRNA7
ENSGALG00000004097	0.547208	0.669309	6.41235	6.85928	6.34822	6.7221	7.34131	7.35505	6.8877	8.07606	7.22012	8.23758	LRRC38
ENSGALG00000004098	-0.488503	0.747502	7.19415	6.64875	7.12221	6.51578	7.10344	6.83514	7.10025	5.53755	6.17243	5.6483	STK4
ENSGALG00000004101	0.256246	NA	3.54324	2	3.50781	1.96	2	2	2.49429	2.64018	3.68341	2.69299	NMUR2
ENSGALG00000004103	-0.356239	0.868826	5.37587	5.46883	5.32211	5.35945	5.12148	5.59732	4.79182	4.99668	4.37921	5.09661	FAM81A
ENSGALG00000004104	-0.33496	0.789796	8.60719	8.38827	8.52111	8.22051	8.2523	8.37862	8.42958	7.24271	8.03532	7.38756	INTS1
ENSGALG00000004106	-0.384676	0.785801	6.41235	7.04297	6.34822	6.90211	7.68878	6.73459	6.80576	6.98728	6.50311	7.12702	DHCR7
ENSGALG00000004107	-0.0487999	0.980139	13.0603	12.9355	12.9297	12.6768	13.4675	13.7306	12.719	13.3717	12.2214	13.6391	ITM2A
ENSGALG00000004108	0.166088	0.912736	7.80596	7.55399	7.7279	7.40291	7.50524	7.46374	8.32317	7.58244	7.6276	7.73409
ENSGALG00000004110	0.0489043	0.978713	7.84011	7.18866	7.76171	7.04489	7.8257	7.33229	7.92265	7.6956	7.79212	7.84952	TOMM34
ENSGALG00000004111	0.288318	NA	4.21336	3.67335	4.17122	3.59988	3.48404	4.6146	3.60555	3.08206	4.37921	3.1437	GPR174
ENSGALG00000004112	0.369982	0.751808	9.91793	10.0644	9.81875	9.86311	10.9632	11.101	10.5448	10.9341	10.3464	11.1528	FUCA1
ENSGALG00000004113	-0.176542	NA	3.44522	4.17097	3.41077	4.08755	4.2784	4.14286	3.39753	4.52293	2.91437	4.61339	LOC422147
ENSGALG00000004115	0.34224	0.768017	10.1822	10.5872	10.0804	10.3755	11.1292	11.1254	10.6134	11.4814	10.7201	11.711	DNAJA2
ENSGALG00000004116	-0.244243	NA	5.015	3.21022	4.96485	3.14601	2.82398	3.04797	3.01547	3.08206	5.05296	3.1437	TRPM8
ENSGALG00000004121	-0.188977	0.946296	4.83317	4.74261	4.78484	4.64776	5.65009	5.54549	3.94874	5.2716	4.65729	5.37703	LPAR4
ENSGALG00000004122	0.686936	0.454991	10.0278	10.4422	9.92756	10.2334	11.2165	11.0772	11.0855	11.765	11.2948	12.0003	PNRC2
ENSGALG00000004123	0.537835	0.865978	3.95298	4.74261	3.91345	4.64776	3.01937	4.07137	3.60555	5.18565	4.5524	5.28937	PABPC1L
ENSGALG00000004127	0.00539181	0.997592	6.14209	5.34994	6.08067	5.24294	6.01336	6.27523	6.21496	5.57183	5.23344	5.68327	LOC422150
ENSGALG00000004128	0.54505	0.861495	3.54324	4.64499	3.50781	4.55209	4.19995	5.3173	4.91418	4.29563	3.07446	4.38155	CYSLTR1
ENSGALG00000004129	-2.25981	NA	4.21336	8.89767	4.17122	8.71971	4.89122	3.99614	6.51484	3.9232	5.16393	4.00167	SPP2
ENSGALG00000004133	0.372489	0.737251	9.31586	8.92911	9.2227	8.75053	10.0099	9.88319	9.62008	10.1994	9.66807	10.4034	SRSF10
ENSGALG00000004134	1.20665	NA	3.34004	2	3.30664	1.96	2	2.7142	3.01547	2	4.11029	2.04	GLRA1
ENSGALG00000004140	-0.737971	0.717816	6.33234	5.46883	6.26902	5.35945	4.61711	4.45522	5.77266	4.65673	4.6058	4.74986	SH3BP4
ENSGALG00000004141	-2.35579	NA	4.53262	8.1862	4.4873	8.02248	4.42355	3.54681	5.51348	4.29563	4.49695	4.38155	LBFABP
ENSGALG00000004143	0.226874	0.864481	11.6148	11.9605	11.4986	11.7213	12.414	12.1604	11.8229	12.8642	11.955	13.1214	YWHAB
ENSGALG00000004144	-0.527426	0.531318	8.2953	8.52489	8.21234	8.3544	8.22779	7.75365	7.93234	7.56553	8.03532	7.71684	DDX21
ENSGALG00000004150	-0.431007	0.664657	9.0993	9.41708	9.0083	9.22874	9.02118	8.9416	9.1095	8.19081	8.63557	8.35463	MYO1E
ENSGALG00000004152	0.264999	0.800787	8.73714	9.00976	8.64977	8.82957	9.22558	9.28359	9.02375	9.57032	9.13285	9.76173	C17H9orf78
ENSGALG00000004153	0.0902793	0.955193	8.15893	7.3367	8.07734	7.18997	7.64504	8.1974	7.6211	7.64819	7.84859	7.80115	NADSYN1
ENSGALG00000004155	-0.947225	0.365738	7.09257	7.44218	7.02165	7.29334	6.37646	6.49607	6.23075	5.98194	5.64405	6.10158	MYOM3
ENSGALG00000004156	0.0137356	0.994289	8.02112	7.69481	7.94091	7.54091	8.36444	8.12421	8.10071	7.98358	8.06422	8.14325	kbp
ENSGALG00000004160	-0.460991	0.63186	10.4505	10.5724	10.346	10.3609	11.0531	10.7687	10.1053	9.84897	10.1345	10.0459	G3BP1
ENSGALG00000004161	1.26682	0.0952694	7.94695	7.76619	7.86748	7.61087	8.61929	8.33731	9.89607	9.56395	9.44999	9.75523	CCNB2
ENSGALG00000004162	-1.17086	0.410481	6.73629	5.94963	6.66893	5.83063	5.16342	5.0461	4.83377	4.52293	5.51042	4.61339	SLC16A6
ENSGALG00000004163	0.966261	NA	2.96882	2	2.93914	1.96	2	2	2.49429	2	3.68341	2.04	NPHS2
ENSGALG00000004165	0.379551	0.655318	9.07697	9.44273	8.9862	9.25387	9.24525	9.3755	9.6556	9.86461	9.61859	10.0619	TOR1A
ENSGALG00000004166	-0.352414	0.791025	8.62968	8.84918	8.54338	8.67219	9.50792	9.3755	8.43641	8.18529	8.47983	8.34899	VPS51
ENSGALG00000004168	-0.621854	0.723363	7.74547	6.76948	7.66801	6.63409	6.66631	6.4685	7.33012	4.89202	6.57181	4.98986	FEM1A
ENSGALG00000004169	-0.676286	0.626915	8.57278	8.10593	8.48705	7.94381	6.99146	7.36255	7.85296	6.23824	7.55479	6.36301	FNDC3AL
ENSGALG00000004170	-0.310283	0.864481	10.606	11.6066	10.4999	11.3745	11.6559	11.7937	10.2235	11.5104	9.71134	11.7406	ADA
ENSGALG00000004171	-0.0103033	0.995367	7.72994	7.87784	7.65264	7.72028	7.72425	7.50503	7.68552	8.22353	7.54115	8.388	RNF111
ENSGALG00000004172	-0.621852	0.510787	8.38396	9.37963	8.30012	9.19204	8.91161	8.68141	8.40544	8.00256	8.12949	8.16261	BET1L
ENSGALG00000004174	0.777095	0.458002	10.2903	9.90221	10.1874	9.70416	10.986	11.1742	10.6767	11.9952	10.684	12.2351	VPS26A
ENSGALG00000004176	0.567741	0.588554	11.582	11.3873	11.4662	11.1596	12.3866	12.6193	11.9779	12.8858	11.9789	13.1435	ATOX1
ENSGALG00000004179	-0.217873	0.847173	8.21578	8.63705	8.13362	8.46431	8.38232	8.30261	8.41929	7.99626	8.05465	8.15619	ANAPC5
ENSGALG00000004180	0.214647	0.84709	9.90531	9.19794	9.80626	9.01398	9.80484	10.0318	9.92303	9.892	9.66335	10.0898
ENSGALG00000004184	-0.300925	0.820703	10.6173	10.9626	10.5111	10.7434	9.89007	10.4133	10.7627	9.82073	9.78409	10.0171	SPARC
ENSGALG00000004186	-0.463667	0.641721	7.49292	8.14216	7.41799	7.97931	7.57683	7.39951	7.30797	7.34538	7.16781	7.49228	NSRP1
ENSGALG00000004189	-0.306556	0.845001	7.87347	9.20652	7.79474	9.02239	8.64543	8.6201	8.09209	7.59916	8.84714	7.75115	MAFK
ENSGALG00000004190	-0.336831	0.74385	8.66549	9.04368	8.57883	8.86281	8.81622	8.56585	8.6569	8.00256	8.72577	8.16261	RNF34
ENSGALG00000004191	0.123088	0.925088	7.8158	7.87784	7.73764	7.72028	8.20287	8.25903	8.14303	7.86416	8.09256	8.02145	RIC8A
ENSGALG00000004192	-0.383866	0.728428	7.49904	7.69481	7.42405	7.54091	7.63762	7.39951	7.45633	6.75337	7.22865	6.88843
ENSGALG00000004193	-0.343891	0.773262	7.27484	7.75454	7.20209	7.59945	7.63762	7.57131	6.93665	7.40364	6.89502	7.55172	ARSG
ENSGALG00000004195	1.8526	0.0428947	6.04504	7.28902	5.98459	7.14324	7.26629	6.88811	8.843	9.46252	8.91217	9.65177	KIF4A
ENSGALG00000004196	-0.989638	0.26552	13.8636	14.8058	13.7249	14.5097	14.4027	14.2463	13.1801	12.9812	12.7707	13.2408	UGT1A8
ENSGALG00000004197	0.224258	0.847173	8.06304	8.72329	7.98241	8.54882	8.71407	8.5788	8.69439	8.97854	8.72275	9.15811	SUPV3L1
ENSGALG00000004198	-0.349235	0.728428	8.34031	8.89236	8.2569	8.71451	8.76605	8.64493	8.13886	8.23427	8.27669	8.39896	PDZD11
ENSGALG00000004199	-0.361566	0.810388	9.29666	8.93945	9.2037	8.76066	8.69989	8.65719	9.3489	7.34538	8.56318	7.49228	TMEM184A
ENSGALG00000004200	0.540209	0.607965	8.17048	7.77776	8.08877	7.6222	7.63762	7.62847	8.71136	8.48424	8.6064	8.65393	DPP9
ENSGALG00000004203	0.362425	0.706315	9.82962	10.1647	9.73133	9.96138	10.6768	10.5387	10.8258	10.6146	10.5094	10.8269	PSMG3
ENSGALG00000004204	0.20609	0.889464	9.50715	9.28153	9.41208	9.0959	10.1205	10.0997	9.28607	10.3686	9.5419	10.576	FAM63B
ENSGALG00000004205	-0.378607	0.862891	7.33081	6.1762	7.2575	6.05267	5.24383	5.74247	6.86765	5.39163	6.1366	5.49946	SOAT1
ENSGALG00000004209	-0.804894	NA	4.75349	3.85896	4.70596	3.78178	3.72719	2.89071	3.60555	3.08206	4.37921	3.1437	ELFN1
ENSGALG00000004212	0.0720737	0.954578	10.8494	11.0498	10.7409	10.8288	11.0649	11.0196	10.9152	11.4245	10.8166	11.653	ADAM10
ENSGALG00000004215	-0.415509	0.728428	9.29842	8.87093	9.20543	8.69351	9.08533	8.93657	9.22631	7.99626	8.23069	8.15619	WIPI1
ENSGALG00000004216	-0.843177	0.700202	5.99395	4.42736	5.93401	4.33881	5.6793	4.66405	5.32044	3.26082	5.09091	3.32604	TOR3A
ENSGALG00000004220	-0.232882	0.882849	11.735	11.8423	11.6177	11.6055	12.2576	12.3098	11.1139	12.1461	10.7866	12.389	SERINC3
ENSGALG00000004221	-0.340141	0.714884	9.88325	10.2418	9.78442	10.037	10.0814	10.0884	9.60653	9.72305	9.44999	9.91751
ENSGALG00000004222	-0.321816	0.75061	9.8549	10.3581	9.75635	10.1509	10.0412	9.75786	10.1599	9.38751	9.70065	9.57526	HK1
ENSGALG00000004224	-0.266953	0.854058	7.14815	7.27277	7.07667	7.12732	7.7382	7.66536	7.07424	6.98728	6.68778	7.12702	MAD1L1
ENSGALG00000004225	-0.236615	0.905212	6.70486	6.34113	6.63781	6.21431	6.24589	6.12443	6.83704	5.35272	6.19002	5.45977
ENSGALG00000004227	-0.107031	0.938041	8.14728	8.7173	8.06581	8.54295	8.2523	7.9901	8.28209	8.44779	8.37992	8.61674	FAM20B
ENSGALG00000004228	-0.835272	0.588004	7.6661	6.14082	7.58943	6.01801	6.81847	6.17647	6.83704	4.9453	6.30749	5.0442	USP40
ENSGALG00000004230	0.743592	NA	3.10346	2	3.07243	1.96	2	2.2792	2	2.35531	3.68341	2.40242	LIPC
ENSGALG00000004231	0.366056	0.740722	8.80046	8.49018	8.71246	8.32037	8.89303	9.13152	8.71978	9.63458	8.72275	9.82728	IFNLR1
ENSGALG00000004234	0.301614	0.892592	4.79388	5.52479	4.74594	5.4143	5.03373	4.80295	5.81516	5.2716	5.53815	5.37703	PGGHG
ENSGALG00000004236	-0.98552	0.319393	7.50513	8.66222	7.43008	8.48898	8.26198	7.71898	7.08297	6.41861	7.45648	6.54698	TRAF3IP1
ENSGALG00000004237	0.731842	0.464089	10.5708	10.579	10.4651	10.3674	11.2858	11.2806	10.9994	12.354	11.2912	12.6011	PRKAR1A
ENSGALG00000004238	-0.158726	0.908101	7.63864	8.1775	7.56225	8.01395	7.63762	7.73642	7.79043	7.59916	7.58169	7.75115	MRM2
ENSGALG00000004239	1.03645	0.546726	3.72132	4.92003	3.68411	4.82163	4.2784	5.0461	5.53906	4.99668	5.29975	5.09661	IFITM5
ENSGALG00000004240	0.549231	0.578888	6.46332	6.85928	6.39869	6.7221	6.89516	7.14475	7.25492	7.41313	7.29518	7.56139	ORAI1
ENSGALG00000004243	1.73304	0.0117198	11.1485	11.7551	11.037	11.52	12.5754	12.4364	13.8277	14.0683	13.8858	14.3497	IFITM1
ENSGALG00000004244	-0.478169	0.584357	7.86402	7.85619	7.78538	7.69907	7.79934	7.44971	7.30797	7.3748	7.35097	7.5223	TTPAL
ENSGALG00000004245	0.820095	0.593568	8.83474	9.87016	8.74639	9.67276	8.26198	7.86355	10.5776	9.96799	10.2533	10.1673	NUDT1
ENSGALG00000004246	-0.946962	0.590267	6.43806	5.34994	6.37368	5.24294	4.61711	4.88863	5.06268	4.65673	4.65729	4.74986	SLC6A4
ENSGALG00000004248	1.0529	NA	3.44522	3.46029	3.41077	3.39108	2.32971	3.18975	5.06268	2	3.34954	2.04	TACR2
ENSGALG00000004249	0.341705	0.854051	5.92289	5.34994	5.86366	5.24294	5.12148	5.57164	5.77266	5.57183	6.27489	5.68327	GRHL3
ENSGALG00000004250	0.972643	0.65866	5.62006	4.74261	5.56386	4.64776	4.491	4.39793	6.11644	4.37544	7.04754	4.46295
ENSGALG00000004251	0.289107	NA	3.44522	2.90752	3.41077	2.84937	2.82398	2.89071	3.50528	3.08206	3.46962	3.1437	ARR3
ENSGALG00000004252	0.0553512	0.987894	4.43385	4.74261	4.38951	4.64776	6.08058	5.91576	4.22577	5.42951	5.26697	5.5381	LOC420160
ENSGALG00000004254	0.0527283	0.985288	5.97651	6.46072	5.91674	6.3315	5.24383	5.83172	5.48743	6.47405	6.09985	6.60353	TMEM120B
ENSGALG00000004255	-0.210224	0.945441	5.74891	4.02338	5.69142	3.94292	4.02896	4.45522	5.02696	4.37544	4.80158	4.46295	SNX8
ENSGALG00000004257	-0.426891	0.697696	10.1378	10.5269	10.0365	10.3163	10.7544	10.6302	10.1692	9.5997	9.61534	9.79169	TSPAN15
ENSGALG00000004259	0.410086	0.694443	10.2681	10.4404	10.1654	10.2316	10.9897	10.9615	10.6187	11.5143	10.7765	11.7446	BLMH
ENSGALG00000004260	-0.214016	0.900503	7.72994	8.14216	7.65264	7.97931	8.14122	7.51853	8.28587	6.84032	8.14761	6.97712
ENSGALG00000004261	-2.22058	NA	2.65475	5.22037	2.62821	5.11596	2	2.51303	3.15437	2.87797	2	2.93553	AQP9
ENSGALG00000004262	-0.812082	0.854509	11.4006	9.97181	11.2866	9.77237	9.51603	10.9359	5.75093	10.2279	7.38191	10.4325	TMIGD1
ENSGALG00000004263	0.608813	0.454991	10.3009	9.81231	10.1978	9.61607	10.8336	10.9309	11.1585	10.8915	10.9387	11.1093	MYDGF
ENSGALG00000004266	1.17666	0.312495	5.42813	6.02917	5.37385	5.90859	7.58457	7.48453	8.00757	8.03364	7.55479	8.19431	TNFAIP8L1
ENSGALG00000004267	-0.321471	0.756648	9.47181	9.64249	9.37709	9.44964	9.09077	9.05482	9.47022	8.74684	9.02917	8.92178	SIGIRR
ENSGALG00000004268	0.153526	0.907899	8.16664	7.90972	8.08497	7.75152	7.76569	7.94581	8.3631	8.10562	7.98583	8.26773	NIPAL3
ENSGALG00000004270	-0.612281	NA	4.43385	4.30485	4.38951	4.21876	2.82398	3.04797	2.86175	3.26082	4.49695	3.32604	ALDH1A2
ENSGALG00000004272	-0.11762	0.960155	6.27643	5.28661	6.21367	5.18088	6.03611	6.03331	6.21496	5.2716	5.59207	5.37703	ASB1
ENSGALG00000004273	-0.396139	0.649992	8.64907	8.82151	8.56258	8.64508	8.57335	8.52629	8.28209	8.24494	8.07846	8.40984	RALGPS1
ENSGALG00000004274	-0.299931	0.908211	5.11403	5.68072	5.06289	5.56711	4.42355	4.45522	4.45808	5.09426	5.33179	5.19614	cdermo-1
ENSGALG00000004276	0.100889	0.978963	4.08903	4.64499	4.04814	4.55209	3.83495	4.21098	4.3466	4.59138	3.95435	4.68321	CHST12
ENSGALG00000004280	-1.09663	0.112826	9.33138	9.89692	9.23806	9.69898	8.60794	8.5495	8.33782	8.05803	8.13404	8.2192
ENSGALG00000004282	0.214803	0.905212	8.21949	8.52489	8.13729	8.3544	8.96002	8.91121	7.95627	9.58718	8.23493	9.77893	RCAN3
ENSGALG00000004285	-0.732117	0.518079	8.84919	8.97	8.76069	8.7906	8.16207	7.67142	8.5758	6.98728	8.20496	7.12702	HNF4A
ENSGALG00000004286	0.315559	0.91819	4.27172	4.17097	4.229	4.08755	4.67626	5.18806	3.50528	4.89202	4.5524	4.98986	COL13A1
ENSGALG00000004288	-0.898792	0.489193	7.49292	7.58063	7.41799	7.42902	6.68082	6.48235	6.82669	5.04629	6.77194	5.14722	HDAC4
ENSGALG00000004290	0.844196	0.726716	4.66916	2.90752	4.62246	2.84937	4.55543	5.00832	4.02314	4.89202	5.56537	4.98986	ANGPTL1
ENSGALG00000004293	-1.61747	0.623618	4.02261	6.62334	3.98238	6.49088	2.82398	2.51303	5.22909	2.35531	3.86957	2.40242	PLG
ENSGALG00000004294	-0.514145	0.88017	5.55104	4.74261	5.49553	4.64776	3.01937	3.43733	5.09753	3.56308	4.6058	3.63434	CGNL1
ENSGALG00000004295	-0.642253	0.559658	9.49189	8.89236	9.39697	8.71451	8.87105	8.6784	9.06396	7.6956	8.10188	7.84952	CPD
ENSGALG00000004297	1.74954	NA	3.54324	2.52397	3.50781	2.47349	2	3.31884	4.45808	2.87797	4.37921	2.93553	DNAH1
ENSGALG00000004300	-0.202395	0.930375	8.2953	7.08079	8.21234	6.93918	5.96673	7.07335	7.97514	6.45581	6.93729	6.58492	PTDSS2
ENSGALG00000004302	0.382174	0.735322	11.6179	11.5713	11.5017	11.3399	12.5371	12.4956	12.1447	12.7521	11.9196	13.0071	NDUFA10
ENSGALG00000004304	0.603761	0.631821	9.94171	10.1952	9.8423	9.99127	10.8776	11.0226	9.87864	11.7893	10.655	12.0251	TCF12
ENSGALG00000004306	1.21894	0.584857	3.34004	3.85896	3.30664	3.78178	3.61074	4.84643	4.83377	4.29563	3.86957	4.38155	SYT12
ENSGALG00000004309	0.202688	0.940109	4.90867	5.77604	4.85959	5.66051	4.61711	4.14286	5.34965	5.35272	6.00366	5.45977	GDAP1L1
ENSGALG00000004310	-0.475254	0.863027	6.20335	5.078	6.14131	4.97644	4.94031	4.27602	6.11644	3.56308	5.1991	3.63434	TTYH3
ENSGALG00000004311	-0.0905431	0.958262	6.83636	6.51699	6.768	6.38665	6.52865	6.48235	6.44889	6.78294	6.47468	6.91859	AGGF1
ENSGALG00000004319	-0.48812	0.723897	6.29061	6.57115	6.22771	6.43972	6.34035	6.12443	5.77266	6.30091	5.42387	6.42692	NUDT13
ENSGALG00000004320	-0.338507	NA	4.15253	3.21022	4.11101	3.14601	3.19143	2.89071	3.94874	2.35531	3.77949	2.40242	FAT2
ENSGALG00000004321	0.772176	0.345857	7.95588	8.22894	7.87632	8.06437	8.38675	8.5495	8.87349	9.51633	8.72577	9.70666	OSER1
ENSGALG00000004323	-0.215913	0.92485	8.18952	7.6325	8.10763	7.47985	6.3033	7.11839	7.99838	5.98194	7.6276	6.10158	RASAL2
ENSGALG00000004324	-0.637736	0.653826	7.3031	8.19485	7.23006	8.03096	6.66631	6.67554	7.07424	6.05648	7.43451	6.17761	SETD1B
ENSGALG00000004325	-0.203787	0.869656	8.894	8.77035	8.80506	8.59494	8.56164	8.81326	8.06593	8.83418	8.33319	9.01086	P4HA1
ENSGALG00000004326	0.150677	0.905265	8.42632	8.61144	8.34206	8.43921	8.64912	8.72865	8.50292	9.02877	8.53593	9.20935	GOSR1
ENSGALG00000004328	-0.708063	0.536751	7.43664	7.54048	7.36227	7.38967	7.16669	5.97573	6.82669	6.39965	7.27883	6.52764	IGHMBP2
ENSGALG00000004329	-0.478253	0.786723	7.24601	6.30962	7.17355	6.18343	6.34035	6.052	6.96524	5.09426	6.29128	5.19614	IQCE
ENSGALG00000004332	-0.345912	0.894679	4.90867	6.88088	4.85959	6.74327	5.46122	4.84643	4.87453	6.30091	6.04291	6.42692	PLA2G12B
ENSGALG00000004333	-0.62517	0.746399	7.5821	6.74613	7.50628	6.61121	5.52696	5.95602	6.62645	4.83669	6.84037	4.93343	ABCA5
ENSGALG00000004334	-0.176572	0.926574	6.23303	6.21073	6.1707	6.08651	5.55874	6.21015	5.68371	5.60532	5.87907	5.71743	MYLK3
ENSGALG00000004336	0.408495	0.865753	4.3818	4.74261	4.33799	4.64776	5.99023	6.22669	4.65812	5.35272	5.66935	5.45977	INPPL1
ENSGALG00000004339	-0.174978	NA	4.3818	2.90752	4.33799	2.84937	3.19143	2.51303	3.39753	3.41985	4.31653	3.48825	PDE8B
ENSGALG00000004341	0.448737	0.661976	9.60687	9.88627	9.5108	9.68855	10.0369	10.6851	10.1976	10.5343	9.53675	10.745	LOC424430
ENSGALG00000004342	0.60524	0.607411	7.08446	7.719	7.01361	7.56462	8.38232	8.08391	7.94674	8.9364	8.50464	9.11513	ORC6
ENSGALG00000004343	-0.505165	0.8014	6.15765	7.87784	6.09607	7.72028	5.79056	5.76531	7.16741	6.00722	6.30749	6.12736	HPD
ENSGALG00000004345	-1.23335	0.412293	6.06167	8.49018	6.00106	8.32037	6.26528	5.3173	6.08205	6.57892	6.48897	6.71049	OIT3
ENSGALG00000004346	-0.979134	0.312831	7.17133	8.06876	7.09962	7.90739	7.94475	7.40679	6.18287	6.69234	6.73647	6.82619	P2RY4
ENSGALG00000004347	0.373375	0.85078	5.78942	4.42736	5.73153	4.33881	5.42718	5.74247	5.51348	5.39163	6.00366	5.49946	NEDD4
ENSGALG00000004348	0.0236392	0.990515	7.66065	7.23972	7.58404	7.09492	8.08231	7.71898	7.50257	8.16858	7.40469	8.33195	BRAT1
ENSGALG00000004350	-0.234198	0.907875	5.95885	6.40216	5.89927	6.27412	5.46122	6.01437	5.5889	5.35272	5.98363	5.45977	WDR41
ENSGALG00000004352	-0.187206	0.863503	10.5333	10.4239	10.428	10.2155	10.8941	10.7007	10.4536	10.4248	10.1481	10.6333	PSMD9
ENSGALG00000004353	-0.11544	0.924991	9.81865	10.0549	9.72047	9.85383	9.78146	9.84216	9.49167	10.0809	9.61371	10.2825	TBCA
ENSGALG00000004355	-0.0963469	0.957542	9.24843	8.26225	9.15595	8.097	9.02687	9.20852	9.17623	8.16858	8.39895	8.33195	MCU
ENSGALG00000004357	-0.20207	0.928154	7.3031	8.41072	7.23006	8.24251	9.16234	9.28161	8.07032	7.22127	7.65951	7.3657	ANXA6
ENSGALG00000004360	-0.278169	NA	4.21336	3.46029	4.17122	3.39108	4.19995	3.8328	3.28106	3.81286	4.18237	3.88911	LACAAT2L
ENSGALG00000004362	0.972924	0.186134	10.4072	9.88092	10.3031	9.68331	10.9332	11.0525	11.3336	11.9797	11.2207	12.2193	MRPL21
ENSGALG00000004363	-0.105341	0.930632	8.91246	8.57876	8.82334	8.40719	9.00397	8.66935	8.64811	8.82355	8.81349	9.00002
ENSGALG00000004364	-0.472777	0.775119	7.64417	7.69481	7.56773	7.54091	7.07075	6.61398	7.85296	5.63805	7.17666	5.75081	ABR
ENSGALG00000004365	-0.184491	0.955651	3.54324	6.30962	3.50781	6.18343	5.62028	5.0461	4.51075	6.28032	4.97393	6.40592
ENSGALG00000004366	-0.487201	0.61379	9.51624	10.4495	9.42107	10.2405	9.53812	9.33219	9.42291	9.22735	9.65071	9.4119	BAP1
ENSGALG00000004367	-0.0286711	0.992993	5.26532	6.74613	5.21266	6.61121	4.55543	5.25413	6.11644	5.79141	5.7896	5.90724	AWAT1
ENSGALG00000004369	1.42281	0.489283	3.54324	2.90752	3.50781	2.84937	4.42355	4.14286	4.65812	5.57183	4.93274	5.68327	PYGO1
ENSGALG00000004370	0.898306	0.587662	4.75349	4.30485	4.70596	4.21876	4.73307	4.66405	5.68371	5.60532	5.48214	5.71743	MAP2K6
ENSGALG00000004372	-0.638573	0.579318	9.36024	11.1117	9.26664	10.8894	10.3782	10.1197	9.74212	9.90719	9.39038	10.1053	MICU1
ENSGALG00000004373	-1.43761	0.167486	9.51473	7.48513	9.41958	7.33543	7.90202	7.86355	6.8877	7.10901	6.46026	7.25119	KCNJ16
ENSGALG00000004375	0.611504	0.627583	10.6081	10.3619	10.502	10.1547	11.6931	11.6759	10.7353	12.3207	11.2927	12.5671	VPS35
ENSGALG00000004376	-0.225965	NA	4.32781	3.67335	4.28453	3.59988	2.82398	3.43733	3.60555	3.26082	3.95435	3.32604	IRK1
ENSGALG00000004378	-0.220874	0.850901	8.09975	8.43283	8.01875	8.26417	7.91436	8.10644	8.0747	7.72637	7.83188	7.8809	ASB6
ENSGALG00000004379	-0.260363	0.93786	5.11403	3.85896	5.06289	3.78178	4.2784	4.07137	4.70408	3.41985	4.707	3.48825
ENSGALG00000004383	0.572009	0.548778	8.60435	8.81592	8.51831	8.6396	9.43487	9.17693	9.40737	9.99034	9.56061	10.1902	TIMM22
ENSGALG00000004386	-1.08524	0.446444	7.61065	8.38071	7.53454	8.21309	6.68082	6.14199	7.2394	5.14068	7.1942	5.24349	SOX9
ENSGALG00000004387	-0.295206	0.757114	9.52226	9.5712	9.42704	9.37977	9.27664	9.41214	9.07056	9.25926	8.87731	9.44445	CCPG1
ENSGALG00000004390	-0.753152	0.516252	7.88754	7.64518	7.80866	7.49227	7.50524	7.39951	7.3663	5.93002	6.65015	6.04862	AP3B1
ENSGALG00000004393	0.793452	NA	4.75349	2	4.70596	1.96	2.32971	2.7142	3.28106	3.26082	5.56537	3.32604	LOC428824
ENSGALG00000004394	0.564035	0.787864	5.40224	4.74261	5.34822	4.64776	4.491	4.56341	5.46091	5.09426	6.17243	5.19614	PCBP3
ENSGALG00000004397	-0.176062	0.938192	7.71424	6.34113	7.6371	6.21431	6.22623	6.35266	7.48294	5.82022	6.88425	5.93662	MLXIP
ENSGALG00000004398	-1.50663	0.217624	6.73629	6.94382	6.66893	6.80494	6.65165	6.10666	3.78732	5.73201	4.89033	5.84665	CARD11
ENSGALG00000004400	0.161733	0.928355	5.886	6.34113	5.82714	6.21431	6.28442	6.73459	6.40782	6.21674	5.81249	6.34107	SPECC1
ENSGALG00000004410	0.445431	0.716789	8.44863	8.8103	8.36414	8.63409	9.95272	9.78465	9.50146	9.84722	9.48425	10.0442	ANAPC16
ENSGALG00000004412	0.347369	0.731298	8.7526	9.05323	8.66507	8.87216	9.37141	9.32452	9.13489	9.81359	9.34202	10.0099	DIABLO
ENSGALG00000004413	-0.777135	0.454289	10.4201	10.2144	10.3159	10.0102	10.5342	10.3277	9.8711	8.71268	8.99205	8.88693	SLC39A11
ENSGALG00000004416	-0.276542	0.825743	7.76083	8.63705	7.68322	8.46431	8.15688	7.62223	8.10927	8.17974	7.83188	8.34334	TTC19
ENSGALG00000004418	-0.633025	NA	3.87982	2.52397	3.84102	2.47349	2	2.7142	3.39753	2	2.52844	2.04	SS2R
ENSGALG00000004420	-0.867089	0.259389	9.48266	9.46793	9.38783	9.27857	8.98947	8.9441	8.64811	8.03978	8.03045	8.20057	SDK1
ENSGALG00000004424	-0.726266	0.609584	7.03477	8.212	6.96442	8.04776	6.75129	5.71927	6.73004	6.8955	7.30328	7.03341	SEC16B
ENSGALG00000004425	0.195891	0.88585	7.70368	7.23972	7.62664	7.09492	7.10344	7.45675	7.4496	7.82205	7.51348	7.9785	SCAMP1
ENSGALG00000004428	-1.12477	NA	4.79388	4.02338	4.74594	3.94292	4.42355	3.64857	3.87029	3.41985	3.46962	3.48825	LOC427545
ENSGALG00000004431	-0.0455814	0.977572	9.14295	9.90221	9.05152	9.70416	9.7932	9.57931	9.88239	9.35342	9.54361	9.54049	SAR1A
ENSGALG00000004435	0.793779	0.289515	10.5228	9.94642	10.4176	9.74749	10.9279	11.0583	11.1865	11.715	11.2014	11.9493	Rab27a
ENSGALG00000004436	-0.264733	0.875466	11.2893	12.0479	11.1764	11.8069	10.4509	11.9103	10.6593	11.0909	10.433	11.3127	CYP3A4
ENSGALG00000004437	0.192914	0.961431	4.98042	3.21022	4.93062	3.14601	3.34514	4.66405	3.87029	4.0257	4.37921	4.10622	LHFPL2
ENSGALG00000004438	-0.677993	0.448616	10.5481	10.2016	10.4427	9.9976	10.2319	10.1815	9.57287	9.7154	8.89082	9.90971	ARSB
ENSGALG00000004440	-0.072547	0.966415	9.04595	9.55112	8.95549	9.3601	9.42628	9.35307	8.84813	9.8064	8.91746	10.0025	VPS33A
ENSGALG00000004442	0.962148	0.303096	10.8761	12.1251	10.7673	11.8826	12.0897	11.8384	12.7825	13.3157	12.7492	13.582	PPA1
ENSGALG00000004444	2.02618	0.311099	3.80275	3.21022	3.76472	3.14601	2.59791	4.14286	5.19731	3.9232	5.39383	4.00167	SHCBP1
ENSGALG00000004446	2.62365	0.0654044	5.2363	3.85896	5.18394	3.78178	3.48404	3.64857	7.16741	6.43733	7.66581	6.56608	NPFF1
ENSGALG00000004448	0.133897	NA	4.66916	2.52397	4.62246	2.47349	3.72719	2.7142	3.28106	3.41985	5.23344	3.48825	BRINP2
ENSGALG00000004449	-1.1774	0.440598	10.0087	9.44635	9.90858	9.25743	8.67835	9.27367	8.04376	8.40564	5.56537	8.57375	CYP3A5
ENSGALG00000004455	-0.159582	0.901386	9.05221	8.91871	8.96169	8.74033	8.45167	8.53296	8.71136	8.8896	8.52211	9.06739	USP34
ENSGALG00000004460	0.574963	0.604388	6.61755	7.09934	6.55137	6.95735	7.30429	7.54516	7.2394	8.12306	7.28703	8.28552	FOXK1
ENSGALG00000004465	-0.20353	0.91819	6.24764	7.30509	6.18516	7.15899	6.94411	7.26178	6.5902	5.82022	6.73647	5.93662	PALD1
ENSGALG00000004467	-0.561314	0.597119	8.56697	8.82709	8.4813	8.65055	7.92049	7.87409	8.23981	7.33543	8.11114	7.48214	CLIP1
ENSGALG00000004469	-0.428521	0.705436	7.64968	8.54533	7.57319	8.37442	7.84517	7.91039	7.4496	7.74151	7.39714	7.89634	TP53RK
ENSGALG00000004472	0.631996	NA	3.87982	2.90752	3.84102	2.84937	2.32971	2.51303	3.28106	3.08206	4.6058	3.1437	ASTN1
ENSGALG00000004474	0.119004	0.942507	8.21205	8.33449	8.12993	8.1678	8.65281	8.85643	7.81682	9.03185	8.05945	9.21249	PLEKHF1
ENSGALG00000004476	-0.893201	0.362522	11.0761	12.44	10.9654	12.1912	11.7617	11.5586	11.1455	10.2022	10.6222	10.4062	SEMA3G
ENSGALG00000004477	-0.463029	0.629382	7.96032	8.06876	7.88072	7.90739	7.47224	7.53191	7.44284	7.36506	7.24557	7.51236
ENSGALG00000004480	-0.224741	0.845216	9.78524	9.46435	9.68738	9.27507	9.81968	9.80683	9.09448	9.64469	9.24228	9.83758	C11H19orf12
ENSGALG00000004483	0.637284	0.533505	9.25749	9.78679	9.16491	9.59106	9.89631	9.89618	9.66579	10.9619	10.3533	11.1811	AHSA2P
ENSGALG00000004486	-0.00324652	0.997916	8.11178	8.27862	8.03066	8.11304	7.858	8.25903	7.48951	8.49768	7.91884	8.66764	ZCCHC8
ENSGALG00000004489	-0.44919	NA	2.96882	3.21022	2.93914	3.14601	3.19143	2.51303	3.60555	2.35531	2.73427	2.40242
ENSGALG00000004492	-0.191744	0.919059	6.65091	6.37197	6.5844	6.24453	6.10231	6.32218	6.26181	6.57892	5.48214	6.71049	PIGL
ENSGALG00000004493	-0.119073	0.938192	9.27007	10.0406	9.17737	9.83979	9.71602	9.49814	9.01238	10.2022	9.37892	10.4062	RSRC2
ENSGALG00000004494	0.777887	0.384321	6.89323	6.79246	6.8243	6.65661	7.36846	7.28567	7.74718	8.11146	7.94497	8.27369	CCNE1
ENSGALG00000004495	2.12168	NA	2.82032	2	2.79212	1.96	2.82398	3.31884	4.99034	2.64018	2.52844	2.69299	DNAI2
ENSGALG00000004496	-0.688073	0.491694	11.099	11.8983	10.988	11.6604	11.1072	11.3331	10.7796	9.98399	10.5041	10.1837	TNIP1
ENSGALG00000004498	-0.0912298	NA	3.44522	3.85896	3.41077	3.78178	3.93522	3.54681	3.60555	4.29563	3.07446	4.38155	SLC2A10
ENSGALG00000004500	0.0257313	0.990338	7.99538	8.30283	7.91542	8.13677	8.62306	8.73733	7.97514	8.63779	7.8651	8.81054	RFWD2
ENSGALG00000004503	1.27317	0.107588	9.54462	9.00976	9.44917	8.82957	10.2863	10.265	10.9273	11.7165	10.582	11.9508	CENPV
ENSGALG00000004504	-0.884455	NA	3.87982	2	3.84102	1.96	2.82398	2.7142	2	2.87797	3.07446	2.93553
ENSGALG00000004505	-1.3643	0.113052	7.33766	9.03888	7.26428	8.85811	8.34179	7.51853	6.39387	6.85431	7.22012	6.9914	CCDC137
ENSGALG00000004506	0.211186	0.835131	8.9576	8.63705	8.86803	8.46431	8.94205	9.12712	9.07712	9.09805	8.9488	9.28001	URI1
ENSGALG00000004508	-0.348606	NA	4.08903	3.85896	4.04814	3.78178	2.59791	2.2792	2.86175	2.64018	4.6058	2.69299	EYA2
ENSGALG00000004509	0.403073	0.771333	15.6054	15.1617	15.4493	14.8584	16.5507	16.8997	15.7059	16.5147	15.6778	16.845	UBB
ENSGALG00000004514	0.706674	NA	2.65475	3.21022	2.62821	3.14601	3.19143	2.7142	3.78732	3.41985	3.58047	3.48825	PDE6G
ENSGALG00000004515	1.23307	0.568493	4.15253	3.67335	4.11101	3.59988	3.72719	3.43733	5.16481	5.14068	5.12788	5.24349
ENSGALG00000004517	-0.287234	0.823313	8.30231	9.06271	8.21929	8.88145	9.2574	9.08236	8.63927	8.43853	8.2808	8.6073	PARP3
ENSGALG00000004518	-1.12809	0.698711	4.21336	6.14082	4.17122	6.01801	3.48404	3.54681	5.16481	2.87797	3.77949	2.93553	BHMT
ENSGALG00000004519	0.631651	0.610121	5.34902	5.82143	5.29553	5.705	5.6793	6.42615	5.99229	6.30091	6.08112	6.42692	TRPV2
ENSGALG00000004521	-0.17569	0.912052	10.0278	10.3131	9.92756	10.1068	10.508	10.6655	10.3059	9.96315	9.14418	10.1624	GPX3
ENSGALG00000004523	-0.545243	0.775119	7.67693	6.1762	7.60016	6.05267	6.52865	5.99518	7.40855	5.22927	6.17243	5.33385	MFN2
ENSGALG00000004526	0.154517	NA	4.83317	2.90752	4.78484	2.84937	2.82398	3.54681	3.50528	3.41985	4.89033	3.48825	TNR
ENSGALG00000004528	0.170396	0.947102	5.94098	4.74261	5.88157	4.64776	4.67626	4.84643	5.29063	5.2716	6.00366	5.37703	TSHZ3
ENSGALG00000004529	0.564235	0.569847	9.95958	10.1403	9.85998	9.93745	10.9468	10.8316	10.7443	11.4592	10.7485	11.6884	VPS29
ENSGALG00000004530	0.366152	NA	3.44522	2	3.41077	1.96	2.59791	3.04797	2.68969	2.87797	3.34954	2.93553	MMD2
ENSGALG00000004531	-0.34389	0.711581	8.7526	8.7876	8.66507	8.61185	9.21814	8.65719	8.61542	8.67375	8.42146	8.84722	PLOD1
ENSGALG00000004532	-0.0885056	0.981533	5.29376	4.17097	5.24082	4.08755	3.83495	4.14286	4.74862	4.1214	4.89033	4.20383	ZNF507
ENSGALG00000004533	-0.422315	0.854688	7.22401	5.63059	7.15177	5.51798	6.51251	6.35266	6.96524	4.21115	6.09985	4.29537	KIAA2013
ENSGALG00000004534	-0.339364	0.802373	7.8545	7.08079	7.77596	6.93918	7.48883	7.43555	7.41547	6.50986	7.18546	6.64006	DCTN4
ENSGALG00000004538	-0.206538	NA	4.79388	2.52397	4.74594	2.47349	2.82398	3.31884	3.6993	2.35531	4.43928	2.40242	TNN
ENSGALG00000004542	-0.373933	0.796679	7.43664	6.92314	7.36227	6.78468	6.28442	6.56276	6.87771	6.25943	6.6245	6.38462	ZMYND8
ENSGALG00000004545	-0.221438	0.84709	9.23566	8.5588	9.1433	8.38762	9.13361	9.01726	8.82231	8.69334	8.58329	8.86721	WDR72
ENSGALG00000004550	-0.228525	0.91363	7.65518	6.81508	7.57862	6.67878	6.46299	6.32218	7.3447	5.87617	7.31935	5.99369	PPTC7
ENSGALG00000004553	-0.754401	0.27663	10.2717	10.9319	10.1689	10.7133	10.2356	10.0057	9.79218	9.74388	9.46271	9.93875	SGPL1
ENSGALG00000004554	0.505717	0.609142	9.96953	10.0715	9.86983	9.87003	10.7748	10.5988	10.4999	11.353	10.6731	11.58	CACYBP
ENSGALG00000004555	-0.0310777	0.986605	9.27899	9.51704	9.1862	9.3267	9.96314	9.83273	9.26323	9.73634	9.43162	9.93106	RBM22
ENSGALG00000004557	0.193613	0.904952	9.99465	9.21079	9.89471	9.02658	10.1586	10.5956	9.69596	10.1953	9.35378	10.3992	WIPI2
ENSGALG00000004559	-0.648352	0.829677	4.94499	3.21022	4.89554	3.14601	4.3528	3.99614	3.60555	3.56308	4.18237	3.63434	DPY19L3
ENSGALG00000004562	0.0386245	0.990338	5.6643	5.86544	5.60766	5.74813	4.98778	5.18806	6.21496	5.53755	5.09091	5.6483	HVCN1
ENSGALG00000004569	0.397878	0.930632	5.45356	3.21022	5.39903	3.14601	2.32971	4.14286	4.02314	2.87797	5.83503	2.93553	UNC5B
ENSGALG00000004570	-0.292327	0.920622	5.99395	4.02338	5.93401	3.94292	4.98778	4.6146	5.63708	4.21115	5.05296	4.29537	NCOA3
ENSGALG00000004571	0.567498	0.521323	10.5939	10.3715	10.488	10.1641	11.0698	11.0953	10.9597	11.7802	11.1154	12.0158	PPP1CC
ENSGALG00000004573	-0.400791	0.770559	8.55233	7.89917	8.4668	7.74119	7.84517	7.99494	8.19626	6.75337	7.64683	6.88843	LRRC8A
ENSGALG00000004578	-0.130771	0.938192	7.11666	6.48913	7.04549	6.35934	6.9561	7.12723	6.91727	6.41861	6.43097	6.54698	RABGAP1L
ENSGALG00000004581	-0.231397	0.932495	5.72822	5.078	5.67094	4.97644	4.19995	4.92964	5.46091	4.29563	4.80158	4.38155	NDST1
ENSGALG00000004583	-0.490246	0.644903	9.32105	10.3561	9.22784	10.149	9.7248	9.23534	9.6512	8.81284	9.64115	8.98909	NPLOC4
ENSGALG00000004587	0.183835	0.920949	7.49292	7.58063	7.41799	7.42902	6.70942	6.69945	8.0303	7.08547	7.75715	7.22718	RC3H1
ENSGALG00000004588	0.737729	0.417034	14.428	13.7989	14.2837	13.5229	14.9339	15.0082	15.0279	15.7583	14.7983	16.0735	RPS14
ENSGALG00000004590	-0.117172	0.950187	6.21826	6.46072	6.15608	6.3315	5.62028	5.83172	6.02887	5.98194	6.22457	6.10158	CLCN6
ENSGALG00000004591	-0.766778	0.768017	4.83317	6.64875	4.78484	6.51578	3.72719	3.8328	5.26019	4.37544	5.42387	4.46295	SERPINC1
ENSGALG00000004593	0.931601	0.560169	5.86719	4.83405	5.80852	4.73737	5.03373	5.37782	6.84732	5.46643	6.51711	5.57576	SULF2 ENSGALG00000004593
ENSGALG00000004594	0.476251	0.912052	9.93721	11.7196	9.83784	11.4852	13.4325	13.8412	11.1224	13.1901	11.1817	13.4539	CD74
ENSGALG00000004597	-0.29491	0.787864	7.74547	7.81189	7.66801	7.65566	8.33263	7.78192	7.57856	7.75649	7.67208	7.91162	ZBTB37
ENSGALG00000004598	0.0168614	NA	4.53262	2.90752	4.4873	2.84937	2	2.51303	3.78732	2	4.5524	2.04	CUX2
ENSGALG00000004604	-0.519469	0.697505	7.28904	7.49917	7.21615	7.34919	6.34035	6.66344	7.01166	6.41861	6.25831	6.54698	CCBL1
ENSGALG00000004610	0.204121	0.963833	4.83317	2.90752	4.78484	2.84937	3.72719	3.8328	4.28745	3.08206	5.01399	3.1437	SH2B3
ENSGALG00000004611	-0.00549496	0.997463	6.48815	6.30962	6.42327	6.18343	6.08058	6.25923	6.322	6.56196	6.00366	6.6932	FBXL18
ENSGALG00000004612	1.04813	0.356918	6.78719	7.3367	6.71932	7.18997	8.17237	8.28296	7.74718	9.46252	8.21788	9.65177	MTHFR
ENSGALG00000004613	0.673559	0.807273	4.08903	4.02338	4.04814	3.94292	3.34514	3.99614	3.87029	4.37544	4.97393	4.46295	P2RX5
[truncated: 15,113 more rows]

## Sheet: SPLEEN
Column1	Column2	Column3	Column4	Column5	Column6	Column7	Column8	Column9	Column10	Column11	Column12	Column13	Column14
ID	log2FoldChange	padj	GF1	GF2	GF3	GF4	GF5	CV1	CV2	CV3	CV4	CV5	Gene.name
ENSGALG00000000004	0.777914	0.442065	172.649	309.493	425.999	165.128	237.438	143.506	153.502	170.245	156.087	142.348	RFKL
ENSGALG00000000011	0.165075	0.903538	17.085	79.812	115.749	24.713	72.0793	33.3139	73.3289	29.9505	54.0692	86.6469	C10orf88
ENSGALG00000000044	1.59961	0.472852	48.5574	6.2076	5.28534	23.5897	2.82664	8.96914	6.84403	4.72903	2.04035	6.18907	WFIKKN1
ENSGALG00000000048	0.202001	0.842862	95.3164	36.3588	54.439	77.5089	50.8795	103.786	27.3761	45.7139	46.928	50.7503
ENSGALG00000000055	-0.400005	0.588106	171.749	220.813	276.952	132.551	343.437	207.571	356.867	253.791	250.963	441.899	LAMTOR3
ENSGALG00000000059	-1.04376	0.493919	52.1543	1.7736	26.4267	11.2332	38.1596	75.597	43.9973	51.2311	65.2912	30.9453
ENSGALG00000000067	0.373981	0.627582	220.307	87.7932	97.7788	83.1255	98.9324	96.0979	107.549	72.5118	74.4727	103.976	SPR
ENSGALG00000000071	0.10726	0.936719	14.3874	17.736	24.3126	13.4798	18.3732	15.3757	9.77718	14.9753	13.2623	29.7075	DDIAS
ENSGALG00000000081	0.800987	0.616751	140.277	42.5664	8.98508	158.388	5.65328	94.8166	19.5544	43.3494	18.3631	28.4697	IL4I1
ENSGALG00000000086	-0.346482	0.665839	96.2156	195.983	168.074	74.1389	149.812	137.1	219.009	129.26	115.28	271.081	TIMM17A
ENSGALG00000000091	0.195841	0.785637	179.842	152.53	130.548	302.172	120.132	155.038	147.635	166.304	139.764	163.391	INTS4
ENSGALG00000000094	-0.189457	0.856929	20.6819	46.1136	45.4539	29.2062	48.0529	33.3139	32.2647	31.5268	80.5938	38.3722	ADIPOR1
ENSGALG00000000102	-0.438826	0.657482	26.9763	37.2456	61.31	13.4798	38.1596	30.7513	49.8636	33.1032	64.271	64.3663	UBE2T
ENSGALG00000000106	-0.140903	0.910951	16.1858	31.9248	61.8385	28.0829	55.1195	26.9074	66.4848	26.7978	32.6456	60.6528
ENSGALG00000000107	-0.179614	0.931922	39.5653	6.2076	8.45655	26.9596	0	25.6261	7.82175	32.315	16.3228	9.9025	TRIM7
ENSGALG00000000109	0.174367	0.897915	25.1779	149.869	182.873	71.8923	77.7326	43.5644	114.393	45.7139	62.2306	185.672	AFMID
ENSGALG00000000120	0.97544	0.502888	54.8519	55.8684	16.3846	212.307	31.093	60.2213	23.4652	44.1376	24.4842	35.8966	BMP10
ENSGALG00000000122	-0.786372	0.472533	2842.41	3742.29	5104.05	3159.89	5933.12	3383.93	6907.58	4099.28	5825.2	15627.4	GNB2L1
ENSGALG00000000123	0.325746	0.833665	74.6346	23.9436	10.0421	76.3856	21.1998	66.6279	38.131	38.6204	6.12105	14.8538
ENSGALG00000000129	-0.253648	0.761483	208.617	267.813	335.619	226.91	511.622	219.103	377.399	234.875	382.565	633.76	TCF25
ENSGALG00000000137	-0.450228	0.579629	207.718	282.002	365.746	189.841	390.076	203.728	489.837	243.545	367.263	657.279	SNRPE
ENSGALG00000000141	-1.29293	0.0595714	1579.02	1721.28	2122.59	1180.61	3420.23	4958.65	4601.14	2892.59	4218.42	7887.34	BLB1
ENSGALG00000000142	-0.212067	0.843654	31.4724	145.435	150.632	57.2892	113.066	76.8783	155.457	80.3935	84.6745	180.721	CEPT1
ENSGALG00000000146	-0.0889983	0.939499	106.107	46.1136	96.1932	221.293	91.8658	161.444	49.8636	146.6	116.3	122.543	SUPT6H
ENSGALG00000000150	-0.587752	0.542554	2660.77	5419.23	5676.46	2998.13	6364.18	3109.73	8161.99	3713.07	5148.82	14612.4	RPL9
ENSGALG00000000151	0.986393	0.494349	111.502	39.0192	21.1414	106.715	32.5063	37.1578	10.7549	61.4774	30.6052	16.0916	ADAMTS19
ENSGALG00000000154	-1.05366	0.442065	22.4803	21.2832	16.9131	24.713	40.9863	35.8765	51.8191	38.6204	37.7465	95.3116	DENND2D
ENSGALG00000000156	-0.751803	0.462979	901.909	634.948	1084.55	684.1	1495.29	1205.71	1455.82	940.288	1726.14	2755.37	BRD2
ENSGALG00000000158	-1.058	0.442065	131.285	163.171	318.706	165.128	257.224	284.45	346.112	193.89	343.799	990.25	MHCDMA
ENSGALG00000000161	0.393696	0.661478	34.17	39.906	45.9825	30.3296	16.9598	21.7822	25.4207	33.1032	24.4842	23.5184	ISOC1
ENSGALG00000000162	-1.28714	0.488854	6.29448	13.302	10.5707	22.4663	1.41332	10.2504	17.5989	11.8226	14.2824	79.22	DMB1
ENSGALG00000000172	0.918475	0.538133	40.4645	8.868	9.51362	51.6726	11.3066	17.9383	10.7549	18.9161	10.2017	6.18907	MYOG
ENSGALG00000000184	1.39304	0.486371	15.2866	19.5096	4.22827	30.3296	4.23996	3.84392	1.95544	11.8226	6.12105	3.71344	SLC27A6
ENSGALG00000000186	0.347738	0.795466	22.4803	10.6416	17.4416	10.1099	14.1332	16.657	7.82175	18.1279	11.2219	4.95125	MTCH1
ENSGALG00000000189	-0.219442	0.894383	18.8834	10.6416	17.4416	5.61658	24.0264	6.40653	12.7103	29.1623	33.6658	6.18907
ENSGALG00000000195	-0.138311	0.917206	14.3874	54.9816	23.2555	48.3026	63.5994	42.2831	68.4403	15.7634	35.7061	61.8907	SLC23A2
ENSGALG00000000201	-0.822972	0.471667	62.9448	49.6608	100.421	78.6322	152.639	110.192	137.858	85.9107	162.208	288.41	PLEKHM1
ENSGALG00000000208	0.699055	0.561777	54.8519	18.6228	29.5979	57.2892	25.4398	30.7513	6.84403	27.586	36.7263	12.3781	MCC
ENSGALG00000000209	-0.396104	0.54185	452.303	365.361	490.48	452.697	582.288	649.622	641.383	331.82	794.716	665.943	PRNP
ENSGALG00000000217	-0.0132509	0.996714	45.8598	8.868	7.39948	49.4259	0	56.3774	7.82175	31.5268	13.2623	3.71344	PPFIA4
ENSGALG00000000218	0.15789	0.874562	167.253	220.813	375.259	97.7286	141.332	83.2848	219.009	150.541	244.842	203.001	SRP19
ENSGALG00000000220	-0.0413475	0.972045	86.3243	47.8872	86.1511	58.4125	36.7463	83.2848	43.9973	96.1569	71.4122	30.9453	APC
ENSGALG00000000223	-0.391162	0.654311	97.1149	180.02	175.473	64.0291	230.371	142.225	218.031	138.718	147.925	332.972	TMEM183A
ENSGALG00000000225	-0.432969	0.670313	25.1779	71.8308	77.166	23.5897	50.8795	41.0018	66.4848	34.6795	92.8359	102.738	MGAT4C
ENSGALG00000000227	0.323246	0.66196	340.801	178.247	188.687	481.903	288.317	275.481	152.524	219.112	231.58	302.026	DPYSL2
ENSGALG00000000233	-0.95265	0.462979	57.5495	14.1888	31.7121	24.713	29.6797	41.0018	58.6631	38.6204	100.997	66.8419	SP2
ENSGALG00000000234	1.05642	0.560409	58.4488	14.1888	21.6699	79.7555	2.82664	17.9383	4.88859	48.8666	10.2017	2.47563	EPB41L4A
ENSGALG00000000235	-0.164519	0.813219	161.858	120.605	199.786	144.908	221.891	131.974	236.608	154.482	192.813	235.184	PPP2R2A
ENSGALG00000000241	0.251537	0.828629	56.6503	172.039	153.803	35.9461	39.5729	39.7205	82.1283	68.5709	120.381	75.5066	STARD4
ENSGALG00000000242	1.0866	0.497397	32.3716	26.604	13.2134	110.085	16.9598	29.47	11.7326	31.5268	14.2824	6.18907	EBF2
ENSGALG00000000243	-0.39914	0.880064	62.0456	42.5664	94.6076	56.1658	66.426	85.8474	0.977718	103.25	2.04035	232.709	RDM1
ENSGALG00000000244	0.787369	0.560273	26.0771	24.8304	42.2827	41.5627	9.89324	10.2504	6.84403	41.7731	13.2623	11.1403	CAMK4
ENSGALG00000000247	0.0789684	0.935426	117.797	93.1139	212.999	95.4819	104.586	70.4718	94.8387	138.718	181.591	106.452	WDR36
ENSGALG00000000251	-0.770063	0.539961	127.688	416.796	462.467	179.731	296.797	180.664	368.6	163.94	356.041	1463.1	CD79B
ENSGALG00000000253	0.0801351	0.940539	45.8598	33.6984	46.511	26.9596	38.1596	38.4392	22.4875	56.7483	34.6859	28.4697	SLC25A46
ENSGALG00000000255	0.026438	0.985213	60.2472	46.1136	38.583	33.6995	31.093	61.5026	44.975	56.7483	31.6254	11.1403	MAN2A1
ENSGALG00000000259	-0.639042	0.442065	209.516	147.209	215.113	157.264	193.625	243.448	281.583	253.003	255.044	406.003	PSMF1
ENSGALG00000000264	-0.108442	0.943536	35.9685	19.5096	25.3696	14.6031	14.1332	21.7822	17.5989	48.0784	25.5044	4.95125
ENSGALG00000000273	0.457392	0.744545	25.1779	20.3964	10.5707	34.8228	8.47992	10.2504	17.5989	27.586	12.2421	3.71344	FER
ENSGALG00000000274	0.469629	0.787872	199.625	23.9436	14.2704	241.513	24.0264	193.477	41.0642	85.1225	14.2824	29.7075
ENSGALG00000000275	0.174479	0.85776	44.0614	165.832	139.533	60.6591	89.0391	70.4718	116.348	74.8763	106.098	75.5066	KCTD9
ENSGALG00000000276	-0.167841	0.898953	44.9606	17.736	20.6128	40.4394	24.0264	38.4392	22.4875	63.0537	29.5851	11.1403	FBXL17
ENSGALG00000000280	1.0258	0.465577	158.261	51.4344	78.2231	149.401	40.9863	48.6896	27.3761	97.7332	24.4842	35.8966	EFNA5
ENSGALG00000000284	-0.0258607	0.984436	326.414	76.2648	102.536	187.594	209.171	239.604	193.588	225.417	171.389	86.6469	HOXB4
ENSGALG00000000293	3.37499	0.00150847	29.674	72.7176	278.538	24.713	28.2664	5.12522	8.79946	5.5172	16.3228	6.18907
ENSGALG00000000296	0.389464	0.654643	76.433	113.51	91.9649	213.43	50.8795	85.8474	78.2175	87.487	108.138	56.9394	PCNX1
ENSGALG00000000299	0.915808	0.605246	18.8834	6.2076	1.05707	40.4394	19.7865	19.2196	3.91087	9.45805	9.18157	3.71344	PKP1
ENSGALG00000000309	-0.919925	0.70253	0.899212	6.2076	24.3126	5.61658	0	16.657	0	37.044	15.3026	2.47563	LAD1
ENSGALG00000000311	0.643813	0.557189	117.797	103.756	41.2257	240.39	43.8129	106.348	62.574	74.8763	35.7061	70.5553
ENSGALG00000000314	0.359453	0.794956	46.759	20.3964	15.856	73.0156	9.89324	41.0018	16.6212	35.4677	10.2017	25.9941	NEFL
ENSGALG00000000317	0.939495	0.571234	173.548	56.7552	11.0992	338.118	8.47992	103.786	50.8413	89.0634	19.3833	43.3235	NEFM
ENSGALG00000000318	-0.428211	0.599286	956.761	260.719	801.258	736.896	1286.12	800.816	1083.31	878.811	1120.15	1553.46	CSRP1
ENSGALG00000000329	-0.335016	0.626441	263.469	108.19	194.501	142.661	226.131	166.57	214.12	216.747	285.649	295.837	AHCYL1
ENSGALG00000000336	-0.215018	0.80572	43.1622	26.604	43.8683	26.9596	52.2928	52.5335	57.6854	33.1032	39.7868	40.8478	PPP1R12B
ENSGALG00000000349	-0.119164	0.89293	354.289	461.136	459.825	271.843	684.047	297.263	541.656	349.948	436.635	797.152	PSMC5
ENSGALG00000000352	-0.067029	0.940356	72.8361	125.039	131.605	113.455	117.306	123.005	112.438	82.758	83.6543	186.91	TIMM44
ENSGALG00000000357	-0.161334	0.927385	13.4882	29.2644	73.4663	59.5358	8.47992	15.3757	14.6658	108.768	49.9885	17.3294	ADAMDEC1
ENSGALG00000000362	-0.326975	0.740026	89.9212	28.3776	101.479	43.8094	56.5328	78.1596	60.6185	67.7827	145.885	50.7503
ENSGALG00000000364	0.923496	0.503266	33.2708	19.5096	8.45655	52.7959	19.7865	12.8131	12.7103	18.9161	8.1614	17.3294	STC1
ENSGALG00000000367	0.0753922	0.970353	37.7669	25.7172	20.6128	47.1793	1.41332	66.6279	16.6212	24.4333	9.18157	9.9025	ASIC2
ENSGALG00000000374	-0.514412	0.523199	179.842	110.85	255.811	142.661	216.238	189.633	205.321	179.703	330.537	389.911	RNPEP
ENSGALG00000000377	-0.313055	0.613415	506.256	377.777	634.77	267.349	621.861	525.335	622.807	558.025	637.609	648.614	HNRNPM
ENSGALG00000000379	-0.66906	0.553826	94.4172	45.2268	42.2827	88.742	36.7463	80.7222	40.0864	46.5021	88.7552	233.947	ITGB3
ENSGALG00000000390	0.976623	0.474178	44.9606	36.3588	25.3696	83.1255	14.1332	30.7513	21.5098	24.4333	13.2623	13.6159	ENTPD4
ENSGALG00000000396	-0.406138	0.681055	22.4803	47.8872	45.4539	29.2062	49.4662	34.5952	63.5517	33.8914	28.5649	97.7872	METTL2A
ENSGALG00000000397	0.174503	0.761359	178.943	132.133	154.332	181.977	169.598	180.664	116.348	141.871	142.824	142.348	IPO9
ENSGALG00000000401	0.318886	0.752451	71.0377	26.604	36.4689	59.5358	25.4398	53.8148	27.3761	40.1967	21.4237	33.421	RBM15
ENSGALG00000000402	-0.418961	0.589088	55.7511	88.68	68.7094	82.0021	46.6395	73.0344	97.7718	52.8075	97.9367	137.397	LOXL2
ENSGALG00000000404	-0.330177	0.645831	146.571	204.851	309.721	172.991	186.558	161.444	370.555	182.068	262.185	309.453	COPS2
ENSGALG00000000408	-0.0627776	0.950965	169.052	242.096	218.285	75.2622	343.437	149.913	272.783	167.88	228.519	274.794	LSM7
ENSGALG00000000409	-0.333532	0.683068	109.704	291.757	241.012	139.291	241.678	171.695	285.494	172.61	220.358	440.661	CHMP7
ENSGALG00000000410	-0.269331	0.674404	103.409	70.0572	71.8806	82.0021	80.5592	111.474	121.237	96.1569	93.856	68.0797	TLK2
ENSGALG00000000417	-0.0443299	0.982603	18.8834	9.75479	12.1563	7.86322	2.82664	10.2504	9.77718	7.88171	16.3228	9.9025	SLC16A4
ENSGALG00000000419	-1.0534	0.376555	115.998	144.548	155.389	115.702	180.905	165.288	260.073	178.127	245.862	630.047	LAMTOR5
ENSGALG00000000424	-0.476228	0.572944	116.898	318.361	233.612	152.771	251.571	222.947	359.8	181.279	210.156	519.881	CMTM3
ENSGALG00000000428	0.0889105	0.93703	276.957	459.362	621.028	166.251	363.223	142.225	287.449	354.677	330.537	660.992	HINT1Z
ENSGALG00000000430	-0.0587526	0.964041	26.9763	44.34	30.655	61.7824	11.3066	49.9709	28.3538	36.2559	38.7666	29.7075	SPPL2B
ENSGALG00000000433	-0.863297	0.474178	49.4566	25.7172	34.8833	32.5762	67.8393	51.2522	57.6854	37.8322	76.5131	158.44
ENSGALG00000000438	0.406872	0.729406	25.1779	27.4908	10.0421	24.713	19.7865	28.1887	10.7549	20.4925	11.2219	9.9025	ERMP1
ENSGALG00000000441	0.193571	0.927385	25.1779	7.9812	4.22827	22.4663	12.7199	37.1578	1.95544	7.88171	2.04035	14.8538	KCNA10
ENSGALG00000000451	0.95156	0.575662	24.2787	14.1888	8.45655	61.7824	1.41332	7.68783	8.79946	23.6451	5.10087	11.1403	MEIG1
ENSGALG00000000452	0.483648	0.65922	149.269	30.1512	31.7121	39.3161	52.2928	70.4718	44.975	40.9849	30.6052	29.7075	TNFRSF10B
ENSGALG00000000456	-0.703124	0.488854	243.686	339.644	399.572	263.979	501.728	344.671	494.725	298.717	453.978	1255.14	MRPS21
ENSGALG00000000458	0.347237	0.848157	78.2314	27.4908	6.34241	108.962	9.89324	108.911	14.6658	28.3742	10.2017	19.805	TMPRSS9
ENSGALG00000000461	0.707252	0.579768	840.763	125.926	112.578	630.181	165.358	543.273	154.479	217.535	141.804	91.5982	MRC2
ENSGALG00000000466	-1.19977	0.368521	99.8125	79.812	58.6673	70.769	176.665	224.228	257.14	78.029	177.51	375.057	LCK
ENSGALG00000000469	1.13407	0.509949	27.8756	22.17	7.39948	69.6457	19.7865	25.6261	9.77718	23.6451	6.12105	1.23781	ADRA1A
ENSGALG00000000470	-0.589804	0.541857	68.3401	20.3964	50.2107	32.5762	59.3594	62.7839	67.4626	64.63	112.219	39.61	LMNB2
ENSGALG00000000474	-0.736524	0.483135	1239.11	2945.06	2663.28	1734.4	2976.45	1916.83	5256.21	2332.99	2351.5	7400.88	RPL36
ENSGALG00000000476	1.3192	0.509844	42.2629	12.4152	6.87094	86.4954	4.23996	30.7513	1.95544	17.3398	6.12105	4.95125	LRRTM4
ENSGALG00000000478	-0.0111746	0.99627	128.587	34.5852	21.1414	141.538	22.6131	131.974	78.2175	57.5365	43.8675	39.61
ENSGALG00000000498	0.491261	0.767489	36.8677	1.7736	4.75681	35.9461	16.9598	14.0944	15.6435	16.5516	15.3026	6.18907	ACE
ENSGALG00000000504	-1.05268	0.483135	10.7905	30.1512	26.9552	6.7399	15.5465	49.9709	54.7522	11.0344	18.3631	55.7016	ETV7
ENSGALG00000000507	0.514412	0.699169	17.085	11.5284	4.22827	16.8498	15.5465	8.96914	7.82175	7.88171	8.1614	12.3781	CPNE7
ENSGALG00000000510	0.246229	0.751526	63.844	85.1328	87.2081	121.318	113.066	116.599	50.8413	86.6988	58.1499	84.1713	DCAF7
ENSGALG00000000511	-0.84055	0.463422	80.929	83.3592	86.1511	51.6726	130.025	94.8166	118.304	109.556	132.623	318.118	KCTD20
ENSGALG00000000513	-0.28851	0.76604	34.17	81.5856	86.1511	51.6726	103.172	51.2522	95.8164	46.5021	93.856	148.538	ZNF276
ENSGALG00000000516	-0.334865	0.822802	12.589	19.5096	18.4987	2.24663	11.3066	17.9383	22.4875	11.0344	6.12105	24.7563	FANCA
ENSGALG00000000518	-0.437905	0.586495	176.245	258.945	501.579	223.54	325.063	260.105	410.642	271.131	388.686	684.511	KLHL12
ENSGALG00000000523	-0.605964	0.521964	59.348	36.3588	25.3696	24.713	53.7061	33.3139	75.2843	67.7827	65.2912	59.415	STK38
ENSGALG00000000525	-0.00149987	0.999608	66.5417	23.9436	22.1984	46.056	33.9197	35.8765	35.1979	53.5956	46.928	19.805	MAP3K3
ENSGALG00000000528	0.112634	0.943536	17.9842	21.2832	61.8385	8.98654	14.1332	8.96914	25.4207	37.8322	20.4035	23.5184	DBNDD1
ENSGALG00000000529	-1.24951	0.424099	318.321	595.042	759.504	359.461	604.901	515.085	955.231	461.08	926.318	3415.13	LIMD2
ENSGALG00000000533	-0.178369	0.848809	404.645	905.422	850.94	316.775	843.752	416.424	874.08	485.513	710.041	1273.71	SRSF3
ENSGALG00000000535	-0.473664	0.627582	26.9763	43.4532	23.2555	12.3565	18.3732	28.1887	36.1756	46.5021	38.7666	23.5184	ERRFI1
ENSGALG00000000538	-0.738791	0.472533	71.0377	41.6796	120.506	86.4954	111.652	102.504	139.814	100.886	139.764	237.66	RNF113A
ENSGALG00000000540	0.131274	0.9259	30.5732	50.5476	115.22	30.3296	151.225	23.0635	68.4403	48.8666	74.4727	129.97	GAS8
ENSGALG00000000541	-0.0230357	0.984025	115.099	211.945	347.775	110.085	206.345	158.882	242.474	163.94	275.447	168.343	ZC3H11A
ENSGALG00000000542	-0.442756	0.622748	345.297	694.364	648.511	357.215	693.94	360.047	716.667	408.273	608.024	1631.44	ZNF593
ENSGALG00000000544	-1.04313	0.442065	40.4645	83.3592	73.9948	38.1928	87.6258	93.5353	174.034	48.0784	137.724	214.142	RAB44
ENSGALG00000000550	-0.341155	0.57636	167.253	144.548	197.143	123.565	144.159	156.319	211.187	155.27	196.894	267.368	STRADA
ENSGALG00000000551	0.144905	0.886564	26.0771	43.4532	58.6673	31.4529	40.9863	23.0635	28.3538	40.9849	49.9885	39.61	C26H6orf89
ENSGALG00000000558	1.18048	0.500693	73.7354	45.2268	10.5707	144.908	15.5465	55.0961	13.6881	41.7731	6.12105	11.1403	SLC1A6
ENSGALG00000000564	-0.0270986	0.982015	42.2629	72.7176	57.0817	32.5762	79.1459	65.3466	37.1533	72.5118	60.1903	53.226	CCDC47
ENSGALG00000000568	0.404225	0.814723	86.3243	22.17	3.69974	31.4529	7.0666	42.2831	14.6658	25.2215	6.12105	25.9941	LGR6
ENSGALG00000000573	0.987023	0.442065	120.494	191.549	161.731	374.065	98.9324	133.256	81.1506	122.167	64.271	76.7444	PER3
ENSGALG00000000576	0.210538	0.855266	88.1227	33.6984	28.5408	20.2197	25.4398	42.2831	34.2201	24.4333	27.5447	42.0856	RRNAD1
ENSGALG00000000577	-0.625884	0.503266	81.8283	49.6608	50.2107	31.4529	62.1861	90.9727	109.504	81.1816	103.038	39.61	RANBP3
ENSGALG00000000579	-0.891756	0.442065	260.771	153.416	335.091	283.076	388.663	321.608	474.193	391.721	421.332	1027.38	VAMP3
ENSGALG00000000581	-0.463793	0.543732	89.9212	136.567	209.828	115.702	209.171	169.132	211.187	145.812	293.81	230.233	DDX42
ENSGALG00000000583	-0.655737	0.543986	73.7354	15.9624	47.0395	24.713	52.2928	71.7531	30.3093	54.3838	73.4526	107.69	SOX13
ENSGALG00000000584	0.656465	0.746011	58.4488	2.6604	17.4416	10.1099	7.0666	17.9383	4.88859	27.586	10.2017	0
ENSGALG00000000585	0.230753	0.882855	55.7511	24.8304	7.39948	50.5493	11.3066	51.2522	12.7103	13.3989	28.5649	22.2806	MYL4
ENSGALG00000000589	-0.646396	0.599286	23.3795	152.53	140.062	40.4394	91.8658	94.8166	120.259	35.4677	137.724	315.642	BTN1A1
ENSGALG00000000593	0.989676	0.654152	14.3874	17.736	2.11414	50.5493	1.41332	19.2196	7.82175	14.9753	0	1.23781
ENSGALG00000000596	-0.222525	0.761359	111.502	137.454	216.17	146.031	121.545	131.974	223.897	113.497	157.107	231.471	CDC27
ENSGALG00000000599	-0.126923	0.923053	32.3716	7.0944	34.3547	23.5897	39.5729	35.8765	39.1087	18.9161	35.7061	19.805	MARCH2
ENSGALG00000000603	-0.451583	0.541857	251.779	127.699	216.699	176.361	196.451	187.071	228.786	176.55	341.758	392.387	KANSL1
ENSGALG00000000604	0.591227	0.767463	24.2787	7.9812	3.17121	65.1524	7.0666	16.657	8.79946	29.9505	15.3026	0
ENSGALG00000000606	-0.231422	0.7522	144.773	158.737	155.918	128.058	197.865	140.944	147.635	143.447	161.188	329.258	ARL8A
ENSGALG00000000608	0.131986	0.965	16.1858	42.5664	265.853	12.3565	8.47992	21.7822	22.4875	189.161	72.4324	9.9025	CDH1
ENSGALG00000000611	-0.794098	0.502198	30.5732	23.9436	23.2555	12.3565	8.47992	33.3139	46.9305	38.6204	36.7263	17.3294	PPP1R15B
ENSGALG00000000613	-0.236172	0.77325	500.861	158.737	456.654	212.307	544.128	358.765	513.302	457.927	500.906	373.82	RAB11B
ENSGALG00000000615	-0.411299	0.541857	131.285	138.341	123.148	137.045	155.465	172.976	162.301	125.319	159.147	292.124	SNRNP40
ENSGALG00000000616	0.0125615	0.998633	0	51.4344	194.501	6.7399	18.3732	12.8131	29.3315	182.068	39.7868	4.95125	ELF3
ENSGALG00000000618	-0.587882	0.500968	91.7196	70.0572	65.5382	61.7824	117.306	73.0344	123.192	85.9107	138.744	188.148	ZCCHC17
ENSGALG00000000619	0.620009	0.721458	52.1543	15.0756	5.81388	29.2062	16.9598	39.7205	23.4652	10.2462	3.06052	1.23781	ANGPTL4
ENSGALG00000000621	-0.27193	0.833116	231.997	29.2644	112.049	60.6591	289.731	185.789	152.524	202.56	276.467	54.4638	KANK3
ENSGALG00000000625	-0.16819	0.85236	92.6188	34.5852	44.3969	44.9327	70.666	61.5026	55.7299	54.3838	59.1701	91.5982	MAPT
ENSGALG00000000627	-0.443389	0.523199	86.3243	71.8308	95.1362	85.3721	52.2928	97.3792	113.415	83.5462	113.239	127.495	DNAJC11
ENSGALG00000000629	-0.419413	0.655375	85.4251	101.095	195.029	129.181	148.399	67.9092	207.276	103.25	147.925	356.49
ENSGALG00000000630	1.25156	0.45781	216.71	78.0384	31.7121	82.0021	35.333	53.8148	50.8413	44.9258	25.5044	11.1403	HAS3
ENSGALG00000000632	0.331572	0.694198	158.261	78.0384	76.1089	51.6726	60.7727	56.3774	70.3957	52.0193	61.2105	99.025	CHTF8
ENSGALG00000000636	-0.257112	0.759818	32.3716	35.472	54.439	30.3296	39.5729	28.1887	52.7968	46.5021	57.1298	45.7991	MDM4
ENSGALG00000000637	0.22876	0.797677	165.455	64.7364	76.1089	143.785	63.5994	87.1287	81.1506	80.3935	59.1701	131.208	ZBTB48
ENSGALG00000000638	-0.30476	0.700073	132.184	100.208	94.0791	85.3721	115.892	78.1596	130.037	90.6397	106.098	247.563	UTP4
ENSGALG00000000639	-0.0852013	0.96554	26.9763	10.6416	7.39948	22.4663	2.82664	29.47	11.7326	19.7043	4.0807	9.9025	LRRN2
ENSGALG00000000643	0.0620586	0.970666	19.7827	17.736	31.7121	3.36995	16.9598	12.8131	23.4652	10.2462	25.5044	14.8538	ANKS3
ENSGALG00000000645	0.6565	0.783218	5.39527	7.0944	68.1809	2.24663	1.41332	1.28131	1.95544	31.5268	15.3026	3.71344
ENSGALG00000000650	-0.668802	0.517237	100.712	212.832	205.071	159.511	158.292	137.1	265.939	141.083	172.409	615.193	NIP7
ENSGALG00000000652	-0.872306	0.482553	110.603	81.5856	168.602	51.6726	171.012	88.41	165.234	132.413	168.329	514.93	ACOT7
ENSGALG00000000653	1.48597	0.479026	27.8756	15.9624	5.28534	28.0829	4.23996	15.3757	1.95544	4.72903	6.12105	1.23781	CNTN2
ENSGALG00000000654	0.542748	0.69258	41.3637	25.7172	5.28534	76.3856	28.2664	51.2522	23.4652	18.1279	11.2219	17.3294	TMED6
ENSGALG00000000657	0.116051	0.909769	47.6582	81.5856	104.121	46.056	94.6924	49.9709	63.5517	42.5612	94.8762	95.3116	TERF2
ENSGALG00000000660	-0.296543	0.693267	188.834	201.303	204.014	104.468	285.491	167.851	251.274	178.127	221.378	389.911	CYB5B
ENSGALG00000000667	0.771421	0.479026	86.3243	24.8304	50.7393	58.4125	63.5994	35.8765	43.0196	39.4086	28.5649	18.5672	EDN2
ENSGALG00000000668	-0.507966	0.558054	73.7354	101.095	191.858	65.1524	128.612	84.5661	177.945	122.955	189.752	224.044	RBBP5
ENSGALG00000000669	-0.141991	0.902959	101.611	25.7172	32.7691	32.5762	80.5592	69.1905	38.131	55.172	66.3113	71.7932
ENSGALG00000000672	-0.144728	0.886729	196.028	46.1136	61.8385	89.8654	73.4926	126.849	97.7718	97.7332	85.6946	108.928	SCMH1
ENSGALG00000000674	0.0211473	0.983433	240.989	93.1139	150.104	184.224	233.198	172.976	160.346	210.442	206.075	136.159	MYO1D
ENSGALG00000000678	-0.493175	0.548367	114.2	227.907	199.257	77.5089	309.517	207.571	293.315	251.427	281.568	271.081	CITED4
ENSGALG00000000681	-0.361339	0.715685	39.5653	41.6796	70.295	15.7264	36.7463	23.0635	51.8191	54.3838	64.271	70.5553	PAK1
ENSGALG00000000684	0.000393772	0.999796	34.17	1.7736	4.75681	12.3565	9.89324	16.657	7.82175	6.30537	10.2017	22.2806	KLHDC8A
ENSGALG00000000685	-0.551249	0.512734	95.3164	52.3212	130.019	50.5493	101.759	110.192	174.034	105.615	131.602	110.165	MAP3K14
ENSGALG00000000690	0.395082	0.812546	17.9842	35.472	12.6848	88.742	5.65328	57.6587	17.5989	26.0097	6.12105	14.8538	GDPD4
ENSGALG00000000692	1.07652	0.520217	167.253	15.0756	15.3275	52.7959	8.47992	47.4083	12.7103	18.9161	24.4842	19.805	CDK18
ENSGALG00000000693	-0.426976	0.604195	205.02	241.209	344.076	185.347	315.17	228.072	458.55	145.024	328.496	576.821	NOB1
ENSGALG00000000695	0.621312	0.572624	70.1385	12.4152	25.3696	39.3161	42.3996	20.5009	24.443	17.3398	34.6859	25.9941	MFSD4A
ENSGALG00000000699	0.370998	0.706141	779.616	181.794	153.275	367.325	176.665	418.987	184.789	220.688	239.741	219.093	WWP2
ENSGALG00000000707	-0.181942	0.817848	222.105	256.285	424.941	214.554	346.263	203.728	476.149	226.993	306.052	449.326	PSMD7
ENSGALG00000000708	-0.509228	0.548185	602.472	651.798	757.918	757.116	1611.18	1067.33	1639.63	514.676	1550.67	1459.38	NUCKS1
ENSGALG00000000712	-0.369986	0.579629	111.502	101.982	137.947	93.2353	197.865	142.225	208.254	133.201	171.389	173.294	RAB29
ENSGALG00000000713	0.0437712	0.945095	499.062	416.796	433.927	472.916	600.661	436.925	410.642	382.263	564.156	555.778	ZFHX3
ENSGALG00000000719	-0.697901	0.497397	1863.17	2446.68	3825	2142.17	4714.83	2410.13	4096.64	2598.6	4968.25	10245.4	RPL22
ENSGALG00000000720	-1.01259	0.204384	130.386	133.02	135.305	95.4819	221.891	372.86	358.823	216.747	204.035	289.648
ENSGALG00000000721	0.131473	0.925063	24.2787	20.3964	25.8982	13.4798	19.7865	10.2504	22.4875	22.857	32.6456	6.18907	SLC41A1
ENSGALG00000000722	1.65525	0.474178	96.2156	14.1888	2.64267	82.0021	8.47992	35.8765	1.95544	14.1871	3.06052	9.9025
ENSGALG00000000723	-0.122307	0.867414	227.501	156.077	201.372	105.592	268.531	181.945	255.184	183.644	208.116	214.142	STX12
ENSGALG00000000724	-0.138684	0.858088	75.5338	152.53	156.975	83.1255	83.3859	108.911	135.903	111.92	135.683	117.592	PM20D1
ENSGALG00000000726	-0.139853	0.839102	234.694	252.738	360.989	204.444	197.865	211.415	372.511	210.442	300.951	285.935	ELAVL1
ENSGALG00000000729	0.551523	0.509844	192.431	280.229	236.783	427.984	141.332	201.165	179.9	158.422	105.078	228.995	PPP1R8
ENSGALG00000000731	-0.133338	0.934725	18.8834	8.868	5.81388	35.9461	33.9197	29.47	14.6658	22.857	9.18157	35.8966	THEMIS2
ENSGALG00000000734	-0.0879761	0.919892	141.176	195.096	232.555	104.468	202.105	125.568	195.544	167.88	145.885	297.075	RPA2
ENSGALG00000000736	-0.419965	0.635313	133.083	104.642	142.704	110.085	158.292	98.6605	148.613	77.2408	174.45	370.106	MATK
ENSGALG00000000737	-0.176662	0.846672	41.3637	36.3588	25.3696	58.4125	33.9197	58.94	32.2647	49.6548	34.6859	44.5613	SMPDL3B
ENSGALG00000000740	-0.715649	0.483135	62.0456	65.6232	97.7788	47.1793	57.9461	64.0653	158.39	52.8075	112.219	158.44	APBA3
ENSGALG00000000745	0.893783	0.571234	80.0298	30.1512	29.0694	134.798	9.89324	71.7531	15.6435	49.6548	7.14122	8.66469	SLC26A9
ENSGALG00000000747	-0.00715803	0.996714	37.7669	22.17	53.9105	12.3565	32.5063	37.1578	33.2424	28.3742	38.7666	23.5184
ENSGALG00000000748	-0.0452162	0.980672	19.7827	36.3588	137.947	17.9731	42.3996	29.47	47.9082	110.344	26.5245	49.5125	TJP3
ENSGALG00000000751	-0.387518	0.579241	416.335	311.267	484.666	367.325	592.181	422.831	437.04	429.553	594.762	956.829	ARNT
ENSGALG00000000755	0.568677	0.635987	26.9763	8.868	15.856	32.5762	25.4398	21.7822	13.6881	16.5516	16.3228	4.95125	ACER3
ENSGALG00000000761	0.596084	0.627611	56.6503	69.1704	129.491	65.1524	16.9598	38.4392	13.6881	83.5462	69.3719	18.5672	TSKU
ENSGALG00000000764	-0.708801	0.483135	176.245	280.229	359.403	195.457	371.703	288.294	325.58	319.998	361.142	966.732	SSR2
ENSGALG00000000769	-0.473295	0.704924	17.9842	7.9812	22.727	4.49327	21.1998	12.8131	35.1979	16.5516	20.4035	18.5672	RAB7B
ENSGALG00000000775	-1.35305	0.0654273	540.426	1130.67	1085.61	541.439	1257.85	3354.46	2560.64	1149.15	1593.51	2981.89	CTSS
ENSGALG00000000776	-0.153399	0.863646	62.0456	42.5664	56.0246	88.742	98.9324	80.7222	100.705	44.9258	64.271	95.3116	BRPF3
ENSGALG00000000777	-0.274407	0.607288	134.882	127.699	137.419	158.388	128.612	156.319	175.989	135.565	162.208	201.764	EYA3
ENSGALG00000000783	-0.790231	0.622646	6.29448	12.4152	7.92801	17.9731	2.82664	38.4392	6.84403	13.3989	21.4237	2.47563	PTAFR
ENSGALG00000000784	0.266092	0.776414	328.212	107.303	108.878	271.843	131.439	262.668	138.836	174.186	107.118	105.214	PIP5K1C
ENSGALG00000000785	-0.366676	0.718955	21.5811	23.0568	47.0395	17.9731	33.9197	17.9383	40.0864	43.3494	26.5245	58.1772	HYAL1
ENSGALG00000000787	-0.507454	0.5338	178.943	206.624	274.309	103.345	252.984	222.947	265.939	171.821	336.658	449.326	DHX38
ENSGALG00000000790	-0.313582	0.674801	205.02	245.643	211.414	88.742	267.117	175.539	312.87	231.722	201.995	342.874	DNAJC8
ENSGALG00000000791	-0.0353806	0.974728	93.518	78.9252	104.65	52.7959	36.7463	88.41	101.683	51.2311	74.4727	63.1285
ENSGALG00000000793	-1.08915	0.370241	249.082	180.907	313.421	212.307	219.065	289.575	424.33	274.284	420.312	1094.23	VPS72
ENSGALG00000000795	0.472676	0.658978	66.5417	66.51	278.009	76.3856	308.104	83.2848	93.861	83.5462	117.32	195.574	MFSD12
ENSGALG00000000802	0.000384381	0.999796	113.301	180.907	169.659	102.222	149.812	79.4409	165.234	70.9354	107.118	294.6	DHODH
ENSGALG00000000808	0.981222	0.600503	16.1858	20.3964	2.64267	83.1255	1.41332	15.3757	6.84403	23.6451	4.0807	12.3781
ENSGALG00000000811	-0.319377	0.600312	224.803	215.492	292.808	156.141	312.344	244.729	358.823	254.579	288.709	352.777	IST1
ENSGALG00000000812	-0.30138	0.696029	1641.96	3309.54	2216.14	1125.56	3083.86	1768.2	3919.67	2280.97	2226.02	3824.84	OAZ1
ENSGALG00000000814	0.119728	0.873698	377.669	480.645	606.757	262.856	507.382	299.825	604.23	343.643	408.07	402.289	HNRNPR
ENSGALG00000000816	-0.447344	0.598778	46.759	34.5852	67.6524	34.8228	19.7865	52.5335	57.6854	52.0193	48.9684	70.5553
ENSGALG00000000817	0.0953537	0.919901	93.518	175.586	276.423	133.675	211.998	126.849	208.254	102.462	158.127	240.136	ZNF821
ENSGALG00000000824	0.437812	0.698948	33.2708	21.2832	15.856	26.9596	59.3594	26.9074	11.7326	18.1279	16.3228	42.0856
ENSGALG00000000830	0.603909	0.536093	202.323	128.586	72.4092	314.529	77.7326	131.974	112.438	124.531	79.5736	74.2688	EMSY
ENSGALG00000000835	-0.683102	0.503266	41.3637	31.9248	33.2977	16.8498	39.5729	62.7839	32.2647	45.7139	36.7263	85.4091	PLEKHJ1
ENSGALG00000000836	-0.788236	0.465577	133.983	157.85	301.793	184.224	190.798	220.384	352.956	148.176	352.98	601.577	RFX5
ENSGALG00000000838	0.0886903	0.946454	13.4882	38.1324	11.6278	39.3161	26.8531	23.0635	25.4207	34.6795	18.3631	18.5672	THAP12
ENSGALG00000000839	2.69654	0.335931	42.2629	14.1888	2.11414	66.2757	9.89324	7.68783	0.977718	9.45805	0	2.47563	WNT11
ENSGALG00000000843	0.175921	0.813832	101.611	105.529	159.089	171.867	227.544	165.288	134.925	111.92	160.167	103.976	DOT1L
ENSGALG00000000845	-0.50243	0.52898	37.7669	37.2456	41.2257	24.713	36.7463	38.4392	59.6408	45.7139	59.1701	49.5125	UVRAG
ENSGALG00000000847	0.533952	0.462979	155.564	207.511	190.272	237.02	200.691	120.443	163.279	119.802	148.945	131.208	GARNL3
ENSGALG00000000848	-0.0429697	0.95957	162.757	200.417	248.411	134.798	192.211	116.599	239.541	188.373	178.531	245.087	AP1G1
ENSGALG00000000853	0.564905	0.552814	42.2629	116.171	172.302	89.8654	134.265	57.6587	66.4848	60.6892	54.0692	137.397	SLC2A8
ENSGALG00000000855	-0.213215	0.828621	51.2551	150.756	117.863	77.5089	83.3859	94.8166	112.438	49.6548	100.997	201.764	ZMPSTE24
ENSGALG00000000856	-0.281108	0.666218	105.208	82.4724	133.191	123.565	86.2125	111.474	124.17	93.0042	141.804	177.007	EIF2D
ENSGALG00000000857	-0.555639	0.490501	147.471	78.9252	133.719	86.4954	178.078	184.508	145.68	144.235	201.995	241.374	NMT1
ENSGALG00000000862	0.127666	0.888517	53.0535	31.9248	38.0545	50.5493	36.7463	28.1887	44.975	32.315	45.9078	40.8478	RLF
ENSGALG00000000863	0.710684	0.601026	13.4882	16.8492	26.4267	5.61658	33.9197	10.2504	16.6212	17.3398	10.2017	3.71344	DYRK3
ENSGALG00000000864	0.185577	0.854268	70.1385	218.153	216.17	82.0021	132.852	75.597	194.566	80.3935	116.3	167.105	FBXW2
ENSGALG00000000866	0.085986	0.936329	88.1227	82.4724	206.128	80.8788	115.892	94.8166	62.574	192.314	114.26	76.7444	SELENBP1
ENSGALG00000000868	-0.356327	0.7522	41.3637	64.7364	93.5505	39.3161	80.5592	60.2213	60.6185	29.1623	59.1701	201.764	RNF121
ENSGALG00000000870	-0.0742375	0.954772	102.51	63.8496	34.8833	76.3856	35.333	140.944	55.7299	57.5365	25.5044	50.7503	DCAKD
ENSGALG00000000875	-0.140967	0.916853	20.6819	38.1324	38.583	13.4798	12.7199	15.3757	29.3315	33.8914	43.8675	14.8538	PHLPP2
ENSGALG00000000881	-0.540548	0.577938	49.4566	20.3964	26.4267	26.9596	15.5465	39.7205	37.1533	23.6451	49.9885	53.226	GPATCH3
ENSGALG00000000883	-0.729683	0.472533	269.763	72.7176	127.905	146.031	284.077	342.108	272.783	307.387	334.617	232.709	MAPKAPK2
ENSGALG00000000884	0.242695	0.793266	82.7275	46.1136	48.6251	32.5762	48.0529	43.5644	45.9528	35.4677	67.3315	25.9941	CXXC5
ENSGALG00000000887	0.441963	0.741751	80.929	29.2644	26.4267	83.1255	15.5465	83.2848	26.3984	30.7387	11.2219	22.2806	NR0B2
ENSGALG00000000891	-0.51451	0.618671	36.8677	31.9248	41.2257	17.9731	39.5729	25.6261	41.0642	25.2215	44.8877	103.976	NSUN5
ENSGALG00000000893	1.7551	0.299634	86.3243	200.417	140.062	326.885	19.7865	83.2848	21.5098	70.1472	35.7061	18.5672	TAT
ENSGALG00000000894	0.633187	0.644515	44.9606	20.3964	18.4987	52.7959	4.23996	29.47	12.7103	28.3742	9.18157	11.1403	APCDD1
ENSGALG00000000895	-0.580656	0.500693	293.143	283.776	374.202	132.551	425.409	311.357	508.413	331.032	440.715	665.943	NUDC
ENSGALG00000000901	1.30491	0.541857	21.5811	34.5852	3.17121	69.6457	2.82664	21.7822	8.79946	20.4925	2.04035	0	CHST4
ENSGALG00000000903	0.584615	0.518701	223.904	340.531	404.857	153.894	554.021	143.506	358.823	216.747	223.418	174.532	TERF2IP
ENSGALG00000000905	-0.819542	0.442065	369.576	280.229	507.393	347.105	628.927	515.085	722.534	517.829	655.972	1352.93	PSMB4
ENSGALG00000000906	0.818752	0.565089	48.5574	41.6796	23.784	110.085	21.1998	69.1905	7.82175	37.8322	13.2623	11.1403	RALGPS1
ENSGALG00000000907	-0.243668	0.717727	820.98	847.78	1205.06	635.797	1387.88	911.008	1268.1	796.841	1144.64	1678.47	KARS
ENSGALG00000000908	0.403716	0.535066	101.611	130.36	154.332	121.318	101.759	71.7531	80.1729	110.344	99.9771	99.025	ADAT1
ENSGALG00000000913	0.990295	0.560517	28.7748	8.868	3.69974	44.9327	24.0264	24.3448	11.7326	13.3989	2.04035	3.71344	CHST6
ENSGALG00000000918	0.864413	0.694478	1.79842	14.1888	40.1686	8.98654	8.47992	0	0	10.2462	13.2623	17.3294
ENSGALG00000000919	-0.19877	0.94916	37.7669	607.458	1414.36	96.6053	52.2928	90.9727	67.4626	1617.33	664.134	95.3116	PIGR
ENSGALG00000000920	-0.00387153	0.999608	7.19369	8.868	179.702	19.0964	4.23996	14.0944	8.79946	130.048	41.8272	25.9941	CGN
ENSGALG00000000927	0.312494	0.685577	76.433	141.001	188.158	84.2488	178.078	121.724	142.747	99.3096	99.9771	74.2688	ANGPTL2
ENSGALG00000000934	0.00861529	0.995719	43.1622	68.2836	34.8833	64.0291	35.333	53.8148	38.131	44.9258	45.9078	61.8907	ZBTB43
ENSGALG00000000943	-0.00858253	0.994435	68.3401	56.7552	58.1388	58.4125	57.9461	44.8457	65.5071	70.1472	58.1499	61.8907	WDTC1
ENSGALG00000000944	-0.683737	0.536093	107.006	184.454	235.726	130.305	306.69	157.601	258.118	150.541	179.551	803.341	SUPT4H1
ENSGALG00000000946	-0.55449	0.522996	218.508	222.587	301.264	176.361	325.063	221.666	361.756	218.323	308.093	717.932	PFDN1
ENSGALG00000000949	-0.0341457	0.985403	43.1622	9.75479	15.856	13.4798	14.1332	43.5644	8.79946	11.8226	12.2421	23.5184	HBEGF
ENSGALG00000000950	0.120907	0.898567	99.8125	178.247	150.632	108.962	93.2791	69.1905	103.638	89.8515	103.038	216.617	MVB12B
ENSGALG00000000955	-0.330341	0.669425	107.905	39.906	58.1388	55.0425	74.9059	61.5026	89.9501	70.9354	91.8157	107.69	TMEM222
ENSGALG00000000962	-1.01476	0.465577	31.4724	11.5284	22.727	22.4663	40.9863	26.9074	52.7968	35.4677	36.7263	107.69	PUS3
ENSGALG00000000966	0.151745	0.912759	14.3874	15.9624	30.655	24.713	38.1596	35.8765	7.82175	33.1032	19.3833	14.8538
ENSGALG00000000972	0.121201	0.860518	109.704	151.643	157.503	123.565	155.465	130.693	132.97	89.8515	115.28	174.532	PBX3
ENSGALG00000000975	-0.0990708	0.911571	111.502	94.8875	82.4513	55.0425	132.852	78.1596	132.97	96.9451	71.4122	129.97	C1orf174
ENSGALG00000000977	-0.109845	0.914549	44.9606	53.208	65.0097	24.713	60.7727	70.4718	72.3512	34.6795	49.9885	42.0856	MAPKAP1
ENSGALG00000000978	0.0492921	0.96715	30.5732	40.7928	82.9799	24.713	39.5729	47.4083	28.3538	52.0193	45.9078	39.61	CEP104
ENSGALG00000000980	-0.0758915	0.945172	37.7669	104.642	110.464	40.4394	87.6258	56.3774	82.1283	51.2311	90.7955	122.543
ENSGALG00000000988	-0.69102	0.465577	147.471	172.039	183.93	114.578	284.077	207.571	266.917	220.688	279.528	480.271	EFTUD2
ENSGALG00000000990	0.217171	0.810098	399.25	908.083	1543.32	445.957	695.353	494.584	964.03	465.021	712.082	800.865	SRSF6
ENSGALG00000000991	-0.3943	0.587077	117.797	155.19	199.257	97.7286	176.665	128.131	188.7	160.787	189.752	315.642	TAF12
ENSGALG00000000993	-0.0720933	0.918608	140.277	211.945	300.207	207.814	196.451	230.635	251.274	208.865	194.853	227.758	GAPVD1
ENSGALG00000000994	-0.96055	0.579722	16.1858	4.434	21.6699	19.0964	2.82664	2.56261	29.3315	15.7634	7.14122	71.7932
ENSGALG00000000996	-0.709876	0.467784	193.33	86.9064	137.947	188.717	281.251	288.294	307.004	172.61	398.888	282.221
ENSGALG00000000997	0.163368	0.923067	80.929	7.0944	21.6699	48.3026	18.3732	65.3466	43.9973	22.0688	15.3026	11.1403	GJC1
ENSGALG00000000998	-0.385966	0.60611	124.091	109.963	158.032	82.0021	117.306	98.6605	156.435	108.768	147.925	263.654	MTFR1L
ENSGALG00000000999	0.0651069	0.972988	44.9606	10.6416	13.7419	10.1099	9.89324	24.3448	2.93315	12.6107	26.5245	19.805	ZNF319
ENSGALG00000001000	-0.128224	0.897444	963.955	1410.01	2047.54	654.894	3042.88	2014.21	2313.28	1172.8	1648.6	1724.27	HSPA5
ENSGALG00000001003	0.602599	0.600685	111.502	54.9816	29.5979	135.921	36.7463	99.9418	40.0864	49.6548	34.6859	18.5672	SELENON
ENSGALG00000001006	-0.123373	0.925128	47.6582	21.2832	28.5408	41.5627	5.65328	25.6261	39.1087	34.6795	31.6254	27.2319	TP73
ENSGALG00000001013	-0.789985	0.450374	99.8125	85.1328	116.278	73.0156	110.239	103.786	162.301	102.462	183.631	287.173	PPP6C
ENSGALG00000001014	-0.0542255	0.961573	54.8519	84.246	76.6375	29.2062	50.8795	39.7205	69.418	45.7139	54.0692	100.263	ARPC5L
ENSGALG00000001017	0.273515	0.819477	25.1779	119.718	103.064	33.6995	60.7727	41.0018	86.0392	21.2806	51.0087	85.4091	WRAP73
ENSGALG00000001019	-0.471613	0.603845	120.494	41.6796	68.1809	60.6591	113.066	78.1596	71.3734	81.9698	120.381	207.953	BTBD2
ENSGALG00000001022	-0.323423	0.685217	68.3401	86.0196	96.7218	69.6457	114.479	67.9092	113.415	78.8171	86.7148	198.05	CCDC43
ENSGALG00000001024	-0.297316	0.677528	550.318	500.155	695.551	298.802	904.525	486.896	890.701	588.764	755.949	901.128	TPRG1L
ENSGALG00000001025	0.900569	0.497066	98.0141	60.3024	38.583	180.854	24.0264	39.7205	43.0196	74.0881	38.7666	18.5672	GOLGA1
ENSGALG00000001034	-0.342901	0.695223	52.1543	46.1136	72.4092	24.713	69.2527	39.7205	67.4626	74.0881	51.0087	103.976	AAR2
ENSGALG00000001036	0.423163	0.602413	62.9448	191.549	114.163	113.455	125.785	64.0653	85.0615	59.901	111.199	133.684	ELAC2
ENSGALG00000001037	0.29025	0.83278	36.8677	31.9248	14.2704	65.1524	11.3066	32.0326	28.3538	38.6204	24.4842	6.18907	SCAI
ENSGALG00000001038	-0.260642	0.797224	117.797	24.8304	60.2529	40.4394	128.612	92.254	100.705	94.5805	80.5938	75.5066	MAN1C1
ENSGALG00000001042	-0.228235	0.854268	35.9685	27.4908	31.7121	7.86322	46.6395	39.7205	24.443	26.7978	64.271	19.805	MTMR4
ENSGALG00000001043	-0.463467	0.532678	101.611	63.8496	125.791	107.838	149.812	128.131	154.479	105.615	196.894	170.818	REXO1
ENSGALG00000001046	-0.0666072	0.925029	310.228	181.794	227.27	368.448	306.69	334.421	262.028	264.037	275.447	323.069	DLGAP4
ENSGALG00000001048	-0.718248	0.494349	54.8519	39.0192	125.263	40.4394	87.6258	78.1596	68.4403	117.438	164.248	144.824	OLFML2A
ENSGALG00000001049	-0.440162	0.585093	101.611	133.02	214.056	96.6053	268.531	160.163	269.85	156.846	206.075	310.691
ENSGALG00000001051	0.0416081	0.969706	61.1464	31.038	35.9403	57.2892	57.9461	53.8148	46.9305	66.9946	35.7061	30.9453	LDLRAP1
ENSGALG00000001054	-0.529409	0.545889	183.439	180.907	301.264	78.6322	320.824	220.384	327.536	209.654	327.476	453.04	C20H20ORF24
ENSGALG00000001055	0.208073	0.706982	118.696	126.812	140.59	146.031	176.665	108.911	139.814	122.167	112.219	128.733	NSF
ENSGALG00000001058	0.390592	0.754369	152.866	40.7928	60.7814	48.3026	29.6797	101.223	16.6212	58.3247	25.5044	53.226	ARHGEF16
ENSGALG00000001062	0.520283	0.757628	9.89133	9.75479	25.3696	34.8228	2.82664	8.96914	1.95544	12.6107	11.2219	23.5184	GGT7
ENSGALG00000001067	-0.650242	0.48464	186.137	239.436	288.58	232.527	429.649	295.981	475.171	202.56	514.168	670.895	TMEM57
ENSGALG00000001073	0.110378	0.96994	8.99212	11.5284	7.39948	25.8363	0	32.0326	1.95544	11.0344	5.10087	0	NR6A1
ENSGALG00000001076	-0.522933	0.569175	63.844	21.2832	49.1537	37.0695	45.2262	34.5952	66.4848	57.5365	54.0692	99.025	LIMK1
ENSGALG00000001079	0.961526	0.497066	24.2787	41.6796	10.0421	62.9057	16.9598	24.3448	18.5766	15.7634	11.2219	9.9025	WNT3
ENSGALG00000001080	-0.539625	0.633222	198.726	16.8492	118.392	49.4259	128.612	192.196	129.059	151.329	206.075	65.6041	NR5A1
ENSGALG00000001081	0.287737	0.868379	15.2866	17.736	7.39948	23.5897	4.23996	10.2504	2.93315	26.0097	5.10087	11.1403	TTC34
ENSGALG00000001084	1.11139	0.555116	81.8283	8.868	8.98508	99.9752	18.3732	51.2522	1.95544	21.2806	2.04035	24.7563	ATP8B3
ENSGALG00000001091	-0.694075	0.519103	32.3716	28.3776	66.0668	14.6031	25.4398	34.5952	50.8413	59.901	47.9482	80.4578	C1orf116
ENSGALG00000001093	0.0349371	0.975169	553.914	142.775	217.228	234.773	268.531	429.237	252.251	237.24	209.136	256.227	TCF3
ENSGALG00000001094	-0.80152	0.641579	3.59685	4.434	18.4987	2.24663	8.47992	12.8131	12.7103	8.66988	29.5851	2.47563	ADGRD2
ENSGALG00000001096	-0.327791	0.742147	158.261	458.475	340.905	174.114	414.103	185.789	363.711	256.156	283.608	851.615	UQCR11
ENSGALG00000001097	1.0489	0.543986	59.348	18.6228	4.75681	99.9752	5.65328	35.8765	9.77718	26.0097	8.1614	11.1403	WNT9B
ENSGALG00000001099	0.0848012	0.918563	548.519	385.758	338.79	796.432	764.606	550.961	600.319	331.82	580.479	606.528	ANKHD1
ENSGALG00000001101	0.0286452	0.980206	97.1149	55.8684	101.479	38.1928	108.826	60.2213	81.1506	83.5462	98.9569	69.3175	MBD3
ENSGALG00000001103	-0.499778	0.526284	423.529	347.625	474.624	261.733	678.393	453.582	646.272	473.691	497.845	1018.72	PSMB7
ENSGALG00000001106	-0.127364	0.944854	57.5495	9.75479	6.87094	24.713	11.3066	52.5335	24.443	18.9161	5.10087	19.805
ENSGALG00000001107	-0.357786	0.624003	89.9212	154.303	130.019	85.3721	186.558	115.317	227.808	129.26	142.824	211.666	GOSR2
ENSGALG00000001109	0.235857	0.864355	114.2	45.2268	25.3696	168.498	24.0264	119.161	82.1283	44.1376	42.8473	32.1831	GTSF1
ENSGALG00000001110	-0.0409808	0.979429	19.7827	13.302	16.9131	25.8363	9.89324	14.0944	15.6435	28.3742	11.2219	18.5672
ENSGALG00000001111	0.766768	0.626143	62.0456	44.34	293.865	105.592	18.3732	37.1578	13.6881	171.821	75.4929	9.9025
ENSGALG00000001117	-0.616968	0.490126	49.4566	37.2456	43.8683	21.343	49.4662	49.9709	69.418	53.5956	76.5131	59.415	PFKFB2
ENSGALG00000001118	-0.14949	0.810098	240.989	402.607	289.637	217.923	305.277	304.951	403.798	253.003	332.577	321.831	NEK6
ENSGALG00000001121	-0.381449	0.66706	143.874	47.0004	88.7937	59.5358	56.5328	56.3774	116.348	111.92	157.107	74.2688	SH3GL1
ENSGALG00000001122	0.595056	0.739287	21.5811	7.9812	8.98508	55.0425	1.41332	26.9074	9.77718	11.0344	3.06052	12.3781	CALN1
ENSGALG00000001124	1.30634	0.465577	104.309	42.5664	10.0421	152.771	19.7865	42.2831	22.4875	38.6204	12.2421	17.3294	LHX2
ENSGALG00000001126	-0.431384	0.627611	334.507	192.435	216.17	192.087	620.447	456.145	508.413	181.279	611.084	337.923	CHAF1A
ENSGALG00000001130	0.891729	0.521322	45.8598	20.3964	13.2134	61.7824	19.7865	16.657	11.7326	26.0097	26.5245	4.95125	GALNT17
ENSGALG00000001136	0.719788	0.591319	10.7905	16.8492	14.2704	12.3565	7.0666	10.2504	5.86631	5.5172	11.2219	4.95125
ENSGALG00000001143	-0.251358	0.726905	655.525	623.42	928.106	536.946	1205.56	844.38	801.729	557.237	1253.79	1244	ETS1
ENSGALG00000001144	-0.196328	0.87093	31.4724	15.0756	52.8534	11.2332	56.5328	29.47	37.1533	50.443	41.8272	32.1831	ZNF346
ENSGALG00000001146	-0.105215	0.931161	48.5574	68.2836	63.4241	19.0964	81.9725	29.47	101.683	39.4086	61.2105	70.5553	UBXN6
ENSGALG00000001149	-0.37262	0.706052	42.2629	90.4535	144.29	110.085	117.306	97.3792	129.059	44.9258	124.461	258.703	ADGRG5
ENSGALG00000001153	0.79589	0.474178	120.494	77.1516	52.3249	181.977	55.1195	62.7839	43.9973	78.8171	39.7868	54.4638	AUTS2
ENSGALG00000001157	0.746852	0.483135	143.874	139.228	76.6375	310.035	86.2125	114.036	72.3512	123.743	71.4122	68.0797	DENND1A
ENSGALG00000001158	-0.220354	0.794556	44.9606	44.34	50.2107	44.9327	62.1861	71.7531	75.2843	34.6795	36.7263	69.3175	UIMC1
ENSGALG00000001160	0.587463	0.52648	304.833	90.4535	85.6225	172.991	98.9324	130.693	98.7495	86.6988	82.6341	102.738	DOK4
ENSGALG00000001161	-0.0935575	0.853728	508.055	484.193	424.941	416.751	520.102	520.21	542.634	431.918	467.24	549.589	FLI1
ENSGALG00000001163	-0.540763	0.574673	41.3637	21.2832	47.0395	25.8363	79.1459	41.0018	52.7968	56.7483	98.9569	60.6528	NDEL1
ENSGALG00000001165	0.0430798	0.970666	57.5495	53.208	82.4513	48.3026	38.1596	41.0018	101.683	31.5268	46.928	51.9881	PANK4
ENSGALG00000001168	-0.418971	0.55046	214.012	133.02	147.461	164.004	192.211	189.633	168.168	177.339	228.519	373.82	POLR2C
ENSGALG00000001169	0.94777	0.474178	92.6188	125.926	35.9403	241.513	39.5729	84.5661	43.9973	57.5365	59.1701	32.1831	CRB2
ENSGALG00000001174	-0.236421	0.790418	41.3637	39.906	52.8534	37.0695	70.666	32.0326	69.418	44.1376	52.0289	86.6469	RCC1L
ENSGALG00000001175	0.0814105	0.934725	84.5259	118.831	168.602	66.2757	137.092	164.007	107.549	104.827	115.28	53.226	C4BPA
ENSGALG00000001177	-0.350787	0.735721	19.7827	11.5284	23.2555	15.7264	16.9598	23.0635	15.6435	17.3398	31.6254	24.7563
ENSGALG00000001182	0.291774	0.655387	139.378	116.171	140.062	201.074	107.412	137.1	113.415	117.438	131.602	75.5066	NCOA6
ENSGALG00000001183	0.515787	0.599982	106.107	60.3024	280.652	99.9752	172.425	78.1596	67.4626	157.634	142.824	56.9394	MYH10
ENSGALG00000001184	-0.590951	0.550637	82.7275	146.322	125.263	83.1255	200.691	110.192	172.078	111.132	130.582	436.948	COQ9
ENSGALG00000001189	-0.950821	0.400325	78.2314	121.492	137.419	88.742	113.066	192.196	183.811	114.285	173.43	381.246	NCF1
ENSGALG00000001191	-0.102594	0.951719	13.4882	6.2076	6.87094	24.713	12.7199	5.12522	23.4652	10.2462	16.3228	12.3781	MEOX1
ENSGALG00000001201	-0.62272	0.472533	108.805	67.3968	93.022	48.3026	87.6258	102.504	131.014	98.5214	150.986	142.348	GFOD2
ENSGALG00000001203	0.988587	0.541252	34.17	22.17	26.4267	26.9596	4.23996	17.9383	0.977718	21.2806	11.2219	6.18907	TMEM45B
ENSGALG00000001204	-0.0265663	0.984637	72.8361	47.0004	39.1115	39.3161	43.8129	35.8765	22.4875	43.3494	47.9482	97.7872	ENKD1
ENSGALG00000001207	0.54362	0.721119	22.4803	21.2832	11.0992	67.399	14.1332	38.4392	19.5544	26.0097	3.06052	6.18907	PLCH2
ENSGALG00000001219	0.774737	0.533321	31.4724	26.604	14.2704	75.2622	19.7865	19.2196	20.5321	29.1623	14.2824	13.6159	PIGU
ENSGALG00000001220	-0.114386	0.927385	54.8519	70.0572	45.9825	11.2332	70.666	23.0635	66.4848	63.8419	67.3315	51.9881	HERPUD1
ENSGALG00000001223	-0.166023	0.878263	38.6661	57.642	73.9948	32.5762	79.1459	39.7205	91.9055	43.3494	36.7263	105.214	PEX10
ENSGALG00000001225	0.219599	0.797309	109.704	77.1516	72.4092	167.374	69.2527	112.755	84.0838	98.5214	82.6341	47.0369	RABGAP1
ENSGALG00000001229	0.514499	0.706982	29.674	16.8492	12.6848	80.8788	8.47992	35.8765	16.6212	22.857	11.2219	17.3294	SKI
ENSGALG00000001231	-0.470312	0.52538	49.4566	71.8308	71.8806	38.1928	59.3594	70.4718	95.8164	75.6644	73.4526	89.1225	SAMHD1
ENSGALG00000001234	-0.622675	0.568821	34.17	17.736	23.2555	10.1099	11.3066	25.6261	17.5989	35.4677	40.807	30.9453	CETP
ENSGALG00000001238	-0.872491	0.450328	152.866	135.68	166.488	137.045	189.385	199.884	233.675	168.669	208.116	621.382	STX8
ENSGALG00000001239	0.495436	0.771099	16.1858	7.9812	8.45655	44.9327	7.0666	24.3448	2.93315	12.6107	16.3228	3.71344	SLC26A2
ENSGALG00000001242	-0.530147	0.618991	33.2708	62.076	108.35	24.713	111.652	58.94	103.638	50.443	90.7955	188.148
ENSGALG00000001245	-0.20328	0.788158	196.028	137.454	122.091	149.401	207.758	158.882	159.368	150.541	140.784	325.545	SIRT6
ENSGALG00000001250	-0.363475	0.624934	414.537	333.437	687.094	250.5	840.925	723.937	561.21	676.251	750.848	537.211	APLP2
ENSGALG00000001252	0.680026	0.60938	421.73	46.1136	43.3398	310.035	76.3193	189.633	115.371	154.482	63.2508	37.1344	CREB3L3
ENSGALG00000001253	-0.00179618	0.999608	44.0614	27.4908	36.9974	51.6726	26.8531	44.8457	29.3315	69.3591	18.3631	24.7563	RC3H2
ENSGALG00000001256	0.481633	0.571234	176.245	148.982	85.094	321.269	117.306	175.539	97.7718	125.319	99.9771	108.928	NLRC5
ENSGALG00000001258	-0.579647	0.518701	320.119	177.36	658.554	301.049	326.477	369.016	429.218	367.288	737.586	766.206	NUMA1
ENSGALG00000001261	0.560028	0.888326	2.69763	23.9436	86.6796	0	2.82664	0	5.86631	54.3838	17.343	1.23781	CFAP52
ENSGALG00000001262	-0.0861331	0.956376	98.0141	34.5852	62.367	14.6031	139.919	75.597	74.3066	112.708	91.8157	14.8538	CLIC4
ENSGALG00000001263	0.509676	0.586495	87.2235	25.7172	73.4663	108.962	70.666	57.6587	45.9528	54.3838	72.4324	25.9941	GTF2IRD1
ENSGALG00000001264	1.07113	0.503266	191.532	27.4908	22.727	150.524	33.9197	93.5353	24.443	52.8075	17.343	14.8538	PLXNA2
ENSGALG00000001267	-0.486196	0.528211	113.301	63.8496	89.3223	79.7555	128.612	99.9418	118.304	96.9451	150.986	198.05	MAP2K2
ENSGALG00000001270	-0.40273	0.75142	15.2866	30.1512	27.4838	22.4663	16.9598	7.68783	18.5766	62.2655	40.807	18.5672	PRKCZ
ENSGALG00000001275	-0.392136	0.686905	117.797	43.4532	63.9526	20.2197	104.586	75.597	87.0169	106.403	123.441	65.6041	PDCL
ENSGALG00000001279	-0.0960573	0.924641	109.704	48.774	58.1388	103.345	144.159	78.1596	111.46	86.6988	150.986	65.6041	ZNF652
ENSGALG00000001283	-0.0597758	0.944398	244.586	410.588	504.222	251.623	555.435	313.92	472.238	301.87	529.471	431.997	SRRM1
ENSGALG00000001288	0.971739	0.514825	11.6898	18.6228	49.6822	22.4663	7.0666	6.40653	12.7103	17.3398	12.2421	7.42688	CFAP74
ENSGALG00000001289	0.551741	0.614088	52.1543	15.9624	16.3846	29.2062	24.0264	19.2196	9.77718	21.2806	22.4438	21.0428	SHC2
ENSGALG00000001306	-0.108101	0.921028	26.9763	69.1704	72.9377	24.713	39.5729	44.8457	65.5071	37.044	53.0491	53.226	NFRKB
ENSGALG00000001309	-0.106914	0.926147	89.9212	161.398	124.734	68.5223	86.2125	76.8783	139.814	62.2655	57.1298	237.66	SNF8
ENSGALG00000001310	0.625465	0.669048	4.49606	7.0944	19.0272	8.98654	28.2664	5.12522	7.82175	11.0344	7.14122	12.3781
ENSGALG00000001313	0.0618811	0.94239	914.498	1100.52	1445.54	672.867	1831.66	909.727	1562.39	896.151	1272.16	1073.18	EIF4H
ENSGALG00000001314	-0.918941	0.507797	20.6819	7.0944	20.6128	6.7399	9.89324	17.9383	18.5766	13.3989	47.9482	27.2319	PTGS1
ENSGALG00000001315	-0.644505	0.601026	13.4882	19.5096	13.2134	4.49327	5.65328	21.7822	20.5321	20.4925	13.2623	13.6159	UBE2Z
ENSGALG00000001316	0.3148	0.743042	121.394	37.2456	60.7814	148.278	86.2125	89.6914	44.975	99.3096	82.6341	47.0369	CPNE2
ENSGALG00000001317	-0.592884	0.461532	114.2	105.529	98.3074	120.195	118.719	184.508	123.192	144.235	165.268	222.806
ENSGALG00000001328	-0.402157	0.584988	710.377	468.23	903.265	360.585	1192.84	941.759	745.999	942.653	1200.75	971.683	BSG
ENSGALG00000001329	0.0579899	0.956793	132.184	86.9064	68.1809	215.677	59.3594	102.504	95.8164	141.083	109.159	90.3604	EPB41
ENSGALG00000001330	-0.298481	0.705953	316.522	521.438	442.383	262.856	537.061	290.856	656.049	366.5	365.222	880.085	ATP5MC1
ENSGALG00000001331	-0.0492585	0.959578	151.068	126.812	107.292	168.498	104.586	184.508	70.3957	171.033	89.7753	165.867	ST14
ENSGALG00000001332	0.567199	0.579722	107.006	49.6608	66.5953	174.114	49.4662	114.036	36.1756	67.7827	47.9482	35.8966	RBL1
ENSGALG00000001333	-0.027291	0.982182	53.0535	86.0196	144.29	79.7555	122.959	87.1287	102.66	65.4182	79.5736	162.154	MRRF
ENSGALG00000001334	-0.0971503	0.887181	892.018	1022.48	1254.21	634.674	1081.19	839.255	1453.87	931.618	1058.94	941.976	GNB1
ENSGALG00000001335	-0.285754	0.773374	38.6661	113.51	123.677	38.1928	89.0391	58.94	96.7941	74.0881	93.856	169.58	FAM18B1
ENSGALG00000001341	0.792424	0.519045	95.3164	150.756	53.382	184.224	33.9197	76.8783	33.2424	115.861	44.8877	27.2319	ZBTB44
ENSGALG00000001347	1.28785	0.520217	44.0614	5.3208	5.81388	30.3296	15.5465	12.8131	0	12.6107	13.2623	2.47563	LHX6
ENSGALG00000001348	1.23513	0.50891	49.4566	21.2832	10.5707	52.7959	8.47992	30.7513	5.86631	19.7043	3.06052	1.23781	TEKT3
ENSGALG00000001350	-0.229851	0.827353	19.7827	26.604	32.2406	16.8498	24.0264	17.9383	28.3538	19.7043	28.5649	47.0369	RSPRY1
ENSGALG00000001362	-0.218806	0.787114	172.649	105.529	188.687	219.047	98.9324	144.787	171.101	121.378	176.49	302.026	CLK3
ENSGALG00000001363	-0.546363	0.561277	30.5732	15.9624	26.9552	21.343	25.4398	17.9383	35.1979	44.1376	34.6859	43.3235	MYBBP1A
ENSGALG00000001364	-0.239688	0.702136	271.562	186.228	261.096	166.251	252.984	199.884	379.355	271.131	283.608	209.19	CSNK1A1
ENSGALG00000001366	-0.519796	0.564218	27.8756	39.906	67.6524	31.4529	45.2262	53.8148	41.0642	52.8075	55.0894	103.976	CASP9
ENSGALG00000001369	0.432016	0.819477	1.79842	35.472	28.5408	3.36995	14.1332	3.84392	3.91087	14.9753	24.4842	14.8538
ENSGALG00000001370	0.562042	0.599982	95.3164	24.8304	21.1414	75.2622	48.0529	49.9709	30.3093	34.6795	43.8675	19.805	ADAMTS8
ENSGALG00000001373	-1.05886	0.462979	100.712	252.738	328.22	185.347	244.504	205.009	485.926	127.684	352.98	1146.21	TRAF3IP3
ENSGALG00000001374	-0.0988915	0.933211	53.0535	62.076	88.2652	17.9731	43.8129	44.8457	63.5517	34.6795	82.6341	60.6528	SLC35E2B
ENSGALG00000001375	-0.305043	0.693267	59.348	37.2456	54.9676	37.0695	80.5592	64.0653	72.3512	47.2903	84.6745	63.1285	COX10
ENSGALG00000001376	0.208556	0.861658	53.0535	19.5096	20.0843	35.9461	14.1332	30.7513	24.443	18.9161	33.6658	16.0916	ARID3B
ENSGALG00000001377	-0.427573	0.579861	43.1622	66.51	83.5084	40.4394	48.0529	58.94	84.0838	55.9602	81.614	101.501	POLRMT
ENSGALG00000001378	0.189476	0.90091	8.0929	32.8116	33.2977	17.9731	32.5063	32.0326	19.5544	11.8226	6.12105	40.8478	C1orf74
ENSGALG00000001381	-0.0428412	0.964677	149.269	84.246	124.734	59.5358	185.145	119.161	114.393	115.073	130.582	141.111	ACTG1
ENSGALG00000001382	-0.250619	0.661217	198.726	162.284	254.753	150.524	214.825	184.508	260.073	222.264	223.418	278.508	CDK11A
ENSGALG00000001387	1.08481	0.556707	26.0771	13.302	9.51362	29.2062	1.41332	15.3757	6.84403	11.8226	1.02017	2.47563	SPNS2
ENSGALG00000001389	0.540686	0.651249	17.085	9.75479	30.655	12.3565	26.8531	15.3757	10.7549	16.5516	16.3228	7.42688	TTLL11
ENSGALG00000001392	0.634998	0.641974	32.3716	27.4908	16.3846	64.0291	4.23996	26.9074	10.7549	29.9505	15.3026	9.9025	MMP23B
ENSGALG00000001394	-0.832571	0.450374	68.3401	38.1324	68.7094	32.5762	46.6395	67.9092	90.9278	70.1472	88.7552	138.635	UBL7
ENSGALG00000001405	0.281965	0.888326	6.29448	28.3776	63.9526	7.86322	4.23996	5.12522	15.6435	49.6548	11.2219	9.9025	IRF6
ENSGALG00000001407	0.162171	0.939904	30.5732	9.75479	10.5707	17.9731	12.7199	34.5952	2.93315	18.1279	17.343	0	ADAMTS15
ENSGALG00000001410	1.01378	0.535748	59.348	79.812	34.3547	137.045	2.82664	57.6587	26.3984	44.9258	4.0807	22.2806	SPNS3
ENSGALG00000001412	-0.489285	0.565089	43.1622	54.0948	87.7367	44.9327	131.439	75.597	91.9055	97.7332	122.421	117.592	SEMA7A
ENSGALG00000001416	1.38179	0.442065	24.2787	23.0568	40.6971	20.2197	36.7463	10.2504	6.84403	7.09354	26.5245	4.95125	ADRA1B
ENSGALG00000001419	0.103475	0.94916	88.1227	7.0944	32.7691	33.6995	57.9461	51.2522	38.131	56.7483	49.9885	7.42688	DAB2IP
ENSGALG00000001420	0.382638	0.721189	124.99	86.0196	77.166	385.298	74.9059	134.537	108.527	147.388	131.602	50.7503	RALGAPB
ENSGALG00000001425	0.00435397	0.998524	18.8834	31.038	75.0519	48.3026	40.9863	25.6261	44.975	35.4677	46.928	61.8907	SNX19
ENSGALG00000001428	-0.628111	0.51844	181.641	72.7176	115.749	55.0425	200.691	205.009	275.717	219.112	161.188	103.976	EFHD1
ENSGALG00000001429	-0.0137483	0.990283	94.4172	118.831	103.593	103.345	103.172	71.7531	160.346	85.9107	75.4929	134.922	TTC1
ENSGALG00000001433	-0.574485	0.559248	34.17	62.076	51.7963	38.1928	31.093	39.7205	89.9501	41.7731	36.7263	117.592	B3GNTL1
ENSGALG00000001434	0.0079541	0.99655	52.1543	125.039	227.27	43.8094	207.758	129.412	118.304	173.398	116.3	115.117	STOM
ENSGALG00000001437	0.275057	0.690499	174.447	165.832	228.855	206.69	292.557	179.383	171.101	133.989	278.508	118.83	NTM
ENSGALG00000001439	-0.904259	0.480554	21.5811	16.8492	38.583	15.7264	22.6131	39.7205	13.6881	37.8322	53.0491	74.2688	RANBP10
ENSGALG00000001441	-0.247866	0.753487	180.742	226.134	319.235	96.6053	223.304	179.383	336.335	182.856	267.286	278.508	UBE2G1
ENSGALG00000001442	0.704568	0.691506	36.8677	4.434	5.81388	34.8228	4.23996	24.3448	1.95544	7.09354	11.2219	8.66469	OPCML
ENSGALG00000001445	1.19497	0.463422	16.1858	26.604	17.4416	32.5762	14.1332	10.2504	3.91087	14.9753	5.10087	12.3781	FABP6
ENSGALG00000001446	0.0792101	0.94239	197.827	429.211	570.817	161.758	371.703	196.04	212.165	588.764	315.234	326.783	GSN
ENSGALG00000001452	-0.606725	0.534054	274.26	486.853	634.241	276.336	486.182	275.481	720.578	375.17	541.713	1375.21	ATP5PB
ENSGALG00000001459	0.634734	0.658627	12.589	15.9624	12.1563	20.2197	8.47992	8.96914	1.95544	18.1279	10.2017	4.95125	TNNC1
ENSGALG00000001462	-0.881559	0.513322	6.29448	35.472	31.1835	12.3565	29.6797	28.1887	48.8859	20.4925	27.5447	87.8847	ADORA3
ENSGALG00000001463	0.192239	0.876311	18.8834	44.34	14.2704	23.5897	25.4398	26.9074	27.3761	29.9505	13.2623	12.3781	PDIK1L
ENSGALG00000001465	-0.133008	0.915542	1043.09	4083.71	3402.7	1638.92	3623.75	1123.7	3808.21	1278.41	2437.2	6477.48	RPL38
ENSGALG00000001467	-0.162025	0.911667	64.7432	12.4152	38.583	10.1099	32.5063	39.7205	38.131	36.2559	51.0087	12.3781	ANKFY1
ENSGALG00000001470	-0.328176	0.663437	126.789	101.982	104.121	87.6187	69.2527	125.568	119.282	80.3935	83.6543	209.19	STOML1
ENSGALG00000001472	-0.532145	0.706986	29.674	8.868	11.0992	3.36995	29.6797	20.5009	40.0864	22.857	28.5649	6.18907	JAM3
ENSGALG00000001473	-0.281219	0.680823	89.9212	73.6044	89.8508	58.4125	48.0529	88.41	102.66	84.3343	67.3315	97.7872	MIB2
ENSGALG00000001474	-0.22598	0.724314	258.074	351.173	315.535	153.894	344.85	306.232	409.664	289.259	292.79	367.63	RAB14
ENSGALG00000001475	-0.592681	0.513322	475.683	368.022	415.428	232.527	860.712	420.268	777.286	572.212	602.923	1172.21	STMN1
ENSGALG00000001476	-0.434136	0.548185	811.988	859.309	1034.34	368.448	966.711	814.91	1501.78	862.259	1018.13	1263.81	RAP1A
ENSGALG00000001479	-0.115819	0.893745	55.7511	80.6988	71.8806	65.1524	73.4926	48.6896	84.0838	64.63	60.1903	118.83	CYB5D2
ENSGALG00000001480	-0.800385	0.528328	15.2866	8.868	15.856	6.7399	31.093	15.3757	35.1979	37.044	30.6052	14.8538
ENSGALG00000001483	0.191372	0.834605	56.6503	51.4344	126.32	74.1389	94.6924	46.127	48.8859	84.3343	108.138	65.6041
ENSGALG00000001486	-1.1106	0.443652	54.8519	86.0196	41.7542	50.5493	79.1459	75.597	154.479	70.1472	59.1701	314.405	ZAP70
ENSGALG00000001489	0.182317	0.817848	202.323	486.853	406.971	238.143	487.595	225.51	335.357	274.284	292.79	477.796	SSU72
ENSGALG00000001491	0.108212	0.957403	10.7905	9.75479	6.34241	8.98654	15.5465	2.56261	6.84403	22.0688	12.2421	2.47563
ENSGALG00000001492	-0.608423	0.488854	116.898	141.888	172.831	93.2353	190.798	134.537	227.808	137.93	244.842	346.588	NDRG3
ENSGALG00000001501	0.397035	0.616751	121.394	103.756	62.8956	187.594	118.719	120.443	87.9946	115.861	68.3517	56.9394	MAPK1
ENSGALG00000001502	-0.215362	0.791626	129.486	85.1328	147.461	64.0291	162.532	106.348	141.769	96.1569	135.683	204.239	UTP11
ENSGALG00000001503	0.133621	0.882754	89.9212	123.265	132.662	262.856	90.4525	151.194	111.46	110.344	104.058	160.916	TBCD
ENSGALG00000001504	-0.1122	0.919167	57.5495	109.963	114.692	35.9461	96.1057	85.8474	130.037	37.044	82.6341	113.879	DDX20
ENSGALG00000001506	-0.324512	0.707211	62.0456	70.0572	104.65	66.2757	38.1596	76.8783	92.8832	42.5612	76.5131	142.348	PTTG1
ENSGALG00000001513	0.32167	0.616751	117.797	149.869	210.885	212.307	146.985	135.818	126.126	126.896	99.9771	183.196	CNTRL
ENSGALG00000001521	-0.756604	0.528211	26.0771	15.9624	13.7419	10.1099	11.3066	21.7822	49.8636	17.3398	23.464	18.5672	VPS26B
ENSGALG00000001522	-0.146404	0.861931	260.771	190.662	153.275	406.641	438.129	316.482	300.16	238.816	446.836	298.313	PHF20
ENSGALG00000001525	-0.38756	0.616751	165.455	218.153	166.488	66.2757	200.691	213.978	328.513	194.678	150.986	180.721	CALCOCO2
ENSGALG00000001527	-0.168995	0.921514	17.085	7.9812	10.5707	2.24663	14.1332	8.96914	13.6881	7.88171	20.4035	7.42688	VWA1
ENSGALG00000001529	-0.601789	0.550646	77.3322	81.5856	47.0395	31.4529	166.772	67.9092	143.725	105.615	107.118	185.672	THYN1
ENSGALG00000001531	0.458858	0.705057	26.9763	53.208	31.7121	85.3721	15.5465	52.5335	10.7549	48.0784	22.4438	21.0428	FN3K
ENSGALG00000001536	0.0686158	0.967107	55.7511	9.75479	34.3547	34.8228	33.9197	28.1887	16.6212	38.6204	69.3719	7.42688
ENSGALG00000001538	-0.190006	0.851925	28.7748	62.9628	90.9079	24.713	70.666	53.8148	71.3734	53.5956	52.0289	87.8847	ST7L
ENSGALG00000001540	-0.0926349	0.919892	144.773	202.19	244.711	103.345	261.464	124.287	246.385	155.27	188.732	305.74	SF3A3
ENSGALG00000001542	-0.365336	0.675795	101.611	110.85	148.518	58.4125	211.998	106.348	144.702	115.073	156.087	290.886	MRPL20
ENSGALG00000001545	0.800143	0.54185	29.674	16.8492	19.5558	21.343	16.9598	8.96914	8.79946	25.2215	12.2421	3.71344	RAB40B
ENSGALG00000001546	0.783863	0.526428	154.664	156.077	78.2231	402.147	48.0529	158.882	48.8859	150.541	75.4929	53.226	ZZEF1
ENSGALG00000001547	-0.139839	0.874728	435.218	803.44	676.524	271.843	691.113	431.8	873.102	424.036	528.45	914.744	CAPZA1
ENSGALG00000001550	-0.205828	0.765008	392.955	587.061	811.828	493.136	638.82	493.302	781.197	459.504	689.638	950.64	RBM39
ENSGALG00000001551	0.312375	0.769592	98.0141	484.193	519.021	101.099	336.37	198.602	335.357	142.659	275.447	288.41	CCNL2
ENSGALG00000001555	-0.120299	0.903299	76.433	92.2271	107.821	40.4394	159.705	84.5661	116.348	87.487	80.5938	148.538	AURKAIP1
ENSGALG00000001557	-0.571191	0.500693	53.0535	71.8308	71.3521	70.769	90.4525	78.1596	109.504	73.2999	92.8359	177.007	ACAD8
ENSGALG00000001558	-1.12146	0.175043	49.4566	89.5668	92.4935	52.7959	96.1057	156.319	201.41	122.167	116.3	232.709	MOV10
ENSGALG00000001561	0.139852	0.885259	87.2235	70.944	72.4092	158.388	56.5328	120.443	61.5962	72.5118	97.9367	51.9881	MXRA8
ENSGALG00000001563	-0.309313	0.664318	94.4172	67.3968	91.4364	56.1658	108.826	65.3466	143.725	96.9451	113.239	97.7872	WDR45B
ENSGALG00000001564	-0.197658	0.786469	133.083	81.5856	112.578	92.112	97.519	129.412	90.9278	74.0881	152.006	148.538	ATP2A3
ENSGALG00000001565	1.20196	0.442065	42.2629	55.8684	43.3398	135.921	26.8531	33.3139	29.3315	34.6795	18.3631	16.0916	C5
ENSGALG00000001568	0.296201	0.67816	131.285	335.21	295.979	183.101	261.464	189.633	278.65	145.024	195.873	174.532	NFS1
ENSGALG00000001569	-0.665016	0.493919	81.8283	19.5096	60.2529	49.4259	81.9725	97.3792	78.2175	89.8515	98.9569	99.025	RHOC
ENSGALG00000001571	-0.539913	0.51844	383.064	432.758	784.873	465.053	600.661	562.493	724.489	402.756	847.765	1341.79	MYO1F
ENSGALG00000001572	-0.261785	0.754369	188.834	301.512	327.163	185.347	358.983	248.573	347.09	208.865	214.237	615.193	COMMD4
ENSGALG00000001573	-0.0857125	0.935314	71.9369	77.1516	199.257	71.8923	203.518	112.755	155.457	92.216	158.127	143.586	P2RX1
ENSGALG00000001577	0.01515	0.99153	102.51	47.0004	56.0246	170.744	96.1057	106.348	99.7273	84.3343	113.239	61.8907	FOXK2
ENSGALG00000001583	-0.484296	0.574962	35.0693	33.6984	45.4539	38.1928	21.1998	37.1578	59.6408	34.6795	39.7868	74.2688	TRAF1
ENSGALG00000001586	-1.0739	0.442065	73.7354	45.2268	106.764	49.4259	74.9059	73.0344	135.903	87.487	109.159	334.21	NEIL1
ENSGALG00000001587	-0.566573	0.548185	70.1385	100.208	172.302	89.8654	142.745	83.2848	211.187	86.6988	165.268	306.978	MRPL40
ENSGALG00000001593	-0.290494	0.681664	191.532	219.039	243.654	193.211	250.158	170.414	275.717	171.033	262.185	464.18	UFD1L
ENSGALG00000001595	0.983533	0.471667	252.678	60.3024	36.9974	108.962	93.2791	92.254	37.1533	50.443	61.2105	38.3722	PHF19
ENSGALG00000001596	-0.0838832	0.943536	60.2472	16.8492	29.0694	25.8363	32.5063	26.9074	28.3538	45.7139	41.8272	30.9453	MLLT1
ENSGALG00000001597	-0.486783	0.574814	329.111	406.154	419.128	242.636	554.021	342.108	564.143	302.658	385.626	1140.03	PSMB3
ENSGALG00000001600	-0.156919	0.909245	31.4724	8.868	22.1984	12.3565	28.2664	23.0635	12.7103	33.8914	28.5649	16.0916	DVL1
ENSGALG00000001602	0.0261513	0.982707	221.206	497.495	432.341	188.717	416.929	193.477	414.553	226.205	344.819	547.113	NUTF2
ENSGALG00000001603	-1.08065	0.474178	25.1779	23.9436	15.856	3.36995	18.3732	51.2522	51.8191	40.1967	30.6052	9.9025	NARF
ENSGALG00000001605	-0.324158	0.693267	83.6267	47.8872	66.5953	34.8228	120.132	64.0653	84.0838	89.8515	104.058	97.7872	PPM1J
ENSGALG00000001606	0.218715	0.822151	58.4488	215.492	209.3	64.0291	128.612	83.2848	133.947	95.3687	116.3	153.489	INPP5B
ENSGALG00000001607	0.352572	0.718955	44.9606	44.34	22.1984	86.4954	52.2928	57.6587	32.2647	50.443	23.464	30.9453	C17orf62
ENSGALG00000001608	1.41258	0.479026	43.1622	19.5096	3.69974	112.332	16.9598	33.3139	4.88859	18.9161	4.0807	12.3781	UNC5D
ENSGALG00000001610	-0.495991	0.685838	19.7827	4.434	12.1563	16.8498	18.3732	30.7513	8.79946	22.0688	21.4237	17.3294	PIP4K2B
ENSGALG00000001611	1.1532	0.486552	109.704	38.1324	13.2134	151.648	35.333	65.3466	17.5989	47.2903	17.343	8.66469	B3GAT1
ENSGALG00000001613	-0.16749	0.866475	189.734	383.984	510.564	214.554	364.636	254.98	536.767	142.659	341.758	594.15	GNL3
ENSGALG00000001615	0.123204	0.882855	83.6267	93.1139	83.5084	158.388	77.7326	84.5661	64.5294	80.3935	98.9569	127.495	MAN2C1
ENSGALG00000001616	0.789062	0.465577	110.603	154.303	122.091	285.323	67.8393	96.0979	87.9946	96.1569	84.6745	63.1285	CDC45
ENSGALG00000001617	0.677533	0.567563	33.2708	27.4908	38.0545	69.6457	38.1596	12.8131	10.7549	41.7731	48.9684	13.6159	CAMKK1
ENSGALG00000001618	0.293852	0.864685	33.2708	12.4152	9.51362	43.8094	1.41332	20.5009	14.6658	28.3742	8.1614	9.9025	OGFOD3
ENSGALG00000001619	0.609366	0.528924	101.611	78.0384	50.7393	201.074	55.1195	60.2213	54.7522	84.3343	53.0491	65.6041	ATG16L1
ENSGALG00000001620	0.50446	0.732053	29.674	22.17	42.8113	22.4663	1.41332	11.5317	9.77718	32.315	20.4035	9.9025
ENSGALG00000001621	-0.00182443	0.999608	101.611	9.75479	48.0966	23.5897	193.625	76.8783	64.5294	94.5805	108.138	30.9453	CLDN5
ENSGALG00000001624	-0.860432	0.424099	76.433	73.6044	90.9079	103.345	142.745	139.662	188.7	100.886	206.075	246.325	CWC25
ENSGALG00000001630	-0.0998698	0.902914	78.2314	61.1892	72.4092	56.1658	81.9725	55.0961	108.527	63.0537	73.4526	74.2688	DHX33
ENSGALG00000001632	-0.436302	0.661881	12.589	23.0568	34.8833	16.8498	24.0264	23.0635	25.4207	22.0688	46.928	34.6588	MIS12
ENSGALG00000001633	-0.0340704	0.986331	10.7905	7.0944	13.2134	8.98654	43.8129	12.8131	17.5989	15.7634	31.6254	6.18907	DUSP26
ENSGALG00000001634	-0.610473	0.51844	1968.37	3002.7	4796.98	2412.88	4805.29	2857.31	5204.39	2806.68	4909.08	10157.5	RPL23
ENSGALG00000001637	-0.453645	0.579722	57.5495	169.379	111.521	108.962	79.1459	115.317	195.544	78.8171	149.966	183.196	PSMD5
ENSGALG00000001639	0.188968	0.841214	26.9763	31.038	22.1984	31.4529	25.4398	19.2196	20.5321	22.857	26.5245	30.9453	MTF1
ENSGALG00000001640	-0.257225	0.831051	31.4724	25.7172	39.6401	22.4663	74.9059	14.0944	51.8191	32.315	44.8877	87.8847	RNF122
ENSGALG00000001642	0.111504	0.912229	21.5811	42.5664	56.0246	38.1928	36.7463	29.47	45.9528	37.8322	35.7061	32.1831	GLT8D1
ENSGALG00000001644	0.284358	0.702136	264.368	174.7	124.734	354.968	158.292	222.947	139.814	200.195	180.571	139.873	SIN3A
ENSGALG00000001645	0.811244	0.680014	43.1622	13.302	7.39948	35.9461	12.7199	33.3139	0	23.6451	1.02017	6.18907	KCNT1
ENSGALG00000001647	-0.390801	0.760018	19.7827	12.4152	11.0992	17.9731	18.3732	28.1887	9.77718	27.586	31.6254	6.18907	PSKH1
ENSGALG00000001651	-0.29062	0.763368	32.3716	54.9816	73.4663	52.7959	81.9725	37.1578	111.46	39.4086	69.3719	103.976	TTI2
ENSGALG00000001652	-0.264318	0.690742	514.349	304.172	436.041	290.939	681.22	521.491	570.01	584.035	623.327	372.582	SEPT2L
ENSGALG00000001654	-0.64901	0.474178	345.297	299.738	547.561	274.089	527.168	433.081	742.088	379.11	578.439	995.202	C1QBP
ENSGALG00000001655	-0.437288	0.60323	138.479	250.964	355.175	141.538	325.063	226.791	291.36	223.841	290.75	609.004	SPCS1
ENSGALG00000001658	-0.842099	0.472533	2083.47	2936.19	4344.02	2606.1	4596.12	2469.07	5906.4	2988.75	4820.32	13513.2	RPL19
ENSGALG00000001661	1.82689	0.443652	33.2708	42.5664	15.3275	61.7824	5.65328	10.2504	6.84403	22.857	4.0807	0	SLC22A7
ENSGALG00000001662	1.1526	0.521364	62.0456	115.284	23.784	153.894	5.65328	62.7839	20.5321	60.6892	2.04035	16.0916
ENSGALG00000001663	-0.563273	0.509525	99.8125	101.982	165.96	112.332	141.332	117.88	185.766	114.285	170.369	331.734	MAK16
ENSGALG00000001664	0.526523	0.509784	512.551	242.096	205.6	335.872	247.331	234.479	186.744	147.388	195.873	308.215	PTPN9
ENSGALG00000001666	-0.206817	0.87093	23.3795	31.9248	49.6822	10.1099	53.7061	25.6261	25.4207	26.7978	39.7868	77.9822	RPAIN
ENSGALG00000001668	-0.320692	0.739287	177.145	59.4156	98.8359	66.2757	77.7326	110.192	57.6854	177.339	180.571	73.031	UBE2R2
ENSGALG00000001678	-0.437257	0.652784	27.8756	12.4152	39.6401	25.8363	35.333	26.9074	33.2424	29.1623	41.8272	60.6528	PRKAB2
ENSGALG00000001682	-0.415245	0.67364	32.3716	20.3964	38.583	12.3565	62.1861	43.5644	37.1533	48.0784	55.0894	35.8966	FBXL20
ENSGALG00000001684	-0.347763	0.667135	517.946	156.964	349.361	257.24	592.181	498.428	457.572	431.918	688.618	305.74	SEC14L1
ENSGALG00000001688	-0.868546	0.442065	146.571	128.586	206.657	106.715	264.291	199.884	356.867	182.068	380.525	436.948	2005-09-01
ENSGALG00000001689	-0.715357	0.525722	40.4645	87.7932	149.575	33.6995	91.8658	79.4409	86.0392	88.2752	130.582	280.984	SCAMP2
ENSGALG00000001690	1.20734	0.472533	44.9606	48.774	10.0421	107.838	21.1998	25.6261	11.7326	34.6795	19.3833	8.66469	GABRB2
ENSGALG00000001691	-0.442925	0.571234	117.797	180.02	161.203	114.578	204.931	161.444	182.833	126.107	206.075	382.484	INTS11
ENSGALG00000001692	-0.150503	0.907675	25.1779	15.9624	41.7542	16.8498	28.2664	30.7513	33.2424	33.1032	36.7263	8.66469	CAMSAP1
ENSGALG00000001693	0.459284	0.674749	84.5259	37.2456	26.9552	123.565	22.6131	44.8457	28.3538	44.9258	35.7061	60.6528	SLC18A1
ENSGALG00000001697	4.94829	0.000182217	42.2629	191.549	73.4663	14.6031	4.23996	1.28131	2.93315	4.72903	0	1.23781
ENSGALG00000001698	1.26286	0.179664	75.5338	100.208	103.593	240.39	141.332	79.4409	56.7077	53.5956	46.928	38.3722	GABRA1
ENSGALG00000001701	0.0858378	0.946405	22.4803	31.038	17.9702	13.4798	24.0264	8.96914	20.5321	25.2215	28.5649	18.5672
ENSGALG00000001702	-0.429998	0.671831	70.1385	18.6228	65.5382	49.4259	103.172	83.2848	35.1979	115.073	62.2306	116.354	EXOC3L1
ENSGALG00000001708	-0.0612152	0.948691	96.2156	35.472	66.0668	83.1255	49.4662	71.7531	54.7522	76.4526	64.271	77.9822	MED1
ENSGALG00000001711	-0.341074	0.699169	21.5811	28.3776	28.0123	34.8228	25.4398	21.7822	44.975	40.9849	23.464	43.3235	PPCDC
ENSGALG00000001714	0.402026	0.678361	53.0535	40.7928	32.7691	111.208	52.2928	41.0018	59.6408	48.8666	19.3833	49.5125	PUSL1
ENSGALG00000001717	-0.0448685	0.96994	52.1543	158.737	141.647	47.1793	108.826	85.8474	98.7495	62.2655	122.421	157.202	SLC16A1
ENSGALG00000001718	0.0314688	0.979408	95.3164	222.587	209.3	108.962	340.61	131.974	288.427	189.949	141.804	201.764	CCNG1
ENSGALG00000001720	0.655492	0.604855	38.6661	34.5852	12.1563	92.112	18.3732	37.1578	24.443	36.2559	12.2421	13.6159
ENSGALG00000001722	-0.609317	0.488854	126.789	81.5856	143.761	86.4954	180.905	134.537	199.455	117.438	271.366	221.569	E2F4
ENSGALG00000001725	-0.538858	0.56568	683.401	290.87	344.076	589.741	1221.11	771.346	952.298	401.179	1461.91	955.592	TNRC6C
ENSGALG00000001726	0.291218	0.777268	85.4251	148.982	126.848	39.3161	122.959	38.4392	172.078	76.4526	78.5534	61.8907	NUDCD2
ENSGALG00000001727	0.700696	0.654152	58.4488	2.6604	7.39948	74.1389	18.3732	32.0326	19.5544	16.5516	18.3631	12.3781	LZTS1
ENSGALG00000001728	0.488925	0.69017	171.749	33.6984	28.0123	58.4125	42.3996	98.6605	24.443	44.9258	45.9078	24.7563	NACC2
ENSGALG00000001729	0.267111	0.767291	37.7669	53.208	70.295	24.713	36.7463	37.1578	30.3093	33.1032	46.928	39.61	CD276
ENSGALG00000001730	0.180975	0.828629	84.5259	62.076	69.238	165.128	84.7992	102.504	73.3289	84.3343	88.7552	60.6528	DGKD
ENSGALG00000001731	-0.515828	0.501616	246.384	124.152	169.131	158.388	179.492	196.04	195.544	187.585	340.738	335.447	CDK12
ENSGALG00000001733	-0.279819	0.835659	11.6898	12.4152	15.856	12.3565	29.6797	25.6261	11.7326	22.0688	32.6456	6.18907	LRIG2
ENSGALG00000001737	-0.191075	0.801768	111.502	91.3403	141.119	56.1658	97.519	116.599	115.371	124.531	137.724	75.5066	RABEP1
ENSGALG00000001740	-0.761044	0.465577	188.834	115.284	270.081	158.388	233.198	319.045	237.586	165.516	348.9	568.156	MGAT5B
ENSGALG00000001741	0.371133	0.579253	107.006	236.775	244.711	198.827	197.865	181.945	179.9	116.649	145.885	138.635	NPTN
ENSGALG00000001749	-0.331147	0.659953	142.075	150.756	302.85	106.715	185.145	149.913	295.271	193.102	193.833	287.173	ACSBG2
ENSGALG00000001750	-0.0332523	0.97803	178.943	97.5479	102.007	57.2892	195.038	146.069	149.591	147.388	138.744	61.8907	MAT2B
ENSGALG00000001758	-0.192752	0.887558	14.3874	12.4152	22.1984	22.4663	24.0264	34.5952	10.7549	28.3742	27.5447	7.42688	QSOX2
ENSGALG00000001765	-0.115204	0.910951	53.9527	35.472	53.382	31.4529	28.2664	26.9074	35.1979	48.0784	48.9684	61.8907	CAAP1
ENSGALG00000001768	1.02244	0.473036	140.277	163.171	102.536	463.93	63.5994	146.069	84.0838	145.812	45.9078	37.1344	TENM2
ENSGALG00000001770	0.49465	0.810081	20.6819	20.3964	4.22827	59.5358	0	32.0326	6.84403	19.7043	13.2623	2.47563
ENSGALG00000001773	0.513481	0.733345	35.9685	46.1136	63.9526	102.222	0	37.1578	34.2201	41.7731	44.8877	16.0916	RFX2
ENSGALG00000001774	0.56455	0.694844	97.1149	31.9248	20.6128	269.596	22.6131	98.6605	30.3093	99.3096	43.8675	25.9941	NEO1
ENSGALG00000001777	0.420665	0.616751	53.9527	47.8872	30.655	86.4954	89.0391	49.9709	40.0864	52.0193	51.0087	34.6588	MFSD11
ENSGALG00000001779	-0.353754	0.775983	14.3874	15.9624	33.8262	10.1099	12.7199	17.9383	8.79946	24.4333	27.5447	34.6588
ENSGALG00000001780	0.938829	0.592402	1.79842	35.472	25.3696	11.2332	5.65328	1.28131	6.84403	8.66988	10.2017	14.8538	PROC
ENSGALG00000001782	-0.0673841	0.946081	71.9369	36.3588	78.2231	37.0695	43.8129	35.8765	58.6631	63.0537	69.3719	54.4638	PLAA
ENSGALG00000001788	-0.342595	0.739287	24.2787	70.944	79.8087	25.8363	80.5592	49.9709	78.2175	40.9849	116.3	71.7932	ADPGK
ENSGALG00000001790	-0.307405	0.758539	23.3795	33.6984	42.8113	29.2062	40.9863	30.7513	53.7745	22.0688	30.6052	74.2688
ENSGALG00000001791	-0.830521	0.462979	62.9448	42.5664	87.2081	60.6591	79.1459	78.1596	91.9055	69.3591	130.582	222.806
ENSGALG00000001797	-0.333266	0.817678	17.085	18.6228	4.75681	3.36995	11.3066	12.8131	14.6658	14.9753	14.2824	12.3781	GPSM1
ENSGALG00000001798	0.584848	0.542554	80.929	73.6044	157.503	213.43	74.9059	71.7531	54.7522	144.235	63.2508	65.6041	BBS4
ENSGALG00000001800	-0.378614	0.622646	43.1622	62.076	67.1238	32.5762	62.1861	69.1905	82.1283	43.3494	65.2912	89.1225
ENSGALG00000001801	0.019366	0.990797	46.759	20.3964	70.8236	26.9596	43.8129	34.5952	37.1533	59.1128	59.1701	16.0916	IFT74
ENSGALG00000001802	0.0640732	0.94594	74.6346	54.0948	112.049	48.3026	81.9725	46.127	80.1729	62.2655	72.4324	95.3116	JMJD6
ENSGALG00000001803	-0.218371	0.708416	197.827	198.643	269.024	197.704	326.477	235.76	273.761	226.205	324.415	323.069	IWS1
ENSGALG00000001805	0.260507	0.813747	33.2708	23.0568	31.7121	25.8363	70.666	21.7822	27.3761	26.0097	56.1096	21.0428	MXRA7
ENSGALG00000001816	0.0287063	0.975516	56.6503	78.9252	99.893	97.7286	62.1861	88.41	82.1283	81.9698	56.1096	80.4578	MAGI3
ENSGALG00000001817	0.0581991	0.9459	228.4	265.153	338.79	158.388	411.276	202.446	383.266	208.077	266.266	285.935	CTCF
ENSGALG00000001823	-0.227778	0.797902	62.9448	123.265	113.106	57.2892	80.5592	82.0035	125.148	67.7827	67.3315	172.056	HIKESHI
ENSGALG00000001824	1.22946	0.51718	8.0929	48.774	50.7393	14.6031	15.5465	0	10.7549	7.88171	6.12105	34.6588
ENSGALG00000001826	0.482433	0.706052	40.4645	43.4532	48.6251	89.8654	25.4398	69.1905	16.6212	63.8419	21.4237	6.18907	WWC1
ENSGALG00000001828	0.675284	0.571234	417.234	77.1516	69.238	263.979	84.7992	238.323	63.5517	114.285	76.5131	79.22	SH2B2
ENSGALG00000001833	-0.245813	0.7633	140.277	203.077	206.128	99.9752	268.531	133.256	288.427	149.753	206.075	310.691	PRKRIP1
ENSGALG00000001837	-0.294143	0.777546	45.8598	78.9252	89.8508	14.6031	49.4662	38.4392	96.7941	64.63	69.3719	74.2688	ORAI2
ENSGALG00000001838	-0.520505	0.500693	544.922	320.135	498.408	441.464	603.487	575.306	523.079	446.105	844.704	1065.76	XPO7
ENSGALG00000001840	0.0755249	0.952728	103.409	26.604	67.6524	67.399	79.1459	66.6279	55.7299	104.039	81.614	17.3294	TEK
ENSGALG00000001841	0.18563	0.851316	33.2708	61.1892	34.3547	82.0021	46.6395	39.7205	51.8191	38.6204	26.5245	69.3175	ROGDI
ENSGALG00000001844	-0.840802	0.507797	19.7827	28.3776	26.9552	10.1099	11.3066	12.8131	36.1756	25.2215	35.7061	65.6041	ALKBH4
ENSGALG00000001845	0.228301	0.912239	0.899212	24.8304	45.4539	8.98654	4.23996	6.40653	9.77718	13.3989	21.4237	22.2806	PHTF1
ENSGALG00000001848	-0.0944401	0.8996	120.494	187.115	152.746	199.95	185.145	161.444	206.299	130.048	150.986	253.752	UBE2J2
ENSGALG00000001849	1.38133	0.493919	312.026	27.4908	17.4416	121.318	24.0264	89.6914	0.977718	26.0097	40.807	35.8966	BSN
ENSGALG00000001850	-0.468594	0.520217	191.532	182.681	201.372	164.004	236.024	172.976	343.179	184.432	245.862	403.527	RARS
ENSGALG00000001852	-0.167113	0.843718	66.5417	87.7932	126.32	51.6726	81.9725	52.5335	127.103	93.0042	88.7552	105.214	LRWD1
ENSGALG00000001856	1.01258	0.571234	23.3795	22.17	14.799	25.8363	5.65328	8.96914	0	26.0097	5.10087	4.95125	MOB3B
ENSGALG00000001857	1.08826	0.548185	28.7748	14.1888	5.28534	37.0695	5.65328	19.2196	1.95544	14.9753	4.0807	2.47563	C1QTNF12
ENSGALG00000001860	-0.94021	0.460427	17.9842	17.736	26.4267	12.3565	14.1332	37.1578	25.4207	32.315	44.8877	33.421	RSBN1
ENSGALG00000001863	1.74101	0.481199	31.4724	8.868	3.69974	111.208	7.0666	24.3448	3.91087	16.5516	0	3.71344	VTG2
ENSGALG00000001864	0.385043	0.681791	165.455	69.1704	168.602	104.468	87.6258	69.1905	45.9528	163.94	124.461	51.9881	C9orf72
ENSGALG00000001872	-0.416447	0.655387	32.3716	76.2648	140.59	35.9461	70.666	71.7531	124.17	70.9354	102.017	108.928	SDF4
ENSGALG00000001876	0.22259	0.797224	240.989	78.0384	313.949	194.334	264.291	108.911	184.789	219.112	219.337	203.001	RASA4
ENSGALG00000001882	0.42459	0.712535	44.9606	76.2648	19.5558	148.278	32.5063	84.5661	34.2201	43.3494	31.6254	45.7991	TNFRSF18
ENSGALG00000001885	-0.560165	0.858383	0.899212	94.0007	282.766	21.343	4.23996	8.96914	34.2201	416.943	74.4727	60.6528
ENSGALG00000001889	-1.14565	0.260516	82.7275	96.6611	110.464	68.5223	111.652	123.005	206.299	110.344	225.459	376.295	CARD9
ENSGALG00000001892	-0.659957	0.572437	73.7354	14.1888	24.8411	29.2062	52.2928	57.6587	40.0864	70.9354	114.26	22.2806	CYGB
ENSGALG00000001894	-0.628318	0.512734	28.7748	61.1892	38.0545	101.099	46.6395	90.9727	110.482	59.1128	64.271	100.263
ENSGALG00000001895	-0.495997	0.604547	59.348	34.5852	29.5979	37.0695	32.5063	55.0961	61.5962	77.2408	61.2105	16.0916
ENSGALG00000001900	1.16768	0.763178	105.208	2.6604	4.22827	25.8363	0	25.6261	0	27.586	8.1614	0	PHF24
ENSGALG00000001901	-0.421435	0.518493	202.323	164.058	218.813	243.76	274.184	224.228	294.293	240.392	306.052	410.954	ARIH1
ENSGALG00000001905	-0.601993	0.51844	42.2629	36.3588	45.9825	19.0964	67.8393	65.3466	69.418	40.9849	69.3719	75.5066	DTX2
ENSGALG00000001907	-0.388424	0.550726	119.595	88.68	126.848	75.2622	117.306	108.911	161.324	146.6	161.188	112.641	WAPL
ENSGALG00000001912	0.20323	0.932218	74.6346	2.6604	7.92801	40.4394	0	51.2522	15.6435	22.0688	8.1614	12.3781
ENSGALG00000001916	0.622808	0.612935	97.1149	57.642	23.2555	146.031	21.1998	71.7531	25.4207	74.0881	26.5245	25.9941	SLIT3
ENSGALG00000001918	0.578987	0.733345	79.1306	5.3208	10.5707	31.4529	5.65328	32.0326	13.6881	15.7634	23.464	3.71344	DNAJB5
ENSGALG00000001921	-0.838039	0.520217	8.0929	31.9248	38.583	16.8498	36.7463	28.1887	55.7299	18.9161	36.7263	97.7872	SDCCAG3
ENSGALG00000001925	0.185947	0.836113	53.9527	56.7552	65.5382	90.9887	28.2664	42.2831	54.7522	59.1128	38.7666	65.6041	GNB1L
ENSGALG00000001926	-0.336491	0.654465	175.346	58.5288	136.89	151.648	236.024	197.321	184.789	194.678	194.853	183.196	HSPB1
ENSGALG00000001932	1.4659	0.472533	72.8361	18.6228	9.51362	35.9461	16.9598	26.9074	1.95544	18.1279	5.10087	3.71344	SRRM3
ENSGALG00000001933	0.544438	0.771573	20.6819	2.6604	20.0843	25.8363	7.0666	7.68783	6.84403	22.0688	15.3026	0	CORO2A
ENSGALG00000001936	1.07068	0.531621	53.0535	46.1136	4.22827	141.538	19.7865	43.5644	9.77718	50.443	8.1614	13.6159	MYO7B
ENSGALG00000001938	0.407798	0.772637	42.2629	47.0004	40.1686	8.98654	57.9461	24.3448	55.7299	33.1032	31.6254	2.47563	SLC25A24
ENSGALG00000001939	-0.52538	0.684998	116.898	23.0568	81.9228	24.713	63.5994	101.223	63.5517	119.014	153.026	9.9025	HIPK1
ENSGALG00000001942	0.31985	0.751474	33.2708	74.4912	57.0817	16.8498	77.7326	52.5335	43.0196	38.6204	43.8675	29.7075	SPDL1
ENSGALG00000001943	-0.431693	0.726762	22.4803	20.3964	29.0694	6.7399	24.0264	17.9383	7.82175	34.6795	42.8473	35.8966	RHBDF2
ENSGALG00000001944	0.0995255	0.940539	57.5495	21.2832	50.2107	34.8228	29.6797	20.5009	11.7326	56.7483	44.8877	47.0369	TBC1D2
ENSGALG00000001945	0.560916	0.552396	38.6661	151.643	153.275	98.8519	89.0391	56.3774	90.9278	40.9849	99.9771	73.031	RFT1
ENSGALG00000001946	0.370065	0.664515	107.006	80.6988	54.9676	223.54	121.545	128.131	82.1283	85.1225	70.392	87.8847	RSPO1
ENSGALG00000001947	-0.502694	0.575209	58.4488	57.642	94.6076	40.4394	69.2527	35.8765	87.0169	89.0634	156.087	86.6469	ELP1
ENSGALG00000001948	-0.486055	0.536093	266.167	194.209	377.373	171.867	258.637	283.168	338.291	239.604	293.81	625.096
ENSGALG00000001949	-0.320106	0.644515	325.515	324.569	376.845	275.213	312.344	299.825	438.995	275.86	286.669	716.694	MDH2
ENSGALG00000001950	0.183872	0.846696	154.664	319.248	282.237	74.1389	230.371	124.287	189.677	133.989	205.055	282.221	PMPCA
ENSGALG00000001954	-0.24488	0.818618	82.7275	39.0192	167.545	35.9461	96.1057	48.6896	120.259	86.6988	132.623	112.641	APTX
ENSGALG00000001956	0.00580516	0.997982	28.7748	16.8492	27.4838	28.0829	84.7992	30.7513	33.2424	22.0688	35.7061	61.8907	OLFML3
ENSGALG00000001962	-0.293299	0.62959	697.788	708.553	864.682	561.658	1067.06	808.503	1254.41	632.113	991.61	1091.75	PTBP1
ENSGALG00000001963	0.440297	0.754452	26.0771	9.75479	10.5707	14.6031	5.65328	16.657	8.79946	8.66988	8.1614	7.42688
ENSGALG00000001964	-0.306778	0.788158	19.7827	10.6416	32.7691	13.4798	28.2664	34.5952	13.6881	33.8914	23.464	24.7563	INPP5E
ENSGALG00000001965	-0.196553	0.805967	206.819	254.511	364.689	181.977	306.69	158.882	296.249	237.24	319.315	496.363	AARS
ENSGALG00000001971	-0.04631	0.967064	81.8283	42.5664	53.382	51.6726	40.9863	67.9092	22.4875	59.901	69.3719	60.6528	UBE2O
ENSGALG00000001972	-0.118976	0.886534	115.998	97.5479	216.699	95.4819	199.278	126.849	146.658	147.388	182.611	184.434
ENSGALG00000001973	-0.436153	0.577527	94.4172	91.3403	173.888	88.742	122.959	97.3792	184.789	99.3096	155.067	238.898	GNL2
ENSGALG00000001975	-0.312041	0.750448	59.348	97.5479	147.461	46.056	87.6258	65.3466	106.571	62.2655	102.017	210.428
ENSGALG00000001976	-0.411758	0.654869	49.4566	29.2644	43.8683	15.7264	42.3996	46.127	62.574	42.5612	62.2306	27.2319	TRIM33
ENSGALG00000001977	1.74486	0.474906	9.89133	12.4152	8.45655	62.9057	4.23996	19.2196	1.95544	4.72903	0	3.71344	LDB3
ENSGALG00000001978	-0.426598	0.790651	22.4803	10.6416	7.92801	1.12332	9.89324	8.96914	20.5321	15.7634	18.3631	6.18907	MED16
ENSGALG00000001981	-0.13544	0.878661	75.5338	39.906	61.8385	57.2892	39.5729	46.127	42.0419	69.3591	64.271	80.4578	PARP6
ENSGALG00000001983	1.32774	0.450374	23.3795	33.6984	15.3275	67.399	43.8129	12.8131	10.7549	28.3742	4.0807	16.0916	FNDC7
ENSGALG00000001985	-0.309621	0.817859	13.4882	21.2832	24.8411	7.86322	11.3066	6.40653	20.5321	25.2215	13.2623	33.421	PIGQ
ENSGALG00000001986	-0.521923	0.536093	456.8	153.416	632.127	254.993	361.81	369.016	532.856	463.445	655.972	651.09	VCP
ENSGALG00000001988	0.677778	0.600657	71.9369	89.5668	21.6699	235.897	36.7463	93.5353	43.9973	93.7924	30.6052	22.2806	TXNRD2
ENSGALG00000001992	-0.664771	0.467249	1200.45	1114.71	1562.35	757.116	1686.09	1265.93	1926.1	1389.55	2184.19	3255.45	PKM
ENSGALG00000001995	-0.322614	0.812847	125.89	20.3964	52.3249	39.3161	115.892	137.1	74.3066	95.3687	123.441	11.1403
ENSGALG00000001996	0.484216	0.863318	8.0929	66.51	188.687	2.24663	4.23996	14.0944	14.6658	108.768	46.928	8.66469	DNALI1
ENSGALG00000001998	-0.0624411	0.94916	137.579	131.246	168.074	77.5089	163.945	82.0035	141.769	98.5214	139.764	247.563	R3HDM4
ENSGALG00000002000	-0.44608	0.713292	19.7827	19.5096	19.0272	20.2197	2.82664	14.0944	18.5766	22.857	17.343	39.61	GRAMD2A
ENSGALG00000002001	0.388518	0.612776	73.7354	119.718	76.6375	159.511	56.5328	76.8783	81.1506	84.3343	58.1499	70.5553	STXBP3
ENSGALG00000002002	-0.476139	0.611492	151.967	202.19	354.646	165.128	230.371	189.633	324.602	135.565	207.095	682.035	BCAS2
ENSGALG00000002003	1.19172	0.473577	71.0377	65.6232	14.2704	162.881	31.093	53.8148	25.4207	43.3494	7.14122	21.0428	BMPR1A
ENSGALG00000002008	1.54139	0.500693	92.6188	6.2076	4.75681	24.713	4.23996	24.3448	11.7326	6.30537	1.02017	2.47563	RNF157
ENSGALG00000002010	-0.784333	0.462979	61.1464	51.4344	78.7516	25.8363	62.1861	74.3157	75.2843	99.3096	100.997	133.684	SNIP1
ENSGALG00000002012	0.10956	0.911042	136.68	63.8496	135.305	107.838	243.091	143.506	149.591	133.201	133.643	74.2688
ENSGALG00000002013	0.0820265	0.941365	183.439	407.041	366.274	150.524	367.463	117.88	334.38	184.432	262.185	495.125	MEAF6
ENSGALG00000002014	-0.16391	0.798517	104.309	154.303	182.873	128.058	163.945	143.506	152.524	172.61	213.216	139.873	SMU1
ENSGALG00000002015	-0.119522	0.940222	15.2866	6.2076	6.34241	16.8498	18.3732	8.96914	9.77718	17.3398	11.2219	19.805	SNCG
ENSGALG00000002016	-0.0969718	0.88543	94.4172	139.228	103.593	116.825	130.025	119.161	112.438	112.708	120.381	159.678	PRKCD
ENSGALG00000002018	-0.501067	0.560107	186.137	53.208	99.893	94.3586	178.078	237.041	117.326	134.777	213.216	162.154	CAPN15
ENSGALG00000002021	-0.405213	0.694478	26.9763	51.4344	40.6971	13.4798	50.8795	34.5952	59.6408	54.3838	72.4324	21.0428	ZC3H12A
ENSGALG00000002022	0.486345	0.596876	267.965	59.4156	123.677	159.511	91.8658	121.724	56.7077	122.167	125.481	75.5066	B4GALT1
ENSGALG00000002024	-0.491618	0.533321	55.7511	43.4532	102.536	50.5493	74.9059	82.0035	87.0169	85.1225	85.6946	122.543	COMT
ENSGALG00000002029	-0.344774	0.706986	38.6661	47.0004	43.3398	13.4798	50.8795	70.4718	42.0419	33.8914	45.9078	54.4638	TMEM259
ENSGALG00000002033	-0.614818	0.547254	129.486	222.587	277.48	135.921	193.625	139.662	294.293	162.363	169.349	705.553	NDUFB6
ENSGALG00000002038	-0.185003	0.841591	24.2787	31.9248	61.8385	42.686	57.9461	51.2522	32.2647	54.3838	61.2105	49.5125	DENND2C
ENSGALG00000002042	-0.129827	0.867338	89.9212	114.397	145.347	152.771	142.745	117.88	178.922	92.216	113.239	204.239
ENSGALG00000002043	0.120459	0.893712	88.1227	144.548	143.233	293.186	162.532	128.131	133.947	126.896	161.188	214.142	WDR33
ENSGALG00000002044	-0.163663	0.855922	39.5653	73.6044	94.6076	49.4259	87.6258	64.0653	91.9055	48.0784	74.4727	108.928	EEF2KMT
ENSGALG00000002050	-0.19703	0.753303	130.386	148.982	205.6	216.8	183.732	203.728	164.257	168.669	212.196	267.368	EXOC7
ENSGALG00000002053	-0.0260859	0.983433	61.1464	122.378	218.813	65.1524	199.278	169.132	106.571	148.964	133.643	121.306	POR
ENSGALG00000002055	0.609686	0.463422	181.641	126.812	253.168	161.758	149.812	125.568	112.438	127.684	123.441	84.1713	HES4
ENSGALG00000002056	0.193445	0.799575	91.7196	169.379	99.893	112.332	91.8658	83.2848	115.371	66.2064	90.7955	139.873	TANGO2
ENSGALG00000002057	-0.613133	0.532678	70.1385	106.416	74.5233	44.9327	142.745	67.9092	169.145	75.6644	130.582	226.52	POLR2D
ENSGALG00000002060	-0.603833	0.500968	208.617	137.454	317.121	132.551	207.758	206.29	294.293	186.797	327.476	513.692	TAF15
ENSGALG00000002062	-0.781204	0.442065	133.983	101.095	163.846	68.5223	117.306	129.412	239.541	163.94	215.257	259.941	SRP68
ENSGALG00000002064	-0.815195	0.553976	26.9763	14.1888	18.4987	1.12332	22.6131	32.0326	39.1087	19.7043	13.2623	43.3235
ENSGALG00000002066	-0.268438	0.699258	173.548	245.643	307.078	104.468	243.091	207.571	306.026	227.781	275.447	278.508	NCOA4
ENSGALG00000002067	0.161307	0.864978	39.5653	59.4156	73.4663	79.7555	43.8129	47.4083	52.7968	33.1032	42.8473	90.3604
ENSGALG00000002070	-0.181322	0.805267	146.571	87.7932	108.878	84.2488	127.199	97.3792	124.17	91.4279	184.652	131.208	SAP130
ENSGALG00000002080	-0.15755	0.83644	144.773	241.209	116.806	262.856	145.572	179.383	183.811	195.466	166.288	290.886	DOCK2
ENSGALG00000002085	-1.23356	0.412601	153.765	101.982	180.23	89.8654	244.504	151.194	290.382	215.171	239.741	914.744	FZR1
ENSGALG00000002086	-0.810087	0.574962	34.17	7.9812	18.4987	1.12332	15.5465	24.3448	25.4207	32.315	42.8473	11.1403	RASL10B
ENSGALG00000002087	0.00316359	0.998524	123.192	70.0572	114.163	94.3586	67.8393	60.2213	93.861	100.886	120.381	94.0738	NCBP1
ENSGALG00000002089	-0.396889	0.607309	120.494	172.926	191.858	103.345	179.492	158.882	190.655	135.565	152.006	376.295
ENSGALG00000002090	-0.0443518	0.972071	27.8756	55.8684	80.3372	29.2062	55.1195	23.0635	59.6408	54.3838	78.5534	40.8478	GPSM2
ENSGALG00000002093	0.659443	0.658627	111.502	20.3964	10.5707	42.686	12.7199	62.7839	9.77718	15.7634	20.4035	17.3294	NR2E3
ENSGALG00000002094	-0.307534	0.761359	35.0693	94.0007	124.734	52.7959	57.9461	47.4083	131.014	47.2903	104.058	123.781	TRMT2A
ENSGALG00000002095	-0.25437	0.707211	442.412	310.38	564.475	217.923	452.262	357.484	569.032	370.44	516.208	559.491	CHMP4B
ENSGALG00000002097	-0.332001	0.882855	8.99212	20.3964	31.1835	10.1099	5.65328	12.8131	1.95544	59.1128	22.4438	0
ENSGALG00000002098	0.53036	0.749566	75.5338	15.9624	6.34241	67.399	5.65328	48.6896	18.5766	29.1623	7.14122	14.8538	GRIK3
ENSGALG00000002099	0.414769	0.690742	26.0771	17.736	19.5558	29.2062	33.9197	29.47	8.79946	18.9161	15.3026	22.2806	PFKFB4
ENSGALG00000002102	-0.674909	0.579629	14.3874	11.5284	6.34241	10.1099	26.8531	28.1887	24.443	20.4925	9.18157	25.9941
ENSGALG00000002103	1.28185	0.593618	12.589	147.209	959.818	80.8788	67.8393	17.9383	27.3761	297.141	146.905	32.1831	TPPP3
ENSGALG00000002105	0.890648	0.534	25.1779	48.774	14.2704	85.3721	8.47992	12.8131	12.7103	35.4677	14.2824	22.2806	FOXI1
ENSGALG00000002106	0.724365	0.483135	69.2393	111.737	82.4513	131.428	32.5063	55.0961	59.6408	65.4182	37.7465	40.8478	CLCC1
ENSGALG00000002107	-0.427982	0.609925	137.579	116.171	147.461	44.9327	214.825	120.443	239.541	174.186	145.885	207.953	RANBP1
ENSGALG00000002108	0.342704	0.835659	88.1227	23.9436	54.9676	107.838	19.7865	93.5353	7.82175	104.039	13.2623	13.6159	EVPL
ENSGALG00000002110	0.857179	0.56568	71.0377	35.472	22.727	104.468	15.5465	34.5952	2.93315	48.8666	40.807	9.9025	TSTD2
ENSGALG00000002112	-0.835486	0.520349	112.401	23.9436	22.727	38.1928	22.6131	99.9418	70.3957	31.5268	45.9078	146.062	CSF3R
ENSGALG00000002113	-0.552506	0.483812	124.091	181.794	177.587	179.731	226.131	271.637	342.201	162.363	189.752	337.923	LCP2
ENSGALG00000002117	-0.142855	0.888326	175.346	64.7364	65.5382	159.511	104.586	142.225	142.747	141.083	147.925	53.226	PARG
ENSGALG00000002118	-0.305023	0.763215	37.7669	31.9248	66.0668	44.9327	103.172	38.4392	106.571	38.6204	76.5131	89.1225	KCNMB1
ENSGALG00000002119	0.498759	0.579861	124.99	87.7932	90.3793	272.966	83.3859	121.724	101.683	113.497	49.9885	79.22	VPS35L
ENSGALG00000002123	0.107123	0.942548	17.9842	16.8492	60.2529	31.4529	7.0666	16.657	36.1756	22.857	26.5245	23.5184	OSCP1
ENSGALG00000002124	0.449503	0.760671	26.0771	15.9624	18.4987	24.713	19.7865	11.5317	0.977718	32.315	21.4237	9.9025	ZDHHC8
ENSGALG00000002127	-0.952585	0.472533	22.4803	31.038	47.0395	13.4798	38.1596	42.2831	79.1952	22.0688	54.0692	99.025	LSM10
ENSGALG00000002129	0.626328	0.47729	47.6582	69.1704	73.4663	60.6591	65.0127	32.0326	52.7968	50.443	38.7666	29.7075	WDR47
ENSGALG00000002131	-0.330047	0.706052	91.7196	54.0948	137.419	87.6187	108.826	71.7531	120.259	69.3591	114.26	228.995	NPRL2
ENSGALG00000002134	0.103547	0.950379	16.1858	9.75479	11.6278	13.4798	15.5465	7.68783	28.3538	7.09354	13.2623	4.95125
ENSGALG00000002137	-0.211399	0.793266	72.8361	44.34	36.9974	51.6726	52.2928	60.2213	77.2397	58.3247	63.2508	38.3722	PGAM5
ENSGALG00000002138	-0.423802	0.684684	31.4724	12.4152	37.5259	34.8228	73.4926	30.7513	36.1756	45.7139	76.5131	63.1285	HYAL2
ENSGALG00000002139	-0.207712	0.705953	1005.32	952.423	933.92	639.167	1320.04	982.761	1244.64	1050.63	1301.74	1019.96	CSDE1
ENSGALG00000002141	-0.184861	0.848491	71.0377	49.6608	47.0395	95.4819	72.0793	112.755	46.9305	102.462	82.6341	34.6588	UGGT1
ENSGALG00000002142	0.811595	0.549922	79.1306	40.7928	22.1984	119.072	25.4398	52.5335	4.88859	47.2903	33.6658	24.7563	DGKQ
ENSGALG00000002143	0.403827	0.708726	58.4488	78.0384	23.784	146.031	42.3996	85.8474	59.6408	55.9602	30.6052	30.9453	ANKLE2
ENSGALG00000002144	-0.544995	0.535748	340.801	415.022	900.094	243.76	546.955	457.426	861.37	466.597	718.203	1069.47	THRAP3
ENSGALG00000002145	0.900036	0.472533	187.036	78.9252	61.8385	213.43	45.2262	83.2848	68.4403	73.2999	46.928	42.0856	CAMSAP2
ENSGALG00000002147	-0.0612202	0.94916	195.129	315.701	380.545	107.838	371.703	208.853	323.625	256.156	278.508	363.917	SIKE1
ENSGALG00000002151	0.735007	0.497397	49.4566	25.7172	22.1984	30.3296	59.3594	21.7822	22.4875	26.0097	17.343	23.5184	PEX12
ENSGALG00000002155	0.199383	0.772637	71.0377	56.7552	97.7788	80.8788	74.9059	64.0653	52.7968	70.9354	67.3315	77.9822	HS6ST1
ENSGALG00000002157	-0.779433	0.507978	3836.04	10835.8	8232.45	4594.37	10889.6	5020.15	11143.1	6407.04	8691.89	34630.3	RPS17
ENSGALG00000002158	0.491252	0.577527	120.494	72.7176	79.2801	198.827	86.2125	102.504	105.594	85.1225	65.2912	37.1344	GOLGA3
ENSGALG00000002159	-0.20418	0.821112	103.409	229.681	206.657	50.5493	166.772	147.35	200.432	148.964	170.369	206.715	ACOX1
ENSGALG00000002160	-0.969911	0.462979	2417.08	9548.17	5905.84	2744.26	8515.25	8775.66	12650.7	4751.88	8199.14	22681.7	B2M
ENSGALG00000002162	0.00784609	0.995747	133.983	195.983	227.27	83.1255	171.012	111.474	213.143	172.61	181.591	128.733	ACO1
ENSGALG00000002164	0.151059	0.898433	17.085	40.7928	68.1809	42.686	45.2262	30.7513	43.9973	33.1032	20.4035	65.6041	DDX59
ENSGALG00000002165	0.771061	0.571234	90.8204	50.5476	31.1835	85.3721	4.23996	39.7205	18.5766	55.172	21.4237	18.5672	UNC13B
ENSGALG00000002167	-0.150365	0.858608	185.238	200.417	132.134	121.318	175.252	176.82	205.321	84.3343	148.945	289.648	PATL2
ENSGALG00000002169	-0.23438	0.803228	658.223	270.474	622.613	206.69	758.953	635.527	652.138	657.335	760.03	254.989	PLEKHB2
ENSGALG00000002170	-0.138779	0.896805	234.694	82.4724	150.104	183.101	378.77	240.885	174.034	283.742	323.395	107.69
ENSGALG00000002172	0.721736	0.585153	30.5732	19.5096	5.28534	34.8228	15.5465	16.657	7.82175	13.3989	18.3631	7.42688	FAM168B
ENSGALG00000002175	0.357157	0.797902	14.3874	23.0568	7.39948	28.0829	12.7199	5.12522	19.5544	7.09354	17.343	17.3294	KIF14
ENSGALG00000002179	-0.543795	0.483135	98.9133	62.076	114.163	112.332	103.172	116.599	151.546	107.191	186.692	153.489	FBF1
ENSGALG00000002180	-0.067078	0.963876	37.7669	26.604	16.9131	37.0695	8.47992	37.1578	32.2647	29.1623	24.4842	9.9025	CHFR
ENSGALG00000002182	0.514667	0.710248	14.3874	11.5284	16.3846	17.9731	8.47992	10.2504	14.6658	8.66988	13.2623	1.23781	NR5A2
ENSGALG00000002183	0.572985	0.693396	34.17	13.302	7.39948	40.4394	11.3066	19.2196	4.88859	23.6451	18.3631	4.95125	PRR16
ENSGALG00000002187	0.227616	0.751118	344.398	231.455	339.847	196.58	233.198	152.475	163.279	328.667	285.649	219.093	HSD17B4
ENSGALG00000002189	-0.349479	0.58822	337.204	237.662	451.897	275.213	463.569	298.544	540.678	396.45	471.321	542.162	SNX1
ENSGALG00000002192	0.0983893	0.905365	163.657	435.419	312.892	341.488	354.743	388.235	347.09	231.722	323.395	211.666	PTPRC
ENSGALG00000002193	1.04346	0.593618	26.0771	8.868	4.22827	28.0829	19.7865	23.0635	0.977718	15.7634	1.02017	1.23781	ARHGEF4
ENSGALG00000002194	-0.152144	0.867243	73.7354	148.982	127.905	57.2892	125.785	71.7531	129.059	89.8515	115.28	188.148	MRPL38
ENSGALG00000002197	-0.521141	0.52538	3629.22	3850.48	4276.9	2077.01	6108.37	3187.89	6280.86	4353.86	5520.16	9274.93	NPM1
ENSGALG00000002198	-0.704551	0.488854	150.168	172.039	433.927	174.114	265.704	270.355	363.711	196.255	437.655	684.511	FHOD1
ENSGALG00000002201	0.0871036	0.957002	179.842	131.246	215.113	126.935	69.2527	121.724	79.1952	382.263	81.614	14.8538	PPL
ENSGALG00000002203	0.139495	0.8996	33.2708	53.208	33.2977	53.9192	43.8129	47.4083	45.9528	62.2655	19.3833	21.0428	FGF18
ENSGALG00000002205	-0.473971	0.552814	209.516	171.152	207.185	380.804	291.144	274.199	363.711	188.373	329.516	592.912	FBRSL1
ENSGALG00000002207	1.37193	0.474178	22.4803	18.6228	14.2704	59.5358	5.65328	5.12522	12.7103	21.2806	4.0807	2.47563	ATP6V1G3
ENSGALG00000002210	-0.916526	0.462979	534.132	611.892	1223.03	590.865	1253.61	964.823	1243.66	837.038	1225.23	3683.73	PPIB
ENSGALG00000002216	0.0402503	0.967326	84.5259	152.53	127.905	57.2892	91.8658	71.7531	121.237	80.3935	126.502	101.501	NEK7
ENSGALG00000002219	-0.135181	0.892204	103.409	93.1139	137.419	39.3161	185.145	119.161	129.059	138.718	145.885	79.22	WBP2
ENSGALG00000002222	-0.472152	0.557189	109.704	104.642	205.6	80.8788	156.878	165.288	196.521	97.7332	190.773	264.892	NOC2L
ENSGALG00000002223	0.348487	0.863566	17.9842	15.0756	3.17121	32.5762	2.82664	10.2504	4.88859	23.6451	1.02017	16.0916	LHX9
ENSGALG00000002225	-0.00995688	0.995451	57.5495	223.473	153.275	61.7824	104.586	94.8166	165.234	115.073	119.36	111.403	RFFL
ENSGALG00000002227	0.650458	0.533751	120.494	112.624	153.275	198.827	28.2664	73.0344	65.5071	129.26	73.4526	49.5125	DMXL1
ENSGALG00000002229	-0.422937	0.561629	99.8125	85.1328	133.719	61.7824	161.118	128.131	142.747	116.649	154.046	184.434	FBXW11
ENSGALG00000002232	-0.652138	0.525515	213.113	57.642	161.731	49.4259	211.998	187.071	198.477	226.205	336.658	141.111	RERE
ENSGALG00000002234	-0.237365	0.77261	132.184	118.831	116.278	146.031	158.292	143.506	144.702	74.8763	134.663	294.6	UNC13D
ENSGALG00000002237	-0.609084	0.483135	190.633	129.473	209.828	170.744	227.544	293.419	184.789	231.722	201.995	505.028	ATP6V0D1
ENSGALG00000002239	-0.200307	0.859782	33.2708	84.246	114.163	30.3296	43.8129	42.2831	110.482	45.7139	60.1903	95.3116	REXO5
ENSGALG00000002242	0.38813	0.786066	40.4645	32.8116	10.5707	108.962	9.89324	28.1887	15.6435	44.9258	41.8272	23.5184	GALNT9
ENSGALG00000002244	0.0401015	0.984895	19.7827	7.0944	5.28534	28.0829	8.47992	5.12522	11.7326	11.0344	10.2017	28.4697	AGRP
ENSGALG00000002246	0.295914	0.729132	35.9685	55.8684	32.7691	78.6322	42.3996	44.8457	44.975	35.4677	28.5649	45.7991	DENND1B
ENSGALG00000002247	0.20833	0.769592	126.789	122.378	100.95	161.758	91.8658	76.8783	89.9501	83.5462	138.744	133.684	SETD6
ENSGALG00000002249	0.73557	0.465194	351.592	198.643	228.327	457.19	176.665	234.479	135.903	223.841	115.28	138.635	AGO1
ENSGALG00000002250	0.223027	0.840827	66.5417	28.3776	38.0545	49.4259	12.7199	32.0326	26.3984	45.7139	39.7868	23.5184	DTWD2
ENSGALG00000002253	-0.594367	0.586495	6.29448	12.4152	14.799	14.6031	16.9598	16.657	19.5544	26.0097	15.3026	19.805	HEMK1
ENSGALG00000002260	-0.382194	0.690159	106.107	52.3212	43.3398	20.2197	76.3193	64.0653	71.3734	92.216	109.159	50.7503	CISH
ENSGALG00000002262	-0.209436	0.788158	160.959	84.246	104.65	65.1524	118.719	85.8474	173.056	125.319	130.582	101.501	ETF1
ENSGALG00000002263	-0.647651	0.472852	154.664	211.058	170.717	179.731	190.798	187.071	281.583	163.151	283.608	506.266	KLHL6
ENSGALG00000002266	0.366462	0.839839	13.4882	42.5664	13.2134	120.195	9.89324	55.0961	11.7326	55.9602	3.06052	28.4697	OGDHL
ENSGALG00000002267	0.142341	0.881069	35.9685	41.6796	30.655	42.686	35.333	44.8457	29.3315	41.7731	20.4035	32.1831	DCUN1D3
ENSGALG00000002272	0.24314	0.732245	104.309	129.473	141.647	105.592	193.625	69.1905	155.457	104.039	118.34	121.306	NOC4L
ENSGALG00000002273	0.181786	0.840965	43.1622	70.944	57.6102	52.7959	38.1596	25.6261	46.9305	44.9258	40.807	74.2688	LYRM1
ENSGALG00000002276	-0.12789	0.928354	10.7905	44.34	47.5681	8.98654	28.2664	20.5009	25.4207	29.9505	26.5245	51.9881	EME2
ENSGALG00000002277	-0.628703	0.488854	69.2393	65.6232	73.9948	104.468	165.358	164.007	118.304	93.7924	172.409	188.148	KLHL24
ENSGALG00000002278	0.180146	0.893169	145.672	45.2268	35.4118	202.197	35.333	138.381	52.7968	89.0634	68.3517	60.6528	UNK
ENSGALG00000002283	0.703856	0.442065	204.121	190.662	238.897	288.692	334.957	162.726	132.97	216.747	141.804	115.117	MAPKAPK3
ENSGALG00000002284	-0.697274	0.462979	124.99	153.416	218.813	84.2488	158.292	176.82	321.669	191.526	214.237	298.313	TRAPPC3
ENSGALG00000002285	-0.766801	0.472629	62.0456	36.3588	54.9676	32.5762	94.6924	74.3157	83.1061	67.7827	94.8762	155.964	SPSB3
ENSGALG00000002286	-0.466268	0.547794	1006.22	1775.37	2271.64	945.833	1811.88	1349.21	2421.81	1611.81	2025.05	3385.42	H3F3B
ENSGALG00000002287	1.58047	0.450374	47.6582	39.906	11.6278	137.045	9.89324	20.5009	12.7103	32.315	5.10087	11.1403	CRB1
ENSGALG00000002288	-0.139866	0.863572	61.1464	84.246	62.367	59.5358	81.9725	44.8457	92.8832	59.1128	97.9367	89.1225	LIG3
ENSGALG00000002289	1.02882	0.526694	23.3795	20.3964	5.28534	66.2757	8.47992	15.3757	13.6881	18.9161	7.14122	4.95125	CHAT
ENSGALG00000002294	0.792057	0.472852	217.609	105.529	129.491	257.24	96.1057	92.254	44.975	159.999	97.9367	69.3175	SEMA6A
ENSGALG00000002301	0.117684	0.872116	349.793	634.948	615.214	489.766	726.446	369.016	559.255	375.958	573.338	717.932	CNOT1
ENSGALG00000002304	-0.52225	0.500693	71.0377	48.774	74.5233	57.2892	93.2791	70.4718	110.482	96.9451	121.401	94.0738	ADPRHL2
ENSGALG00000002305	0.353669	0.761332	36.8677	29.2644	15.3275	51.6726	14.1332	26.9074	20.5321	36.2559	18.3631	12.3781
ENSGALG00000002307	1.728	0.462979	32.3716	19.5096	2.64267	78.6322	7.0666	17.9383	1.95544	11.0344	4.0807	7.42688	LRIT2
ENSGALG00000002308	0.0102404	0.995122	55.7511	88.68	111.521	24.713	73.4926	53.8148	84.0838	69.3591	70.392	75.5066	COMMD10
ENSGALG00000002311	-0.248929	0.794599	42.2629	46.1136	99.893	47.1793	110.239	49.9709	79.1952	86.6988	62.2306	132.446	GALK1
ENSGALG00000002312	0.369661	0.82403	134.882	28.3776	8.45655	83.1255	16.9598	90.9727	23.4652	44.9258	44.8877	6.18907	TMEM132E
ENSGALG00000002313	0.0456578	0.965729	45.8598	23.9436	27.4838	33.6995	31.093	29.47	25.4207	35.4677	31.6254	34.6588
ENSGALG00000002314	1.18035	0.486907	35.0693	31.9248	11.6278	68.5223	8.47992	24.3448	4.88859	23.6451	8.1614	7.42688	CDHR1
ENSGALG00000002315	-0.739855	0.502198	72.8361	145.435	153.803	59.5358	107.412	80.7222	213.143	78.8171	184.652	345.35
ENSGALG00000002316	-0.33069	0.756489	71.0377	121.492	95.6647	52.7959	67.8393	55.0961	117.326	40.9849	71.4122	231.471	NUBP2
ENSGALG00000002318	0.198435	0.910951	19.7827	8.868	7.39948	42.686	5.65328	26.9074	8.79946	18.9161	11.2219	7.42688	LVRN
ENSGALG00000002319	0.929954	0.694478	3.59685	29.2644	102.007	3.36995	0	1.28131	8.79946	44.9258	16.3228	1.23781	TEKT2
ENSGALG00000002321	-0.28506	0.686805	271.562	205.737	247.883	116.825	238.851	248.573	169.145	250.638	251.983	398.576	GOT2
ENSGALG00000002326	0.478582	0.693396	100.712	47.0004	40.6971	107.838	19.7865	58.94	20.5321	81.1816	52.0289	13.6159
ENSGALG00000002329	-0.863076	0.574962	11.6898	15.9624	4.22827	8.98654	15.5465	42.2831	37.1533	5.5172	7.14122	9.9025	CCL1
ENSGALG00000002335	1.19758	0.475448	181.641	139.228	32.2406	481.903	35.333	137.1	33.2424	130.048	42.8473	35.8966	DOCK3
ENSGALG00000002336	0.914627	0.462979	215.811	174.7	128.434	440.34	130.025	208.853	73.3289	130.048	75.4929	90.3604
ENSGALG00000002341	0.274502	0.786912	64.7432	94.8875	105.178	33.6995	69.2527	26.9074	101.683	55.9602	39.7868	80.4578	AP3S1
ENSGALG00000002345	-0.0385139	0.965713	123.192	86.0196	118.392	57.2892	89.0391	80.7222	97.7718	93.0042	83.6543	133.684	ATG12
ENSGALG00000002346	-0.137203	0.91755	35.0693	25.7172	28.0123	11.2332	8.47992	17.9383	16.6212	24.4333	27.5447	34.6588	CLSPN
ENSGALG00000002347	1.36693	0.506294	28.7748	22.17	19.5558	42.686	2.82664	15.3757	0	21.2806	2.04035	6.18907	C3orf58
ENSGALG00000002350	0.497176	0.712404	38.6661	61.1892	125.791	114.578	2.82664	32.0326	44.975	83.5462	46.928	35.8966	DNAH3
ENSGALG00000002353	-0.486406	0.60785	45.8598	15.0756	18.4987	22.4663	31.093	44.8457	26.3984	31.5268	39.7868	43.3235	C1orf216
ENSGALG00000002354	-0.558108	0.543529	48.5574	30.1512	30.655	39.3161	18.3732	47.4083	35.1979	42.5612	78.5534	43.3235	PUS1
ENSGALG00000002356	0.862997	0.598562	24.2787	11.5284	12.1563	42.686	1.41332	11.5317	11.7326	17.3398	7.14122	2.47563	CMTR2
ENSGALG00000002358	1.72133	0.370241	93.518	280.229	288.051	84.2488	21.1998	14.0944	29.3315	92.216	69.3719	27.2319	CDO1
ENSGALG00000002362	-0.606563	0.549905	228.4	318.361	711.407	314.529	840.925	465.114	636.495	373.593	659.033	1541.08	MANF
ENSGALG00000002363	-0.307669	0.629625	253.578	285.549	280.123	187.594	302.45	242.167	351.979	226.205	305.032	496.363	HSPA9
ENSGALG00000002364	0.0408952	0.97059	96.2156	58.5288	65.0097	49.4259	56.5328	61.5026	69.418	61.4774	96.9166	27.2319	SEC16A
ENSGALG00000002370	-0.648388	0.777268	17.085	5.3208	2.11414	20.2197	0	37.1578	9.77718	8.66988	0	14.8538	SH2D4B
ENSGALG00000002371	0.81968	0.594062	114.2	23.9436	23.784	112.332	16.9598	42.2831	4.88859	66.9946	42.8473	7.42688	RUSC2
ENSGALG00000002372	-0.27176	0.760946	35.0693	23.0568	60.2529	33.6995	46.6395	52.5335	40.0864	32.315	56.1096	60.6528
ENSGALG00000002374	0.0321808	0.975516	49.4566	65.6232	44.9254	101.099	55.1195	73.0344	45.9528	52.0193	67.3315	70.5553	SLC9A9
ENSGALG00000002375	-0.0893008	0.894399	286.849	201.303	275.366	221.293	323.65	267.793	248.34	223.841	277.487	375.057	NOTCH1
ENSGALG00000002377	-0.415748	0.571234	2254.32	2582.36	3439.17	1543.44	3273.25	2179.5	3494.37	2448.85	3603.26	5740.98	ENO1
ENSGALG00000002379	0.0958177	0.921051	208.617	532.08	580.331	229.157	368.876	248.573	458.55	253.003	296.871	540.924	MRPS17
ENSGALG00000002383	-0.633739	0.606193	57.5495	75.378	144.818	22.4663	55.1195	35.8765	119.282	33.8914	120.381	245.087	CD72AG
ENSGALG00000002386	1.7832	0.474178	121.394	0.8868	5.28534	15.7264	2.82664	3.84392	9.77718	5.5172	12.2421	11.1403	TMEM8B
ENSGALG00000002388	0.173785	0.826971	195.129	278.455	342.49	189.841	315.17	129.412	296.249	174.974	217.297	354.015	GBAS
ENSGALG00000002389	0.0198322	0.992054	84.5259	29.2644	109.935	30.3296	36.7463	75.597	27.3761	84.3343	84.6745	16.0916	ITGB4
ENSGALG00000002394	0.0143379	0.990608	124.091	83.3592	116.806	113.455	73.4926	70.4718	65.5071	92.216	116.3	163.391	RGP1
ENSGALG00000002395	0.906772	0.626143	13.4882	15.0756	1.5856	51.6726	4.23996	15.3757	7.82175	16.5516	2.04035	3.71344
ENSGALG00000002397	3.25644	0.112542	91.7196	1073.03	655.382	170.744	16.9598	20.5009	73.3289	11.0344	63.2508	42.0856	PSPH
ENSGALG00000002399	0.327743	0.681783	77.3322	68.2836	90.3793	55.0425	31.093	41.0018	44.975	57.5365	52.0289	63.1285
ENSGALG00000002403	1.0929	0.483135	46.759	50.5476	22.727	149.401	29.6797	33.3139	34.2201	42.5612	25.5044	3.71344	ULK1
ENSGALG00000002407	1.10098	0.462979	117.797	41.6796	178.116	159.511	21.1998	49.9709	41.0642	79.6053	37.7465	33.421	HYDIN
ENSGALG00000002408	-0.176687	0.858474	29.674	61.1892	63.9526	34.8228	81.9725	61.5026	57.6854	34.6795	57.1298	96.5494	NCDN
ENSGALG00000002412	0.359593	0.613415	220.307	140.114	196.615	211.184	79.1459	167.851	128.081	117.438	137.724	111.403	GBA2
ENSGALG00000002413	1.18924	0.52538	45.8598	25.7172	6.87094	38.1928	4.23996	12.8131	4.88859	29.1623	3.06052	2.47563	CELF4
ENSGALG00000002414	-0.418406	0.746157	8.0929	11.5284	12.1563	6.7399	8.47992	8.96914	10.7549	14.1871	19.3833	9.9025	TSPAN14
ENSGALG00000002415	0.0398088	0.966428	107.006	145.435	121.563	62.9057	175.252	87.1287	153.502	97.7332	115.28	141.111	SAP30BP
ENSGALG00000002417	-0.24504	0.786912	44.9606	39.0192	48.6251	14.6031	43.8129	47.4083	51.8191	42.5612	38.7666	47.0369
ENSGALG00000002419	0.203579	0.840827	81.8283	47.0004	30.1264	64.0291	33.9197	29.47	35.1979	67.7827	57.1298	32.1831	KIAA1328
ENSGALG00000002421	0.343534	0.690159	55.7511	184.454	223.041	95.4819	223.304	98.6605	130.037	102.462	129.562	155.964	SELENOU
ENSGALG00000002424	0.480007	0.673654	65.6424	61.1892	42.2827	132.551	11.3066	46.127	23.4652	42.5612	45.9078	66.8419	RECQL5
ENSGALG00000002426	-0.0153718	0.9921	42.2629	51.4344	99.3644	48.3026	62.1861	35.8765	85.0615	33.1032	53.0491	101.501	EXOSC3
ENSGALG00000002427	0.0528823	0.970974	23.3795	38.1324	31.1835	23.5897	38.1596	11.5317	21.5098	20.4925	26.5245	69.3175	SMIM5
ENSGALG00000002430	-0.439842	0.581219	153.765	150.756	204.014	83.1255	197.865	107.63	227.808	179.703	204.035	352.777	SMN
ENSGALG00000002431	-0.738778	0.471667	318.321	189.775	217.756	137.045	474.875	488.177	431.174	522.558	549.874	236.422
ENSGALG00000002432	0.78601	0.774029	15.2866	64.7364	176.002	29.2062	5.65328	0	18.5766	96.1569	48.9684	4.95125	DYDC1
ENSGALG00000002437	-0.898756	0.588732	22.4803	6.2076	13.7419	2.24663	1.41332	28.1887	6.84403	18.9161	26.5245	7.42688	FAM69B
ENSGALG00000002442	1.5472	0.502888	115.099	13.302	4.22827	17.9731	0	19.2196	2.93315	13.3989	5.10087	11.1403	ANKS4B
ENSGALG00000002445	-0.0794512	0.940334	42.2629	71.8308	66.0668	32.5762	67.8393	62.7839	42.0419	77.2408	80.5938	33.421	KIAA0319L
ENSGALG00000002447	-0.262764	0.706986	932.482	308.606	788.044	438.094	732.1	703.436	844.749	799.994	864.088	626.333	CTNNA1
ENSGALG00000002448	-0.37686	0.627995	314.724	393.739	602.529	254.993	647.3	365.172	743.066	357.042	566.197	842.951	CCT6A
ENSGALG00000002450	-0.50383	0.6013	89.022	20.3964	71.3521	41.5627	77.7326	42.2831	87.0169	79.6053	81.614	134.922	WDR24
ENSGALG00000002452	0.263834	0.814913	65.6424	25.7172	26.4267	50.5493	49.4662	24.3448	39.1087	65.4182	36.7263	13.6159	AQP3
ENSGALG00000002453	0.502019	0.654869	26.9763	31.038	31.7121	25.8363	107.412	28.1887	45.9528	15.7634	25.5044	40.8478	ABCA7
ENSGALG00000002457	-0.203248	0.821112	44.9606	37.2456	76.1089	87.6187	57.9461	62.7839	61.5962	48.0784	62.2306	116.354	SIL1
ENSGALG00000002458	-0.0664448	0.94916	162.757	247.417	394.815	238.143	237.438	129.412	298.204	145.024	311.153	459.229	VAC14
ENSGALG00000002461	-0.211303	0.858838	134.882	28.3776	47.0395	123.565	49.4662	110.192	33.2424	86.6988	136.703	76.7444
ENSGALG00000002463	-0.223814	0.743317	70.1385	106.416	70.8236	82.0021	76.3193	98.6605	75.2843	74.0881	96.9166	129.97	SUMF2
ENSGALG00000002467	0.362916	0.785082	446.009	53.208	57.0817	87.6187	91.8658	188.352	104.616	101.674	141.804	35.8966	MTSS1L
ENSGALG00000002469	0.124092	0.911972	69.2393	169.379	160.674	30.3296	135.679	73.0344	94.8387	114.285	112.219	125.019	CDC73
ENSGALG00000002470	1.64267	0.462979	9.89133	80.6988	123.148	13.4798	15.5465	5.12522	7.82175	44.9258	7.14122	12.3781	CYP27A1
ENSGALG00000002473	-0.517946	0.696219	11.6898	15.9624	40.1686	21.343	5.65328	15.3757	8.79946	27.586	41.8272	44.5613	GPR157
ENSGALG00000002478	0.447376	0.559486	519.744	1122.69	1054.95	379.681	859.298	433.081	812.484	510.735	628.427	502.552	MATR3
ENSGALG00000002479	1.368	0.450374	74.6346	248.304	70.295	297.679	24.0264	108.911	37.1533	74.8763	26.5245	29.7075	MAT1A
ENSGALG00000002484	0.560584	0.568808	214.912	54.9816	60.2529	64.0291	63.5994	73.0344	53.7745	66.2064	44.8877	73.031	CRYM
ENSGALG00000002485	-0.504219	0.546462	113.301	103.756	189.744	120.195	197.865	126.849	180.878	139.506	204.035	377.533	PHKG1
ENSGALG00000002486	-0.790749	0.501848	22.4803	22.17	58.1388	29.2062	55.1195	44.8457	34.2201	40.1967	87.735	117.592	RNF123
ENSGALG00000002487	-0.24322	0.759832	106.107	253.625	318.178	228.033	224.718	199.884	279.627	163.151	333.597	363.917	SFSWAP
ENSGALG00000002488	-0.220319	0.774203	540.426	680.175	633.712	343.735	931.378	436.925	1102.87	572.212	655.972	876.372	PAIP2
ENSGALG00000002489	0.330437	0.759416	36.8677	13.302	30.1264	37.0695	29.6797	37.1578	20.5321	29.1623	16.3228	13.6159	PPP1R26
ENSGALG00000002490	-0.394008	0.616751	265.267	392.852	519.021	208.937	481.942	295.981	548.5	325.515	458.058	828.097	UQCRC2
ENSGALG00000002492	0.446999	0.780169	42.2629	20.3964	11.6278	76.3856	14.1332	70.4718	5.86631	14.9753	9.18157	21.0428	H6PD
ENSGALG00000002495	-0.391413	0.613415	678.905	1062.39	1147.45	550.425	1035.96	702.155	1255.39	817.334	917.137	2179.79	CHCHD2
ENSGALG00000002496	0.89499	0.734158	53.9527	2863.48	3320.25	197.704	38.1596	155.038	250.296	1969.64	762.07	344.112	SFTPA1
ENSGALG00000002497	0.546314	0.595036	289.546	70.0572	60.7814	212.307	72.0793	155.038	72.3512	85.1225	82.6341	87.8847	RHOT2
ENSGALG00000002499	-0.442006	0.664596	26.9763	18.6228	29.5979	22.4663	16.9598	19.2196	36.1756	53.5956	31.6254	14.8538
ENSGALG00000002500	-0.1653	0.861931	161.858	152.53	339.319	158.388	301.037	170.414	277.672	148.964	189.752	462.942	GMPPB
ENSGALG00000002501	0.703882	0.550637	11.6898	32.8116	29.5979	59.5358	22.6131	30.7513	18.5766	18.1279	10.2017	18.5672	VKORC1L1
ENSGALG00000002503	1.08819	0.690499	18.8834	1115.59	2187.6	107.838	5.65328	149.913	92.8832	901.668	267.286	204.239	SFTPA2
ENSGALG00000002506	0.0691809	0.971613	20.6819	8.868	8.98508	2.24663	18.3732	14.0944	15.6435	10.2462	12.2421	3.71344	SPSB1
ENSGALG00000002507	1.56456	0.463422	8.0929	115.284	31.7121	32.5762	4.23996	29.47	8.79946	12.6107	7.14122	7.42688	MBL2
ENSGALG00000002510	0.00596271	0.996714	63.844	48.774	122.091	43.8094	57.9461	46.127	58.6631	104.827	74.4727	51.9881	IP6K1
ENSGALG00000002511	0.270544	0.72477	59.348	46.1136	54.439	101.099	87.6258	47.4083	56.7077	73.2999	58.1499	50.7503	SYCP1
ENSGALG00000002514	-0.145198	0.848366	444.211	485.966	810.243	303.296	650.127	445.894	703.957	442.952	629.448	758.779	SFPQ
ENSGALG00000002515	0.576446	0.570241	118.696	47.0004	31.7121	135.921	59.3594	75.597	32.2647	52.8075	60.1903	42.0856	OLFM1
ENSGALG00000002517	-0.454751	0.690742	28.7748	46.1136	124.206	41.5627	39.5729	25.6261	43.0196	84.3343	81.614	152.251	TMEM35B
ENSGALG00000002519	0.0553723	0.97059	13.4882	46.1136	20.6128	57.2892	18.3732	41.0018	20.5321	34.6795	14.2824	39.61	SLC25A33
ENSGALG00000002523	0.307382	0.685826	216.71	112.624	115.22	107.838	91.8658	87.1287	70.3957	154.482	102.017	106.452	CREB3
ENSGALG00000002524	-0.0231128	0.984637	107.006	191.549	262.681	84.2488	230.371	137.1	274.739	142.659	123.441	212.904	UCHL5
ENSGALG00000002525	0.308411	0.687492	131.285	188.888	267.967	106.715	156.878	94.8166	217.053	107.979	123.441	146.062	RASGEF1A
ENSGALG00000002527	0.903421	0.556707	81.8283	46.1136	15.3275	161.758	4.23996	62.7839	27.3761	27.586	31.6254	16.0916	TMEM201
ENSGALG00000002528	-0.285357	0.758825	97.1149	242.983	247.354	87.6187	211.998	134.537	290.382	148.964	157.107	351.539	DNAJC18
ENSGALG00000002531	-0.418734	0.507978	294.042	291.757	374.202	342.612	252.984	336.983	373.488	318.421	538.652	514.93
ENSGALG00000002532	-0.315233	0.788158	72.8361	21.2832	71.8806	26.9596	163.945	70.4718	74.3066	60.6892	143.845	92.836	GJA4
ENSGALG00000002536	0.342726	0.63199	127.688	155.19	234.669	89.8654	179.492	97.3792	173.056	124.531	124.461	101.501	STX2
ENSGALG00000002539	0.770243	0.56568	27.8756	17.736	25.8982	22.4663	11.3066	11.5317	6.84403	29.1623	5.10087	8.66469	KCNN2
ENSGALG00000002542	-0.745532	0.472533	43.1622	34.5852	80.3372	57.2892	83.3859	108.911	136.881	54.3838	90.7955	110.165	GUSB
ENSGALG00000002543	0.175335	0.821411	39.5653	55.8684	47.5681	61.7824	55.1195	42.2831	60.6185	38.6204	39.7868	48.2747	CSGALNACT2
ENSGALG00000002544	-0.309367	0.711091	33.2708	39.906	50.7393	31.4529	48.0529	52.5335	59.6408	26.7978	42.8473	71.7932	PCDH12
ENSGALG00000002546	-0.18074	0.841401	877.631	340.531	664.367	837.994	1451.48	773.908	928.832	672.31	1606.77	743.926	COL5A1
ENSGALG00000002548	-0.801131	0.462979	913.599	225.247	799.144	402.147	674.153	849.505	833.994	787.383	1500.68	1282.37	TLN1
ENSGALG00000002549	-0.397096	0.760252	17.9842	109.076	44.9254	44.9327	107.412	53.8148	164.257	21.2806	52.0289	134.922	RGS1
ENSGALG00000002551	0.938576	0.52129	80.929	65.6232	24.8411	212.307	16.9598	66.6279	18.5766	63.0537	17.343	43.3235	CFAP70
ENSGALG00000002553	0.711762	0.612935	10.7905	11.5284	12.1563	17.9731	26.8531	6.40653	6.84403	10.2462	21.4237	2.47563	PCDH1
ENSGALG00000002554	0.149768	0.909245	25.1779	25.7172	16.9131	11.2332	22.6131	16.657	16.6212	19.7043	9.18157	29.7075	TSPAN2
ENSGALG00000002555	0.876211	0.607568	29.674	32.8116	5.28534	67.399	9.89324	26.9074	0	17.3398	16.3228	18.5672	RET
ENSGALG00000002556	0.82146	0.579722	22.4803	10.6416	10.0421	50.5493	16.9598	25.6261	1.95544	10.2462	10.2017	14.8538	NGF
ENSGALG00000002558	0.310372	0.844507	9.89133	16.8492	10.0421	14.6031	12.7199	7.68783	10.7549	18.1279	1.02017	13.6159	ASL1
ENSGALG00000002561	-0.253322	0.833518	23.3795	70.944	91.4364	56.1658	40.9863	38.4392	87.0169	21.2806	60.1903	132.446
ENSGALG00000002562	-0.453416	0.630059	191.532	43.4532	118.92	56.1658	161.118	149.913	137.858	158.422	245.862	89.1225	ARAP3
ENSGALG00000002563	-0.824959	0.483392	26.9763	26.604	43.8683	34.8228	14.1332	44.8457	76.262	23.6451	38.7666	79.22	TPM4
ENSGALG00000002564	-0.722566	0.592402	6.29448	10.6416	11.0992	8.98654	33.9197	11.5317	35.1979	29.9505	28.5649	8.66469	RGS4
ENSGALG00000002569	-0.482701	0.552814	504.458	736.044	1026.94	447.08	982.257	607.339	1266.15	662.064	946.722	1684.66	RAN
ENSGALG00000002570	-1.00583	0.474671	8.99212	13.302	24.8411	11.2332	43.8129	37.1578	30.3093	18.1279	55.0894	63.1285
ENSGALG00000002576	-0.435536	0.593689	44.0614	35.472	51.2678	26.9596	48.0529	32.0326	73.3289	49.6548	52.0289	71.7932	ASL2
ENSGALG00000002577	0.605449	0.605123	76.433	39.906	13.7419	66.2757	14.1332	41.0018	26.3984	28.3742	20.4035	22.2806
ENSGALG00000002578	0.314379	0.802404	36.8677	13.302	22.727	19.0964	22.6131	14.0944	9.77718	14.9753	13.2623	40.8478
ENSGALG00000002579	0.971349	0.520217	117.797	165.832	26.4267	314.529	31.093	119.161	47.9082	111.132	16.3228	39.61	RIMBP2
ENSGALG00000002581	-0.904386	0.442065	151.068	76.2648	193.444	98.8519	192.211	228.072	215.098	145.812	279.528	465.418
ENSGALG00000002583	-0.58013	0.497397	155.564	180.02	225.684	151.648	94.6924	146.069	287.449	183.644	213.216	381.246	PIK3CD
ENSGALG00000002587	-0.129066	0.898844	89.9212	105.529	165.431	59.5358	211.998	101.223	179.9	78.8171	158.127	173.294	CRCP
ENSGALG00000002588	-0.34152	0.662273	64.7432	39.906	63.9526	49.4259	52.2928	79.4409	70.3957	93.7924	65.2912	33.421	PPARD
ENSGALG00000002594	0.599865	0.571724	27.8756	70.944	62.8956	106.715	19.7865	33.3139	53.7745	34.6795	25.5044	43.3235	TFPI
ENSGALG00000002595	-0.00033815	0.999796	596.177	1612.2	1367.32	565.028	1212.63	570.181	994.339	656.547	987.529	2147.61	GPX4
ENSGALG00000002598	0.107242	0.915156	32.3716	57.642	68.1809	41.5627	73.4926	29.47	61.5962	51.2311	68.3517	42.0856	TPST1
ENSGALG00000002599	-0.126698	0.943536	6.29448	3.5472	17.4416	10.1099	12.7199	5.12522	9.77718	11.0344	8.1614	21.0428	ARHGEF39
ENSGALG00000002603	0.0846427	0.912927	168.153	156.077	237.84	290.939	171.012	153.757	170.123	182.856	182.611	277.27	COG4
ENSGALG00000002605	-0.268265	0.763215	371.374	486.853	734.134	194.334	504.555	254.98	458.55	542.262	607.004	898.652	MRPL17
ENSGALG00000002606	0.624906	0.533321	199.625	224.36	134.248	490.89	101.759	178.101	81.1506	215.171	162.208	108.928	CLSTN1
ENSGALG00000002610	-0.205907	0.865358	34.17	12.4152	42.8113	38.1928	42.3996	21.7822	20.5321	37.8322	35.7061	80.4578
ENSGALG00000002612	0.0570525	0.940357	217.609	225.247	328.22	381.928	204.931	258.824	283.538	208.077	323.395	232.709	U2SURP
ENSGALG00000002615	-0.445893	0.571234	384.863	572.872	552.847	527.959	511.622	495.865	604.23	357.83	626.387	1391.3	DEF6
ENSGALG00000002616	-0.0449724	0.956069	147.471	187.115	167.545	124.688	196.451	162.726	210.209	107.979	142.824	226.52	LZIC
ENSGALG00000002618	0.126376	0.939664	10.7905	8.868	6.87094	15.7264	12.7199	3.84392	10.7549	16.5516	9.18157	8.66469	KCTD7
ENSGALG00000002622	-0.684024	0.525722	32.3716	43.4532	76.6375	37.0695	59.3594	34.5952	87.0169	44.1376	72.4324	163.391	FCHSD1
ENSGALG00000002624	0.160126	0.784924	140.277	168.492	176.002	147.155	148.399	137.1	137.858	111.132	132.623	181.959	BMS1
ENSGALG00000002630	0.0115606	0.991627	53.0535	54.9816	64.4812	62.9057	48.0529	48.6896	51.8191	59.1128	52.0289	70.5553	ZNF76
ENSGALG00000002631	0.236798	0.905969	20.6819	4.434	8.98508	17.9731	8.47992	15.3757	6.84403	16.5516	12.2421	0	LRRC75A
ENSGALG00000002632	0.478666	0.579629	29.674	39.906	50.2107	68.5223	31.093	33.3139	37.1533	35.4677	25.5044	25.9941	CALCRL
ENSGALG00000002634	-0.349865	0.695102	63.844	122.378	100.95	74.1389	186.558	103.786	92.8832	101.674	125.481	273.557	HDAC3
ENSGALG00000002638	1.09041	0.501518	27.8756	21.2832	17.4416	61.7824	5.65328	14.0944	12.7103	23.6451	8.1614	3.71344
ENSGALG00000002639	0.920459	0.462979	56.6503	77.1516	57.0817	114.578	49.4662	38.4392	17.5989	62.2655	45.9078	22.2806	TRPC1
ENSGALG00000002643	-0.674166	0.474178	129.486	59.4156	139.004	84.2488	138.505	149.913	128.081	130.048	172.409	299.551
ENSGALG00000002644	-0.699906	0.512734	1221.13	2685.23	2417.52	1326.64	2722.05	1406.87	3687.95	1700.09	2226.02	7829.17	RPL10A
ENSGALG00000002645	0.738694	0.56568	62.9448	35.472	16.9131	137.045	29.6797	51.2522	22.4875	54.3838	14.2824	25.9941	PIWIL1
ENSGALG00000002646	0.761452	0.680823	10.7905	15.9624	7.92801	42.686	1.41332	8.96914	5.86631	25.2215	2.04035	3.71344	FAM171B
ENSGALG00000002648	0.167336	0.828758	124.091	192.435	297.036	197.704	163.945	116.599	230.742	127.684	183.631	211.666	FUK
ENSGALG00000002649	1.10311	0.465194	138.479	148.096	68.1809	357.215	55.1195	123.005	47.9082	108.768	51.0087	25.9941	UBE4B
ENSGALG00000002651	-0.710264	0.473577	136.68	116.171	204.014	107.838	161.118	193.477	148.613	152.117	240.761	455.515	ST3GAL2
ENSGALG00000002653	0.318628	0.603196	82.7275	83.3592	90.9079	134.798	107.412	78.1596	86.0392	78.8171	75.4929	80.4578	NCBP3
ENSGALG00000002655	-0.120418	0.915536	122.293	102.869	58.6673	114.578	84.7992	139.662	62.574	137.142	155.067	29.7075	ITGAV
ENSGALG00000002656	-0.661477	0.552846	26.9763	16.8492	12.1563	8.98654	18.3732	30.7513	17.5989	29.1623	37.7465	16.0916	CRK
ENSGALG00000002659	0.132186	0.87093	73.7354	75.378	128.962	71.8923	113.066	58.94	110.482	71.7236	75.4929	106.452	WDR5
ENSGALG00000002661	-0.305308	0.617334	1043.98	946.215	1330.85	636.921	1348.31	999.418	1577.06	1032.5	1461.91	1486.61	YWHAE
ENSGALG00000002663	0.951428	0.465577	80.0298	109.076	50.2107	243.76	70.666	90.9727	47.9082	72.5118	33.6658	40.8478	ATR
ENSGALG00000002666	-0.350294	0.766646	90.8204	7.9812	74.5233	39.3161	38.1596	84.5661	62.574	61.4774	76.5131	35.8966
ENSGALG00000002667	-0.580377	0.60785	448.707	60.3024	257.925	210.06	436.716	689.342	237.586	375.17	690.658	120.068	OLFML2B
ENSGALG00000002673	-0.279838	0.851092	18.8834	7.0944	16.3846	6.7399	22.6131	11.5317	30.3093	4.72903	19.3833	21.0428	GRPEL2
ENSGALG00000002675	-0.799206	0.606043	53.0535	7.9812	7.92801	24.713	7.0666	71.7531	18.5766	22.0688	57.1298	6.18907	SCUBE3
ENSGALG00000002678	0.0414836	0.98425	21.5811	4.434	14.799	11.2332	8.47992	14.0944	5.86631	8.66988	24.4842	6.18907	CSPG4
ENSGALG00000002679	-0.178691	0.915328	8.99212	35.472	37.5259	6.7399	19.7865	7.68783	41.0642	9.45805	40.807	24.7563	GLT1D1
ENSGALG00000002682	-0.609951	0.52538	94.4172	54.9816	63.4241	167.374	162.532	117.88	210.209	87.487	193.833	215.379	BRD3
ENSGALG00000002683	-0.0753773	0.940572	76.433	156.077	206.657	78.6322	178.078	111.474	168.168	117.438	112.219	225.282	DECR2
ENSGALG00000002686	0.102778	0.911228	46.759	63.8496	73.4663	61.7824	80.5592	38.4392	61.5962	43.3494	70.392	90.3604	ECD
ENSGALG00000002689	0.28425	0.791242	26.9763	34.5852	57.6102	19.0964	39.5729	17.9383	50.8413	19.7043	28.5649	29.7075
ENSGALG00000002690	0.492187	0.633002	82.7275	48.774	28.5408	122.442	48.0529	89.6914	33.2424	44.9258	39.7868	27.2319	PDPR
ENSGALG00000002693	0.183373	0.860435	51.2551	34.5852	43.3398	24.713	48.0529	37.1578	32.2647	44.1376	49.9885	13.6159	FAM149B1
ENSGALG00000002695	-0.623674	0.54185	21.5811	50.5476	38.583	15.7264	36.7463	71.7531	53.7745	28.3742	64.271	34.6588	SLC15A4
ENSGALG00000002699	-0.304804	0.690499	166.354	89.5668	127.905	62.9057	84.7992	124.287	114.393	137.142	190.773	91.5982	VAV2
ENSGALG00000002701	-0.177934	0.816206	131.285	140.114	197.143	103.345	154.052	153.757	190.655	95.3687	136.703	247.563	DNAJC9
ENSGALG00000002703	-0.559927	0.49559	146.571	168.492	182.873	83.1255	233.198	184.508	232.697	193.102	239.741	350.301	TFAM
ENSGALG00000002705	0.038376	0.967528	114.2	178.247	201.9	80.8788	185.145	162.726	170.123	179.703	126.502	101.501	CISD1
ENSGALG00000002706	0.0097696	0.996206	59.348	40.7928	26.9552	75.2622	12.7199	55.0961	46.9305	52.0193	40.807	18.5672	XRN1
ENSGALG00000002707	-0.626891	0.650151	5.39527	5.3208	11.6278	7.86322	12.7199	7.68783	7.82175	12.6107	12.2421	25.9941	CHRNB2
ENSGALG00000002708	0.105777	0.937737	26.9763	18.6228	9.51362	17.9731	16.9598	20.5009	10.7549	18.1279	21.4237	12.3781	LINGO1
ENSGALG00000002709	0.151356	0.850405	169.052	103.756	128.962	157.264	110.239	147.35	104.616	151.329	141.804	56.9394	MYO1C
ENSGALG00000002710	0.00603333	0.996714	53.0535	23.0568	26.9552	46.056	46.6395	43.5644	47.9082	44.9258	35.7061	21.0428	IPMK
ENSGALG00000002714	1.05248	0.474178	73.7354	87.7932	31.7121	215.677	26.8531	65.3466	26.3984	64.63	22.4438	30.9453	TMEM132C
ENSGALG00000002719	0.265069	0.645215	175.346	223.473	225.156	305.542	162.532	171.695	188.7	189.949	163.228	195.574	CSNK1D
ENSGALG00000002723	0.299657	0.813935	100.712	34.5852	33.8262	107.838	24.0264	83.2848	21.5098	77.2408	38.7666	23.5184	ANKS1A
ENSGALG00000002725	-0.175371	0.85236	35.9685	78.0384	98.8359	37.0695	45.2262	52.5335	72.3512	55.9602	66.3113	89.1225	UAP1
ENSGALG00000002726	0.414379	0.618991	196.927	89.5668	73.9948	208.937	185.145	134.537	93.861	148.964	123.441	63.1285	KIF1B
ENSGALG00000002729	1.04322	0.471667	31.4724	28.3776	23.2555	93.2353	29.6797	23.0635	21.5098	16.5516	9.18157	29.7075	GK5
ENSGALG00000002734	-0.764386	0.465577	271.562	239.436	476.209	229.157	464.982	342.108	528.946	360.982	557.015	1068.23	UHMK1
ENSGALG00000002735	0.155408	0.882754	76.433	180.907	156.446	87.6187	211.998	64.0653	139.814	79.6053	124.461	232.709	TAF11
ENSGALG00000002739	0.457558	0.654494	54.8519	246.53	146.404	56.1658	94.6924	42.2831	130.037	65.4182	82.6341	116.354	INPP5K
ENSGALG00000002742	1.16619	0.475477	59.348	29.2644	23.784	99.9752	15.5465	42.2831	21.5098	22.857	11.2219	3.71344	TMEM132B
ENSGALG00000002744	0.203367	0.85776	88.1227	85.1328	52.8534	244.883	93.2791	167.851	69.418	119.014	91.8157	40.8478	PCDH15
ENSGALG00000002750	-0.291077	0.813457	85.4251	29.2644	47.5681	50.5493	87.6258	66.6279	99.7273	93.7924	96.9166	8.66469	NCKAP1
ENSGALG00000002755	0.20156	0.915085	1.79842	8.868	15.3275	20.2197	9.89324	8.96914	20.5321	7.88171	5.10087	6.18907
ENSGALG00000002756	-0.1424	0.910088	173.548	42.5664	48.0966	155.018	100.346	84.5661	134.925	141.871	170.369	39.61	TMEM121
ENSGALG00000002759	-0.0954802	0.950106	34.17	7.9812	25.3696	13.4798	25.4398	16.657	18.5766	34.6795	35.7061	7.42688	PEAK1
ENSGALG00000002761	-0.302975	0.66337	61.1464	72.7176	73.9948	71.8923	57.9461	46.127	105.594	99.3096	78.5534	86.6469	SIRT1
ENSGALG00000002762	-0.307341	0.797224	30.5732	21.2832	27.4838	12.3565	33.9197	33.3139	36.1756	19.7043	56.1096	9.9025	UHRF1BP1
ENSGALG00000002763	-0.0819182	0.9371	130.386	61.1892	170.188	185.347	233.198	225.51	136.881	169.457	207.095	85.4091	FRZB
ENSGALG00000002764	0.155512	0.8662	106.107	231.455	230.969	102.222	367.463	211.415	209.232	131.625	213.216	165.867	ATP1B3
ENSGALG00000002765	-0.0225072	0.982554	101.611	108.19	137.947	142.661	70.666	130.693	123.192	131.625	117.32	68.0797	NBR1
ENSGALG00000002766	-0.284825	0.790177	89.022	19.5096	25.8982	56.1658	25.4398	53.8148	61.5962	39.4086	47.9482	60.6528	MLKL
ENSGALG00000002769	0.416424	0.693396	20.6819	59.4156	115.749	33.6995	74.9059	37.1578	55.7299	32.315	71.4122	32.1831	DNAJC12
ENSGALG00000002771	-0.760002	0.502888	550.318	880.592	1443.96	538.069	1404.84	671.404	1184.02	1061.67	1254.81	3988.23	CRIP1
ENSGALG00000002773	-0.663002	0.475662	242.787	279.342	345.661	215.677	292.557	263.949	465.394	262.461	337.678	851.615	SNRPC
ENSGALG00000002774	0.374375	0.692088	231.097	937.347	1039.63	195.457	693.94	394.642	529.923	483.937	573.338	408.478	TSPAN3
ENSGALG00000002775	0.929069	0.590301	122.293	21.2832	18.4987	76.3856	1.41332	57.6587	9.77718	37.044	14.2824	7.42688	FA2H
ENSGALG00000002781	0.725407	0.486371	86.3243	114.397	95.1362	241.513	74.9059	106.348	63.5517	85.1225	76.5131	38.3722	BRCA1
ENSGALG00000002783	-0.693621	0.54185	25.1779	11.5284	15.3275	37.0695	29.6797	75.597	23.4652	26.7978	30.6052	34.6588	SLC43A2
ENSGALG00000002784	-0.273523	0.746788	88.1227	113.51	220.927	102.222	178.078	96.0979	178.922	124.531	181.591	269.843	APEH
ENSGALG00000002786	-0.852428	0.450374	25.1779	30.1512	16.3846	28.0829	25.4398	48.6896	58.6631	36.2559	37.7465	43.3235	PSTPIP1
ENSGALG00000002789	0.949263	0.513518	31.4724	49.6608	24.8411	134.798	12.7199	39.7205	24.443	39.4086	17.343	9.9025
ENSGALG00000002790	-0.0772854	0.950914	151.068	23.9436	45.4539	48.3026	70.666	88.41	53.7745	67.7827	95.8964	51.9881	ABLIM3
ENSGALG00000002792	0.486506	0.774811	28.7748	4.434	19.5558	10.1099	15.5465	20.5009	10.7549	12.6107	12.2421	0
ENSGALG00000002797	-0.243621	0.721119	216.71	135.68	163.846	195.457	155.465	175.539	178.922	177.339	152.006	344.112	PGD
ENSGALG00000002798	0.525893	0.54592	210.416	172.926	149.047	489.766	124.372	183.227	142.747	182.068	155.067	132.446	WDR59
ENSGALG00000002800	1.30618	0.553826	13.4882	20.3964	9.51362	60.6591	0	24.3448	0.977718	11.0344	1.02017	4.95125	GRK7
ENSGALG00000002803	-0.403253	0.598562	153.765	58.5288	152.218	181.977	169.598	140.944	180.878	146.6	214.237	263.654	MTA1
ENSGALG00000002804	2.22488	0.282475	46.759	16.8492	7.39948	69.6457	5.65328	7.68783	5.86631	7.88171	7.14122	2.47563	RND2
ENSGALG00000002813	-0.790261	0.474091	3190.4	4555.49	6119.9	3119.45	7069.42	4196.27	7297.69	4910.31	6710.71	18485.5	RPS10
ENSGALG00000002816	-0.57409	0.472533	303.934	268.7	378.43	203.32	402.796	335.702	458.55	370.44	531.511	622.62	STK10
ENSGALG00000002818	-0.359219	0.70503	69.2393	31.038	39.1115	31.4529	76.3193	96.0979	46.9305	68.5709	75.4929	28.4697	VAT1
ENSGALG00000002820	-0.0929405	0.915536	91.7196	80.6988	63.4241	66.2757	87.6258	62.7839	87.0169	56.7483	74.4727	134.922	DFFA
ENSGALG00000002827	-0.616079	0.472533	69.2393	69.1704	72.4092	68.5223	49.4662	83.2848	104.616	73.2999	95.8964	149.775	GPS1
ENSGALG00000002830	-0.0431897	0.95974	79.1306	68.2836	69.238	64.0291	74.9059	75.597	54.7522	55.172	80.5938	101.501	NUDT3
ENSGALG00000002831	0.670515	0.607657	82.7275	35.472	33.8262	71.8923	4.23996	47.4083	19.5544	40.1967	20.4035	16.0916	SH3PXD2B
ENSGALG00000002832	-0.556929	0.522629	186.137	219.926	295.979	150.524	262.877	201.165	375.444	188.373	265.245	612.717	IFI35
ENSGALG00000002836	0.154676	0.887453	44.0614	34.5852	58.1388	85.3721	70.666	66.6279	22.4875	50.443	85.6946	37.1344	PEX14
ENSGALG00000002837	-0.760424	0.472852	3521.31	4024.3	6584.48	3693.47	7559.85	4259.06	9048.78	4644.69	8397.06	16649.8	RPL27
ENSGALG00000002840	0.934975	0.528924	126.789	14.1888	18.4987	115.702	46.6395	57.6587	8.79946	46.5021	37.7465	17.3294	GRM4
ENSGALG00000002841	0.303836	0.695223	74.6346	101.095	90.9079	102.222	86.2125	64.0653	114.393	60.6892	35.7061	94.0738	RFNG
ENSGALG00000002843	-0.106302	0.917419	62.0456	42.5664	78.7516	33.6995	105.999	55.0961	53.7745	55.9602	83.6543	99.025	RILP
ENSGALG00000002845	1.20773	0.465577	107.006	135.68	35.4118	380.804	42.3996	108.911	40.0864	88.2752	26.5245	39.61	CTNNA3
ENSGALG00000002846	-0.0868287	0.959578	42.2629	4.434	12.6848	12.3565	16.9598	20.5009	11.7326	27.586	20.4035	13.6159
ENSGALG00000002847	-0.241567	0.773374	240.989	491.287	447.14	258.363	428.236	263.949	530.901	295.564	322.375	794.676
ENSGALG00000002848	0.412708	0.820537	23.3795	4.434	3.69974	42.686	5.65328	21.7822	14.6658	11.8226	4.0807	7.42688	OPN1MSW
ENSGALG00000002849	0.483251	0.627582	65.6424	155.19	140.59	33.6995	83.3859	35.8765	83.1061	70.1472	42.8473	111.403	DCXR
ENSGALG00000002850	0.511231	0.558054	74.6346	254.511	182.344	92.112	190.798	121.724	163.279	74.0881	100.997	97.7872	RASA2
ENSGALG00000002853	-0.392469	0.591889	136.68	161.398	186.573	134.798	267.117	171.695	223.897	155.27	228.519	383.722	CFDP1
ENSGALG00000002854	0.431066	0.810098	35.0693	5.3208	4.75681	40.4394	5.65328	14.0944	6.84403	26.0097	16.3228	3.71344
ENSGALG00000002855	0.809363	0.618381	13.4882	12.4152	34.3547	16.8498	8.47992	14.0944	3.91087	15.7634	15.3026	0	SARDH
ENSGALG00000002856	-0.394538	0.612776	78.2314	133.907	140.59	52.7959	186.558	148.631	165.234	121.378	150.986	191.861	RUNDC1
ENSGALG00000002861	-0.393785	0.655387	43.1622	42.5664	72.4092	25.8363	42.3996	64.0653	46.9305	35.4677	59.1701	95.3116	TMEM170A
ENSGALG00000002863	-0.272308	0.674801	117.797	155.19	161.203	111.208	176.665	121.724	257.14	157.634	178.531	155.964	ERGIC1
ENSGALG00000002866	0.360367	0.715231	37.7669	34.5852	31.1835	93.2353	49.4662	34.5952	16.6212	47.2903	49.9885	42.0856
ENSGALG00000002868	-0.404481	0.70496	2528.58	9046.24	6580.78	3380.06	7544.3	2782.99	8952.97	3479.78	5170.24	18105.5	RPL26L1
ENSGALG00000002870	0.420686	0.6468	101.611	68.2836	46.511	214.554	77.7326	92.254	53.7745	68.5709	86.7148	77.9822	LEMD2
ENSGALG00000002877	0.111023	0.913121	36.8677	70.944	71.3521	64.0291	46.6395	35.8765	49.8636	45.7139	41.8272	96.5494	LRRC45
ENSGALG00000002878	-0.529906	0.633957	21.5811	15.9624	14.799	8.98654	15.5465	33.3139	30.3093	15.7634	10.2017	22.2806	CREBRF
ENSGALG00000002880	-0.435697	0.63599	102.51	174.7	260.039	89.8654	240.264	153.757	268.873	111.132	204.035	436.948	AARSD1
ENSGALG00000002881	-0.88966	0.481199	35.0693	44.34	85.6225	35.9461	72.0793	47.4083	107.549	37.044	98.9569	216.617	C26H6ORF125
ENSGALG00000002882	-0.022194	0.983433	60.2472	78.0384	73.9948	56.1658	90.4525	38.4392	96.7941	69.3591	86.7148	71.7932	BNIP1
ENSGALG00000002883	0.100931	0.92364	52.1543	37.2456	45.9825	101.099	32.5063	44.8457	36.1756	47.2903	58.1499	64.3663	SCAPER
ENSGALG00000002886	-0.171795	0.863761	194.23	39.0192	102.007	86.4954	179.492	133.256	105.594	188.373	136.703	111.403	NKX2-5
ENSGALG00000002888	0.874968	0.52538	146.571	56.7552	42.2827	240.39	26.8531	115.317	31.287	69.3591	25.5044	38.3722	CASZ1
ENSGALG00000002891	-0.0666604	0.94099	339.003	385.758	340.376	142.661	390.076	226.791	340.246	255.367	376.444	475.32	ACADL
ENSGALG00000002892	-0.128559	0.949068	8.99212	7.9812	17.4416	14.6031	0	11.5317	7.82175	11.8226	18.3631	4.95125
ENSGALG00000002893	0.680466	0.558511	97.1149	43.4532	19.0272	107.838	48.0529	71.7531	30.3093	48.8666	24.4842	21.0428	STC2
ENSGALG00000002899	0.391479	0.637486	69.2393	100.208	103.064	64.0291	33.9197	56.3774	50.8413	48.8666	83.6543	44.5613	AACS
ENSGALG00000002900	0.171921	0.925063	20.6819	7.0944	5.81388	14.6031	2.82664	6.40653	9.77718	12.6107	11.2219	4.95125	NOTUM
ENSGALG00000002906	-0.418127	0.564218	272.461	120.605	316.592	144.908	206.345	243.448	276.694	269.555	250.963	380.009	TARDBP
ENSGALG00000002907	0.806523	0.6333	57.5495	17.736	8.45655	149.401	7.0666	42.2831	15.6435	59.1128	6.12105	13.6159	MYL1
ENSGALG00000002908	-0.729741	0.520767	24.2787	22.17	35.4118	20.2197	25.4398	28.1887	48.8859	15.7634	37.7465	82.9335	TRAIP
ENSGALG00000002911	1.49688	0.458142	58.4488	25.7172	8.45655	75.2622	14.1332	20.5009	7.82175	23.6451	7.14122	4.95125	MOXD1
ENSGALG00000002913	-0.408347	0.616751	53.0535	29.2644	50.2107	25.8363	65.0127	65.3466	50.8413	78.029	54.0692	47.0369	BRI3BP
ENSGALG00000002919	-0.5734	0.502888	65.6424	97.5479	100.421	50.5493	122.959	99.9418	148.613	96.9451	113.239	191.861	MON1A
ENSGALG00000002921	-0.147105	0.866225	156.463	195.096	176.53	93.2353	326.477	129.412	276.694	189.161	201.995	250.038	LANCL1
ENSGALG00000002922	0.130572	0.864978	248.182	253.625	325.049	389.791	363.223	376.704	150.569	260.885	399.908	254.989	NOTCH2
ENSGALG00000002925	-0.579429	0.493919	254.477	289.097	397.986	184.224	271.357	281.887	361.756	299.505	408.07	740.212	ETFA
ENSGALG00000002929	0.0620683	0.923724	227.501	290.87	264.267	283.076	313.757	257.542	304.07	254.579	316.254	186.91	TRIP12
ENSGALG00000002932	-0.859286	0.472533	1443.23	2306.57	2845.63	1540.07	2836.53	1807.92	3634.18	1839.59	2941.16	9683.41	NME2
ENSGALG00000002937	-0.208798	0.738421	255.376	317.474	312.892	336.995	350.503	261.386	418.463	267.978	335.637	534.735	PSME3
ENSGALG00000002942	0.56619	0.474671	152.866	258.059	237.84	135.921	176.665	99.9418	142.747	149.753	160.167	96.5494	JMJD1C
ENSGALG00000002943	-0.891701	0.462979	149.269	150.756	279.066	87.6187	210.585	213.978	224.875	204.136	307.072	680.797	PRPF8
ENSGALG00000002944	1.51329	0.450374	68.3401	99.3215	17.4416	213.43	40.9863	66.6279	9.77718	54.3838	14.2824	8.66469	CPS1
ENSGALG00000002945	-0.442036	0.775749	8.0929	9.75479	8.45655	25.8363	9.89324	8.96914	2.93315	36.2559	16.3228	18.5672	TMEM266
ENSGALG00000002952	-0.169019	0.906409	7.19369	14.1888	19.0272	13.4798	15.5465	7.68783	19.5544	11.0344	14.2824	25.9941	NRG4
ENSGALG00000002954	-0.0042744	0.998833	29.674	38.1324	32.7691	5.61658	36.7463	25.6261	30.3093	43.3494	27.5447	16.0916	MBTD1
ENSGALG00000002955	-0.403009	0.695189	24.2787	48.774	94.6076	22.4663	55.1195	44.8457	37.1533	56.7483	94.8762	92.836	ADAMTSL2
ENSGALG00000002957	0.954409	0.489287	44.9606	10.6416	23.2555	59.5358	15.5465	14.0944	13.6881	21.2806	16.3228	13.6159	SLC12A3
ENSGALG00000002958	0.372653	0.790418	6.29448	45.2268	56.0246	30.3296	14.1332	24.3448	12.7103	45.7139	21.4237	13.6159	DNER
ENSGALG00000002959	-0.122835	0.898658	74.6346	121.492	161.203	57.2892	115.892	92.254	145.68	74.8763	93.856	173.294	NRBF2
ENSGALG00000002960	3.25637	0.00375878	77.3322	404.381	408.028	97.7286	18.3732	3.84392	19.5544	7.88171	46.928	27.2319	HMGCS2
ENSGALG00000002963	-0.243492	0.804735	39.5653	19.5096	20.6128	32.5762	42.3996	37.1578	20.5321	48.0784	41.8272	33.421	PID1
ENSGALG00000002964	0.201428	0.848062	130.386	129.473	89.8508	284.199	57.9461	197.321	70.3957	136.354	81.614	116.354	DHX37
ENSGALG00000002967	-0.235635	0.77261	70.1385	37.2456	79.8087	33.6995	72.0793	79.4409	68.4403	55.9602	68.3517	74.2688	ZNF365
ENSGALG00000002968	-0.351942	0.749966	44.0614	11.5284	42.2827	34.8228	11.3066	43.5644	32.2647	26.0097	39.7868	44.5613	ZNF341
ENSGALG00000002969	-0.512447	0.548185	75.5338	59.4156	60.2529	74.1389	141.332	88.41	104.616	67.7827	155.067	167.105	MAU2
ENSGALG00000002971	0.545096	0.559536	414.537	336.984	164.903	681.853	138.505	281.887	155.457	301.87	201.995	248.8	NSD1
ENSGALG00000002973	-0.105187	0.900606	147.471	225.247	211.414	85.3721	155.465	189.633	230.742	141.871	195.873	131.208	BECN1
ENSGALG00000002974	0.990865	0.62971	26.0771	29.2644	32.7691	76.3856	0	15.3757	10.7549	52.0193	4.0807	0	SPHKAP
ENSGALG00000002980	0.804704	0.521455	67.4409	119.718	47.0395	272.966	33.9197	71.7531	44.975	105.615	40.807	45.7991	RTKN2
ENSGALG00000002981	-0.0108624	0.996124	17.9842	19.5096	20.0843	31.4529	11.3066	25.6261	6.84403	21.2806	31.6254	16.0916	ERCC4
ENSGALG00000002982	-0.685068	0.503266	38.6661	88.68	51.7963	50.5493	59.3594	116.599	97.7718	33.8914	69.3719	148.538	SLC2A6
ENSGALG00000002984	-0.42686	0.58822	214.012	99.3215	135.305	186.471	130.025	176.82	232.697	115.861	154.046	350.301	RAB24
ENSGALG00000002985	0.425777	0.707026	40.4645	290.87	196.615	53.9192	98.9324	61.5026	166.212	55.172	93.856	131.208	UTP18
ENSGALG00000002987	-0.00856568	0.997221	10.7905	39.906	43.3398	8.98654	16.9598	32.0326	49.8636	16.5516	18.3631	4.95125	SERPINF2
ENSGALG00000002988	3.24975	0.029394	38.6661	178.247	111.521	33.6995	0	11.5317	4.88859	3.94086	14.2824	3.71344	PHGDH
ENSGALG00000002990	-0.363915	0.640787	625.851	914.29	1206.11	549.302	1034.55	639.371	1272.99	699.896	1021.19	1940.89	PRELID1
ENSGALG00000002992	0.809086	0.497066	63.844	113.51	92.4935	129.181	24.0264	32.0326	50.8413	92.216	34.6859	30.9453	DAW1
ENSGALG00000002993	1.16411	0.493919	22.4803	35.472	7.92801	87.6187	15.5465	24.3448	6.84403	25.2215	5.10087	13.6159	CA10
ENSGALG00000003003	0.835532	0.554115	17.085	21.2832	16.3846	50.5493	5.65328	8.96914	14.6658	22.0688	7.14122	8.66469	CCL20
ENSGALG00000003010	0.0719793	0.937807	102.51	113.51	93.5505	210.06	93.2791	103.786	86.0392	96.9451	125.481	170.818	NUP93
ENSGALG00000003011	0.781941	0.547409	20.6819	63.8496	72.9377	24.713	11.3066	26.9074	10.7549	31.5268	30.6052	13.6159	TOM1L1
ENSGALG00000003013	0.857726	0.505781	42.2629	54.0948	33.2977	61.7824	19.7865	38.4392	14.6658	40.1967	7.14122	16.0916	CABCOCO1
ENSGALG00000003015	0.772261	0.570766	4.49606	36.3588	38.583	17.9731	39.5729	16.657	5.86631	20.4925	23.464	13.6159	SERPINF1
ENSGALG00000003016	2.30182	0.112071	33.2708	21.2832	21.1414	48.3026	9.89324	7.68783	3.91087	9.45805	1.02017	4.95125	MASP2
ENSGALG00000003022	0.101322	0.936719	22.4803	32.8116	20.6128	16.8498	15.5465	23.0635	11.7326	14.9753	20.4035	32.1831
ENSGALG00000003024	-0.195921	0.828519	83.6267	101.095	100.421	60.6591	134.265	47.4083	121.237	79.6053	131.602	169.58	ARMC6
ENSGALG00000003025	1.7527	0.2725	61.1464	84.246	28.0123	178.607	21.1998	29.47	12.7103	27.586	10.2017	30.9453
ENSGALG00000003026	0.886406	0.462979	122.293	99.3215	67.6524	230.28	62.1861	70.4718	65.5071	87.487	53.0491	37.1344	MKL2
ENSGALG00000003029	-0.664519	0.508288	21.5811	23.0568	48.0966	42.686	25.4398	37.1578	54.7522	39.4086	42.8473	82.9335	PLPP6
ENSGALG00000003031	0.108363	0.915536	45.8598	40.7928	56.5532	41.5627	33.9197	26.9074	35.1979	26.7978	48.9684	66.8419	SMYD4
ENSGALG00000003033	0.514798	0.758666	6.29448	5.3208	5.81388	44.9327	9.89324	14.0944	12.7103	7.88171	9.18157	6.18907	STXBP4
ENSGALG00000003039	-0.365997	0.643288	58.4488	24.8304	60.7814	47.1793	48.0529	58.94	71.3734	70.9354	66.3113	40.8478	SRM
ENSGALG00000003042	-0.266922	0.740702	76.433	80.6988	131.605	66.2757	118.719	89.6914	115.371	75.6644	97.9367	193.099	PXMP4
ENSGALG00000003045	-0.975769	0.424099	68.3401	89.5668	110.992	60.6591	84.7992	115.317	147.635	83.5462	162.208	309.453	E2F1
ENSGALG00000003046	-0.176533	0.836113	253.578	479.759	445.026	206.69	514.448	313.92	413.575	280.589	408.07	731.548	PSMA4
ENSGALG00000003047	0.854924	0.508288	30.5732	31.9248	21.1414	57.2892	25.4398	28.1887	19.5544	28.3742	10.2017	4.95125	SUGP2
ENSGALG00000003052	-0.139676	0.832269	194.23	188.001	244.183	183.101	244.504	179.383	340.246	185.22	254.023	201.764	AGFG1
ENSGALG00000003053	-0.101283	0.919901	329.111	539.174	1021.66	224.663	573.808	381.829	512.324	662.064	519.269	810.768	PRDX6
ENSGALG00000003058	1.26328	0.571234	17.085	20.3964	3.69974	46.056	1.41332	20.5009	0	11.8226	1.02017	3.71344
ENSGALG00000003059	-0.0634018	0.944416	157.362	168.492	264.796	186.471	395.729	202.446	249.318	368.864	218.317	183.196	HLF
ENSGALG00000003063	-0.341244	0.750148	32.3716	25.7172	32.2406	41.5627	22.6131	26.9074	24.443	25.2215	32.6456	87.8847	HYKK
ENSGALG00000003065	0.188835	0.836905	67.4409	43.4532	56.0246	133.675	77.7326	83.2848	39.1087	74.8763	64.271	69.3175	NECAB3
ENSGALG00000003067	-0.637098	0.502888	64.7432	142.775	179.702	124.688	180.905	131.974	179.9	148.176	218.317	399.814	MRPL44
ENSGALG00000003068	-0.40513	0.668989	21.5811	19.5096	23.784	10.1099	35.333	30.7513	25.4207	26.7978	31.6254	30.9453	EZH1
ENSGALG00000003071	0.0602268	0.964041	26.0771	74.4912	88.2652	41.5627	83.3859	32.0326	72.3512	31.5268	52.0289	113.879
ENSGALG00000003072	0.235757	0.757975	134.882	282.889	253.168	112.332	257.224	156.319	239.541	141.083	189.752	157.202	RPA1
ENSGALG00000003073	1.2731	0.483135	21.5811	48.774	14.2704	73.0156	7.0666	14.0944	1.95544	22.857	21.4237	7.42688	RHOBTB1
ENSGALG00000003074	-0.181977	0.842901	69.2393	27.4908	44.9254	96.6053	89.0391	76.8783	77.2397	65.4182	89.7753	59.415	HOMER3
ENSGALG00000003078	-0.376583	0.643528	221.206	405.267	404.329	122.442	388.663	302.388	504.503	248.274	394.807	553.302	MMD
ENSGALG00000003079	-0.221071	0.76233	119.595	164.945	192.386	104.468	220.478	135.818	245.407	150.541	160.167	242.611	MFF
ENSGALG00000003081	0.618871	0.619854	23.3795	21.2832	25.3696	35.9461	16.9598	25.6261	21.5098	22.0688	8.1614	2.47563	SUCO
ENSGALG00000003082	-0.933302	0.462979	47.6582	22.17	30.655	28.0829	12.7199	29.47	63.5517	48.8666	51.0087	79.22	DPH1
ENSGALG00000003084	-0.643863	0.498144	124.99	82.4724	165.96	79.7555	176.665	108.911	229.764	139.506	167.309	339.161	NUDT21
ENSGALG00000003085	-0.830928	0.450374	120.494	118.831	193.972	99.9752	156.878	165.288	282.561	148.176	194.853	439.424	CDK1
ENSGALG00000003086	0.0155059	0.987306	138.479	146.322	170.188	249.376	155.465	134.537	170.123	130.836	152.006	263.654	EXOSC10
ENSGALG00000003091	0.209347	0.794084	91.7196	88.68	62.8956	155.018	63.5994	106.348	70.3957	71.7236	81.614	69.3175	PARN
ENSGALG00000003092	-0.198694	0.854268	66.5417	34.5852	34.3547	22.4663	77.7326	73.0344	57.6854	50.443	64.271	23.5184	ERLIN2
ENSGALG00000003096	-0.950631	0.450374	22.4803	23.0568	25.3696	25.8363	8.47992	35.8765	35.1979	35.4677	55.0894	44.5613	CBFA2T2
ENSGALG00000003099	0.312465	0.737831	42.2629	53.208	49.6822	32.5762	15.5465	39.7205	30.3093	28.3742	29.5851	29.7075	PCTP
ENSGALG00000003101	0.102246	0.922149	83.6267	189.775	176.53	61.7824	193.625	85.8474	154.479	110.344	98.9569	207.953	PLPBP
ENSGALG00000003103	0.0503628	0.98104	14.3874	7.9812	29.5979	13.4798	15.5465	15.3757	2.93315	32.315	21.4237	6.18907	MST1R
ENSGALG00000003106	0.150306	0.912465	62.0456	43.4532	13.2134	122.442	33.9197	79.4409	35.1979	55.172	31.6254	45.7991
ENSGALG00000003107	-0.458898	0.650151	26.0771	81.5856	66.5953	22.4663	57.9461	85.8474	56.7077	31.5268	70.392	107.69	AMFR
ENSGALG00000003108	-0.112103	0.886053	260.771	159.624	233.084	158.388	175.252	203.728	193.588	125.319	248.923	298.313	SMG6
ENSGALG00000003111	-0.682393	0.574673	10.7905	31.9248	19.5558	5.61658	29.6797	30.7513	56.7077	21.2806	27.5447	19.805	BFAR
ENSGALG00000003113	-0.609192	0.503266	80.929	124.152	167.545	99.9752	155.465	143.506	169.145	104.827	184.652	357.728	RGS14
ENSGALG00000003114	0.42072	0.801768	17.085	22.17	8.98508	29.2062	1.41332	7.68783	16.6212	18.9161	3.06052	12.3781	NOG
ENSGALG00000003118	0.10832	0.94239	73.7354	12.4152	24.3126	25.8363	15.5465	43.5644	20.5321	26.0097	37.7465	13.6159	ADGRA2
ENSGALG00000003120	-0.210845	0.773196	590.782	266.04	403.272	421.244	643.06	584.275	374.466	390.933	760.03	579.296	NCOR2
ENSGALG00000003122	-0.0261774	0.989098	19.7827	44.34	34.8833	20.2197	52.2928	23.0635	41.0642	6.30537	25.5044	79.22	ZFAND2A
ENSGALG00000003123	-1.06449	0.449452	12.589	19.5096	52.3249	32.5762	31.093	71.7531	56.7077	34.6795	53.0491	96.5494	CNTNAP1
ENSGALG00000003124	-0.35365	0.767204	12.589	30.1512	29.5979	11.2332	33.9197	19.2196	31.287	37.8322	12.2421	49.5125	BRF2
ENSGALG00000003126	1.30892	0.473577	118.696	40.7928	10.0421	211.184	22.6131	41.0018	23.4652	65.4182	17.343	14.8538	ERBB4
ENSGALG00000003128	-0.0639866	0.940539	99.8125	182.681	162.789	184.224	159.705	149.913	195.544	93.0042	162.208	225.282	EDEM2
ENSGALG00000003130	-0.564045	0.553826	44.0614	110.85	98.8359	38.1928	72.0793	53.8148	144.702	66.2064	125.481	149.775	DDX49
ENSGALG00000003131	0.871363	0.543986	20.6819	15.0756	10.5707	73.0156	9.89324	20.5009	11.7326	15.7634	11.2219	11.1403	DGKE
ENSGALG00000003135	1.06402	0.472706	99.8125	141.888	108.878	286.446	42.3996	87.1287	22.4875	141.871	35.7061	37.1344	ANK3
ENSGALG00000003136	0.868574	0.493738	169.052	124.152	79.2801	429.107	56.5328	140.944	64.5294	127.684	56.1096	80.4578	IKZF2
ENSGALG00000003137	1.25791	0.474178	53.0535	57.642	8.45655	162.881	21.1998	42.2831	10.7549	39.4086	14.2824	19.805	RFLNA
ENSGALG00000003143	0.34051	0.594062	98.0141	188.001	182.344	216.8	131.439	135.818	118.304	122.955	126.502	142.348	ZC3H7A
ENSGALG00000003144	-0.00784376	0.99655	105.208	78.0384	40.6971	147.155	56.5328	110.192	102.66	106.403	73.4526	35.8966	TRIM25
ENSGALG00000003146	1.3092	0.474178	26.9763	22.17	25.8982	46.056	7.0666	28.1887	9.77718	7.88171	4.0807	2.47563	CCDC92
ENSGALG00000003147	-0.110434	0.884067	163.657	158.737	202.957	105.592	182.318	106.348	170.123	176.55	216.277	209.19	TRPC4AP
ENSGALG00000003148	0.962793	0.540631	17.085	22.17	35.4118	61.7824	7.0666	12.8131	2.93315	36.2559	11.2219	9.9025	SPAG16
ENSGALG00000003149	-0.120846	0.921733	69.2393	35.472	85.094	31.4529	52.2928	17.9383	42.0419	71.7236	65.2912	101.501	ITPR3
ENSGALG00000003153	-0.376596	0.622637	160.06	214.605	273.781	117.948	357.57	183.227	332.424	237.24	295.851	409.716	COPE
ENSGALG00000003154	0.127366	0.887558	44.0614	54.9816	80.3372	56.1658	50.8795	47.4083	71.3734	42.5612	35.7061	66.8419	TXNDC11
ENSGALG00000003155	-0.971837	0.472852	17.9842	24.8304	68.1809	20.2197	43.8129	32.0326	87.9946	37.044	67.3315	121.306	SRR
ENSGALG00000003158	-0.814586	0.449755	84.5259	78.9252	101.479	68.5223	120.132	106.348	129.059	111.92	167.309	283.459	COIL
ENSGALG00000003160	-0.428051	0.706986	12.589	15.9624	10.5707	10.1099	14.1332	14.0944	12.7103	10.2462	22.4438	25.9941	CERS1
ENSGALG00000003161	-0.720317	0.620691	0.899212	24.8304	25.3696	14.6031	15.5465	20.5009	27.3761	11.8226	17.343	58.1772	GDF3
ENSGALG00000003162	0.460211	0.574962	84.5259	117.058	63.4241	119.072	69.2527	92.254	46.9305	78.029	34.6859	77.9822	RETREG3
ENSGALG00000003163	0.454282	0.716482	58.4488	13.302	24.3126	39.3161	28.2664	57.6587	16.6212	20.4925	15.3026	9.9025	GNAO1
ENSGALG00000003165	-0.170995	0.832944	93.518	69.1704	124.734	76.3856	91.8658	71.7531	145.68	107.191	126.502	61.8907	CCDC6
ENSGALG00000003168	0.403245	0.80503	31.4724	14.1888	27.4838	37.0695	4.23996	16.657	3.91087	44.1376	15.3026	6.18907	MTMR12
ENSGALG00000003169	-0.335019	0.628042	301.236	462.023	638.998	325.762	579.461	449.738	672.67	399.603	538.652	851.615	CBFB
ENSGALG00000003172	0.740619	0.442065	83.6267	89.5668	100.421	164.004	105.999	57.6587	64.5294	71.7236	55.0894	75.5066	SLC16A9
ENSGALG00000003174	0.731832	0.550637	103.409	70.0572	24.3126	50.5493	26.8531	74.3157	17.5989	25.2215	16.3228	33.421	RIMS3
ENSGALG00000003175	0.683532	0.528211	48.5574	108.19	54.439	90.9887	29.6797	58.94	51.8191	37.8322	14.2824	44.5613	STKLD1
ENSGALG00000003179	1.45344	0.488854	75.5338	62.9628	7.92801	195.457	2.82664	43.5644	2.93315	51.2311	14.2824	13.6159	ANGPTL7
ENSGALG00000003181	-0.81726	0.475448	67.4409	40.7928	83.5084	89.8654	77.7326	65.3466	116.348	58.3247	120.381	273.557	SURF2
ENSGALG00000003183	0.11157	0.894057	61.1464	33.6984	64.4812	65.1524	57.9461	52.5335	51.8191	58.3247	48.9684	49.5125	C11H16orf70
ENSGALG00000003185	-0.944032	0.413383	182.54	274.908	312.892	156.141	501.728	777.752	701.024	377.534	456.018	433.235	SCPEP1
ENSGALG00000003189	-0.448401	0.556999	256.275	247.417	306.021	158.388	411.276	233.198	369.577	318.421	342.779	617.669	NFYC
ENSGALG00000003193	0.972135	0.60785	8.0929	22.17	44.3969	17.9731	1.41332	3.84392	8.79946	18.9161	16.3228	0	CRABP-I
ENSGALG00000003194	0.0888887	0.914456	55.7511	108.19	128.962	110.085	98.9324	70.4718	100.705	94.5805	92.8359	113.879	ATP6V0A2
ENSGALG00000003195	0.718238	0.571494	13.4882	23.9436	9.51362	22.4663	21.1998	5.12522	8.79946	18.9161	12.2421	8.66469	TRADD
ENSGALG00000003196	-1.22067	0.442065	26.9763	30.1512	29.0694	25.8363	93.2791	93.5353	70.3957	35.4677	71.4122	204.239	RNASE6
ENSGALG00000003197	-0.303562	0.755627	2537.58	6376.09	4567.59	2154.52	7117.48	2444.73	6997.53	3736.72	4477.55	10424.9	RPL7A
ENSGALG00000003199	-0.0871824	0.925701	172.649	297.965	262.681	130.305	309.517	171.695	405.753	169.457	207.095	292.124	MLX
ENSGALG00000003201	0.312307	0.808117	16.1858	43.4532	56.0246	17.9731	65.0127	11.5317	41.0642	32.315	58.1499	16.0916	FBXL8
ENSGALG00000003203	0.792809	0.577527	49.4566	3.5472	23.2555	37.0695	24.0264	24.3448	5.86631	18.9161	8.1614	22.2806
ENSGALG00000003204	-0.0918665	0.936123	113.301	149.869	103.593	48.3026	310.93	105.067	204.343	135.565	166.288	159.678	MED22
ENSGALG00000003205	-0.211342	0.804735	344.398	581.74	549.147	239.267	562.501	274.199	608.141	418.519	437.655	898.652	EIF4EBP1
ENSGALG00000003206	-0.526051	0.634577	13.4882	10.6416	20.6128	8.98654	25.4398	15.3757	30.3093	16.5516	32.6456	18.5672	METTL13
ENSGALG00000003208	0.229964	0.693396	169.052	194.209	223.041	195.457	237.438	134.537	232.697	137.142	172.409	191.861	GABARAPL2
ENSGALG00000003211	-0.341881	0.655387	142.975	133.907	207.714	88.742	206.345	135.818	233.675	152.117	152.006	315.642	POLDIP2
ENSGALG00000003213	-0.132285	0.919285	53.0535	28.3776	23.784	95.4819	50.8795	83.2848	93.861	34.6795	24.4842	38.3722	LGALS2
ENSGALG00000003217	-1.23964	0.255443	67.4409	31.9248	66.0668	37.0695	101.759	147.35	210.209	85.9107	100.997	172.056	LITAF
ENSGALG00000003219	0.72063	0.472046	61.1464	70.0572	124.734	87.6187	49.4662	43.5644	36.1756	60.6892	52.0289	47.0369	TMEM231
ENSGALG00000003220	-0.432084	0.620804	132.184	60.3024	105.178	43.8094	173.838	137.1	130.037	141.083	200.974	84.1713	UPF1
ENSGALG00000003221	0.100011	0.897121	138.479	216.379	196.615	89.8654	142.745	143.506	141.769	137.93	138.744	172.056	WDR61
ENSGALG00000003227	-0.0378961	0.986259	12.589	14.1888	18.4987	28.0829	0	28.1887	5.86631	14.9753	11.2219	16.0916	RAB11FIP4
ENSGALG00000003228	0.0238382	0.983912	98.0141	164.058	178.645	71.8923	162.532	66.6279	180.878	103.25	135.683	178.245	OARD1
ENSGALG00000003233	-0.615196	0.474178	73.7354	89.5668	122.091	51.6726	91.8658	92.254	135.903	104.827	169.349	157.202	ASH2L
ENSGALG00000003235	-0.0386978	0.983616	40.4645	25.7172	25.8982	10.1099	24.0264	28.1887	24.443	27.586	46.928	2.47563
ENSGALG00000003238	-0.286192	0.708416	73.7354	30.1512	53.9105	47.1793	81.9725	74.3157	73.3289	74.0881	69.3719	56.9394	GNA11
ENSGALG00000003241	0.201152	0.864587	73.7354	19.5096	54.439	66.2757	25.4398	66.6279	36.1756	34.6795	53.0491	18.5672	CCDC28B
ENSGALG00000003242	-0.0574901	0.972608	31.4724	6.2076	17.9702	10.1099	40.9863	32.0326	16.6212	31.5268	17.343	12.3781	STAR
ENSGALG00000003243	-0.181458	0.848604	160.959	45.2268	64.4812	123.565	125.785	124.287	77.2397	101.674	178.531	106.452	RAD54L2
ENSGALG00000003245	-0.222382	0.82641	65.6424	134.794	167.545	71.8923	162.532	98.6605	165.234	59.1128	122.421	258.703	LSM1
ENSGALG00000003246	-0.360249	0.552765	103.409	71.8308	105.178	83.1255	110.239	105.067	126.126	121.378	139.764	115.117
ENSGALG00000003247	-0.0652853	0.92436	162.757	153.416	150.632	142.661	176.665	117.88	222.92	163.151	157.107	159.678	NFYA
ENSGALG00000003248	-0.0504374	0.951811	237.392	214.605	327.163	153.894	248.744	161.444	322.647	179.703	297.891	263.654	SUB1
ENSGALG00000003249	-0.768575	0.474178	55.7511	66.51	82.9799	48.3026	124.372	83.2848	87.0169	77.2408	165.268	230.233	CWF19L1
ENSGALG00000003250	-0.409407	0.697221	26.9763	101.982	102.536	39.3161	70.666	42.2831	101.683	55.9602	73.4526	181.959	ITPA
ENSGALG00000003254	-0.511423	0.508288	64.7432	46.1136	86.1511	49.4259	97.519	84.5661	102.66	90.6397	96.9166	115.117	BAG4
ENSGALG00000003256	0.399238	0.585671	290.445	305.059	293.865	716.676	248.744	349.796	295.271	267.978	241.781	251.276	ATP6V0A1
ENSGALG00000003258	1.0001	0.500693	12.589	44.34	34.8833	34.8228	8.47992	3.84392	11.7326	20.4925	15.3026	16.0916	DNAAF1
ENSGALG00000003259	-0.000219921	0.999796	138.479	140.114	124.734	110.085	86.2125	82.0035	116.348	76.4526	131.602	195.574	EIF2B1
ENSGALG00000003260	-0.304543	0.706986	47.6582	125.926	139.004	101.099	84.7992	131.974	88.9724	82.758	125.481	189.385	UTP6
ENSGALG00000003261	-0.269657	0.765008	1205.84	433.645	810.243	661.634	2053.55	1271.05	1049.09	1573.19	1574.13	755.066	PTRF
ENSGALG00000003265	0.104064	0.915156	300.337	592.382	858.34	362.831	450.849	307.513	572.943	290.835	430.514	787.249	PTP4A2
ENSGALG00000003267	-0.234882	0.706864	945.971	440.739	581.388	702.073	778.739	977.636	565.121	744.034	757.99	1013.77	STAT3
ENSGALG00000003272	-0.544758	0.502888	94.4172	69.1704	105.707	43.8094	115.892	112.755	154.479	115.073	141.804	101.501	KHDRBS1
ENSGALG00000003273	0.431977	0.629683	36.8677	79.812	69.238	96.6053	29.6797	58.94	37.1533	36.2559	38.7666	61.8907	HSDL1
ENSGALG00000003277	-0.432944	0.673552	75.5338	39.0192	41.2257	16.8498	36.7463	61.5026	88.9724	40.9849	68.3517	23.5184	SUZ12
ENSGALG00000003281	-0.265501	0.774811	52.1543	192.435	195.558	96.6053	185.145	125.568	149.591	117.438	192.813	283.459	GSS
ENSGALG00000003282	-0.54119	0.494862	313.825	156.964	275.895	169.621	411.276	328.014	414.553	317.633	437.655	431.997	STAT5B
[truncated: 13,288 more rows]

## Sheet: LUNG
Column1	Column2	Column3	Column4	Column5	Column6	Column7	Column8	Column9	Column10	Column11	Column12	Column13	Column14
[truncated: 13,751 more rows]
