# Supplementary material for: The gut microbiota and its metabolite butyrate shape metabolism and antiviral immunity along the gut-lung axis in the chicken
Source: Commun Biol. 2024 Sep 20;7:1185. doi: 10.1038/s42003-024-06815-0 (PMC11413219; doi:10.1038/s42003-024-06815-0)
Supplement: Supplementary file 4 — Supplementary Data 2 [file 42003_2024_6815_MOESM4_ESM.xlsx]

## Sheet: Butyrate and H1N1
Column1	Column2	Column3	Column4	Column5	Column6	Column7	Column8	Column9	Column10	Column11
ID	log2FoldChange	pvalue	padj	H1N1-3	H1N1-2	H1N1-1	H1N1-B-3	H1N1-B-2	H1N1-B-1	Gene.name
ENSGALG00000000004	-0.178616	0.544421	0.743504	389.103	377.646	350.289	249.63	275.788	464.11	RFKL
ENSGALG00000000011	-0.809234	7.82822e-05	0.00090692	346.655	384.372	422.343	206.711	191.632	261.143	C10orf88
ENSGALG00000000048	-0.889815	0.295989	0.529786	10.2189	17.2968	23.2787	1.75179	8.1114	18.099
ENSGALG00000000055	-0.510151	0.0234738	0.0936059	539.241	591.933	770.415	395.028	424.835	515.821	LAMTOR3
ENSGALG00000000059	0.440819	0.178227	0.388985	756.981	656.316	591.945	1009.91	1168.04	542.97
ENSGALG00000000067	0.00763688	0.980701	0.990961	608.415	622.683	808.104	513.274	564.756	973.467	SPR
ENSGALG00000000071	0.425293	0.0768477	0.221584	98.2582	101.859	83.1383	141.019	104.434	135.742	DDIAS
ENSGALG00000000086	0.119631	0.6444	0.815015	1162.59	1346.26	1799.11	1320.85	1443.83	1915.91	TIMM17A
ENSGALG00000000091	0.282306	0.200642	0.417454	550.246	542.926	451.164	698.087	691.497	487.38	INTS4
ENSGALG00000000094	0.0767157	0.56419	0.758548	1304.08	1289.57	1162.83	1349.75	1396.17	1215.22	ADIPOR1
ENSGALG00000000102	-1.22453	2.35413e-07	5.54808e-06	411.899	518.903	631.851	202.331	215.966	250.8	UBE2T
ENSGALG00000000104	-0.676336	0.313664	0.547011	11.791	14.414	13.3021	12.2625	9.12532	2.58557	CRY4
ENSGALG00000000106	0.434361	0.0817562	0.230248	207.521	212.366	161.843	322.329	248.412	214.602
ENSGALG00000000109	-1.27103	0.010934	0.0521856	29.8705	75.9135	66.5107	20.1456	19.2646	32.3196	AFMID
ENSGALG00000000122	0.423598	0.281168	0.516014	28998	30256.8	49416.3	34174.8	37340.8	74242.1	GNB2L1
ENSGALG00000000129	0.52212	0.185478	0.398386	1045.47	1131.98	1857.86	1362.02	1516.83	2916.52	TCF25
ENSGALG00000000137	-0.0951632	0.755824	0.880461	1711.27	2100.59	2780.15	1664.2	1739.9	2767.85	SNRPE
ENSGALG00000000142	-0.484866	0.00889758	0.0444516	396.177	381.49	361.375	306.563	228.133	279.242	CEPT1
ENSGALG00000000146	0.823152	0.0826488	0.231813	842.663	648.628	436.753	1469.75	1453.97	487.38	SUPT6H
ENSGALG00000000150	0.187921	0.583918	0.772242	14197.9	15479.6	23334.2	16554.4	15197.7	28635.2	RPL9
ENSGALG00000000156	0.50883	0.024405	0.0966193	4449.92	4729.7	5114.67	5239.6	6663.51	8438.01	BRD2
ENSGALG00000000158	0.788372	0.0283345	0.108432	196.516	214.288	298.189	289.921	336.623	598.56	MHCDMA
ENSGALG00000000161	-0.265212	0.244251	0.475041	128.915	103.781	108.634	105.107	87.1975	91.7878	ISOC1
ENSGALG00000000162	0.711583	0.279142	0.513696	7.86066	8.64838	27.7128	20.1456	19.2646	32.3196	DMB1
ENSGALG00000000186	0.480701	0.152581	0.350147	37.7312	48.0465	38.7979	51.6777	75.0304	46.5403	MTCH1
ENSGALG00000000195	-0.0293622	0.957702	0.980685	11.0049	9.60931	9.9766	9.63483	10.1392	10.3423	SLC23A2
ENSGALG00000000201	-0.17565	0.470562	0.686227	322.287	374.763	425.668	257.513	340.679	396.885	PLEKHM1
ENSGALG00000000208	-0.00759202	0.992289	0.996308	26.7262	10.5702	5.54255	22.7732	12.1671	7.75671	MCC
ENSGALG00000000215	0.141789	0.861033	0.936508	34.5869	19.2186	5.54255	32.4081	25.3481	7.75671	DCP2
ENSGALG00000000218	0.130667	0.664426	0.826849	591.122	573.676	767.09	586.849	549.547	979.931	SRP19
ENSGALG00000000220	0.171132	0.720076	0.862273	361.59	309.42	218.377	479.99	382.25	138.328	APC
ENSGALG00000000223	0.291727	0.252079	0.484666	1033.68	1059.91	1486.51	1258.66	1308.98	1815.07	TMEM183A
ENSGALG00000000226	-0.0364987	0.914446	0.961785	38.5172	28.8279	42.1234	38.5393	36.5013	31.0269	TMEM9
ENSGALG00000000227	-1.02481	6.24873e-07	1.32512e-05	4857.89	4654.75	5867.35	2155.57	2382.72	3022.53	DPYSL2
ENSGALG00000000233	0.16753	0.631044	0.806993	289.272	221.014	181.796	302.183	314.317	160.305	SP2
ENSGALG00000000234	-0.429945	0.58218	0.770777	58.9549	50.9293	14.4106	51.6777	32.4456	7.75671	EPB41L4A
ENSGALG00000000235	0.213478	0.070374	0.208311	1502.96	1491.36	1415.57	1780.69	1580.71	1753.02	PPP2R2A
ENSGALG00000000241	-0.220598	0.196321	0.411955	413.471	504.489	395.738	388.897	366.027	372.322	STARD4
ENSGALG00000000243	-0.607561	0.00413673	0.0244123	199.661	238.311	281.562	153.281	160.2	157.72	RDM1
ENSGALG00000000247	0.347894	0.0322483	0.118744	617.848	633.253	534.302	842.61	731.04	698.104	WDR36
ENSGALG00000000253	0.726487	0.0170598	0.073201	136.775	122.999	78.7043	217.222	193.66	149.963	SLC25A46
ENSGALG00000000255	-0.61143	0.348427	0.581204	154.069	84.5619	33.2553	86.7135	63.8773	27.1485	MAN2A1
ENSGALG00000000259	0.269587	0.211188	0.432433	914.195	972.462	1168.37	1031.8	1169.06	1482.82	PSMF1
ENSGALG00000000264	0.533376	0.294479	0.528545	33.0148	37.4763	17.7362	62.1885	40.557	24.5629
ENSGALG00000000273	0.0596051	0.937146	0.971878	45.5918	31.7107	6.65107	42.9188	30.4177	14.2206	FER
ENSGALG00000000275	-0.681044	8.13125e-05	0.000936114	407.182	448.755	359.158	251.382	269.704	236.58	KCTD9
ENSGALG00000000276	-0.95376	0.0804466	0.227786	39.3033	23.0623	17.7362	14.0143	18.2506	9.0495	FBXL17
ENSGALG00000000280	0.960666	0.0568162	0.178662	88.8255	60.5386	108.634	108.611	102.406	292.17	EFNA5
ENSGALG00000000284	0.346031	0.0783228	0.223988	407.182	362.271	389.087	570.207	496.823	403.349	HOXB4
ENSGALG00000000293	-0.74361	0.0111545	0.0528484	136.775	117.234	108.634	77.9546	87.1975	50.4186
ENSGALG00000000296	-0.0301043	0.94546	0.976605	667.37	505.45	353.615	710.35	534.338	249.508	PCNX1
ENSGALG00000000314	0.439046	0.298669	0.531385	15.7213	16.3358	14.4106	20.1456	22.3063	20.6846	NEFL
ENSGALG00000000318	-1.2109	0.0065243	0.0349083	3601.75	3927.32	6698.73	1254.28	1578.68	3314.7	CSRP1
ENSGALG00000000329	-0.749711	5.39689e-07	1.16012e-05	675.231	741.839	682.843	374.007	448.155	427.912	AHCYL1
ENSGALG00000000336	-0.596528	0.30699	0.540511	25.9402	35.5544	33.2553	29.7804	25.3481	6.46393	PPP1R12B
ENSGALG00000000341	1.83593	9.79178e-07	1.99571e-05	174.507	144.14	280.453	547.434	588.076	1001.91	EDMPN1
ENSGALG00000000349	0.334688	0.210184	0.430779	2799.97	3143.2	4233.4	3599.92	3799.18	5434.87	PSMC5
ENSGALG00000000352	0.782862	8.16638e-05	0.000939176	672.872	574.637	819.19	1161.44	1093.01	1300.54	TIMM44
ENSGALG00000000362	-0.509585	0.00102122	0.00789297	1815.03	1832.5	1982.02	1140.41	1366.77	1449.21
ENSGALG00000000374	0.775909	0.00592977	0.0322456	765.628	835.049	1120.7	1235.89	1384.01	2040.02	RNPEP
ENSGALG00000000377	-0.68935	0.000354527	0.00327068	2787.39	2910.66	2277.99	1880.54	1653.71	1410.43	HNRNPM
ENSGALG00000000378	0.11046	0.652335	0.819491	106.119	87.4447	126.37	126.129	104.434	113.765	SLC25A37
ENSGALG00000000379	-0.237291	0.552436	0.750169	143.85	194.108	284.887	118.246	161.214	249.508	ITGB3
ENSGALG00000000390	0.558438	0.148513	0.344319	167.432	215.249	146.323	325.833	312.289	139.621	ENTPD4
ENSGALG00000000396	-0.327578	0.184818	0.397457	190.228	210.444	279.345	186.565	153.103	201.675	METTL2A
ENSGALG00000000397	-0.322133	0.222296	0.447192	1109.14	996.485	859.096	930.199	885.156	554.605	IPO9
ENSGALG00000000401	1.72837	0.0113763	0.0536911	63.6713	35.5544	26.6043	208.463	175.409	33.6124	RBM15
ENSGALG00000000402	-0.253748	0.145425	0.340469	1058.04	833.127	814.755	783.049	773.625	713.618	LOXL2
ENSGALG00000000404	0.243147	0.100353	0.264195	918.911	1004.17	1023.16	1205.23	1030.15	1251.42	COPS2
ENSGALG00000000408	-0.417846	0.0213675	0.0872594	763.27	814.869	770.415	628.892	479.586	650.271	LSM7
ENSGALG00000000409	0.578351	0.00303278	0.0191502	847.379	824.479	983.249	1143.04	1248.14	1574.61	CHMP7
ENSGALG00000000410	0.63408	0.125158	0.307748	549.46	393.021	221.702	723.488	693.525	390.421	TLK2
ENSGALG00000000419	-0.0577455	0.875064	0.943009	966.861	1035.88	1524.2	779.546	930.783	1679.33	LAMTOR5
ENSGALG00000000424	-1.93753	2.36874e-71	2.60704e-67	1931.36	1936.28	1996.43	518.529	492.768	519.7	CMTM3
ENSGALG00000000428	0.00338461	0.992164	0.996308	701.171	828.322	1193.87	738.379	705.692	1286.32	HINT1Z
ENSGALG00000000430	0.638641	0.0686171	0.204828	194.944	152.788	110.851	282.914	274.774	156.427	SPPL2B
ENSGALG00000000433	0.207203	0.511138	0.718649	370.237	385.333	537.628	379.262	426.862	687.762
ENSGALG00000000438	-0.107042	0.887573	0.949773	44.8058	30.7498	8.86809	36.7875	32.4456	9.0495	ERMP1
ENSGALG00000000452	-0.639763	0.000335949	0.00313397	695.668	651.511	752.679	398.532	427.876	523.578	TNFRSF10B
ENSGALG00000000456	0.806447	0.0836857	0.233294	1517.11	1732.56	3052.84	2265.94	2690.96	6065.75	MRPS21
ENSGALG00000000461	-0.0530153	0.912162	0.960786	335.65	227.741	138.564	268.899	295.052	112.472	MRC2
ENSGALG00000000470	-0.0804519	0.83171	0.923297	437.839	279.631	235.004	363.496	350.818	186.161	LMNB2
ENSGALG00000000474	0.41703	0.344457	0.577774	7036.86	8153.5	14651.2	9280.97	9644.45	20918.6	RPL36
ENSGALG00000000478	0.676971	0.0214953	0.0875142	110.835	84.5619	59.8596	135.764	143.977	130.571
ENSGALG00000000505	-0.0512117	0.918331	0.963228	11.791	14.414	13.3021	14.0143	12.1671	11.6351	KCNH6
ENSGALG00000000510	0.410922	0.00439456	0.0255994	505.44	437.224	473.334	612.25	598.216	674.834	DCAF7
ENSGALG00000000511	0.697147	0.00112195	0.00851011	172.935	174.889	213.943	261.892	295.052	354.223	KCTD20
ENSGALG00000000513	0.222851	0.261649	0.495334	170.576	180.655	223.919	236.491	225.091	206.846	ZNF276
ENSGALG00000000516	-2.10651	7.27188e-21	1.14335e-18	222.457	246.959	258.283	64.8161	54.7519	47.8331	FANCA
ENSGALG00000000518	0.22451	0.433108	0.654701	1054.9	1275.16	1541.94	1132.53	1405.3	1987.01	KLHL12
ENSGALG00000000521	3.87239	9.29408e-10	3.56413e-08	3.93033	1.92186	4.43404	40.2911	38.5291	72.396	SPIRE2
ENSGALG00000000523	0.607468	0.322198	0.55573	95.9	76.8745	31.0383	148.026	123.699	38.7836	STK38
ENSGALG00000000525	0.591772	0.314521	0.548071	150.925	100.898	57.6426	203.207	208.869	54.297	MAP3K3
ENSGALG00000000528	1.25793	0.0084091	0.0426422	76.2484	104.741	138.564	140.143	202.785	421.448	DBNDD1
ENSGALG00000000529	0.101613	0.839737	0.927041	15.7213	12.4921	28.8213	22.7732	18.2506	19.3918	LIMD2
ENSGALG00000000533	-0.214123	0.156167	0.356224	1943.15	1706.61	1700.46	1662.45	1580.71	1367.77	SRSF3
ENSGALG00000000535	-0.185656	0.660014	0.824476	291.63	283.475	189.555	297.804	263.62	109.887	ERRFI1
ENSGALG00000000538	-0.226646	0.302054	0.534596	360.018	384.372	464.466	289.045	336.623	408.52	RNF113A
ENSGALG00000000540	1.02238	8.5968e-06	0.000132535	138.348	147.022	181.796	268.024	308.233	372.322	GAS8
ENSGALG00000000541	0.804932	0.0321359	0.118528	250.755	236.389	135.238	411.67	447.141	228.823	ZC3H11A
ENSGALG00000000542	0.946209	0.0186424	0.0785522	607.629	722.62	1101.86	1051.07	1246.11	2389.07	ZNF593
ENSGALG00000000550	-0.223792	0.120532	0.299511	755.409	814.869	764.872	697.212	707.72	592.096	STRADA
ENSGALG00000000551	-0.101168	0.622801	0.800249	187.084	192.186	165.168	162.916	149.047	197.796	C26H6orf89
ENSGALG00000000557	-0.627362	0.267135	0.501123	14.1492	16.3358	13.3021	10.5107	12.1671	5.17114	ETNK2
ENSGALG00000000558	1.11029	0.000373628	0.00341824	55.0246	33.6326	34.3638	84.9617	90.2393	93.0806	SLC1A6
ENSGALG00000000564	-0.141296	0.578713	0.768035	972.364	935.947	720.532	949.469	839.53	593.389	CCDC47
ENSGALG00000000573	-0.495432	0.237987	0.466656	37.7312	56.6949	27.7128	28.0286	24.3342	34.9052	PER3
ENSGALG00000000576	-0.119924	0.723427	0.864173	156.427	156.632	241.655	121.749	163.242	226.237	RRNAD1
ENSGALG00000000577	0.430774	0.294246	0.528212	362.376	311.342	211.726	525.536	459.308	208.138	RANBP3
ENSGALG00000000579	0.439697	0.249356	0.481983	1601.22	1752.74	2872.15	1997.04	2309.72	4138.21	VAMP3
ENSGALG00000000581	-0.0186603	0.909254	0.959192	561.251	549.652	476.66	544.806	557.659	464.11	DDX42
ENSGALG00000000583	-1.25303	0.0263843	0.102389	25.1541	22.1014	48.7745	19.2697	11.1532	9.0495	SOX13
ENSGALG00000000589	-1.1062	6.01229e-08	1.58305e-06	252.327	294.045	329.228	136.639	122.685	147.378	BTN1A1
ENSGALG00000000596	0.0262453	0.881069	0.946199	1124.86	1156.96	1046.43	1310.34	1112.28	964.418	CDC27
ENSGALG00000000599	-0.220001	0.51777	0.723812	113.193	93.2103	92.0064	74.451	120.657	60.7609	MARCH2
ENSGALG00000000603	0.67618	0.0136483	0.0618925	893.757	784.12	695.036	1288.44	1612.14	890.729	KANSL1
ENSGALG00000000604	-0.658378	0.148811	0.344731	51.0943	40.3591	27.7128	26.2768	33.4595	15.5134
ENSGALG00000000606	0.310416	0.150568	0.347208	488.147	575.598	635.177	573.711	717.859	815.748	ARL8A
ENSGALG00000000611	0.243271	0.573885	0.765921	308.924	241.194	136.347	325.833	331.553	155.134	PPP1R15B
ENSGALG00000000613	-0.00975963	0.932293	0.969689	2968.18	2930.84	3236.85	3097.16	2854.2	3122.08	RAB11B
ENSGALG00000000615	-0.112711	0.3814	0.610994	1149.23	1180.02	1329.1	1116.76	1173.11	1091.11	SNRNP40
ENSGALG00000000618	0.460771	0.124921	0.307235	152.497	163.358	174.036	193.573	169.325	312.854	ZCCHC17
ENSGALG00000000619	0.191987	0.551313	0.749449	357.66	287.318	218.377	372.255	391.375	222.359	ANGPTL4
ENSGALG00000000621	-0.60209	0.00377494	0.0227033	215.382	217.17	225.028	156.785	159.186	115.058	KANK3
ENSGALG00000000625	-0.454527	0.0236872	0.09415	143.064	143.179	137.455	95.4724	115.587	98.2517	MAPT
ENSGALG00000000627	0.452837	0.00182541	0.012821	462.993	458.364	442.296	656.045	653.982	554.605	DNAJC11
ENSGALG00000000629	-0.0574267	0.877023	0.944288	375.74	416.083	658.455	344.226	379.208	670.956
ENSGALG00000000630	0.318346	0.686226	0.840999	5.50246	8.64838	14.4106	8.75894	5.06962	21.9774	HAS3
ENSGALG00000000632	-0.524742	0.0233345	0.0931519	507.799	598.66	645.153	319.701	410.64	488.673	CHTF8
ENSGALG00000000636	0.432864	0.458013	0.675542	40.0894	28.8279	25.4957	56.9331	55.7659	14.2206	MDM4
ENSGALG00000000637	0.102123	0.562643	0.75795	176.079	194.108	209.509	193.573	209.882	218.481	ZBTB48
ENSGALG00000000638	0.291937	0.182384	0.394674	904.762	993.603	1207.17	1064.21	1225.84	1512.56	UTP4
ENSGALG00000000643	1.13209	0.0524842	0.168889	51.8804	35.5544	23.2787	101.604	111.532	29.7341	ANKS3
ENSGALG00000000650	-0.113909	0.756929	0.880816	1015.6	1128.13	1832.37	896.915	1030.15	1747.85	NIP7
ENSGALG00000000652	-0.109823	0.622567	0.80009	1735.63	2030.45	2341.17	1538.95	1874.75	2246.86	ACOT7
ENSGALG00000000657	-0.0245319	0.895089	0.952777	211.452	221.975	184.013	215.47	209.882	180.99	TERF2
ENSGALG00000000660	-0.0763812	0.732399	0.867464	1179.88	1228.07	1504.25	1148.3	1040.29	1522.9	CYB5B
ENSGALG00000000668	0.238837	0.195405	0.410817	652.435	625.566	632.96	809.326	834.46	608.902	RBBP5
ENSGALG00000000669	0.798336	0.08311	0.232528	279.839	243.116	133.021	443.202	508.99	188.747
ENSGALG00000000672	-0.00356289	0.982326	0.991729	226.387	233.506	221.702	213.718	245.37	221.066	SCMH1
ENSGALG00000000674	0.0886789	0.736221	0.868826	1228.62	1308.79	1712.65	1205.23	1379.95	1935.3	MYO1D
ENSGALG00000000678	-0.233328	0.19237	0.407521	209.094	206.6	250.523	188.317	194.674	182.283	CITED4
ENSGALG00000000681	-1.08305	8.19405e-16	7.84207e-14	1620.08	1658.57	1534.18	833.851	719.887	716.203	PAK1
ENSGALG00000000684	-0.126621	0.516691	0.722488	241.322	274.826	283.779	225.105	223.063	285.706	KLHDC8A
ENSGALG00000000685	0.111691	0.563219	0.758169	361.59	335.365	285.996	346.854	401.514	314.147	MAP3K14
ENSGALG00000000692	-0.474422	0.498861	0.708995	32.2287	25.9451	28.8213	23.6491	34.4734	3.87836	CDK18
ENSGALG00000000693	-0.262827	0.381099	0.610713	533.739	605.386	789.26	399.408	492.768	716.203	NOB1
ENSGALG00000000699	0.318894	0.0900069	0.243832	298.705	315.185	282.67	370.503	429.904	316.732	WWP2
ENSGALG00000000707	-0.0745438	0.765749	0.884485	2420.3	2716.55	3421.97	2420.09	2281.33	3427.17	PSMD7
ENSGALG00000000708	-0.57171	0.249594	0.482149	1995.04	2442.69	4329.84	1236.76	1287.68	3375.46	NUCKS1
ENSGALG00000000712	-0.433092	0.0658287	0.198823	395.391	406.474	329.228	303.935	320.4	212.017	RAB29
ENSGALG00000000713	0.28776	0.382547	0.611987	531.381	438.184	615.224	465.1	540.422	930.806	ZFHX3
ENSGALG00000000719	0.249711	0.446074	0.665693	6756.24	7398.21	10937.7	8045.09	7937	13852.2	RPL22
ENSGALG00000000720	1.11968	6.63869e-05	0.000784379	62.0992	51.8903	43.2319	127.881	94.295	121.522
ENSGALG00000000721	-0.174813	0.697134	0.848933	1424.35	1061.83	599.704	999.395	1239.02	495.137	SLC41A1
ENSGALG00000000723	0.14633	0.494609	0.705412	365.521	426.653	506.589	426.56	456.266	554.605	STX12
ENSGALG00000000724	-0.248466	0.157509	0.358244	410.326	431.458	376.894	359.992	372.11	292.17	PM20D1
ENSGALG00000000726	-0.50966	0.00876963	0.043992	868.603	818.713	675.083	627.14	551.575	479.623	ELAVL1
ENSGALG00000000729	-0.537529	0.0861337	0.237412	205.163	253.686	299.298	140.143	142.963	240.458	PPP1R8
ENSGALG00000000734	-0.145313	0.46434	0.681767	256.257	282.514	319.251	237.367	239.286	299.926	RPA2
ENSGALG00000000737	0.741628	0.0325711	0.119652	28.2984	23.0623	21.0617	35.9117	42.5848	43.9547	SMPDL3B
ENSGALG00000000740	-0.106782	0.643193	0.814806	321.501	245.998	359.158	254.885	327.498	277.949	APBA3
ENSGALG00000000745	2.02449	0.0019326	0.0133983	14.1492	13.453	8.86809	70.9474	61.8494	15.5134	SLC26A9
ENSGALG00000000747	-0.621913	0.047304	0.157194	73.8902	96.0931	75.3787	43.7947	68.9469	46.5403
ENSGALG00000000748	-0.107074	0.682199	0.838352	91.9697	97.054	104.2	81.4581	77.0583	115.058	TJP3
ENSGALG00000000751	-0.366975	0.200049	0.416839	1316.66	1699.89	2233.65	1092.24	1294.78	1684.5	ARNT
ENSGALG00000000755	0.219285	0.482793	0.696046	57.3828	46.1247	35.4723	56.9331	51.7102	54.297	ACER3
ENSGALG00000000764	-0.122036	0.67842	0.836042	2937.53	3174.92	4676.81	2696.88	2918.08	4299.8	SSR2
ENSGALG00000000769	-0.4335	0.0944083	0.252321	938.563	856.189	1131.79	559.696	678.316	930.806	RAB7B
ENSGALG00000000775	0.190209	0.730251	0.866538	14.1492	21.1405	26.6043	19.2697	14.1949	37.4908	CTSS
ENSGALG00000000776	0.473002	0.265645	0.499003	116.338	154.71	235.004	171.675	175.409	355.516	BRPF3
ENSGALG00000000777	0.0671665	0.623434	0.800737	389.889	379.568	410.149	430.064	415.709	387.836	EYA3
ENSGALG00000000784	0.0901979	0.606007	0.787191	244.467	308.459	283.779	285.541	314.317	289.584	PIP5K1C
ENSGALG00000000785	0.0512321	0.888643	0.950107	251.541	268.1	368.026	193.573	283.899	443.425	HYAL1
ENSGALG00000000786	-0.549874	0.284277	0.518435	22.0098	19.2186	17.7362	11.3866	9.12532	20.6846	CTSE
ENSGALG00000000787	0.0639706	0.67389	0.833196	1120.93	1167.53	1294.74	1258.66	1366.77	1116.97	DHX38
ENSGALG00000000790	0.181544	0.374639	0.605296	715.32	831.205	976.598	927.572	838.516	1094.99	DNAJC8
ENSGALG00000000791	-0.780155	6.67414e-05	0.000787306	322.287	414.161	390.196	209.339	201.771	245.629
ENSGALG00000000793	0.0635153	0.864195	0.937934	2068.93	2485.93	3725.71	1985.65	2500.34	4167.94	VPS72
ENSGALG00000000795	-1.09963	1.53949e-05	0.000221196	332.506	343.052	470.009	154.157	164.256	217.188	MFSD12
ENSGALG00000000802	-0.474729	0.139542	0.329855	673.659	815.83	1136.22	477.362	568.812	844.189	DHODH
ENSGALG00000000811	0.31385	0.0131576	0.0601271	619.42	707.245	656.238	797.939	826.349	840.311	IST1
ENSGALG00000000812	0.25132	0.330786	0.564614	10069.5	10911.4	14715.5	12532.3	12044.4	17912.8	OAZ1
ENSGALG00000000814	0.0855651	0.596936	0.780931	716.106	707.245	574.209	744.51	668.177	708.446	HNRNPR
ENSGALG00000000816	0.623192	0.0022256	0.0150019	134.417	138.374	156.3	205.835	199.743	255.972
ENSGALG00000000817	-0.0160451	0.955656	0.979599	122.626	137.413	157.409	120.873	109.504	183.576	ZNF821
ENSGALG00000000818	-1.07408	0.0556049	0.176264	977.08	786.041	334.77	469.479	394.417	131.864	LRRC32
ENSGALG00000000830	0.0267918	0.918273	0.963228	199.661	214.288	150.757	211.966	213.938	148.67	EMSY
ENSGALG00000000835	0.538092	0.00368909	0.0222722	216.954	247.92	233.896	338.971	381.236	292.17	PLEKHJ1
ENSGALG00000000836	1.36253	1.9447e-06	3.72232e-05	77.0345	96.0931	90.8979	171.675	215.966	292.17	RFX5
ENSGALG00000000838	0.267511	0.625162	0.80221	151.711	136.452	64.2936	199.704	167.298	56.8826	THAP12
ENSGALG00000000843	0.0540602	0.734767	0.868352	303.421	278.67	257.175	278.534	306.205	288.291	DOT1L
ENSGALG00000000845	0.526093	0.143851	0.337719	86.4673	79.7573	59.8596	144.522	110.518	69.8104	UVRAG
ENSGALG00000000847	-0.565723	0.00203411	0.013966	549.46	614.996	451.164	374.883	363.999	352.93	GARNL3
ENSGALG00000000848	0.182497	0.128347	0.312588	988.085	933.064	927.824	1108.01	1118.36	1005.79	AP1G1
ENSGALG00000000853	0.41464	0.0143289	0.063977	183.153	170.085	155.192	220.725	230.161	228.823	SLC2A8
ENSGALG00000000855	-0.256731	0.0482475	0.159224	521.948	561.184	511.024	449.334	456.266	427.912	ZMPSTE24
ENSGALG00000000856	0.139851	0.439644	0.659817	635.927	643.824	802.562	748.013	696.566	849.36	EIF2D
ENSGALG00000000857	0.481081	0.0838919	0.233573	1320.59	1402.96	1915.51	1742.15	1906.18	2827.32	NMT1
ENSGALG00000000862	0.947053	0.00644493	0.0345696	69.1738	57.6559	42.1234	133.136	116.601	76.2743	RLF
ENSGALG00000000863	0.727314	0.0215019	0.0875142	66.0295	41.32	53.2085	94.5965	101.392	69.8104	DYRK3
ENSGALG00000000864	0.0936685	0.567785	0.760919	423.69	472.778	410.149	442.326	431.932	522.285	FBXW2
ENSGALG00000000868	0.0332499	0.903501	0.956023	376.526	369.958	539.845	353.861	413.681	549.434	RNF121
ENSGALG00000000870	0.440536	0.217076	0.439907	34.5869	48.0465	52.1	47.2983	55.7659	80.1527	DCAKD
ENSGALG00000000875	0.759047	0.0344218	0.124498	143.064	142.218	123.045	297.804	262.607	129.279	PHLPP2
ENSGALG00000000881	0.672366	0.0284681	0.108791	54.2385	61.4996	74.2702	94.5965	79.0861	129.279	GPATCH3
ENSGALG00000000883	-0.242367	0.412401	0.638237	1684.54	1507.7	1053.09	1299.83	1432.68	855.824	MAPKAPK2
ENSGALG00000000884	-0.387163	0.130513	0.315836	78.6066	106.663	100.874	65.692	79.0861	73.6888	CXXC5
ENSGALG00000000891	-0.901217	0.000255092	0.00246708	111.621	134.53	146.323	62.1885	79.0861	68.5176	NSUN5
ENSGALG00000000894	1.25992	5.78226e-20	8.26487e-18	1010.88	1177.14	1138.44	2589.14	2862.31	2510.59	APCDD1
ENSGALG00000000895	0.221791	0.235489	0.463315	1352.82	1337.62	1690.48	1564.35	1592.88	1952.11	NUDC
ENSGALG00000000903	-0.0816285	0.612713	0.792587	318.357	334.404	325.902	337.219	312.289	272.778	TERF2IP
ENSGALG00000000905	-0.646636	0.0159909	0.0696184	5038.68	5829.01	8095.45	3331.9	3849.87	4931.98	PSMB4
ENSGALG00000000906	-0.408226	0.347523	0.580488	68.3877	51.8903	48.7745	57.809	46.6405	21.9774	RALGPS1
ENSGALG00000000907	-0.00148322	0.992937	0.996559	3578.17	3580.43	4520.51	3851.31	3618.7	4196.38	KARS
ENSGALG00000000908	-0.438631	0.193793	0.409461	43.2336	49.9684	45.4489	25.4009	36.5013	41.3691	ADAT1
ENSGALG00000000918	0.915141	0.0494459	0.162061	22.0098	17.2968	23.2787	26.2768	33.4595	59.4681
ENSGALG00000000920	1.01989	0.00731456	0.0381536	16.5074	19.2186	28.8213	45.5465	38.5291	45.2475	CGN
ENSGALG00000000927	0.369004	0.000847982	0.00672113	1852.76	1983.36	1845.67	2556.73	2322.9	2457.59	ANGPTL2
ENSGALG00000000934	0.890495	5.98288e-05	0.000718861	113.98	110.507	85.3553	186.565	176.423	214.602	ZBTB43
ENSGALG00000000943	0.438407	0.240149	0.469213	260.188	246.959	202.857	388.897	401.514	170.648	WDTC1
ENSGALG00000000944	-0.1045	0.774204	0.890003	424.476	523.707	783.717	417.801	430.918	762.743	SUPT4H1
ENSGALG00000000946	-0.165642	0.688982	0.843204	1077.7	1278.04	2113.93	912.681	1048.4	2024.5	PFDN1
ENSGALG00000000949	-0.323325	0.439798	0.659817	42.4476	64.3824	54.317	28.0286	38.5291	63.3465	HBEGF
ENSGALG00000000950	-0.721509	0.000295543	0.00280651	338.008	337.287	276.019	204.959	206.841	164.184	MVB12B
ENSGALG00000000955	0.695999	0.00211126	0.0143968	127.343	143.179	101.983	197.952	225.091	180.99	TMEM222
ENSGALG00000000962	0.871244	4.29009e-05	0.000543346	211.452	226.78	261.609	393.276	375.152	511.943	PUS3
ENSGALG00000000966	-1.15308	5.04205e-05	0.000622117	99.8304	115.312	85.3553	38.5393	43.5988	54.297
ENSGALG00000000972	-0.099468	0.745025	0.873521	179.223	200.835	192.881	150.654	133.838	252.093	PBX3
ENSGALG00000000975	0.351769	0.0741883	0.216238	235.82	203.717	236.113	276.782	252.467	334.831	C1orf174
ENSGALG00000000977	0.210272	0.238391	0.467106	307.352	356.505	361.375	427.436	412.667	342.588	MAPKAP1
ENSGALG00000000978	0.469326	0.00591922	0.0322191	183.153	190.264	184.013	284.666	247.398	237.873	CEP104
ENSGALG00000000980	-0.621595	0.0030573	0.0192278	176.865	167.202	188.447	98.976	115.587	133.157
ENSGALG00000000988	0.0986115	0.500784	0.710536	3226.01	3068.25	3629.26	3486.06	3875.22	3261.7	EFTUD2
ENSGALG00000000990	0.226811	0.221641	0.446445	2061.06	1893.99	1475.43	2219.52	1980.2	2157.66	SRSF6
ENSGALG00000000991	-0.0128132	0.950847	0.978405	272.765	328.638	354.723	270.651	319.386	358.102	TAF12
ENSGALG00000000993	0.204007	0.191047	0.405998	685.449	688.987	629.634	848.741	781.736	676.127	GAPVD1
ENSGALG00000000996	0.903189	0.064137	0.194926	789.996	793.729	1472.1	1185.08	1249.16	3281.09
ENSGALG00000000997	-1.76833	0.00652426	0.0349083	26.7262	17.2968	19.9532	10.5107	5.06962	2.58557	GJC1
ENSGALG00000000998	0.452121	0.0164265	0.0711957	231.889	280.592	253.849	311.818	339.665	398.178	MTFR1L
ENSGALG00000000999	0.908047	5.78248e-06	9.42844e-05	424.476	419.927	380.219	740.13	917.602	639.929	ZNF319
ENSGALG00000001000	-0.579452	1.3102e-07	3.24775e-06	21531.1	23621.6	22952.8	16026.2	14425.1	15124.3	HSPA5
ENSGALG00000001003	0.880051	0.132249	0.318188	55.8107	40.3591	28.8213	101.604	102.406	25.8557	SELENON
ENSGALG00000001006	0.26282	0.638113	0.811508	14.9353	19.2186	14.4106	28.0286	20.2785	9.0495	TP73
ENSGALG00000001013	0.279752	0.263138	0.496588	778.205	875.408	1191.65	1120.27	969.312	1363.89	PPP6C
ENSGALG00000001014	-0.0724676	0.684762	0.839966	344.297	360.349	307.058	280.286	331.553	352.93	ARPC5L
ENSGALG00000001017	-0.0628175	0.781598	0.893613	107.691	113.39	117.502	99.8519	96.3229	129.279	WRAP73
ENSGALG00000001019	0.474669	0.0328541	0.12033	571.47	634.214	791.477	783.049	907.463	1084.65	BTBD2
ENSGALG00000001021	-0.567972	0.405061	0.634425	41.6615	39.3982	11.0851	24.525	28.3899	9.0495	MYOCD
ENSGALG00000001022	0.629736	0.000426493	0.00380696	443.341	467.973	560.906	691.956	741.179	844.189	CCDC43
ENSGALG00000001024	-0.580016	0.00113373	0.00859357	803.359	851.385	957.753	531.668	541.436	676.127	TPRG1L
ENSGALG00000001025	0.591884	0.259689	0.492866	143.85	111.468	66.5107	224.229	194.674	65.9321	GOLGA1
ENSGALG00000001028	0.737588	0.306659	0.540274	21.2238	11.5312	7.75958	19.2697	39.5431	9.0495	RNF43
ENSGALG00000001030	-0.167995	0.715184	0.860016	412.685	282.514	187.338	345.978	307.219	131.864	SCAMP4
ENSGALG00000001034	0.401753	0.0164892	0.0713608	583.261	619.8	734.943	811.954	814.182	933.391	AAR2
ENSGALG00000001036	0.265072	0.165096	0.368943	183.153	194.108	198.423	266.272	214.952	208.138	ELAC2
ENSGALG00000001037	0.296229	0.367396	0.599224	55.8107	56.6949	36.5809	73.5751	57.7937	51.7114	SCAI
ENSGALG00000001038	-0.26392	0.628845	0.805104	22.7959	23.0623	11.0851	15.7661	21.2924	10.3423	MAN1C1
ENSGALG00000001042	0.481576	0.412888	0.638418	278.267	200.835	93.1149	345.102	356.902	96.9589	MTMR4
ENSGALG00000001043	0.133657	0.66427	0.82675	779.777	829.283	1098.53	801.443	786.806	1383.28	REXO1
ENSGALG00000001046	0.146956	0.574002	0.765921	1201.11	1226.15	1684.94	1294.57	1320.13	1939.18	DLGAP4
ENSGALG00000001048	1.36073	1.71512e-08	5.11562e-07	198.089	285.396	222.811	523.785	723.942	564.947	OLFML2A
ENSGALG00000001049	-1.25894	2.30186e-06	4.30855e-05	526.664	683.222	880.158	248.754	288.969	336.124
ENSGALG00000001051	-0.601609	0.280998	0.515833	49.5222	26.9061	16.6277	21.8973	25.3481	14.2206	LDLRAP1
ENSGALG00000001054	0.524509	0.0252219	0.099282	3553.02	3572.74	4672.37	5204.56	4748.21	7018.53	C20H20ORF24
ENSGALG00000001055	0.20969	0.320871	0.554707	1341.81	1207.89	1089.67	1640.55	1449.91	1116.97	NSF
ENSGALG00000001062	1.07533	0.10551	0.27362	14.1492	7.68745	22.1702	15.7661	24.3342	53.0042	GGT7
ENSGALG00000001067	0.265328	0.282539	0.517408	751.479	729.347	972.164	900.419	810.126	1238.49	TMEM57
ENSGALG00000001073	-0.135022	0.70958	0.856508	25.9402	32.6716	26.6043	24.525	28.3899	24.5629	NR6A1
ENSGALG00000001076	-0.477694	0.0856906	0.236784	256.257	325.756	432.319	205.835	283.899	237.873	LIMK1
ENSGALG00000001091	-0.318207	0.488884	0.700972	46.3779	76.8745	116.394	46.4224	56.7798	89.2022	C1orf116
ENSGALG00000001093	0.402915	0.00189886	0.013202	1238.84	1115.64	1146.2	1448.73	1663.85	1517.73	TCF3
ENSGALG00000001096	-0.687847	0.0650445	0.197049	556.535	694.753	1014.29	336.343	392.389	678.712	UQCR11
ENSGALG00000001099	0.46493	0.147413	0.343152	1216.04	1248.25	1712.65	1499.53	1525.96	2740.71	ANKHD1
ENSGALG00000001101	-0.152513	0.457426	0.674856	407.968	358.427	304.84	351.233	335.609	276.656	MBD3
ENSGALG00000001103	0.367802	0.298428	0.531199	5953.66	6640.03	10457.7	7742.03	7928.89	14074.6	PSMB7
ENSGALG00000001106	-0.441642	0.252289	0.484666	84.1091	90.3275	49.883	55.1813	70.9747	38.7836
ENSGALG00000001107	0.0108664	0.934436	0.970345	643.788	596.738	584.185	613.126	578.951	648.978	GOSR2
ENSGALG00000001108	0.719953	0.0804473	0.227786	49.5222	28.8279	33.2553	81.4581	60.8355	41.3691	MIER2
ENSGALG00000001110	0.000728405	0.998596	0.999784	158.785	149.905	110.851	165.544	183.52	69.8104
ENSGALG00000001117	-0.278508	0.18323	0.395769	113.98	122.038	104.2	91.9689	99.3646	89.2022	PFKFB2
ENSGALG00000001118	-2.58737	2.91871e-21	4.79452e-19	2572.01	2828.98	2953.07	360.868	390.361	641.222	NEK6
ENSGALG00000001121	0.23993	0.431533	0.653295	524.306	430.497	373.568	594.732	630.661	342.588	SH3GL1
ENSGALG00000001124	-0.75597	0.00181411	0.0127742	98.2582	106.663	85.3553	56.0572	55.7659	60.7609	LHX2
ENSGALG00000001126	0.214319	0.509315	0.717001	562.823	578.48	793.694	605.243	572.868	1067.84	CHAF1A
ENSGALG00000001130	0.754418	0.304541	0.538001	44.8058	22.1014	21.0617	63.9403	74.0165	10.3423	GALNT17
ENSGALG00000001143	-0.0304683	0.887642	0.949773	317.571	344.013	430.102	306.563	357.915	404.642	ETS1
ENSGALG00000001144	1.02967	7.32638e-10	2.9083e-08	135.203	149.905	145.215	276.782	311.275	289.584	ZNF346
ENSGALG00000001146	0.722214	0.000419213	0.00374981	114.766	137.413	157.409	235.615	215.966	221.066	UBXN6
ENSGALG00000001153	-0.703958	0.287874	0.521796	31.4426	14.414	11.0851	12.2625	16.2228	6.46393	AUTS2
ENSGALG00000001157	0.1481	0.745874	0.874135	212.238	184.499	89.7894	251.382	181.493	106.008	DENND1A
ENSGALG00000001158	-0.0557283	0.751919	0.878112	165.074	172.007	189.555	173.427	159.186	173.233	UIMC1
ENSGALG00000001160	0.217617	0.558652	0.754791	215.382	254.647	330.336	247.878	216.98	466.696	DOK4
ENSGALG00000001161	-3.02772	0.00239649	0.0158794	18.8656	21.1405	15.5192	0	1.01392	6.46393	FLI1
ENSGALG00000001163	-0.24143	0.388464	0.617837	69.9599	68.2261	64.2936	45.5465	58.8076	68.5176	NDEL1
ENSGALG00000001165	0.38243	0.238686	0.467432	98.2582	73.9917	59.8596	127.005	94.295	81.4455	PANK4
ENSGALG00000001168	0.491145	0.0611206	0.18836	1342.6	1546.14	2045.2	1925.21	2124.17	2885.5	POLR2C
ENSGALG00000001169	0.199679	0.513299	0.720435	39.3033	39.3982	52.1	44.6706	48.6684	56.8826	CRB2
ENSGALG00000001174	0.543213	0.000551005	0.00477508	169.79	172.968	169.602	239.119	259.565	248.215	RCC1L
ENSGALG00000001175	-0.513302	0.138875	0.328559	519.59	415.122	285.996	351.233	313.303	190.039	C4BPA
ENSGALG00000001182	0.239665	0.494985	0.705583	461.421	434.341	273.802	536.047	553.603	290.877	NCOA6
ENSGALG00000001183	-0.287153	0.276176	0.510349	2110.59	1809.43	1626.19	1864.78	1602	1076.89	MYH10
ENSGALG00000001184	0.254903	0.506517	0.714613	1428.28	1510.58	2465.33	1529.31	1712.52	3207.4	COQ9
ENSGALG00000001201	-0.789769	2.18519e-06	4.11301e-05	2571.22	2792.47	2637.15	1567.85	1752.06	1305.71	GFOD2
ENSGALG00000001204	0.209467	0.412254	0.638237	489.719	575.598	718.315	561.448	651.954	849.36	ENKD1
ENSGALG00000001209	1.50473	0.156995	0.357591	14.1492	1.92186	2.21702	25.4009	23.3203	3.87836
ENSGALG00000001214	-0.398902	0.373853	0.604737	87.2533	90.3275	154.083	58.6849	61.8494	131.864	PARD6A
ENSGALG00000001219	0.582042	0.0832997	0.232651	268.048	197.952	145.215	340.723	358.929	215.895	PIGU
ENSGALG00000001220	-0.79628	5.15335e-07	1.1209e-05	2436.8	2418.66	1983.13	1370.77	1366.77	1199.7	HERPUD1
ENSGALG00000001223	-0.0973972	0.783371	0.894654	349.799	398.786	573.1	323.205	318.372	594.681	PEX10
ENSGALG00000001225	1.08518	0.0140151	0.0628822	434.694	359.388	178.47	872.39	794.917	396.885	RABGAP1
ENSGALG00000001229	-0.0490711	0.961808	0.982459	48.7361	32.6716	11.0851	40.2911	47.6545	1.29279	SKI
ENSGALG00000001231	-0.344422	0.0113718	0.0536911	485.003	452.598	458.923	383.642	370.083	345.174	SAMHD1
ENSGALG00000001238	0.463645	0.173762	0.382142	357.66	393.982	571.992	444.078	527.241	854.531	STX8
ENSGALG00000001239	0.403189	0.543547	0.742864	47.164	22.1014	11.0851	49.926	38.5291	18.099	SLC26A2
ENSGALG00000001245	0.149017	0.544852	0.743723	367.879	434.341	530.977	416.925	459.308	602.438	SIRT6
ENSGALG00000001250	-0.379063	0.0192445	0.0803509	5069.34	4242.51	3827.69	3422.99	3247.6	3434.93	APLP2
ENSGALG00000001252	1.35014	0.00156455	0.0113361	26.7262	33.6326	47.666	66.5679	74.0165	134.45	CREB3L3
ENSGALG00000001253	0.287041	0.606999	0.788183	164.288	91.2884	42.1234	155.909	137.894	69.8104	RC3H2
ENSGALG00000001256	0.49448	0.280187	0.514815	138.348	132.608	83.1383	225.981	194.674	77.5671	NLRC5
ENSGALG00000001258	0.688326	0.000128803	0.00140218	1875.55	2078.49	2174.9	2745.93	3726.17	3403.9	NUMA1
ENSGALG00000001262	-0.0301762	0.940775	0.973869	566.754	417.044	251.632	475.61	484.656	249.508	CLIC4
ENSGALG00000001263	-0.116095	0.512673	0.719796	160.357	150.866	172.928	150.654	148.033	147.378	GTF2IRD1
ENSGALG00000001267	-0.18344	0.400215	0.629522	1050.18	1131.02	1376.77	868.011	1020.01	1246.25	MAP2K2
ENSGALG00000001275	-0.0968679	0.850594	0.932063	627.281	512.176	288.213	623.636	532.311	178.404	PDCL
ENSGALG00000001279	0.0750188	0.790216	0.898041	190.228	181.616	145.215	193.573	221.036	129.279	ZNF652
ENSGALG00000001283	0.0985955	0.505359	0.713887	550.246	581.363	491.07	610.498	586.049	540.384	SRRM1
ENSGALG00000001289	-0.773887	0.00280747	0.017996	141.492	157.593	198.423	84.0858	91.2532	116.351	SHC2
ENSGALG00000001306	0.312294	0.298089	0.53119	264.904	218.131	227.245	333.716	356.902	190.039	NFRKB
ENSGALG00000001309	0.428237	0.158703	0.359697	1059.62	1149.27	1789.14	1511.79	1566.51	2301.16	SNF8
ENSGALG00000001310	0.94155	0.0645411	0.195902	11.0049	11.5312	7.75958	19.2697	15.2089	24.5629
ENSGALG00000001313	0.107073	0.332865	0.566756	5360.18	5226.5	5406.21	6154.91	5388	5680.5	EIF4H
ENSGALG00000001315	-0.339369	0.160308	0.36214	149.353	136.452	111.96	116.494	109.504	87.9094	UBE2Z
ENSGALG00000001316	1.08551	1.5771e-07	3.85724e-06	119.482	167.202	142.998	282.038	319.386	308.976	CPNE2
ENSGALG00000001317	0.18207	0.190127	0.405059	1152.37	1227.11	1386.75	1384.79	1386.04	1500.92
ENSGALG00000001328	-0.0719262	0.463576	0.6811	10843	11206.4	11470.9	10198.9	10568.1	11124.4	BSG
ENSGALG00000001329	-1.30191	0.0662373	0.199728	62.0992	42.281	25.4957	28.9045	19.2646	3.87836	EPB41
ENSGALG00000001330	0.438058	0.283836	0.518059	2428.94	2813.61	4981.65	3415.99	3576.11	6859.52	ATP5MC1
ENSGALG00000001331	-0.195928	0.415828	0.641446	116.338	104.741	131.913	88.4653	99.3646	121.522	ST14
ENSGALG00000001332	0.19158	0.568244	0.761117	200.447	179.694	108.634	197.076	223.063	138.328	RBL1
ENSGALG00000001333	-0.0279999	0.918157	0.963228	261.76	285.396	381.328	267.148	257.537	386.543	MRRF
ENSGALG00000001334	-0.00149882	0.991132	0.995903	4991.52	4743.15	4113.68	4778	4616.4	4440.72	GNB1
ENSGALG00000001335	-0.012652	0.930165	0.969359	690.166	775.471	773.741	773.414	671.218	774.378	FAM18B1
ENSGALG00000001341	0.433247	0.359624	0.590927	55.0246	35.5544	27.7128	70.0715	59.8216	29.7341	ZBTB44
ENSGALG00000001342	0.0580949	0.91023	0.959581	18.8656	13.453	12.1936	16.642	19.2646	10.3423	HCN2
ENSGALG00000001350	-0.431379	0.0947315	0.253	185.512	166.241	133.021	138.391	124.713	95.6661	RSPRY1
ENSGALG00000001362	-0.086725	0.597016	0.780931	253.113	302.693	299.298	261.016	271.732	271.485	CLK3
ENSGALG00000001363	0.565983	0.189008	0.403536	554.963	451.638	311.492	874.142	757.402	319.318	MYBBP1A
ENSGALG00000001364	0.101933	0.705535	0.853784	1358.32	1277.08	965.513	1560.84	1366.77	935.977	CSNK1A1
ENSGALG00000001366	-0.0251478	0.94037	0.973632	37.7312	51.8903	58.7511	43.7947	42.5848	59.4681	CASP9
ENSGALG00000001370	1.50304	0.0541594	0.172776	9.43279	7.68745	2.21702	19.2697	28.3899	7.75671	ADAMTS8
ENSGALG00000001374	-0.789798	0.00839693	0.0426079	312.068	268.1	199.532	191.821	141.949	116.351	SLC35E2B
ENSGALG00000001375	0.449914	0.00476166	0.0271397	366.307	327.677	395.738	458.093	504.935	526.164	COX10
ENSGALG00000001376	1.45176	0.00252453	0.0164994	26.7262	16.3358	16.6277	58.6849	74.0165	31.0269	ARID3B
ENSGALG00000001377	0.393171	0.0284817	0.108806	432.336	399.747	395.738	501.887	629.647	480.916	POLRMT
ENSGALG00000001378	0.130091	0.799248	0.903897	16.5074	32.6716	46.5575	31.5322	26.362	46.5403	C1orf74
ENSGALG00000001381	0.298204	0.0323788	0.119144	3894.17	4189.66	4728.91	4961.06	5249.09	5543.46	ACTG1
ENSGALG00000001382	0.339701	0.079992	0.227257	646.146	623.644	555.364	850.493	833.446	624.415	CDK11A
ENSGALG00000001389	-0.0234566	0.945849	0.976668	84.1091	68.2261	50.9915	77.9546	74.0165	47.8331	TTLL11
ENSGALG00000001392	1.33004	0.0961383	0.256012	8.64673	7.68745	7.75958	8.75894	10.1392	42.6619	MMP23B
ENSGALG00000001394	0.415298	0.031888	0.11788	390.675	388.216	509.915	543.054	541.436	633.465	UBL7
ENSGALG00000001416	-1.35777	0.000939211	0.00733638	88.8255	87.4447	67.6192	44.6706	32.4456	16.8062	ADRA1B
ENSGALG00000001419	0.64294	0.119294	0.297472	154.069	105.702	64.2936	178.682	211.91	116.351	DAB2IP
ENSGALG00000001420	0.681209	0.115107	0.290953	446.485	340.17	274.911	741.882	693.525	266.314	RALGAPB
ENSGALG00000001425	0.133766	0.411605	0.637913	200.447	194.108	205.075	229.484	225.091	201.675	SNX19
ENSGALG00000001428	-0.439029	0.146934	0.342619	170.576	164.319	121.936	140.143	115.587	80.1527	EFHD1
ENSGALG00000001429	0.507572	0.0253864	0.0996465	367.879	348.818	409.041	470.355	458.294	673.541	TTC1
ENSGALG00000001439	0.301946	0.270977	0.50523	571.47	574.637	484.419	760.276	795.931	452.475	RANBP10
ENSGALG00000001441	0.426607	0.0496196	0.162452	1093.42	1001.29	1220.47	1354.13	1257.27	1846.1	UBE2G1
ENSGALG00000001445	-1.3148	0.00592996	0.0322456	26.7262	21.1405	34.3638	10.5107	13.181	9.0495	FABP6
ENSGALG00000001446	1.00694	2.52873e-19	3.39405e-17	1188.53	1235.76	1318.02	2458.63	2448.63	2611.43	GSN
ENSGALG00000001452	-0.0439587	0.903743	0.956023	3150.55	3304.64	5059.24	2714.4	2949.51	5505.97	ATP5PB
ENSGALG00000001465	0.280211	0.526131	0.729938	4089.9	4837.33	8261.73	4759.61	4991.55	11123.1	RPL38
ENSGALG00000001467	0.919623	0.295525	0.5293	156.427	81.6791	27.7128	280.286	200.757	21.9774	ANKFY1
ENSGALG00000001470	-0.238757	0.260512	0.493919	312.068	340.17	376.894	238.243	294.038	341.295	STOML1
ENSGALG00000001472	-0.0240849	0.97467	0.988593	88.0394	93.2103	28.8213	113.866	78.0722	14.2206	JAM3
ENSGALG00000001473	0.258487	0.496166	0.706494	142.278	127.804	110.851	179.558	193.66	81.4455	MIB2
ENSGALG00000001474	0.0640316	0.56673	0.760384	2186.84	2264.91	2202.61	2314.11	2174.87	2469.22	RAB14
ENSGALG00000001475	0.202762	0.274855	0.50884	336.436	418.966	450.055	462.472	430.918	492.551	STMN1
ENSGALG00000001476	-0.743401	5.85355e-05	0.000707181	1028.17	1072.4	1212.71	661.3	558.673	760.158	RAP1A
ENSGALG00000001479	0.692415	0.0032443	0.0201278	242.894	245.037	302.623	356.489	394.417	527.456	CYB5D2
ENSGALG00000001489	-0.265767	0.15154	0.348627	651.649	764.901	791.477	597.36	535.352	704.568	SSU72
ENSGALG00000001491	0.0525211	0.942871	0.975228	157.213	77.8354	36.5809	138.391	118.629	24.5629
ENSGALG00000001492	0.320812	0.0602775	0.186772	960.573	1009.94	1220.47	1264.79	1254.23	1466.02	NDRG3
ENSGALG00000001501	0.549946	0.420226	0.644653	282.984	191.225	64.2936	377.51	329.526	81.4455	MAPK1
ENSGALG00000001502	-0.749772	0.00305708	0.0192278	755.409	788.924	1023.16	449.334	429.904	648.978	UTP11
ENSGALG00000001503	-0.186925	0.384793	0.614128	360.804	368.037	293.755	347.73	301.136	248.215	TBCD
ENSGALG00000001504	0.662505	4.56925e-05	0.000572118	188.656	177.772	207.292	303.935	286.941	316.732	DDX20
ENSGALG00000001506	-0.0359199	0.87906	0.945464	253.899	282.514	354.723	259.265	262.607	347.759	PTTG1
ENSGALG00000001513	-0.136939	0.632149	0.807314	271.979	311.342	190.664	271.527	249.426	182.283	CNTRL
ENSGALG00000001521	0.316879	0.16241	0.365164	254.685	208.522	179.579	249.63	245.37	308.976	VPS26B
ENSGALG00000001522	0.697567	0.0431886	0.147268	591.122	515.059	881.266	969.615	769.569	1484.12	PHF20
ENSGALG00000001525	-0.676325	0.00502675	0.0284121	507.799	551.574	424.56	383.642	295.052	248.215	CALCOCO2
ENSGALG00000001529	-0.962828	2.51547e-07	5.86552e-06	190.228	204.678	189.555	92.8448	105.448	102.13	THYN1
ENSGALG00000001536	1.02808	0.0707039	0.208792	115.552	75.9135	38.7979	195.324	208.869	65.9321
ENSGALG00000001538	-0.0699475	0.645348	0.815558	378.098	324.795	351.398	350.358	335.609	318.025	ST7L
ENSGALG00000001540	-0.311622	0.0150397	0.0664232	558.107	575.598	607.464	477.362	478.573	444.718	SF3A3
ENSGALG00000001542	-0.425668	0.0123331	0.0571079	314.426	360.349	372.46	246.126	248.412	285.706	MRPL20
ENSGALG00000001546	0.719521	0.275652	0.509887	181.581	113.39	70.9447	327.584	223.063	51.7114	ZZEF1
ENSGALG00000001547	0.0786918	0.599268	0.782445	1935.29	1893.99	2098.41	2029.45	1881.84	2350.28	CAPZA1
ENSGALG00000001550	0.126878	0.28404	0.518307	1250.63	1371.25	1284.76	1463.62	1464.11	1335.45	RBM39
ENSGALG00000001551	0.426624	0.0532228	0.170558	202.805	309.42	266.043	355.613	354.874	333.539	CCNL2
ENSGALG00000001555	0.203881	0.384309	0.613623	516.445	570.793	751.57	640.278	639.787	837.725	AURKAIP1
ENSGALG00000001557	0.312884	0.389566	0.618248	238.178	237.35	360.266	235.615	303.164	500.308	ACAD8
ENSGALG00000001558	-0.142593	0.724837	0.864494	55.8107	58.6168	83.1383	38.5393	54.7519	86.6166	MOV10
ENSGALG00000001559	-1.19524	0.0137638	0.0621604	34.5869	49.0075	67.6192	14.8902	18.2506	33.6124	ZP3
ENSGALG00000001561	-1.82476	3.33413e-19	4.42114e-17	685.449	788.924	913.413	194.448	231.175	249.508	MXRA8
ENSGALG00000001563	-0.147555	0.260163	0.493341	418.187	443.95	457.815	388.897	402.528	399.471	WDR45B
ENSGALG00000001565	0.148062	0.704624	0.853521	22.0098	23.0623	22.1702	21.8973	22.3063	31.0269	C5
ENSGALG00000001568	0.562588	3.79198e-06	6.60356e-05	752.265	777.393	682.843	1107.13	1068.68	1093.7	NFS1
ENSGALG00000001569	0.155385	0.610398	0.791102	158.785	210.444	299.298	210.215	250.439	283.12	RHOC
ENSGALG00000001572	0.475556	0.256	0.488901	600.554	694.753	1247.07	809.326	975.396	1750.43	COMMD4
ENSGALG00000001577	-0.105593	0.748556	0.875795	376.526	374.763	227.245	369.627	328.512	210.724	FOXK2
ENSGALG00000001583	-0.785095	0.00085652	0.00676245	203.591	218.131	165.168	120.873	125.727	93.0806	TRAF1
ENSGALG00000001586	-0.0684984	0.85943	0.935782	44.8058	59.5777	64.2936	45.5465	38.5291	77.5671	NEIL1
ENSGALG00000001587	-0.166682	0.532494	0.734415	683.877	748.565	999.877	677.066	578.951	911.414	MRPL40
ENSGALG00000001593	-0.114859	0.647059	0.816354	603.699	621.722	883.483	579.842	581.993	786.014	UFD1L
ENSGALG00000001595	-1.90197	2.93063e-07	6.77616e-06	466.137	470.856	248.306	84.0858	143.977	89.2022	PHF19
ENSGALG00000001596	-0.0926785	0.880284	0.945764	264.904	187.382	101.983	249.63	217.994	51.7114	MLLT1
ENSGALG00000001597	0.174776	0.656619	0.822352	4602.42	5185.18	8630.87	4946.17	5525.89	10319	PSMB3
ENSGALG00000001600	0.543126	0.214229	0.436146	78.6066	77.8354	53.2085	122.625	131.81	50.4186	DVL1
ENSGALG00000001602	-0.46987	0.145673	0.340753	4065.53	4756.61	6720.9	3051.61	3012.37	5159.51	NUTF2
ENSGALG00000001603	0.764476	0.226249	0.45217	59.741	29.7889	22.1702	94.5965	71.9887	23.2701	NARF
ENSGALG00000001604	-1.27691	4.648e-10	1.96753e-08	257.044	217.17	225.028	107.735	93.2811	86.6166
ENSGALG00000001605	0.217443	0.682943	0.838755	10.2189	14.414	8.86809	14.0143	13.181	11.6351	PPM1J
ENSGALG00000001606	-0.76982	0.0220998	0.0893902	43.2336	37.4763	42.1234	26.2768	22.3063	23.2701	INPP5B
ENSGALG00000001607	0.843284	0.189966	0.404923	67.6017	32.6716	23.2787	115.618	79.0861	27.1485	C17orf62
ENSGALG00000001610	0.581958	0.328992	0.563014	209.094	124.921	60.9681	247.002	265.648	78.8599	PIP4K2B
ENSGALG00000001613	-0.130303	0.277745	0.512037	1512.39	1648.96	1487.62	1369.02	1380.97	1499.63	GNL3
ENSGALG00000001615	-0.0262133	0.888347	0.950107	213.024	222.936	253.849	204.083	251.453	221.066	MAN2C1
ENSGALG00000001616	-0.0103092	0.955521	0.979599	143.85	142.218	142.998	131.384	140.936	155.134	CDC45
ENSGALG00000001618	-0.172442	0.769995	0.887389	111.621	82.6401	32.1468	87.5894	82.1279	31.0269	OGFOD3
ENSGALG00000001619	0.465987	0.291427	0.52538	194.158	192.186	120.828	278.534	310.261	111.18	ATG16L1
ENSGALG00000001620	0.252063	0.536171	0.736876	68.3877	62.4605	85.3553	58.6849	66.919	133.157
ENSGALG00000001621	1.08437	0.0600026	0.186287	12.5771	9.60931	5.54255	21.0215	25.3481	12.9279	CLDN5
ENSGALG00000001624	0.643043	0.07599	0.219975	426.048	458.364	697.253	652.541	615.452	1202.29	CWC25
ENSGALG00000001630	0.135251	0.29578	0.529671	676.803	714.933	780.392	806.698	766.527	810.576	DHX33
ENSGALG00000001632	-0.858044	2.23875e-05	0.000309544	749.121	840.815	1048.65	468.603	448.155	539.092	MIS12
ENSGALG00000001634	0.543311	0.165529	0.369611	22669.4	25074.5	39158.1	29994.1	32001.5	64648.3	RPL23
ENSGALG00000001637	0.725681	8.38796e-06	0.000130209	925.986	904.236	982.141	1536.32	1348.52	1767.24	PSMD5
ENSGALG00000001639	1.18844	0.000161851	0.00169812	36.159	23.0623	36.5809	68.3197	79.0861	71.1032	MTF1
ENSGALG00000001642	0.258707	0.127742	0.31153	282.984	282.514	288.213	378.386	297.08	345.174	GLT8D1
ENSGALG00000001644	0.509359	0.0413229	0.142437	463.779	439.145	401.281	673.562	738.137	443.425	SIN3A
ENSGALG00000001647	1.30331	0.0708922	0.20918	124.198	70.148	38.7979	243.499	290.996	41.3691	PSKH1
ENSGALG00000001651	-0.487798	0.095047	0.253658	94.3279	103.781	110.851	55.1813	70.9747	95.6661	TTI2
ENSGALG00000001652	-0.38028	0.00246602	0.0162716	3634.77	4125.28	4187.95	2960.52	2991.08	3228.09	SEPT2L
ENSGALG00000001653	-1.05138	0.000615028	0.00520292	69.9599	59.5777	63.1851	27.1527	37.5152	28.4413	MANEAL
ENSGALG00000001654	-0.725463	0.00706268	0.0371035	6151.75	7010.95	9140.78	3790.87	3883.33	5816.24	C1QBP
ENSGALG00000001655	0.110003	0.752607	0.878666	2210.42	2555.12	3736.79	2364.91	2425.31	4386.42	SPCS1
ENSGALG00000001658	-0.07216	0.865844	0.938754	24328.7	27494.2	46826.8	21639.8	22916.7	49281	RPL19
ENSGALG00000001663	-0.0215082	0.925608	0.96679	897.687	983.032	1243.75	914.433	915.574	1248.83	MAK16
ENSGALG00000001664	-0.384429	0.298783	0.531503	1359.89	1462.54	1937.68	738.379	1101.12	1808.61	PTPN9
ENSGALG00000001666	0.706644	0.0450115	0.151451	98.2582	104.741	161.843	161.164	160.2	274.071	RPAIN
ENSGALG00000001668	-0.0204723	0.923124	0.965241	439.411	438.184	399.064	466.851	465.392	324.489	UBE2R2
ENSGALG00000001678	0.349772	0.203615	0.421944	125.771	144.14	169.602	155.909	163.242	241.751	PRKAB2
ENSGALG00000001682	0.567799	0.0356476	0.127631	154.069	121.077	108.634	204.959	217.994	146.085	FBXL20
ENSGALG00000001684	0.136197	0.55086	0.749137	507.013	468.934	390.196	592.98	507.976	399.471	SEC14L1
ENSGALG00000001688	-0.0789529	0.454388	0.672448	1513.18	1640.31	1575.19	1485.52	1457.01	1534.54	2005-09-01
ENSGALG00000001689	0.228117	0.238327	0.467062	1215.26	1278.04	1608.45	1436.47	1555.36	1812.49	SCAMP2
ENSGALG00000001691	-0.0642299	0.72077	0.862542	709.031	769.706	964.404	748.013	795.931	791.185	INTS11
ENSGALG00000001692	0.311205	0.60142	0.783657	466.923	370.919	188.447	634.147	506.962	131.864	CAMSAP1
ENSGALG00000001693	-0.263743	0.23518	0.462947	91.1836	110.507	100.874	84.0858	88.2115	78.8599	SLC18A1
ENSGALG00000001702	0.576778	0.087335	0.239763	31.4426	37.4763	47.666	49.926	70.9747	51.7114	EXOC3L1
ENSGALG00000001708	0.796924	0.194278	0.4097	833.23	531.395	236.113	1356.76	1100.11	324.489	MED1
ENSGALG00000001711	1.29108	2.02341e-08	5.89143e-07	52.6664	61.4996	70.9447	146.274	160.2	143.499	PPCDC
ENSGALG00000001714	-0.663994	0.145763	0.340753	44.0197	48.0465	42.1234	19.2697	20.2785	46.5403	PUSL1
ENSGALG00000001718	-0.211946	0.0783531	0.223988	859.956	863.877	866.855	755.021	695.552	787.306	CCNG1
ENSGALG00000001720	-0.408841	0.441641	0.661415	102.189	79.7573	28.8213	57.809	64.8912	36.198
ENSGALG00000001722	0.197953	0.106326	0.275149	801.787	839.854	853.553	894.288	958.159	1010.96	E2F4
ENSGALG00000001725	0.993389	7.89304e-08	2.02969e-06	224.815	185.46	251.632	426.56	427.876	462.817	TNRC6C
ENSGALG00000001726	-0.65213	0.000139656	0.00149956	1069.84	1001.29	959.97	654.293	547.519	729.131	NUDCD2
ENSGALG00000001727	-1.77754	9.86225e-13	6.09798e-11	195.73	205.639	160.734	55.1813	62.8633	45.2475	LZTS1
ENSGALG00000001728	-0.273276	0.300697	0.533626	170.576	148.944	157.409	132.26	164.256	96.9589	NACC2
ENSGALG00000001729	-0.138419	0.392881	0.621629	1017.17	967.657	1098.53	812.83	951.062	1039.4	CD276
ENSGALG00000001730	0.640232	0.159574	0.361065	33.8008	30.7498	24.3872	45.5465	66.919	25.8557	DGKD
ENSGALG00000001731	0.434202	0.0339013	0.12306	1496.67	1538.45	1852.32	1860.4	2116.06	2628.23	CDK12
ENSGALG00000001733	-0.0938381	0.84517	0.929114	183.939	143.179	93.1149	159.413	174.395	59.4681	LRIG2
ENSGALG00000001737	0.0358228	0.837082	0.925736	513.301	495.84	450.055	574.586	466.405	453.768	RABEP1
ENSGALG00000001741	-0.463184	0.00913979	0.0454312	1726.2	1783.49	1605.12	1157.93	1087.94	1467.31	NPTN
ENSGALG00000001749	-1.0444	1.99836e-23	3.9275e-21	3444.54	3321.94	3586.03	1713.25	1703.39	1600.47	ACSBG2
ENSGALG00000001750	-0.304892	0.317116	0.551197	360.804	363.232	236.113	314.446	275.788	186.161	MAT2B
ENSGALG00000001753	0.113973	0.873231	0.941801	34.5869	25.9451	8.86809	31.5322	34.4734	9.0495	SFMBT1
ENSGALG00000001758	0.741741	0.259552	0.492866	190.228	99.9368	55.4255	286.417	232.189	59.4681	QSOX2
ENSGALG00000001765	0.126012	0.645985	0.815708	105.333	73.0307	92.0064	83.2099	97.3368	116.351	CAAP1
ENSGALG00000001770	0.0713758	0.89663	0.952777	38.5172	22.1014	11.0851	28.0286	22.3063	25.8557
ENSGALG00000001773	-0.0981407	0.781457	0.893613	72.3181	66.3042	56.5341	59.5608	82.1279	40.0763	RFX2
ENSGALG00000001774	-0.68187	0.100834	0.264863	201.233	158.554	97.549	119.122	108.49	56.8826	NEO1
ENSGALG00000001777	-0.0828313	0.880065	0.945764	170.576	116.273	65.4021	155.909	129.782	46.5403	MFSD11
ENSGALG00000001779	-0.51564	0.0536147	0.171486	71.532	72.0698	72.0532	45.5465	59.8216	45.2475
ENSGALG00000001782	0.519729	0.00293202	0.0186639	207.521	241.194	233.896	359.117	320.4	296.048	PLAA
ENSGALG00000001788	-0.50433	0.00456647	0.0262996	825.369	718.776	675.083	585.097	518.116	460.232	ADPGK
ENSGALG00000001790	0.0323234	0.928484	0.968453	170.576	172.968	230.57	140.143	156.144	292.17
ENSGALG00000001793	-0.649018	0.0493359	0.161895	158.785	147.983	220.594	91.093	91.2532	155.134	MYL10
ENSGALG00000001797	-0.58396	0.246909	0.478429	94.3279	99.9368	68.7277	74.451	78.0722	21.9774	GPSM1
ENSGALG00000001798	0.590177	0.00536537	0.029839	90.3976	81.6791	105.309	139.267	132.824	144.792	BBS4
ENSGALG00000001800	0.283321	0.0703965	0.208311	319.143	380.529	376.894	416.05	437.002	456.353
ENSGALG00000001801	0.205346	0.535695	0.736707	129.701	122.038	107.526	164.668	164.256	84.0311	IFT74
ENSGALG00000001802	1.07286	2.85729e-14	2.2624e-12	822.225	815.83	813.647	1597.63	1929.5	1630.2	JMJD6
ENSGALG00000001803	0.597681	0.0328169	0.120268	742.046	840.815	1115.16	1172.82	1132.55	1777.58	IWS1
ENSGALG00000001805	-0.645145	0.0819854	0.230657	962.145	933.064	597.487	629.768	658.037	305.097	MXRA7
ENSGALG00000001816	-0.491327	0.0434389	0.147868	193.372	199.874	164.06	157.661	133.838	103.423	MAGI3
ENSGALG00000001817	0.4453	0.0955452	0.254679	1316.66	1147.35	951.102	1851.64	1687.17	1110.5	CTCF
ENSGALG00000001823	-0.259544	0.391739	0.620446	782.136	940.751	1301.39	685.825	737.123	1104.04	HIKESHI
ENSGALG00000001826	0.113229	0.64416	0.814899	242.894	260.412	334.77	255.761	282.885	368.444	WWC1
ENSGALG00000001828	-0.867191	0.0564867	0.177881	66.8156	53.8121	34.3638	27.1527	39.5431	18.099	SH2B2
ENSGALG00000001833	0.337583	0.0783468	0.223988	492.077	536.199	639.611	670.059	635.731	801.527	PRKRIP1
ENSGALG00000001837	0.207196	0.165042	0.368897	418.187	465.091	424.56	520.281	532.311	455.06	ORAI2
ENSGALG00000001838	0.340239	0.258835	0.492265	1675.11	1708.54	2333.42	1942.73	1957.89	3337.97	XPO7
ENSGALG00000001841	-0.15783	0.386981	0.61628	289.272	265.217	336.987	289.045	253.481	254.679	ROGDI
ENSGALG00000001844	0.572076	0.0510717	0.165908	69.1738	75.9135	97.549	97.2242	112.546	151.256	ALKBH4
ENSGALG00000001845	-0.989805	0.0313304	0.11632	132.059	156.632	85.3553	80.5822	77.0583	29.7341	PHTF1
ENSGALG00000001848	0.571527	3.75243e-05	0.000489328	497.58	496.801	483.311	794.436	731.04	668.37	UBE2J2
ENSGALG00000001849	1.26474	0.000190203	0.00194011	66.0295	85.5228	52.1	168.172	205.827	115.058	BSN
ENSGALG00000001850	0.294672	0.228281	0.454662	1778.87	1820	2328.98	2095.14	2084.63	3092.34	RARS
ENSGALG00000001852	-1.02254	1.17817e-05	0.000172433	393.819	436.263	419.017	230.36	232.189	149.963	LRWD1
ENSGALG00000001860	0.765201	0.00213388	0.0145421	126.557	101.859	88.6809	204.083	153.103	183.576	RSBN1
ENSGALG00000001864	-1.64844	0.000190121	0.00194011	53.4525	42.281	32.1468	11.3866	12.1671	18.099	C9orf72
ENSGALG00000001872	-0.0481421	0.807041	0.908582	679.161	601.543	506.589	645.534	574.895	508.065	SDF4
ENSGALG00000001876	-0.838324	0.0829098	0.232426	65.2435	90.3275	124.153	29.7804	43.5988	84.0311	RASA4
ENSGALG00000001882	-0.925969	0.104498	0.271701	18.0795	15.3749	11.0851	7.88305	9.12532	6.46393	TNFRSF18
ENSGALG00000001895	0.767188	0.191266	0.406148	361.59	270.022	110.851	607.87	491.754	164.184
ENSGALG00000001901	0.353238	0.00201863	0.013877	1361.47	1317.44	1273.68	1718.5	1578.68	1754.31	ARIH1
ENSGALG00000001905	0.286164	0.281831	0.516801	279.839	243.116	370.243	301.308	343.721	444.718	DTX2
ENSGALG00000001907	0.945389	0.00205378	0.0140747	648.504	528.512	397.955	1256.91	1061.58	714.91	WAPL
ENSGALG00000001916	0.351957	0.223941	0.449515	239.75	215.249	175.145	323.205	294.038	186.161	SLIT3
ENSGALG00000001918	-0.952956	0.30711	0.540572	20.4377	14.414	7.75958	4.37947	16.2228	1.29279	DNAJB5
ENSGALG00000001921	-0.316294	0.231202	0.457911	92.7558	104.741	126.37	78.8305	77.0583	104.716	SDCCAG3
ENSGALG00000001925	0.50185	0.0484991	0.159815	113.193	111.468	120.828	143.647	137.894	209.431	GNB1L
ENSGALG00000001926	-0.404245	0.271294	0.505502	4863.39	5618.56	7611.04	2927.24	3985.74	6759.98	HSPB1
ENSGALG00000001938	0.102113	0.894638	0.952777	231.889	177.772	46.5575	250.506	202.785	36.198	SLC25A24
ENSGALG00000001939	0.800318	0.300471	0.533485	293.203	223.897	56.5341	448.458	479.586	71.1032	HIPK1
ENSGALG00000001942	-0.108519	0.647679	0.816567	172.148	172.968	152.974	183.938	156.144	120.229	SPDL1
ENSGALG00000001943	-0.565449	0.0304831	0.114097	151.711	125.882	120.828	81.4581	111.532	76.2743	RHBDF2
ENSGALG00000001944	0.240317	0.192892	0.408186	161.93	183.538	195.098	217.222	226.105	192.625	TBC1D2
ENSGALG00000001945	-0.369418	0.200767	0.417479	78.6066	77.8354	73.1617	53.4295	76.0444	47.8331	RFT1
ENSGALG00000001947	-0.184192	0.242884	0.473381	487.361	527.551	586.402	453.713	445.113	510.65	ELP1
ENSGALG00000001948	-0.133995	0.471158	0.686666	765.628	936.908	993.226	724.364	826.349	906.243
ENSGALG00000001949	0.723491	0.000202838	0.00205375	3077.45	3376.71	4066.02	5444.56	5210.56	6714.73	MDH2
ENSGALG00000001950	0.139993	0.477143	0.691343	2024.91	1986.24	1606.23	2303.6	2169.8	1715.53	PMPCA
ENSGALG00000001951	-0.517178	0.431625	0.653295	150.925	111.468	42.1234	92.8448	96.3229	23.2701
ENSGALG00000001954	0.301933	0.272441	0.506535	195.73	204.678	232.787	212.842	219.008	350.345	APTX
ENSGALG00000001956	-0.247544	0.463669	0.681146	951.926	1144.47	1606.23	727.868	972.354	1419.48	OLFML3
ENSGALG00000001959	-0.310681	0.584639	0.773103	22.0098	29.7889	23.2787	21.8973	8.1114	31.0269	HENMT1
ENSGALG00000001962	-0.529242	0.00136342	0.0100777	3242.52	2768.44	2706.98	1911.2	1852.44	2280.47	PTBP1
ENSGALG00000001963	1.77166	4.33424e-05	0.000547677	12.5771	11.5312	12.1936	52.5536	39.5431	31.0269
ENSGALG00000001964	0.81263	0.0497866	0.16279	392.247	381.49	218.377	745.386	685.413	311.561	INPP5E
ENSGALG00000001965	0.677626	0.00026577	0.00255464	4283.27	4533.67	5776.45	7080.73	7772.75	8487.14	AARS
ENSGALG00000001971	0.905388	0.0815995	0.229954	453.56	277.709	213.943	744.51	795.931	230.116	UBE2O
ENSGALG00000001972	0.36849	0.0889347	0.242341	608.415	677.456	718.315	804.946	715.831	1067.84
ENSGALG00000001973	-0.00567942	0.979778	0.990851	340.367	407.435	478.877	388.897	355.888	477.038	GNL2
ENSGALG00000001975	-0.0499052	0.888623	0.950107	174.507	175.85	279.345	155.033	168.312	285.706
ENSGALG00000001976	0.591412	0.213207	0.434793	237.392	182.577	118.611	353.861	334.595	122.815	TRIM33
ENSGALG00000001978	0.434527	0.351867	0.584231	91.9697	94.1712	55.4255	125.253	149.047	51.7114	MED16
ENSGALG00000001981	-0.200398	0.35234	0.584627	153.283	142.218	134.13	137.515	131.81	103.423	PARP6
ENSGALG00000001983	1.60769	0.0557953	0.176664	3.14426	6.72652	8.86809	11.3866	8.1114	37.4908	FNDC7
ENSGALG00000001985	0.519445	0.0389439	0.136328	133.631	102.82	106.417	163.792	134.852	195.211	PIGQ
ENSGALG00000001986	0.173363	0.492855	0.703921	4091.47	4088.76	5779.78	4508.23	4689.4	6545.37	VCP
ENSGALG00000001988	0.608298	0.214893	0.437175	46.3779	48.0465	24.3872	78.8305	70.9747	31.0269	TXNRD2
ENSGALG00000001992	-0.7401	0.000162301	0.0017	30550.5	31774.1	39520.6	17260.4	20683.1	23032.3	PKM
ENSGALG00000001995	0.11745	0.847945	0.930685	230.317	161.436	79.8128	241.747	213.938	55.5898
ENSGALG00000001996	0.478191	0.151834	0.348943	35.373	32.6716	41.0149	46.4224	41.5709	64.6393	DNALI1
ENSGALG00000001998	0.284493	0.266196	0.499702	197.303	262.334	248.306	234.74	266.662	361.98	R3HDM4
ENSGALG00000002000	0.336499	0.222658	0.447758	51.0943	59.5777	53.2085	58.6849	81.114	67.2248	GRAMD2A
ENSGALG00000002001	0.288854	0.0795558	0.226485	167.432	169.124	184.013	220.725	206.841	206.846	STXBP3
ENSGALG00000002002	0.299445	0.430113	0.651805	371.809	380.529	624.092	410.794	451.197	832.554	BCAS2
ENSGALG00000002003	0.558985	0.387158	0.616474	96.6861	52.8512	22.1702	123.501	92.2672	37.4908	BMPR1A
ENSGALG00000002008	3.80264	2.15701e-27	6.08719e-25	11.0049	9.60931	9.9766	148.902	156.144	122.815	RNF157
ENSGALG00000002010	0.452914	0.0280497	0.107597	148.566	204.678	184.013	246.126	259.565	227.53	SNIP1
ENSGALG00000002013	-0.391389	0.207513	0.427934	321.501	401.669	556.472	288.169	267.676	420.155	MEAF6
ENSGALG00000002014	-0.0624132	0.746989	0.874931	1007.74	937.869	765.981	988.884	829.391	778.257	SMU1
ENSGALG00000002015	1.34109	0.0802586	0.227603	1.57213	8.64838	14.4106	22.7732	16.2228	21.9774	SNCG
ENSGALG00000002016	-1.36011	0.0038583	0.023091	35.373	38.4372	23.2787	15.7661	9.12532	12.9279	PRKCD
ENSGALG00000002018	0.523872	0.139887	0.330457	338.794	335.365	187.338	437.947	519.13	281.827	CAPN15
ENSGALG00000002021	-0.0677986	0.850216	0.93202	69.1738	69.187	47.666	70.0715	67.933	38.7836	ZC3H12A
ENSGALG00000002022	-0.499177	0.00375453	0.0226052	474.784	372.841	403.498	288.169	290.996	307.683	B4GALT1
ENSGALG00000002024	0.472406	0.0905484	0.244739	49.5222	60.5386	43.2319	77.9546	70.9747	63.3465	COMT
ENSGALG00000002029	0.586224	0.0264037	0.102396	539.241	513.137	396.847	796.188	851.697	527.456	TMEM259
ENSGALG00000002033	0.38666	0.378237	0.608163	1924.29	2221.67	3827.69	2190.61	2761.93	5472.36	NDUFB6
ENSGALG00000002038	-0.378862	0.0202189	0.0835539	367.879	378.607	423.451	272.403	323.442	303.805	DENND2C
ENSGALG00000002042	0.119236	0.738431	0.86987	1252.99	1355.87	1896.66	1258.66	1200.49	2435.61
ENSGALG00000002043	0.387601	0.00664002	0.0353727	731.827	727.425	754.896	1013.41	1028.12	851.946	WDR33
ENSGALG00000002044	-0.471328	0.0747658	0.217231	84.1091	108.585	106.417	60.4367	71.9887	84.0311	EEF2KMT
ENSGALG00000002050	0.473817	0.00655009	0.0349953	763.27	874.447	1003.2	1122.9	1219.75	1323.81	EXOC7
ENSGALG00000002053	-0.26334	0.157346	0.358059	993.587	1165.61	1217.14	801.443	944.978	1067.84	POR
ENSGALG00000002055	1.67641	0.00913154	0.0454143	5.50246	5.76559	4.43404	11.3866	15.2089	24.5629	HES4
ENSGALG00000002056	0.120399	0.542054	0.741652	357.66	319.029	372.46	352.109	336.623	453.768	TANGO2
ENSGALG00000002057	0.20972	0.379628	0.609509	399.321	417.044	538.736	498.384	432.946	636.05	POLR2D
ENSGALG00000002060	-0.567034	0.000528376	0.00459708	868.603	1026.27	1042	709.474	680.344	589.51	TAF15
ENSGALG00000002062	0.342901	0.0096259	0.0473592	850.523	787.963	806.996	1077.35	1082.87	939.855	SRP68
ENSGALG00000002064	0.559516	0.00109074	0.0083083	163.502	184.499	192.881	249.63	279.843	266.314
ENSGALG00000002066	0.189911	0.287322	0.52157	786.852	735.112	678.409	919.689	888.198	700.69	NCOA4
ENSGALG00000002067	0.04016	0.899704	0.954072	183.939	217.17	330.336	203.207	237.258	311.561
ENSGALG00000002070	0.23393	0.0727946	0.213505	564.395	558.301	521	651.665	677.302	603.731	SAP130
ENSGALG00000002080	-0.00665351	0.983019	0.991821	1553.27	1750.82	1090.77	1750.04	1638.5	985.103	DOCK2
ENSGALG00000002085	0.322744	0.067351	0.201921	580.117	615.957	640.719	739.254	891.24	664.492	FZR1
ENSGALG00000002087	0.536819	0.0128113	0.0587806	455.918	406.474	319.251	605.243	617.48	492.551	NCBP1
ENSGALG00000002089	0.464877	0.0721023	0.211955	1146.08	1345.3	1686.05	1594.13	1743.95	2427.85
ENSGALG00000002090	-0.349962	0.259633	0.492866	331.72	359.388	226.136	290.797	258.551	169.355	GPSM2
ENSGALG00000002091	0.904237	0.0491148	0.161409	92.7558	83.601	53.2085	180.434	180.479	68.5176	ZDHHC1
ENSGALG00000002093	0.069291	0.930439	0.969553	8.64673	18.2577	22.1702	13.1384	5.06962	33.6124	NR2E3
ENSGALG00000002094	-0.383636	0.0671994	0.20158	203.591	216.209	236.113	188.317	137.894	175.819	TRMT2A
ENSGALG00000002095	0.40256	0.00518986	0.0290389	2315.75	2277.41	2486.39	2939.5	2902.87	3517.67	CHMP4B
ENSGALG00000002099	-0.366191	0.448179	0.667567	19.6516	21.1405	17.7362	21.0215	12.1671	11.6351	PFKFB4
ENSGALG00000002106	-0.264464	0.333986	0.56805	270.407	276.748	190.664	239.995	216.98	156.427	CLCC1
ENSGALG00000002107	-0.454903	0.000137722	0.00148169	1539.12	1420.26	1361.25	1037.06	1029.13	1088.53	RANBP1
ENSGALG00000002110	0.665485	0.133813	0.32044	33.0148	35.5544	25.4957	67.4438	53.738	27.1485	TSTD2
ENSGALG00000002117	0.353009	0.513663	0.720818	528.236	369.958	212.834	682.321	551.575	184.868	PARG
ENSGALG00000002118	-1.73822	0.000449629	0.0039844	91.9697	78.7963	137.455	19.2697	21.2924	53.0042	KCNMB1
ENSGALG00000002119	0.153945	0.648568	0.817188	524.306	474.7	341.421	663.928	505.949	320.611	VPS35L
ENSGALG00000002123	1.2146	0.00515109	0.0289102	32.2287	21.1405	52.1	86.7135	58.8076	98.2517	OSCP1
ENSGALG00000002124	0.644734	0.219911	0.443774	30.6566	24.0233	22.1702	49.0501	53.738	16.8062	ZDHHC8
ENSGALG00000002127	-0.634231	0.40076	0.630148	25.1541	29.7889	57.6426	11.3866	10.1392	51.7114	LSM10
ENSGALG00000002129	0.0859752	0.723932	0.864173	363.949	328.638	280.453	409.042	358.929	263.728	WDR47
ENSGALG00000002131	-0.132951	0.558266	0.754509	146.994	199.874	205.075	151.53	175.409	175.819	NPRL2
ENSGALG00000002134	0.139853	0.736689	0.869118	87.2533	88.4056	42.1234	96.3483	89.2254	54.297
ENSGALG00000002137	0.101878	0.774825	0.890289	207.521	199.874	146.323	228.608	248.412	116.351	PGAM5
ENSGALG00000002138	-0.744541	0.000718561	0.00591067	191.014	188.342	252.74	119.997	122.685	134.45	HYAL2
ENSGALG00000002139	-0.664996	7.6813e-05	0.000893662	5846.76	5675.26	4859.71	3844.3	3473.71	3012.19	CSDE1
ENSGALG00000002141	0.076529	0.894723	0.952777	1040.75	739.917	362.483	1049.32	943.964	266.314	UGGT1
ENSGALG00000002142	0.875476	0.059041	0.183904	16.5074	10.5702	15.5192	27.1527	19.2646	32.3196	DGKQ
ENSGALG00000002143	0.0968712	0.843373	0.928495	349.799	245.998	139.672	312.694	345.748	127.986	ANKLE2
ENSGALG00000002144	0.230847	0.0898941	0.243828	1410.2	1298.22	1210.49	1568.73	1611.13	1419.48	THRAP3
ENSGALG00000002145	0.476279	0.591268	0.77779	268.048	162.397	31.0383	329.336	277.815	34.9052	CAMSAP2
ENSGALG00000002147	-0.31368	0.044065	0.149087	1778.87	1860.36	1969.82	1390.04	1399.22	1725.87	SIKE1
ENSGALG00000002150	-0.45216	0.00997672	0.0485214	264.118	246.959	239.438	188.317	197.715	161.598	CPEB1
ENSGALG00000002151	0.900662	0.000247946	0.00240431	48.7361	57.6559	66.5107	105.107	102.406	113.765	PEX12
ENSGALG00000002155	-0.838807	1.51581e-05	0.000218317	180.795	173.928	191.772	94.5965	112.546	98.2517	HS6ST1
ENSGALG00000002157	0.0476975	0.915414	0.962185	13433.9	15082.8	26653	12122.4	14275	30627.4	RPS17
ENSGALG00000002158	0.170128	0.721207	0.862876	375.74	315.185	171.819	458.968	354.874	156.427	GOLGA3
ENSGALG00000002159	-0.594064	0.000356551	0.0032811	342.725	313.263	317.034	225.105	191.632	228.823	ACOX1
ENSGALG00000002160	0.0634003	0.787188	0.896502	3735.39	4488.51	4748.86	3716.42	4108.42	5732.21	B2M
ENSGALG00000002162	-0.387897	0.118669	0.296161	471.64	400.708	433.428	398.532	356.902	240.458	ACO1
ENSGALG00000002164	0.444428	0.0512054	0.166195	132.059	145.101	141.889	191.821	153.103	226.237	DDX59
ENSGALG00000002167	0.210859	0.467927	0.684089	111.621	113.39	83.1383	111.239	151.075	94.3733	PATL2
ENSGALG00000002169	-0.58817	4.91501e-06	8.20858e-05	1362.25	1322.24	1334.65	872.39	826.349	977.346	PLEKHB2
ENSGALG00000002172	-0.206367	0.652822	0.819733	54.2385	36.5154	21.0617	28.0286	37.5152	32.3196	FAM168B
ENSGALG00000002175	-0.470048	0.464869	0.682154	45.5918	35.5544	9.9766	26.2768	25.3481	14.2206	KIF14
ENSGALG00000002179	-0.047328	0.830089	0.922544	319.929	346.896	470.009	338.971	366.027	394.3	FBF1
ENSGALG00000002180	0.336109	0.574278	0.765921	45.5918	39.3982	16.6277	54.3054	55.7659	18.099	CHFR
ENSGALG00000002187	0.226827	0.20365	0.421944	345.869	447.794	417.909	479.114	434.974	502.894	HSD17B4
ENSGALG00000002189	-0.160333	0.394262	0.622903	1113.86	1260.74	1484.3	1118.52	1040.29	1294.08	SNX1
ENSGALG00000002194	0.709857	0.00215051	0.0146012	482.644	565.027	641.828	768.159	861.836	1133.77	MRPL38
ENSGALG00000002197	-0.0277876	0.895378	0.952777	11916.8	13409.8	16192	12667.2	11911.6	16148.2	NPM1
ENSGALG00000002198	-0.442713	0.0289508	0.110063	449.63	503.528	504.372	306.563	333.581	434.376	FHOD1
ENSGALG00000002201	1.80419	0.000721919	0.00592943	5.50246	5.76559	7.75958	24.525	20.2785	20.6846	PPL
ENSGALG00000002203	1.41883	0.0572845	0.179827	3.14426	11.5312	27.7128	33.284	29.4038	49.1258	FGF18
ENSGALG00000002205	-0.878807	0.0582962	0.182223	518.017	512.176	921.173	207.587	271.732	583.046	FBRSL1
ENSGALG00000002210	-0.605323	0.152086	0.349442	18860.9	22207.1	36701.7	11011.7	13691	26418.1	PPIB
ENSGALG00000002216	-0.717331	9.00408e-06	0.000137446	778.991	725.503	671.758	492.252	400.5	430.498	NEK7
ENSGALG00000002219	0.0428706	0.819557	0.916671	212.238	196.991	186.23	223.353	211.91	177.112	WBP2
ENSGALG00000002222	-0.0924947	0.530843	0.733123	1400.77	1438.51	1735.93	1426.83	1404.29	1458.26	NOC2L
ENSGALG00000002225	-0.517342	0.00759525	0.0393566	162.716	159.515	142.998	115.618	103.42	106.008	RFFL
ENSGALG00000002227	-0.31506	0.7331	0.867891	40.0894	24.9842	5.54255	32.4081	20.2785	3.87836	DMXL1
ENSGALG00000002229	0.295774	0.133374	0.319738	647.718	638.058	608.572	913.557	783.764	625.708	FBXW11
ENSGALG00000002232	0.518099	0.307586	0.541127	221.671	181.616	87.5724	289.921	303.164	109.887	RERE
ENSGALG00000002234	-2.21056	8.22635e-10	3.17681e-08	68.3877	72.0698	82.0298	17.5179	19.2646	10.3423	UNC13D
ENSGALG00000002237	0.926036	0.00270802	0.0175011	1597.29	1662.41	2281.32	2692.5	2954.58	4881.56	ATP6V0D1
ENSGALG00000002239	-1.00991	1.31721e-05	0.000191383	213.024	217.17	197.315	121.749	81.114	108.594	REXO5
ENSGALG00000002246	0.582081	0.154182	0.352792	32.2287	20.1795	19.9532	36.7875	43.5988	28.4413	DENND1B
ENSGALG00000002247	0.0919994	0.597305	0.781031	578.545	621.722	690.602	585.097	681.358	749.816	SETD6
ENSGALG00000002249	-0.0974416	0.527893	0.730928	339.58	345.935	294.864	298.68	316.345	302.512	AGO1
ENSGALG00000002250	-0.598738	0.190833	0.405779	30.6566	24.9842	35.4723	27.1527	20.2785	11.6351	DTWD2
ENSGALG00000002253	-0.525461	0.0564147	0.177754	68.3877	80.7182	92.0064	63.9403	51.7102	50.4186	HEMK1
ENSGALG00000002260	0.757437	0.184496	0.396938	8.64673	10.5702	8.86809	17.5179	20.2785	9.0495	CISH
ENSGALG00000002262	0.206808	0.468743	0.684227	1293.86	1139.66	870.181	1551.21	1358.66	902.364	ETF1
ENSGALG00000002267	0.866525	9.68828e-06	0.000145271	165.074	166.241	156.3	332.84	306.205	248.215	DCUN1D3
ENSGALG00000002272	-1.11729	3.79073e-09	1.28768e-07	393.819	389.177	305.949	169.923	168.312	164.184	NOC4L
ENSGALG00000002273	0.0102086	0.973376	0.987735	165.86	185.46	211.726	162.916	142.963	262.435	LYRM1
ENSGALG00000002276	0.136112	0.718972	0.86142	53.4525	53.8121	67.6192	47.2983	51.7102	94.3733	EME2
ENSGALG00000002277	1.41961	6.28638e-07	1.33054e-05	146.208	126.843	158.517	353.861	289.983	511.943	KLHL24
ENSGALG00000002278	0.483558	0.0195549	0.0814308	156.427	140.296	119.719	175.179	206.841	202.967	UNK
ENSGALG00000002284	-0.103556	0.718424	0.861232	540.027	588.09	854.662	536.923	524.199	784.721	TRAPPC3
ENSGALG00000002285	0.636912	8.93948e-06	0.000136684	278.267	303.654	295.972	430.064	452.211	483.502	SPSB3
ENSGALG00000002286	0.166045	0.399666	0.628928	4890.9	5166.93	6052.47	5254.49	5616.13	7205.99	H3F3B
ENSGALG00000002288	0.197006	0.387948	0.617106	268.048	256.569	189.555	296.928	287.955	233.994	LIG3
ENSGALG00000002294	0.4758	0.0496845	0.162601	84.1091	61.4996	68.7277	102.48	98.3507	98.2517	SEMA6A
ENSGALG00000002301	0.620665	0.000280666	0.00268609	4559.97	3785.11	3941.86	6928.32	6543.87	5419.36	CNOT1
ENSGALG00000002304	0.722995	3.72882e-05	0.000487404	149.353	139.335	127.479	225.981	241.314	221.066	ADPRHL2
ENSGALG00000002305	0.971751	0.0841458	0.234092	30.6566	19.2186	15.5192	62.1885	46.6405	19.3918
ENSGALG00000002308	-0.0283587	0.9333	0.969954	197.303	198.913	253.849	162.04	165.27	311.561	COMMD10
ENSGALG00000002311	-0.45351	0.0951116	0.253769	111.621	167.202	159.626	89.3412	114.574	116.351	GALK1
ENSGALG00000002313	-0.425674	0.0177841	0.0758063	403.252	438.184	395.738	261.892	316.345	345.174
ENSGALG00000002315	-0.926393	0.00161516	0.0116414	428.406	497.762	698.362	228.608	267.676	359.394
ENSGALG00000002316	0.426845	0.00146369	0.0106826	403.252	423.771	452.272	546.558	577.937	594.681	NUBP2
ENSGALG00000002321	0.45426	0.0407256	0.140951	7109.97	7275.21	9795.91	9630.45	10433.3	13066.2	GOT2
ENSGALG00000002326	-1.27072	0.121503	0.301227	80.9648	55.734	33.2553	42.9188	24.3342	2.58557
ENSGALG00000002336	0.173421	0.703588	0.852955	272.765	207.561	131.913	308.315	266.662	115.058
ENSGALG00000002341	-0.115695	0.568603	0.76132	442.555	478.544	491.07	412.546	365.013	527.456	AP3S1
ENSGALG00000002345	0.87001	8.51544e-05	0.000973512	187.084	198.913	198.423	296.052	334.595	439.547	ATG12
ENSGALG00000002346	-0.4541	0.174327	0.382963	116.338	103.781	69.8362	81.4581	78.0722	51.7114	CLSPN
ENSGALG00000002347	0.0502762	0.945585	0.976643	42.4476	31.7107	11.0851	45.5465	33.4595	9.0495	C3orf58
ENSGALG00000002353	0.172616	0.507775	0.715564	99.8304	98.0149	125.262	95.4724	135.866	133.157	C1orf216
ENSGALG00000002354	-0.0843825	0.810671	0.910713	305.78	270.983	180.687	270.651	292.01	151.256	PUS1
ENSGALG00000002356	0.387597	0.648358	0.817111	29.0844	20.1795	8.86809	38.5393	33.4595	3.87836	CMTR2
ENSGALG00000002362	-0.596827	0.138948	0.32859	3180.42	3909.07	6302.99	2183.6	2226.58	4445.89	MANF
ENSGALG00000002363	0.508639	0.0017205	0.0122592	3139.55	3161.46	2808.97	4844.57	4386.24	3728.39	HSPA9
ENSGALG00000002364	0.640632	0.134758	0.322262	658.723	544.848	339.204	1040.56	952.075	412.399	SEC16A
ENSGALG00000002371	-0.509278	0.512322	0.71967	11.0049	13.453	14.4106	13.1384	12.1671	1.29279	RUSC2
ENSGALG00000002372	0.3753	0.0150211	0.0663927	343.511	346.896	328.119	395.904	447.141	480.916
ENSGALG00000002374	-1.0203	0.00381865	0.0229036	50.3082	41.32	37.6894	21.0215	22.3063	20.6846	SLC9A9
ENSGALG00000002375	-0.359568	0.137893	0.32701	770.345	636.136	488.853	506.267	548.533	422.741	NOTCH1
ENSGALG00000002377	0.244603	0.125328	0.308031	39692.4	41405.5	50563.6	50920.1	49305.1	55761.7	ENO1
ENSGALG00000002379	-0.419484	0.0769371	0.221667	466.923	528.512	579.751	373.131	313.303	492.551	MRPS17
ENSGALG00000002386	1.29507	0.00118706	0.00893011	13.3631	13.453	19.9532	41.167	39.5431	32.3196	TMEM8B
ENSGALG00000002388	-0.898643	0.000166519	0.00173716	739.688	965.736	1169.48	462.472	496.823	583.046	GBAS
ENSGALG00000002394	0.268461	0.309796	0.542932	99.8304	108.585	123.045	105.107	129.782	165.477	RGP1
ENSGALG00000002395	-0.787919	0.115578	0.291421	20.4377	16.3358	17.7362	13.1384	9.12532	9.0495
ENSGALG00000002397	0.865687	0.0363565	0.129473	146.994	222.936	312.6	345.102	287.955	610.195	PSPH
ENSGALG00000002399	0.787774	0.000495665	0.00435378	81.7509	93.2103	67.6192	148.026	136.88	134.45
ENSGALG00000002403	0.722417	0.378014	0.607893	20.4377	15.3749	3.32553	23.6491	33.4595	7.75671	ULK1
ENSGALG00000002408	0.187997	0.224525	0.450195	304.994	280.592	338.096	341.599	350.818	359.394	NCDN
ENSGALG00000002412	-0.424074	0.0166227	0.0718575	260.974	262.334	289.321	179.558	203.799	223.652	GBA2
ENSGALG00000002414	0.105975	0.887683	0.949773	120.268	62.4605	33.2553	119.122	96.3229	16.8062	TSPAN14
ENSGALG00000002415	-0.856953	2.2081e-07	5.26025e-06	290.058	261.373	291.538	148.026	160.2	157.72	SAP30BP
ENSGALG00000002417	0.0469983	0.780559	0.893613	286.914	252.725	310.383	274.155	298.094	306.39
ENSGALG00000002419	-0.557225	0.162687	0.365565	146.208	117.234	86.4638	102.48	89.2254	45.2475	KIAA1328
ENSGALG00000002424	0.551121	0.031965	0.118056	85.6812	115.312	77.5958	143.647	144.991	118.936	RECQL5
ENSGALG00000002426	-0.413366	0.116537	0.292898	224.815	268.1	321.468	169.923	186.562	255.972	EXOSC3
ENSGALG00000002430	0.00405039	0.978678	0.990642	847.379	866.76	1002.09	916.185	832.432	974.76	SMN
ENSGALG00000002437	-0.318732	0.44116	0.66123	31.4426	29.7889	47.666	23.6491	38.5291	24.5629	FAM69B
ENSGALG00000002445	-0.162296	0.734177	0.868295	331.72	267.139	150.757	298.68	264.634	106.008	KIAA0319L
ENSGALG00000002447	-0.126742	0.138443	0.327818	5777.58	5692.55	5956.03	5259.74	5343.38	5357.3	CTNNA1
ENSGALG00000002448	-0.0284997	0.813893	0.912817	4155.14	4175.24	4613.62	4216.55	3980.67	4493.72	CCT6A
ENSGALG00000002450	0.0508436	0.844153	0.928835	727.111	841.775	1083.02	733.123	892.254	1122.14	WDR24
ENSGALG00000002453	-0.703319	0.0138506	0.0624496	110.049	130.687	156.3	64.8161	79.0861	100.837	ABCA7
ENSGALG00000002457	-0.503902	0.0149819	0.0662478	181.581	160.475	199.532	141.019	114.574	125.4	SIL1
ENSGALG00000002458	0.0728579	0.787145	0.896502	841.877	793.729	1097.43	757.648	871.975	1246.25	VAC14
ENSGALG00000002463	-0.134385	0.732119	0.86743	238.964	246.959	376.894	176.055	212.924	398.178	SUMF2
ENSGALG00000002467	-1.37619	6.34609e-05	0.000754267	459.849	432.419	249.415	137.515	189.604	112.472	MTSS1L
ENSGALG00000002469	0.12277	0.64226	0.814087	254.685	247.92	205.075	325.833	249.426	193.918	CDC73
ENSGALG00000002470	1.15546	0.0019671	0.0135673	96.6861	99.9368	172.928	192.697	262.607	367.151	CYP27A1
ENSGALG00000002478	-0.702663	0.00193565	0.013407	1664.89	1808.47	1396.72	1170.19	1043.33	776.964	MATR3
ENSGALG00000002479	0.269352	0.200658	0.417454	238.964	203.717	248.306	298.68	228.133	306.39	MAT1A
ENSGALG00000002484	-0.575719	0.00528206	0.029465	156.427	187.382	180.687	103.355	123.699	125.4	CRYM
ENSGALG00000002485	0.150467	0.633594	0.808207	782.922	850.424	1196.08	782.173	926.727	1432.41	PHKG1
ENSGALG00000002486	-0.152726	0.50369	0.712822	401.68	388.216	502.155	337.219	351.832	474.452	RNF123
ENSGALG00000002487	0.587368	0.0272213	0.105122	151.711	159.515	182.904	226.857	194.674	321.904	SFSWAP
ENSGALG00000002488	0.566764	0.00991922	0.0483659	1440.07	1648	1813.52	2150.32	2099.84	3010.9	PAIP2
ENSGALG00000002489	0.596413	0.371852	0.603374	276.695	207.561	88.6809	429.188	361.971	74.9816	PPP1R26
ENSGALG00000002490	-0.575249	3.9513e-05	0.000511624	2869.14	3134.56	3518.41	2227.4	2113.02	2047.77	UQCRC2
ENSGALG00000002495	0.081676	0.820076	0.917066	5447.44	6269.11	8260.62	4736.83	5890.9	10514.2	CHCHD2
ENSGALG00000002497	-0.186244	0.367896	0.599418	546.316	527.551	462.249	482.618	507.976	358.102	RHOT2
ENSGALG00000002499	0.275876	0.544371	0.743504	62.8853	41.32	27.7128	72.6992	49.6823	37.4908
ENSGALG00000002500	-0.611957	0.116848	0.293279	668.942	741.839	1152.85	367.875	475.531	835.139	GMPPB
ENSGALG00000002501	-0.408168	0.0691852	0.205924	246.825	231.584	177.362	176.931	172.367	144.792	VKORC1L1
ENSGALG00000002504	1.01411	0.0313979	0.11647	22.0098	23.0623	18.8447	52.5536	53.738	21.9774	TROVE2
ENSGALG00000002506	0.233546	0.71362	0.858841	59.741	56.6949	32.1468	80.5822	78.0722	15.5134	SPSB1
ENSGALG00000002510	0.588999	0.000662529	0.00552827	175.293	176.811	166.277	282.038	263.62	232.701	IP6K1
ENSGALG00000002514	-0.2061	0.156637	0.357074	3178.85	3222.96	2806.75	2756.44	2845.07	2380.02	SFPQ
ENSGALG00000002515	2.17086	9.30169e-11	4.37498e-09	44.0197	25.9451	24.3872	156.785	152.089	120.229	OLFM1
ENSGALG00000002517	0.208082	0.644006	0.814892	111.621	150.866	180.687	94.5965	142.963	275.363	TMEM35B
ENSGALG00000002519	-0.00280118	0.990564	0.99559	124.984	136.452	128.587	112.99	116.601	161.598	SLC25A33
ENSGALG00000002523	0.267142	0.247179	0.478784	624.136	569.832	478.877	693.708	792.889	526.164	CREB3
ENSGALG00000002524	0.300465	0.0806778	0.228321	1073.77	1143.51	1108.51	1328.73	1175.14	1594	UCHL5
ENSGALG00000002527	0.267249	0.684063	0.839705	106.905	74.9526	53.2085	135.764	124.713	21.9774	TMEM201
ENSGALG00000002528	0.310249	0.116174	0.292418	847.379	956.126	1112.94	1110.63	1099.09	1406.55	DNAJC18
ENSGALG00000002531	0.25453	0.134844	0.322278	4173.22	3740.9	3670.28	4793.77	5138.57	3886.11
ENSGALG00000002536	-1.14834	1.09226e-10	5.05101e-09	651.649	628.449	581.968	285.541	238.272	318.025	STX2
ENSGALG00000002542	-0.918082	3.70688e-07	8.29226e-06	540.027	680.339	617.441	287.293	344.734	341.295	GUSB
ENSGALG00000002543	-0.78417	0.12126	0.300798	198.089	167.202	82.0298	117.37	100.379	41.3691	CSGALNACT2
ENSGALG00000002546	-1.32412	5.7669e-06	9.417e-05	3695.3	3893.69	5054.81	1297.2	1446.87	2307.62	COL5A1
ENSGALG00000002548	0.00693859	0.966417	0.984602	3524.72	3121.1	3209.14	3427.37	3664.32	2809.22	TLN1
ENSGALG00000002553	4.40247	6.17233e-07	1.31144e-05	1.57213	0.960931	1.10851	25.4009	33.4595	19.3918	PCDH1
ENSGALG00000002554	0.245248	0.279802	0.514192	245.253	218.131	189.555	284.666	281.871	206.846	TSPAN2
ENSGALG00000002555	-2.06739	0.00439198	0.0255994	11.0049	28.8279	26.6043	2.62768	8.1114	5.17114	RET
ENSGALG00000002556	0.489327	0.0649819	0.196968	90.3976	104.741	89.7894	115.618	115.587	170.648	NGF
ENSGALG00000002561	-0.47155	0.315197	0.548746	123.412	166.241	207.292	74.451	82.1279	202.967
ENSGALG00000002562	-1.13514	6.04865e-05	0.000724595	186.298	156.632	162.951	74.451	99.3646	55.5898	ARAP3
ENSGALG00000002563	0.0985645	0.778817	0.892696	169.79	213.327	290.43	199.704	184.534	337.417	TPM4
ENSGALG00000002569	-0.0232134	0.931457	0.969577	7543.87	7692.25	9872.4	6905.55	6785.19	11018.4	RAN
ENSGALG00000002570	1.23501	0.00207427	0.0141885	29.0844	39.3982	36.5809	55.1813	74.0165	118.936
ENSGALG00000002576	1.11463	5.43176e-07	1.16534e-05	106.905	95.1322	116.394	238.243	191.632	259.85	ASL2
ENSGALG00000002578	0.764063	0.000356148	0.00328014	279.053	276.748	304.84	387.145	500.879	575.29
ENSGALG00000002587	-0.765777	0.000102623	0.00114435	240.536	238.311	305.949	154.157	149.047	157.72	CRCP
ENSGALG00000002588	-0.0509834	0.832878	0.923406	268.835	271.943	244.981	242.623	318.372	196.503	PPARD
ENSGALG00000002594	-0.139703	0.738923	0.869981	40.0894	34.5935	52.1	23.6491	40.557	51.7114	TFPI
ENSGALG00000002595	1.06105	0.00960491	0.0472771	1683.75	1820	3128.22	3107.67	3701.84	7027.58	GPX4
ENSGALG00000002598	-0.147523	0.501791	0.711243	551.818	528.512	657.347	513.274	426.862	629.587	TPST1
ENSGALG00000002599	-1.32041	1.15124e-05	0.000169167	130.487	177.772	181.796	83.2099	60.8355	50.4186	ARHGEF39
ENSGALG00000002603	0.631566	0.0028938	0.0184526	491.291	514.098	625.2	722.612	796.945	1007.08	COG4
ENSGALG00000002605	-0.371218	0.16595	0.370366	599.768	866.76	994.334	517.653	666.149	718.789	MRPL17
ENSGALG00000002606	0.13527	0.720615	0.86245	343.511	259.451	199.532	388.897	317.358	174.526	CLSTN1
ENSGALG00000002610	0.814077	0.019051	0.0796637	28.2984	40.3591	54.317	76.2028	61.8494	76.2743
ENSGALG00000002612	0.0504245	0.802446	0.905538	389.889	448.755	363.592	419.553	348.79	478.331	U2SURP
ENSGALG00000002615	-0.526479	0.438417	0.659031	11.0049	12.4921	25.4957	7.88305	7.09747	19.3918	DEF6
ENSGALG00000002616	-0.0154502	0.921169	0.964537	600.554	615.957	709.447	655.169	575.909	673.541	LZIC
ENSGALG00000002618	0.0947878	0.780277	0.8936	98.2582	84.5619	48.7745	84.0858	89.2254	74.9816	KCTD7
ENSGALG00000002622	-0.496526	0.0798654	0.227134	160.357	163.358	201.749	93.7206	118.629	161.598	FCHSD1
ENSGALG00000002624	0.262344	0.201268	0.418348	1602	1481.76	1312.48	2038.21	1823.04	1410.43	BMS1
ENSGALG00000002630	0.183065	0.447433	0.666993	68.3877	80.7182	68.7277	75.3269	81.114	91.7878	ZNF76
ENSGALG00000002631	-0.689004	0.350871	0.583689	18.8656	5.76559	12.1936	11.3866	6.08355	5.17114	LRRC75A
ENSGALG00000002632	-0.754576	0.287382	0.52157	19.6516	15.3749	5.54255	8.75894	10.1392	5.17114	CALCRL
ENSGALG00000002634	0.0562467	0.726087	0.864611	387.531	422.81	452.272	409.918	418.751	484.795	HDAC3
ENSGALG00000002638	0.13765	0.799268	0.903897	9.43279	11.5312	11.0851	10.5107	14.1949	10.3423
ENSGALG00000002639	0.133869	0.760111	0.88228	241.322	175.85	117.502	257.513	224.077	104.716	TRPC1
ENSGALG00000002644	0.130608	0.743775	0.872893	8039.1	8930.89	14549.2	8408.58	8501.76	17596.1	RPL10A
ENSGALG00000002646	0.285962	0.561214	0.756858	110.049	64.3824	45.4489	122.625	96.3229	49.1258	FAM171B
ENSGALG00000002647	2.73177	0.00019694	0.0020014	6.28853	6.72652	0	35.0358	23.3203	31.0269	PLS1
ENSGALG00000002648	-0.74918	0.00497656	0.0281749	102.975	111.468	93.1149	51.6777	56.7798	76.2743	FUK
ENSGALG00000002649	-0.0142905	0.981075	0.990961	365.521	318.068	146.323	385.393	351.832	84.0311	UBE4B
ENSGALG00000002651	-0.396785	0.00651459	0.0348903	1335.53	1515.39	1429.98	1002.9	1203.53	1044.57	ST3GAL2
ENSGALG00000002653	0.562771	0.00912496	0.0454021	173.721	159.515	149.649	284.666	210.896	217.188	NCBP3
ENSGALG00000002655	-0.359763	0.548403	0.747063	1248.27	743.76	344.747	882.025	704.678	233.994	ITGAV
ENSGALG00000002656	0.559528	0.343021	0.576867	98.2582	71.1089	36.5809	98.1001	164.256	41.3691	CRK
ENSGALG00000002659	-0.153243	0.348528	0.581285	2266.23	2152.49	2415.45	1971.64	1813.91	2361.92	WDR5
ENSGALG00000002661	-0.198445	0.336891	0.570698	10601.7	11511	13599.2	9090.9	9504.53	12528.4	YWHAE
ENSGALG00000002663	-0.625032	0.0657023	0.19855	265.69	245.037	145.215	167.296	154.117	103.423	ATR
ENSGALG00000002666	0.154037	0.668589	0.8295	520.376	491.036	311.492	563.2	608.355	299.926
ENSGALG00000002667	2.91114	6.77991e-15	5.62652e-13	8.64673	14.414	9.9766	82.334	89.2254	74.9816	OLFML2B
ENSGALG00000002673	-0.22523	0.58652	0.774445	100.616	83.601	66.5107	84.9617	91.2532	37.4908	GRPEL2
ENSGALG00000002678	-0.777773	2.75795e-06	5.02549e-05	1778.08	1568.24	1692.7	894.288	1134.58	910.121	CSPG4
ENSGALG00000002679	0.500486	0.418972	0.643537	14.1492	6.72652	12.1936	23.6491	11.1532	11.6351	GLT1D1
ENSGALG00000002682	0.394108	0.383573	0.612893	239.75	239.272	411.258	246.126	285.927	638.636	BRD3
ENSGALG00000002683	0.293375	0.135554	0.323074	1125.65	1205.01	1427.76	1317.34	1502.64	1786.63	DECR2
ENSGALG00000002686	0.212316	0.325616	0.559607	230.317	227.741	175.145	257.513	266.662	209.431	ECD
ENSGALG00000002689	-0.050647	0.813646	0.912656	330.148	310.381	379.111	299.556	286.941	399.471
ENSGALG00000002690	0.80868	0.166977	0.372014	300.277	194.108	85.3553	442.326	433.96	139.621	PDPR
ENSGALG00000002693	-0.77151	0.218408	0.44155	279.839	202.756	99.766	155.909	151.075	33.6124	FAM149B1
ENSGALG00000002695	-0.366174	0.538124	0.738562	208.307	196.03	74.2702	166.42	159.186	45.2475	SLC15A4
ENSGALG00000002699	-0.318705	0.170752	0.37752	431.55	392.06	362.483	317.074	387.319	245.629	VAV2
ENSGALG00000002701	-0.468304	0.0586066	0.182881	644.574	755.292	894.568	473.859	487.698	698.104	DNAJC9
ENSGALG00000002703	-0.00360197	0.986221	0.993533	834.802	928.259	1089.67	798.815	935.853	1111.8	TFAM
ENSGALG00000002705	-0.550159	6.21047e-06	0.000100815	1682.97	1751.78	1786.92	1284.06	1121.4	1158.34	CISD1
ENSGALG00000002706	-0.196918	0.769395	0.886937	111.621	73.0307	29.9298	90.2171	76.0444	20.6846	XRN1
ENSGALG00000002707	2.73172	3.12566e-09	1.09558e-07	80.1787	92.2494	157.409	487.873	513.046	1186.78	CHRNB2
ENSGALG00000002708	-1.08894	2.0901e-12	1.21072e-10	484.217	451.638	522.109	218.973	223.063	244.336	LINGO1
ENSGALG00000002709	-0.541977	0.0414598	0.142704	959	1045.49	634.068	699.839	601.257	510.65	MYO1C
ENSGALG00000002710	0.327527	0.528893	0.731833	44.8058	54.7731	19.9532	59.5608	61.8494	28.4413	IPMK
ENSGALG00000002719	0.381451	0.0196922	0.0818168	874.891	821.596	737.16	1193.84	983.507	992.859	CSNK1D
ENSGALG00000002723	0.21601	0.696298	0.848572	29.0844	12.4921	14.4106	23.6491	27.376	14.2206	ANKS1A
ENSGALG00000002725	-0.572202	0.00881291	0.0441287	510.943	535.238	591.945	296.052	357.915	449.889	UAP1
ENSGALG00000002726	0.600696	0.433725	0.655171	332.506	214.288	62.0766	449.334	405.57	68.5176	KIF1B
ENSGALG00000002728	-0.156389	0.532163	0.73405	630.425	601.543	456.706	604.367	518.116	391.714	SLC16A3
ENSGALG00000002729	-0.601958	0.0974011	0.258312	90.3976	83.601	49.883	56.0572	53.738	37.4908	GK5
ENSGALG00000002734	0.581498	0.0203449	0.0839771	911.836	975.345	1302.5	1369.9	1417.47	1985.72	UHMK1
ENSGALG00000002735	0.472467	0.10768	0.277418	425.262	436.263	606.355	581.594	545.492	910.121	TAF11
ENSGALG00000002739	-1.40913	1.96709e-11	9.97687e-10	371.023	299.81	355.832	148.902	123.699	112.472	INPP5K
ENSGALG00000002742	-0.57522	0.191931	0.406856	24.368	24.9842	18.8447	18.3938	14.1949	12.9279	TMEM132B
ENSGALG00000002750	-0.0766794	0.86439	0.937934	2397.5	2020.84	1131.79	2300.97	2088.69	872.63	NCKAP1
ENSGALG00000002755	-0.473385	0.0172397	0.0738576	175.293	169.124	159.626	124.377	105.448	134.45
ENSGALG00000002759	1.05234	0.166959	0.372014	77.8205	32.6716	21.0617	134.888	117.615	20.6846	PEAK1
ENSGALG00000002761	0.371489	0.114472	0.289759	226.387	196.03	169.602	296.052	262.607	206.846	SIRT1
ENSGALG00000002762	0.422701	0.67853	0.836084	62.0992	44.2028	13.3021	67.4438	90.2393	2.58557	UHRF1BP1
ENSGALG00000002764	-0.948644	1.0214e-09	3.86308e-08	2101.15	1997.78	1789.14	1138.66	968.298	942.441	ATP1B3
ENSGALG00000002765	0.602084	0.134337	0.321486	366.307	277.709	182.904	512.398	499.865	243.044	NBR1
ENSGALG00000002769	0.966114	0.0661953	0.199656	8.64673	12.4921	11.0851	23.6491	25.3481	12.9279	DNAJC12
ENSGALG00000002771	3.73195	4.42663e-05	0.000557432	3.93033	3.84372	0	23.6491	18.2506	65.9321	CRIP1
ENSGALG00000002773	-0.283292	0.382744	0.612075	1481.73	1721.99	2320.11	1230.63	1180.21	2129.22	SNRPC
ENSGALG00000002774	-0.623186	6.11707e-06	9.94453e-05	2392	2351.4	2669.29	1631.79	1463.09	1718.11	TSPAN3
ENSGALG00000002775	-0.234593	0.67409	0.833196	12.5771	9.60931	14.4106	8.75894	13.181	9.0495	FA2H
ENSGALG00000002781	-0.978295	0.00248441	0.0163733	396.177	413.2	291.538	196.2	241.314	120.229	BRCA1
ENSGALG00000002783	-1.02745	0.0506939	0.164972	25.1541	17.2968	15.5192	10.5107	10.1392	7.75671	SLC43A2
ENSGALG00000002784	-0.17944	0.536452	0.736918	420.545	569.832	673.975	371.379	488.712	610.195	APEH
ENSGALG00000002789	3.00971	9.14338e-05	0.00103531	4.7164	1.92186	5.54255	51.6777	32.4456	12.9279
ENSGALG00000002797	-0.285394	0.054121	0.172704	1805.59	1997.78	2161.6	1574.86	1532.04	1787.92	PGD
ENSGALG00000002798	0.232616	0.0808855	0.228615	379.67	414.161	405.715	467.727	488.712	451.182	WDR59
ENSGALG00000002803	0.0885527	0.640951	0.813928	1078.48	1029.16	907.87	1171.95	1157.9	875.216	MTA1
ENSGALG00000002813	0.636607	0.0826918	0.231874	19995.9	21251	32686.7	27769.3	30329.5	56843.8	RPS10
ENSGALG00000002816	0.0350277	0.931676	0.969611	19.6516	20.1795	29.9298	21.0215	24.3342	25.8557	STK10
ENSGALG00000002818	0.818598	0.138837	0.32854	44.8058	40.3591	29.9298	100.728	77.0583	24.5629	VAT1
ENSGALG00000002820	-0.16801	0.471997	0.687354	117.91	140.296	148.54	102.48	120.657	139.621	DFFA
ENSGALG00000002827	0.135102	0.324384	0.558013	426.834	461.247	432.319	504.515	494.795	448.597	GPS1
ENSGALG00000002830	-0.523788	0.0899949	0.243832	83.323	97.054	74.2702	59.5608	74.0165	42.6619	NUDT3
ENSGALG00000002831	-0.433666	0.464882	0.682154	364.735	303.654	118.611	232.112	277.815	72.396	SH3PXD2B
ENSGALG00000002832	-0.446258	0.180186	0.391535	491.291	510.254	771.524	342.475	354.874	605.024	IFI35
ENSGALG00000002836	0.00256012	0.988132	0.994639	320.715	350.74	341.421	380.138	335.609	296.048	PEX14
ENSGALG00000002837	0.587014	0.0797957	0.22705	26743.5	28753	43648.7	39668.4	39511.6	69749.7	RPL27
ENSGALG00000002841	0.361612	0.0175578	0.0751034	274.337	274.826	247.198	359.992	321.414	342.588	RFNG
ENSGALG00000002843	-1.69246	0.00525477	0.0293518	19.6516	21.1405	37.6894	8.75894	4.0557	11.6351	RILP
ENSGALG00000002847	0.0880346	0.725534	0.864611	542.385	661.12	773.741	548.31	709.747	844.189
ENSGALG00000002849	0.0362758	0.91854	0.963229	175.293	249.842	321.468	204.959	206.841	354.223	DCXR
ENSGALG00000002850	-0.149344	0.578541	0.768035	155.641	168.163	110.851	149.778	109.504	133.157	RASA2
ENSGALG00000002853	0.631862	0.083147	0.232528	1252.2	1424.1	2078.46	1771.93	1970.06	3626.26	CFDP1
ENSGALG00000002856	0.676017	1.08673e-06	2.21082e-05	601.34	590.012	701.687	981.001	1014.94	1026.47	RUNDC1
ENSGALG00000002861	-0.379172	0.0302842	0.113641	297.133	283.475	320.36	210.215	223.063	261.143	TMEM170A
ENSGALG00000002863	-0.625622	0.0112417	0.0532154	2248.93	1967.03	1680.5	1538.07	1324.19	957.954	ERGIC1
ENSGALG00000002866	-0.19444	0.678707	0.83613	95.9	79.7573	42.1234	92.8448	55.7659	41.3691
ENSGALG00000002868	0.496639	0.194893	0.410328	12694.2	13514.5	21768.9	17773.6	16043.3	33876.2	RPL26L1
ENSGALG00000002870	0.646048	0.127104	0.310654	176.079	166.241	104.2	275.031	303.164	120.229	LEMD2
ENSGALG00000002877	0.262412	0.251285	0.484011	102.975	83.601	117.502	123.501	116.601	124.107	LRRC45
ENSGALG00000002878	1.25055	0.0436975	0.148368	22.7959	12.4921	14.4106	55.1813	48.6684	14.2206	CREBRF
ENSGALG00000002880	-0.742339	0.00099163	0.00769125	487.361	585.207	661.781	284.666	349.804	403.349	AARSD1
ENSGALG00000002881	0.595635	0.208509	0.428927	421.331	477.583	835.817	580.718	578.951	1462.14	C26H6ORF125
ENSGALG00000002882	0.0443856	0.876548	0.94421	83.323	85.5228	131.913	102.48	94.295	112.472	BNIP1
ENSGALG00000002883	0.414251	0.0928242	0.249176	319.143	252.725	263.826	431.816	401.514	279.242	SCAPER
ENSGALG00000002886	1.15684	0.308177	0.541764	3.14426	2.88279	17.7362	4.37947	7.09747	41.3691	NKX2-5
ENSGALG00000002891	-0.836072	2.55201e-06	4.69689e-05	1660.96	1751.78	2138.32	987.132	967.284	1155.75	ACADL
ENSGALG00000002893	-0.52974	0.0125327	0.0578341	360.018	270.022	262.717	218.098	206.841	193.918	STC2
ENSGALG00000002899	-0.175179	0.48032	0.693845	934.632	976.306	794.802	1007.28	784.778	602.438	AACS
ENSGALG00000002904	0.484744	0.469583	0.685079	102.189	42.281	41.0149	124.377	110.518	24.5629	REEP3
ENSGALG00000002906	-0.0187492	0.88369	0.94785	688.594	704.362	647.37	708.598	673.246	630.879	TARDBP
ENSGALG00000002908	-0.196553	0.204632	0.423341	458.276	491.997	562.015	420.429	447.141	451.182	TRAIP
ENSGALG00000002913	-0.68426	0.176328	0.386278	769.559	568.871	300.406	446.706	418.751	153.841	BRI3BP
ENSGALG00000002919	0.426332	0.140497	0.331329	473.212	515.059	738.268	585.097	779.708	955.368	MON1A
ENSGALG00000002921	0.235385	0.194466	0.409877	433.122	373.802	448.947	444.078	471.475	564.947	LANCL1
ENSGALG00000002922	-0.139858	0.611239	0.791864	3001.99	2426.35	1936.57	2437.61	2600.72	1645.72	NOTCH2
ENSGALG00000002925	0.0750458	0.761974	0.882914	2568.08	2848.2	3734.57	2923.73	2735.57	3980.49	ETFA
ENSGALG00000002929	0.511042	0.115325	0.29105	1003.02	825.44	590.836	1452.23	1210.63	784.721	TRIP12
ENSGALG00000002932	-0.206683	0.597447	0.7811	14333.9	15665.1	24156.7	10663.1	12263.4	24001.9	NME2
ENSGALG00000002937	-0.566759	4.07114e-06	7.00109e-05	3016.92	3044.23	2971.92	2120.54	2139.38	1835.76	PSME3
ENSGALG00000002942	-0.189753	0.611681	0.792093	498.366	462.208	294.864	480.866	400.5	218.481	JMJD1C
ENSGALG00000002943	0.332161	0.0284562	0.108784	3541.23	2829.94	3265.67	4296.26	4067.87	3767.18	PRPF8
ENSGALG00000002945	0.0753654	0.848105	0.930685	23.582	20.1795	28.8213	21.0215	28.3899	27.1485	TMEM266
ENSGALG00000002952	0.332571	0.342591	0.576534	63.6713	52.8512	53.2085	82.334	45.6266	86.6166	NRG4
ENSGALG00000002954	0.21944	0.582711	0.771203	48.7361	45.1638	34.3638	55.1813	63.8773	29.7341	MBTD1
ENSGALG00000002955	0.369561	0.283092	0.51765	69.9599	110.507	64.2936	84.0858	132.824	99.5445	ADAMTSL2
ENSGALG00000002957	0.725709	0.351992	0.584231	3.14426	11.5312	19.9532	18.3938	27.376	10.3423	SLC12A3
ENSGALG00000002958	1.80987	7.38885e-13	4.70068e-11	86.4673	64.3824	56.5341	273.279	224.077	233.994	DNER
ENSGALG00000002959	0.525603	0.000597162	0.00507911	238.178	237.35	253.849	343.35	328.512	378.786	NRBF2
ENSGALG00000002963	-0.576054	0.043726	0.148373	66.0295	66.3042	75.3787	44.6706	38.5291	56.8826	PID1
ENSGALG00000002964	0.00886029	0.948443	0.977317	553.39	564.066	533.194	586.849	567.798	504.186	DHX37
ENSGALG00000002967	-0.346499	0.0120297	0.0561011	679.161	664.003	603.03	521.157	533.324	475.745	ZNF365
ENSGALG00000002968	0.128921	0.525308	0.729345	113.193	104.741	116.394	127.005	109.504	129.279	ZNF341
ENSGALG00000002969	0.134612	0.456423	0.674059	206.735	179.694	222.811	217.222	212.924	239.165	MAU2
ENSGALG00000002971	1.01847	0.000245883	0.00238641	381.242	303.654	249.415	683.197	741.179	469.281	NSD1
ENSGALG00000002973	-0.0748043	0.570243	0.762958	531.381	519.864	485.528	503.639	494.795	460.232	BECN1
ENSGALG00000002980	0.267891	0.694429	0.847206	18.8656	27.867	47.666	20.1456	20.2785	73.6888	RTKN2
ENSGALG00000002981	0.597913	0.1699	0.376695	127.343	104.741	65.4021	204.083	163.242	82.7383	ERCC4
ENSGALG00000002984	0.323298	0.311318	0.544732	430.764	457.403	661.781	475.61	589.09	875.216	RAB24
ENSGALG00000002985	0.208471	0.391894	0.620603	320.715	296.928	333.662	350.358	283.899	466.696	UTP18
ENSGALG00000002988	0.346801	0.285776	0.520047	55.8107	49.0075	56.5341	56.9331	56.7798	93.0806	PHGDH
ENSGALG00000002990	-0.339732	0.283312	0.51765	8866.04	10011	14114.7	6583.22	7591.26	11896.2	PRELID1
ENSGALG00000003010	-0.286095	0.0182445	0.0772012	1669.6	1725.83	1834.59	1530.19	1382.99	1372.94	NUP93
ENSGALG00000003013	0.177474	0.529624	0.732623	839.518	931.142	1352.38	1068.59	985.535	1477.65	CABCOCO1
ENSGALG00000003024	0.615908	7.66127e-05	0.00089322	607.629	648.628	703.904	992.388	903.407	1107.92	ARMC6
ENSGALG00000003026	0.494501	0.312606	0.546016	84.1091	77.8354	36.5809	128.756	100.379	50.4186	MKL2
ENSGALG00000003029	1.15664	0.000478691	0.00422492	255.471	287.318	419.017	551.813	609.369	982.517	PLPP6
ENSGALG00000003031	0.512197	0.0109419	0.0522007	92.7558	88.4056	85.3553	134.012	125.727	120.229	SMYD4
ENSGALG00000003033	0.472876	0.499572	0.709639	32.2287	19.2186	11.0851	41.167	36.5013	9.0495	STXBP4
ENSGALG00000003035	1.04771	0.130786	0.316012	10.2189	11.5312	3.32553	23.6491	19.2646	9.0495	FAM78B
ENSGALG00000003039	-0.799491	0.000570104	0.00488674	674.445	729.347	585.294	376.634	466.405	298.633	SRM
ENSGALG00000003042	-0.043135	0.853866	0.933881	1132.72	1194.44	1525.31	1123.77	1073.75	1542.29	PXMP4
ENSGALG00000003045	-0.264303	0.164481	0.368168	2037.48	2159.21	2489.72	1621.28	1756.12	2191.27	E2F1
ENSGALG00000003046	-0.0719718	0.814989	0.913813	2440.73	2776.13	3802.19	2394.69	2283.36	3902.92	PSMA4
ENSGALG00000003047	-0.435307	0.302077	0.534596	195.73	166.241	109.743	154.157	131.81	62.0537	SUGP2
ENSGALG00000003052	0.122666	0.267915	0.501731	793.927	832.166	849.119	896.039	879.073	919.17	AGFG1
ENSGALG00000003053	0.546244	0.0519664	0.167534	4406.69	4831.56	6316.29	5746.74	7022.44	9945.4	PRDX6
ENSGALG00000003059	-0.601382	0.236307	0.464535	42.4476	36.5154	69.8362	24.525	21.2924	53.0042	HLF
ENSGALG00000003063	-0.940629	0.00572938	0.0313719	99.0443	83.601	104.2	46.4224	34.4734	69.8104	HYKK
ENSGALG00000003065	-1.16588	0.000435109	0.00386819	297.133	308.459	376.894	109.487	115.587	214.602	NECAB3
ENSGALG00000003067	0.166003	0.575094	0.766475	1584.71	1820.96	2470.87	1765.8	1901.11	2926.87	MRPL44
ENSGALG00000003068	0.728747	0.0825968	0.231739	153.283	149.905	85.3553	239.995	284.913	118.936	EZH1
ENSGALG00000003071	-0.575156	0.0665546	0.200311	269.621	330.56	423.451	182.186	195.688	310.269
ENSGALG00000003072	-0.170715	0.407024	0.635703	972.364	796.612	787.043	864.507	785.792	619.244	RPA1
ENSGALG00000003074	0.144958	0.646616	0.816131	128.915	115.312	90.8979	134.888	151.075	84.0311	HOMER3
ENSGALG00000003078	-0.612663	0.000217811	0.00217337	582.475	613.074	539.845	418.677	383.264	330.953	MMD
ENSGALG00000003079	0.0644445	0.659279	0.824174	765.628	812.948	876.832	858.376	779.708	929.513	MFF
ENSGALG00000003081	-0.0312294	0.959569	0.981341	250.755	214.288	72.0532	237.367	222.05	65.9321	SUCO
ENSGALG00000003082	0.0531185	0.832568	0.923406	138.348	162.397	133.021	122.625	185.548	142.206	DPH1
ENSGALG00000003084	-0.914942	0.00159057	0.0114868	2494.19	2728.08	3862.05	1436.47	1285.66	2096.9	NUDT21
ENSGALG00000003085	-0.369057	0.187692	0.401894	2241.86	2382.15	3439.71	1864.78	1712.52	2667.02	CDK1
ENSGALG00000003086	0.645705	0.000151881	0.00161508	532.167	491.997	597.487	794.436	786.806	956.661	EXOSC10
ENSGALG00000003091	-1.12833	5.61884e-09	1.81352e-07	903.976	831.205	732.726	435.319	370.083	321.904	PARN
ENSGALG00000003092	-0.505161	0.394309	0.622903	604.485	390.138	199.532	410.794	330.54	99.5445	ERLIN2
ENSGALG00000003096	-1.07987	0.000129637	0.00140987	211.452	239.272	170.711	94.5965	123.699	74.9816	CBFA2T2
ENSGALG00000003099	0.593875	0.264111	0.49757	9.43279	13.453	8.86809	16.642	19.2646	11.6351	PCTP
ENSGALG00000003101	0.137131	0.495956	0.706418	336.436	393.982	441.187	403.787	388.333	496.43	PLPBP
ENSGALG00000003103	-0.561977	0.00724512	0.0378632	391.461	366.115	417.909	211.966	279.843	306.39	MST1R
ENSGALG00000003107	0.16421	0.234885	0.462541	1403.91	1364.52	1424.44	1615.15	1693.25	1387.16	AMFR
ENSGALG00000003108	0.0566572	0.679539	0.836484	1241.98	1407.76	1390.07	1320.85	1521.9	1357.42	SMG6
ENSGALG00000003111	-0.117183	0.775985	0.891043	144.636	139.335	92.0064	155.909	127.755	62.0537	BFAR
ENSGALG00000003113	-0.273011	0.148492	0.344319	1065.91	1102.19	1282.55	789.18	1033.19	1034.23	RGS14
ENSGALG00000003118	-1.0124	0.0865613	0.238233	73.8902	74.9526	34.3638	23.6491	52.7241	14.2206	ADGRA2
ENSGALG00000003120	0.171467	0.50136	0.710998	1732.49	1454.85	2085.11	1665.95	1751.05	2522.22	NCOR2
ENSGALG00000003122	-0.284206	0.37146	0.603082	1300.94	1489.44	1937.68	948.593	1125.46	1809.9	ZFAND2A
ENSGALG00000003123	0.489816	0.17343	0.381906	73.8902	86.4838	106.417	85.8376	112.546	177.112	CNTNAP1
ENSGALG00000003124	0.0696136	0.749992	0.87673	132.845	143.179	148.54	147.15	124.713	174.526	BRF2
ENSGALG00000003128	-0.0326336	0.86701	0.939389	144.636	172.968	158.517	140.143	165.27	160.305	EDEM2
ENSGALG00000003130	0.172484	0.23791	0.466656	349.799	317.107	351.398	383.642	403.542	359.394	DDX49
ENSGALG00000003131	0.72665	0.174274	0.382938	23.582	21.1405	11.0851	45.5465	27.376	19.3918	DGKE
ENSGALG00000003134	2.19601	0.000561807	0.0048479	8.64673	12.4921	19.9532	32.4081	42.5848	112.472
ENSGALG00000003136	0.36803	0.465122	0.682154	54.2385	50.9293	19.9532	74.451	49.6823	37.4908	IKZF2
ENSGALG00000003143	-0.00219897	0.99327	0.99662	470.853	467.012	300.406	456.341	434.974	345.174	ZC3H7A
ENSGALG00000003144	-0.0865847	0.907465	0.95804	88.0394	44.2028	12.1936	58.6849	56.7798	20.6846	TRIM25
ENSGALG00000003146	-0.514591	0.205495	0.424728	70.7459	66.3042	41.0149	56.0572	39.5431	28.4413	CCDC92
ENSGALG00000003147	0.265151	0.0359127	0.128246	1584.71	1701.81	1595.15	1825.36	1917.33	2126.63	TRPC4AP
ENSGALG00000003153	0.197753	0.35571	0.587564	1280.5	1370.29	1676.07	1511.79	1453.97	1997.35	COPE
ENSGALG00000003154	-0.651476	0.00144193	0.0105588	811.22	748.565	636.285	552.689	431.932	412.399	TXNDC11
ENSGALG00000003155	-0.668149	0.121977	0.302017	33.8008	33.6326	60.9681	21.0215	26.362	33.6124	SRR
ENSGALG00000003158	0.13128	0.662109	0.825648	277.481	356.505	412.366	345.978	289.983	510.65	COIL
ENSGALG00000003162	0.820212	0.00226201	0.0151803	216.168	221.975	159.626	386.269	406.584	262.435	RETREG3
ENSGALG00000003163	-0.617717	0.320809	0.554707	42.4476	23.0623	12.1936	21.0215	19.2646	10.3423	GNAO1
ENSGALG00000003165	-0.817865	2.92596e-05	0.000392242	845.807	747.604	673.975	489.625	431.932	363.273	CCDC6
ENSGALG00000003169	-0.35766	0.0910562	0.245749	1705.76	1697	1868.95	1182.46	1209.61	1724.58	CBFB
ENSGALG00000003172	0.827609	0.00107335	0.00820368	135.989	90.3275	93.1149	204.083	187.576	177.112	SLC16A9
ENSGALG00000003175	-0.0478599	0.915019	0.962128	74.6763	67.2652	96.4404	53.4295	51.7102	126.693	STKLD1
ENSGALG00000003181	0.191894	0.477279	0.691448	298.705	323.834	443.404	368.751	339.665	509.357	SURF2
ENSGALG00000003183	0.023469	0.884062	0.948065	381.242	395.904	390.196	349.482	398.472	440.84	C11H16orf70
ENSGALG00000003185	0.347812	0.00535521	0.029816	555.749	513.137	519.892	665.679	652.968	705.861	SCPEP1
ENSGALG00000003189	-0.0701806	0.651398	0.818966	777.419	831.205	952.211	754.145	816.21	868.752	NFYC
ENSGALG00000003194	-0.00674402	0.959011	0.981284	780.563	787.963	729.4	812.83	706.706	767.915	ATP6V0A2
ENSGALG00000003195	0.905829	0.17378	0.382142	57.3828	43.2419	19.9532	83.2099	119.643	23.2701	TRADD
ENSGALG00000003197	0.334776	0.357367	0.589176	36083.6	37311	60913.8	44039.9	43257.1	82090.6	RPL7A
ENSGALG00000003199	-0.199377	0.0832579	0.232651	1003.02	1018.59	967.73	910.93	827.363	864.873	MLX
ENSGALG00000003201	0.108782	0.667095	0.828752	141.492	142.218	131.913	159.413	111.532	178.404	FBXL8
ENSGALG00000003204	0.294831	0.0468824	0.15617	407.182	395.904	461.141	546.558	487.698	514.529	MED22
ENSGALG00000003205	0.716421	0.0259397	0.101238	2432.09	2715.59	4060.48	4046.63	4230.09	6853.06	EIF4EBP1
ENSGALG00000003206	0.204519	0.213137	0.434793	235.034	233.506	222.811	265.396	289.983	240.458	METTL13
ENSGALG00000003208	0.542443	0.0693981	0.206264	294.775	271.943	320.36	359.992	327.498	606.316	GABARAPL2
ENSGALG00000003211	0.362066	0.0418319	0.143561	1031.32	1115.64	1310.26	1348	1422.54	1672.86	POLDIP2
ENSGALG00000003213	-1.40009	0.0764739	0.220853	12.5771	14.414	32.1468	2.62768	6.08355	14.2206	LGALS2
ENSGALG00000003219	-0.329846	0.0996785	0.263211	197.303	235.428	177.362	155.033	169.325	161.598	TMEM231
ENSGALG00000003220	0.263884	0.6761	0.834527	669.728	540.043	200.64	724.364	791.875	177.112	UPF1
ENSGALG00000003221	-0.159508	0.441312	0.661322	561.251	633.253	738.268	543.054	507.976	680.005	WDR61
ENSGALG00000003224	-0.454389	0.474122	0.688779	20.4377	11.5312	12.1936	7.00715	8.1114	18.099	HSF4
ENSGALG00000003227	0.216825	0.61284	0.792587	55.8107	65.3433	25.4957	67.4438	51.7102	51.7114	RAB11FIP4
ENSGALG00000003228	0.277518	0.117729	0.294817	473.212	446.833	472.226	563.2	478.573	647.686	OARD1
ENSGALG00000003233	0.310496	0.0289405	0.110063	591.122	609.23	693.928	756.772	760.444	831.261	ASH2L
ENSGALG00000003235	0.504762	0.428583	0.650618	113.98	67.2652	33.2553	144.522	123.699	36.198
ENSGALG00000003238	0.51853	0.0704944	0.208344	494.435	379.568	279.345	623.636	586.049	443.425	GNA11
ENSGALG00000003241	-0.810099	0.0710308	0.209364	103.761	123.96	210.617	55.1813	68.9469	126.693	CCDC28B
ENSGALG00000003243	0.32563	0.279157	0.513696	456.704	348.818	297.081	518.529	542.45	320.611	RAD54L2
ENSGALG00000003245	0.987792	0.0109679	0.0522793	236.606	326.716	433.428	468.603	524.199	983.81	LSM1
ENSGALG00000003246	-0.407903	0.0713041	0.210057	626.495	708.206	954.428	547.434	541.436	636.05
ENSGALG00000003247	0.0994785	0.713869	0.859047	778.991	757.214	468.9	784.801	766.527	597.267	NFYA
ENSGALG00000003248	0.168132	0.234331	0.462361	1293.86	1206.93	1145.09	1426.83	1227.86	1444.04	SUB1
ENSGALG00000003249	0.347191	0.252668	0.485062	755.409	755.292	1078.58	881.149	912.532	1500.92	CWF19L1
ENSGALG00000003250	-0.0177826	0.959699	0.981341	408.754	450.677	741.594	410.794	452.211	718.789	ITPA
ENSGALG00000003254	0.0420129	0.799996	0.904257	222.457	260.412	231.679	233.864	258.551	243.044	BAG4
ENSGALG00000003256	0.81049	3.42874e-06	6.07677e-05	948.782	1034.92	1136.22	1589.75	1804.79	2077.51	ATP6V0A1
ENSGALG00000003258	0.934873	0.00584695	0.0318729	40.8754	26.9061	47.666	85.8376	62.8633	71.1032	DNAAF1
ENSGALG00000003259	0.122891	0.592754	0.778425	324.645	341.13	404.606	314.446	379.208	473.159	EIF2B1
ENSGALG00000003260	0.570594	0.000397515	0.00358905	338.008	319.029	401.281	509.77	520.143	540.384	UTP6
ENSGALG00000003261	-0.455968	0.0970724	0.257627	1764.72	1957.42	2704.77	1260.41	1447.88	1977.96	PTRF
ENSGALG00000003265	-0.0719247	0.834494	0.924174	1635.02	1728.71	2395.49	1384.79	1405.3	2690.29	PTP4A2
ENSGALG00000003267	-0.00160954	0.992484	0.996308	1789.09	2121.74	2122.8	1737.77	2075.5	2214.54	STAT3
ENSGALG00000003272	-0.0160483	0.939013	0.972777	1238.05	1215.58	949.994	1221	1223.81	920.463	KHDRBS1
ENSGALG00000003273	-1.28049	1.00296e-05	0.000149777	176.865	199.874	185.121	69.1956	57.7937	106.008	HSDL1
ENSGALG00000003277	-0.201639	0.717537	0.861013	310.496	245.037	133.021	292.549	233.203	72.396	SUZ12
ENSGALG00000003281	0.0590259	0.821843	0.918404	462.993	505.45	673.975	464.224	536.366	711.032	GSS
ENSGALG00000003282	-0.102084	0.468311	0.684129	1317.45	1379.9	1455.47	1277.93	1418.48	1169.97	STAT5B
ENSGALG00000003283	-0.65901	0.175424	0.384758	18.8656	18.2577	26.6043	10.5107	12.1671	18.099	COMP
ENSGALG00000003284	-1.58649	8.79196e-26	2.15032e-23	819.867	795.651	830.275	301.308	244.356	267.607	CRLF3
ENSGALG00000003285	0.394959	0.208205	0.42856	151.711	141.257	202.857	163.792	195.688	293.462	CDHR2
ENSGALG00000003287	-0.660874	0.0214928	0.0875142	195.73	205.639	244.981	102.48	125.727	182.283	TMEM39B
ENSGALG00000003288	0.0876112	0.674923	0.833689	558.893	590.972	583.077	713.854	648.912	475.745	TARS
ENSGALG00000003289	0.540188	0.00683446	0.0361635	230.317	316.146	317.034	431.816	418.751	402.056	CHUK
ENSGALG00000003293	-0.735565	0.000282883	0.00270261	1483.31	1641.27	1332.43	971.366	988.577	714.91	MBTPS1
ENSGALG00000003294	-0.289594	0.366885	0.598656	171.362	153.749	176.253	122.625	95.3089	193.918	ATAD5
ENSGALG00000003297	-0.795174	0.00900047	0.0448638	570.684	616.918	737.16	287.293	300.122	523.578	HDAC1
ENSGALG00000003298	0.543878	0.100331	0.264195	116.338	121.077	131.913	141.019	137.894	261.143	DDX55
ENSGALG00000003299	0.10156	0.859974	0.936052	213.81	172.007	66.5107	227.732	187.576	69.8104	NSD3
ENSGALG00000003304	0.3143	0.16849	0.374174	106.905	109.546	85.3553	130.508	110.518	135.742	CRTC1
ENSGALG00000003307	-0.156587	0.374032	0.60476	3428.03	3590.04	3818.82	3141.83	2776.13	3805.96	TMED2
ENSGALG00000003308	-0.452973	0.00165042	0.0118335	691.738	742.8	676.192	469.479	557.659	515.821	ERLIN1
ENSGALG00000003313	-0.989725	8.70149e-05	0.000991393	112.407	148.944	150.757	61.3126	75.0304	71.1032
ENSGALG00000003314	0.289188	0.639401	0.812522	353.73	269.061	93.1149	372.255	391.375	111.18	RILPL1
ENSGALG00000003318	0.399319	0.102497	0.267817	109.263	126.843	133.021	131.384	161.214	195.211	SNRNP35
ENSGALG00000003321	-0.42462	0.170442	0.377214	669.728	838.893	1037.57	471.231	569.826	857.117	RILPL2
ENSGALG00000003322	0.583675	0.556513	0.753659	90.3976	45.1638	7.75958	102.48	103.42	9.0495	TBC1D2B
ENSGALG00000003323	0.872238	1.13719e-06	2.2965e-05	170.576	150.866	195.098	319.701	322.428	301.219	OSGIN1
ENSGALG00000003324	0.425502	0.255769	0.488544	2454.1	2902.01	4518.29	3201.39	3632.89	6427.73	PRRX1
ENSGALG00000003325	-0.0431841	0.920973	0.964446	106.119	105.702	48.7745	105.107	93.2811	54.297	KMT5A
ENSGALG00000003326	-0.661684	0.00844757	0.0427663	87.2533	80.7182	75.3787	56.0572	49.6823	47.8331	AMACR
ENSGALG00000003329	0.14252	0.391058	0.619725	196.516	215.249	185.121	225.981	210.896	222.359	GORAB
ENSGALG00000003331	-0.010289	0.948495	0.977317	1061.98	1043.57	1220.47	1043.19	1023.05	1237.2	FAF2
ENSGALG00000003333	-0.843249	0.000831167	0.00661448	157.213	186.421	227.245	89.3412	111.532	117.643	GHDC
ENSGALG00000003337	-0.0566165	0.833939	0.923931	2766.95	2914.5	4191.28	2729.29	2768.01	3996	EIF3I
ENSGALG00000003339	0.226962	0.585108	0.773538	286.914	265.217	190.664	401.159	322.428	144.792	MTOR
ENSGALG00000003340	0.176968	0.428144	0.650204	292.417	267.139	393.521	327.584	358.929	390.421	GBGT1
ENSGALG00000003344	0.668635	0.00611508	0.0330725	1928.22	1988.17	2854.42	3133.07	3365.22	4263.61	CLTB
ENSGALG00000003345	3.84623	1.0002e-17	1.15875e-15	11.0049	24.0233	41.0149	296.928	388.333	391.714
ENSGALG00000003348	-0.172624	0.711092	0.857393	415.829	434.341	881.266	349.482	374.138	813.162
ENSGALG00000003353	-0.442859	0.486581	0.699309	253.899	243.116	77.5958	204.083	170.339	47.8331	RAI14
ENSGALG00000003355	0.179046	0.57729	0.767449	659.509	705.323	1004.31	667.431	779.708	1235.9	NOP16
ENSGALG00000003356	0.179847	0.486935	0.699554	290.058	347.857	406.823	310.942	383.264	489.966	TM2D2
ENSGALG00000003357	0.531863	0.109394	0.28052	1142.94	1440.44	1884.47	1579.24	1873.73	3007.02	FKBP8
ENSGALG00000003358	-0.0136795	0.914449	0.961785	543.172	488.153	519.892	518.529	514.06	504.186	UBIAD1
ENSGALG00000003359	0.500257	4.24243e-05	0.000539171	1807.17	1912.25	1919.94	2548.85	2534.81	2894.55	RAB5C
ENSGALG00000003362	-0.2035	0.475315	0.689692	139.134	159.515	115.285	144.522	125.727	87.9094	ACSS2
ENSGALG00000003365	0.160088	0.617444	0.796295	66.8156	67.2652	78.7043	72.6992	58.8076	107.301	RAD1
ENSGALG00000003369	-0.863994	3.20208e-06	5.7026e-05	581.689	652.472	670.649	302.183	405.57	338.71	KAT2A
ENSGALG00000003370	0.355064	0.0104587	0.0503535	536.883	500.645	499.938	695.46	671.218	598.56	KIAA1191
ENSGALG00000003373	0.482471	0.0078892	0.0405741	473.212	506.411	599.704	699.839	676.288	829.968	BRIX1
ENSGALG00000003377	-0.31462	0.112465	0.286086	128.129	144.14	137.455	112.99	115.587	99.5445	SIMC1
ENSGALG00000003378	0.658003	0.00395793	0.0235719	87.2533	84.5619	85.3553	134.888	114.574	157.72	USP42
ENSGALG00000003381	0.268411	0.534919	0.736374	598.196	467.012	315.926	755.896	626.606	280.534	HERC1
ENSGALG00000003383	0.451282	0.00251714	0.0164609	728.683	743.76	788.151	980.125	950.048	1162.21	KPNA6
ENSGALG00000003385	-0.000833429	0.9973	0.998843	483.431	474.7	416.8	524.66	518.116	329.66	LSM4
ENSGALG00000003387	-0.0819553	0.87413	0.942557	116.338	96.0931	46.5575	112.99	91.2532	40.0763	DNAJC21
ENSGALG00000003391	-0.262884	0.121966	0.302017	312.068	334.404	305.949	266.272	234.217	294.755	EIF2AK1
ENSGALG00000003392	0.261214	0.407697	0.636199	773.489	769.706	506.589	996.767	908.477	550.727	SBNO1
ENSGALG00000003396	0.0804208	0.573094	0.765191	477.142	447.794	423.451	508.894	465.392	451.182	NFATC3
ENSGALG00000003397	0.291777	0.0193082	0.0805865	505.44	483.348	496.613	635.023	605.313	576.582	RHOT1
ENSGALG00000003398	-0.501189	0.00229676	0.0153614	732.613	747.604	646.262	554.441	502.907	443.425	ADAM9
ENSGALG00000003400	0.271652	0.416249	0.641809	938.563	1094.5	1585.17	1162.31	1180.21	2025.79	AIMP2
ENSGALG00000003405	0.61558	2.36661e-05	0.000326402	304.994	300.771	308.166	430.064	502.907	467.988	BSDC1
ENSGALG00000003408	0.159134	0.552219	0.750151	46.3779	55.734	52.1	60.4367	57.7937	53.0042	ZBTB8B
ENSGALG00000003409	0.449182	0.105611	0.273654	504.654	418.966	362.483	605.243	729.012	421.448	SOGA1
ENSGALG00000003412	0.165539	0.704143	0.85331	503.868	383.411	260.5	451.085	612.411	223.652
ENSGALG00000003415	-0.0589837	0.786476	0.896339	109.263	121.077	105.309	120.873	104.434	95.6661
ENSGALG00000003416	-0.0253614	0.915292	0.962149	803.359	837.932	1059.74	708.598	861.836	1084.65	FAM160A2
ENSGALG00000003419	-0.940084	0.0190337	0.0796519	132.059	100.898	72.0532	50.8018	73.0026	34.9052	MPHOSPH9
ENSGALG00000003420	0.750829	0.0818965	0.230481	29.8705	36.5154	17.7362	53.4295	55.7659	32.3196
ENSGALG00000003427	0.500665	0.174612	0.38336	249.969	207.561	125.262	355.613	277.815	191.332	USP3
ENSGALG00000003428	1.07047	0.0322144	0.118659	284.556	231.584	145.215	536.923	662.093	190.039
ENSGALG00000003429	0.119136	0.634239	0.808398	596.624	564.066	726.075	574.586	593.146	882.972	PBX1
ENSGALG00000003430	-0.111911	0.479272	0.692876	341.153	342.091	349.181	320.577	349.804	283.12	PMS2
ENSGALG00000003434	0.0248166	0.937392	0.9719	172.935	130.687	100.874	163.792	142.963	104.716	C17orf75
ENSGALG00000003438	-0.700457	5.61338e-06	9.19358e-05	407.182	440.106	413.475	242.623	249.426	285.706	NUF2
ENSGALG00000003439	0.570763	0.00339134	0.0209221	1163.38	1035.88	991.009	1559.97	1863.59	1314.76	PLEKHM2
ENSGALG00000003441	0.364773	0.0341459	0.123707	271.979	274.826	281.562	362.62	395.431	306.39	GTF3C5
ENSGALG00000003443	-1.22085	0.0269243	0.104231	39.3033	36.5154	66.5107	15.7661	11.1532	34.9052	LRRC52
ENSGALG00000003445	0.299965	0.458633	0.676003	1390.55	1571.12	2511.89	1532.81	1752.06	3454.32	MGST3
ENSGALG00000003447	0.119912	0.534117	0.736029	143.064	132.608	128.587	143.647	161.214	134.45	FRS3
ENSGALG00000003454	0.0219333	0.843927	0.928785	2049.27	2115.01	2101.74	2048.72	2039	2276.6	ZNF207
ENSGALG00000003457	0.289347	0.126994	0.310654	2737.08	2702.14	3338.83	3147.09	3410.84	4170.53	CNP
ENSGALG00000003458	-0.0485071	0.727342	0.864611	378.098	380.529	393.521	366.124	350.818	398.178	CCZ1
ENSGALG00000003461	-0.369673	0.343358	0.577034	160.357	130.687	109.743	127.881	125.727	55.5898
ENSGALG00000003464	-1.00883	0.0691903	0.205924	19.6516	24.0233	12.1936	10.5107	7.09747	10.3423	TTC25
ENSGALG00000003467	0.314682	0.293519	0.527511	1003.02	1207.89	1677.18	1277.93	1475.26	2082.68	BYSL
ENSGALG00000003474	-0.256154	0.32644	0.560674	285.342	349.779	402.389	239.995	262.607	367.151	MED20
ENSGALG00000003475	0.166424	0.496344	0.70658	5405.78	4703.76	4536.03	6697.96	5750.98	3985.66	ACLY
ENSGALG00000003476	-0.416659	0.137998	0.32701	288.486	268.1	216.16	232.988	208.869	135.742	ERN1
ENSGALG00000003479	1.00712	0.310341	0.543628	99.8304	49.0075	15.5192	177.806	144.991	7.75671	LMTK2
ENSGALG00000003483	0.229912	0.180347	0.391654	675.231	742.8	824.732	811.954	823.307	995.445	GOLGA7
ENSGALG00000003484	-0.243813	0.261851	0.495362	473.212	389.177	321.468	357.365	341.693	301.219	BARD1
ENSGALG00000003485	-0.404815	0.0310158	0.115441	358.446	364.193	385.762	249.63	257.537	332.246	CCND3
ENSGALG00000003487	0.375287	0.171778	0.379103	284.556	224.858	156.3	310.066	279.843	275.363	RAB8B
ENSGALG00000003492	0.667843	0.0390785	0.136599	905.548	950.361	1309.15	1233.26	1423.55	2372.26	PPP1R3E
ENSGALG00000003495	0.236598	0.23586	0.463963	1023.46	1142.55	1324.67	1234.13	1259.29	1619.86
ENSGALG00000003496	-0.0846714	0.879939	0.945764	141.492	115.312	50.9915	142.771	104.434	42.6619	TEX2
ENSGALG00000003498	-0.131534	0.567448	0.760919	84.1091	84.5619	79.8128	72.6992	84.1558	69.8104	TAF8
ENSGALG00000003499	-0.139641	0.776971	0.891507	99.8304	87.4447	52.1	73.5751	108.49	34.9052	MAST3
ENSGALG00000003500	1.26727	0.074708	0.217219	32.2287	26.9061	7.75958	83.2099	58.8076	19.3918
ENSGALG00000003503	-0.104076	0.566191	0.759914	730.255	692.831	780.392	612.25	629.647	810.576	MYBL2
ENSGALG00000003505	0.482982	0.00440248	0.0256233	139.134	139.335	137.455	203.207	187.576	190.039	LACTB
ENSGALG00000003507	0.0591498	0.899356	0.953962	85.6812	51.8903	44.3404	73.5751	82.1279	33.6124	TECPR1
ENSGALG00000003509	1.53263	0.0132241	0.0603917	7.07459	3.84372	4.43404	16.642	14.1949	14.2206	SPACA9
ENSGALG00000003510	-0.0254858	0.918144	0.963228	1131.15	1254.98	1475.43	1016.04	1156.89	1622.45	UCK2
ENSGALG00000003517	-0.141136	0.558003	0.754509	287.7	363.232	329.228	245.25	271.732	373.615	ZBTB8OS
ENSGALG00000003518	-0.886877	0.000618651	0.00522153	448.058	546.77	717.207	269.775	292.01	364.566	GPAT4
ENSGALG00000003520	-0.11105	0.734464	0.868352	35.373	49.0075	41.0149	42.0429	32.4456	41.3691	POLG2
ENSGALG00000003521	-0.37958	0.0158063	0.0690609	3191.43	3372.87	3334.4	2625.05	2162.7	2822.15	TPM1
ENSGALG00000003522	-0.181741	0.197249	0.412802	5236.77	4827.72	4733.34	4853.33	4196.64	3994.71	RBBP4
ENSGALG00000003523	0.054863	0.725892	0.864611	996.732	1061.83	1197.19	1068.59	1063.61	1250.12	IFT52
ENSGALG00000003526	-0.145775	0.301051	0.533626	550.246	546.77	597.487	536.047	527.241	465.403	TUBGCP2
ENSGALG00000003527	-0.758764	0.117612	0.294593	25.9402	55.734	32.1468	22.7732	28.3899	15.5134	ARRDC2
ENSGALG00000003529	-0.474714	0.0038293	0.0229549	702.743	713.972	833.6	500.135	519.13	601.145	SYNC
ENSGALG00000003532	0.242827	0.0830618	0.232528	3861.16	3661.15	3342.16	4721.94	4081.05	4052.88	DDX5
ENSGALG00000003533	-0.151464	0.609529	0.790593	66.8156	78.7963	87.5724	53.4295	71.9887	85.3238
ENSGALG00000003536	-0.0393072	0.928809	0.968525	392.247	369.958	205.075	399.408	382.25	159.013	KLHL11
ENSGALG00000003539	2.36662	0.0110815	0.0525478	6.28853	0	3.32553	23.6491	15.2089	11.6351	KIAA1522
ENSGALG00000003540	0.464018	0.0792237	0.225773	77.8205	74.9526	85.3553	97.2242	94.295	138.328	CEP95
ENSGALG00000003547	-0.073054	0.588243	0.775725	382.028	382.45	362.483	373.131	348.79	349.052	SKP2
ENSGALG00000003549	0.331161	0.379756	0.609603	275.909	310.381	487.745	315.322	387.319	648.978	MTG1
ENSGALG00000003554	-2.1374	0.000417126	0.00373547	22.0098	29.7889	28.8213	2.62768	6.08355	10.3423	OPTC
ENSGALG00000003557	0.45975	0.184861	0.397457	327.789	327.677	539.845	387.145	520.143	736.888	PAOX
ENSGALG00000003558	0.141934	0.849554	0.931572	65.2435	36.5154	12.1936	57.809	53.738	14.2206	NADK2
ENSGALG00000003559	0.619886	0.0280032	0.107463	130.487	136.452	101.983	224.229	204.813	137.035	ACTR5
ENSGALG00000003563	0.280536	0.189494	0.404181	1423.57	1537.49	1990.89	1806.97	1876.77	2330.89	YARS
ENSGALG00000003566	0.546866	0.238895	0.467511	177.651	160.475	99.766	292.549	248.412	98.2517	SMURF2
ENSGALG00000003568	-1.02817	0.0550609	0.174993	18.8656	20.1795	13.3021	9.63483	7.09747	9.0495	PPP1R16B
ENSGALG00000003569	-1.32907	0.00508903	0.0286789	33.0148	30.7498	37.6894	20.1456	9.12532	10.3423	TMEM130
ENSGALG00000003570	-0.577184	3.59617e-05	0.000472873	3501.92	3815.86	4193.5	2458.63	2487.16	2770.44	ATIC
ENSGALG00000003572	0.676168	0.137929	0.32701	84.1091	53.8121	43.2319	135.764	99.3646	54.297
ENSGALG00000003574	-0.0624202	0.677309	0.835234	563.609	521.785	505.481	529.04	538.394	455.06	LPCAT2
ENSGALG00000003575	0.253311	0.592546	0.778323	1543.83	1884.39	3153.71	1520.55	1975.13	4350.22	DNTTIP1
ENSGALG00000003578	-0.160475	0.339615	0.573528	1247.49	1100.27	1116.27	1175.45	1021.02	901.071	FN1
ENSGALG00000003580	-2.62053	8.36381e-48	1.5342e-44	6490.55	6250.86	4800.96	1010.78	924.7	916.585	MMP2
ENSGALG00000003584	-0.458149	0.000591145	0.00503571	1918	2303.35	2218.13	1560.84	1592.88	1531.95	KPNA2
ENSGALG00000003588	0.150427	0.376783	0.607156	1135.87	1286.69	1126.25	1137.79	1488.44	1313.47	IRX5
ENSGALG00000003596	0.288637	0.327249	0.561418	1288.36	1011.86	883.483	1462.74	1545.22	880.387	TRRAP
ENSGALG00000003597	-0.300138	0.183971	0.396318	1028.17	1082.97	1445.5	833.851	926.727	1128.6	AK2
ENSGALG00000003601	-0.684729	2.23355e-05	0.000309544	2460.39	2175.55	1855.65	1328.73	1351.56	1360.01	ATP2B4
ENSGALG00000003602	0.620584	0.363278	0.594444	20.4377	13.453	4.43404	25.4009	22.3063	11.6351
ENSGALG00000003604	-0.331892	0.355355	0.587442	34.5869	26.9061	38.7979	28.0286	24.3342	27.1485	SLC46A1
ENSGALG00000003605	0.213615	0.506896	0.714725	334.864	220.053	200.64	364.372	297.08	214.602
ENSGALG00000003614	-0.436598	0.364861	0.596149	29.0844	32.6716	37.6894	12.2625	28.3899	33.6124	AZIN2
ENSGALG00000003625	-0.30149	0.491036	0.702115	1667.25	1948.77	3239.07	1254.28	1339.39	2969.53	NDUFS5
ENSGALG00000003628	-0.740103	0.0606009	0.187194	95.9	60.5386	47.666	49.0501	39.5431	33.6124
ENSGALG00000003631	-0.0798588	0.850501	0.932063	25.1541	24.0233	21.0617	15.7661	23.3203	28.4413
ENSGALG00000003634	0.558681	8.02045e-05	0.000924828	479.5	450.677	494.396	729.62	635.731	733.009	PTEN
ENSGALG00000003636	-1.23399	0.0530873	0.170294	56.5967	49.0075	84.2468	12.2625	15.2089	54.297	FBLIM1
ENSGALG00000003641	0.409425	0.436433	0.657657	260.974	220.053	123.045	360.868	337.637	103.423	KAT6A
ENSGALG00000003642	1.21826	9.05425e-09	2.84717e-07	100.616	112.429	115.285	215.47	260.579	288.291	PDGFA
ENSGALG00000003645	0.240141	0.729023	0.865642	36.9451	31.7107	14.4106	41.167	47.6545	9.0495	PITPNM2
ENSGALG00000003648	-0.66954	0.0929014	0.249262	184.725	210.444	318.143	114.742	108.49	226.237	SVIP
ENSGALG00000003650	0.717857	1.62186e-06	3.1762e-05	501.51	490.075	544.279	845.238	759.43	921.756	NOL11
ENSGALG00000003651	0.262676	0.343925	0.577557	660.295	685.144	918.956	705.97	827.363	1184.19	NT5C3B
ENSGALG00000003652	-0.303193	0.0287726	0.109727	856.026	812.948	814.755	703.343	707.72	599.852	ATAD1
ENSGALG00000003657	-0.641916	0.343939	0.577557	42.4476	22.1014	18.8447	24.525	23.3203	5.17114	UNC119
ENSGALG00000003658	0.310052	0.490197	0.701758	95.9	57.6559	45.4489	112.114	84.1558	50.4186	DHX35
ENSGALG00000003660	-0.611409	0.0345217	0.124777	168.218	177.772	111.96	98.1001	117.615	84.0311	FANCF
ENSGALG00000003661	0.23299	0.54629	0.745231	614.704	467.012	328.119	717.357	613.425	325.782	SETX
ENSGALG00000003663	0.0658651	0.898925	0.953924	62.8853	49.9684	23.2787	52.5536	62.8633	27.1485	RBL2
ENSGALG00000003665	-0.0205891	0.924106	0.965787	581.689	696.675	804.779	585.973	674.26	793.77	PIGS
ENSGALG00000003672	0.496967	8.86415e-05	0.0010068	369.451	382.45	381.328	542.178	510.004	546.848	UBLCP1
ENSGALG00000003674	0.309029	0.136853	0.325595	463.779	378.607	331.445	517.653	512.032	425.326	DHTKD1
ENSGALG00000003675	-0.29823	0.282218	0.517079	71.532	75.9135	55.4255	56.0572	59.8216	49.1258	PRKAR1B
ENSGALG00000003677	-1.70126	0.00875645	0.0439459	16.5074	14.414	21.0617	4.37947	3.04177	9.0495	NTNG2
ENSGALG00000003681	0.329804	0.237256	0.465711	3166.27	3114.38	4100.38	3738.32	3433.15	5877	TOP1
ENSGALG00000003682	0.845781	0.0296128	0.11185	565.967	592.894	957.753	933.703	952.075	1918.49	ARL6IP4
ENSGALG00000003683	0.416482	0.0900137	0.243832	237.392	305.576	307.058	305.687	362.985	466.696	MED27
ENSGALG00000003684	-0.158833	0.555137	0.752443	157.213	147.022	180.687	125.253	120.657	190.039
ENSGALG00000003687	-0.0591478	0.815904	0.914072	73.1041	76.8745	83.1383	73.5751	62.8633	87.9094	OGFOD2
ENSGALG00000003688	-0.0590242	0.837552	0.925766	813.578	672.652	525.434	810.202	641.814	478.331	NUP155
ENSGALG00000003691	-1.07931	1.49853e-08	4.56865e-07	374.167	461.247	368.026	197.952	199.743	170.648	RNF145
ENSGALG00000003693	-0.461826	0.0122295	0.0567817	2228.5	2164.02	2166.03	1595.88	1863.59	1300.54	MACF1
ENSGALG00000003695	0.870308	0.288651	0.522515	25.9402	11.5312	6.65107	35.9117	38.5291	6.46393	MINPP1
ENSGALG00000003696	-0.00216688	0.993327	0.99662	342.725	345.935	455.598	301.308	363.999	478.331
ENSGALG00000003699	-0.593671	0.313309	0.546738	11.0049	15.3749	21.0617	12.2625	6.08355	12.9279	EBF1
ENSGALG00000003701	0.0130617	0.959213	0.981294	283.77	262.334	178.47	274.155	240.3	217.188	SGMS1
ENSGALG00000003702	-0.185506	0.358945	0.590428	1183.03	1113.72	845.794	1006.4	934.839	822.212	CLINT1
ENSGALG00000003703	0.277464	0.176731	0.38693	217.74	195.069	251.632	234.74	267.676	303.805	USE1
ENSGALG00000003705	-0.133207	0.837334	0.925766	195.73	129.726	54.317	182.186	123.699	40.0763	VPS13C
ENSGALG00000003708	0.477838	0.0778286	0.223242	116.338	132.608	85.3553	182.186	133.838	149.963	WDR70
ENSGALG00000003709	0.118189	0.821861	0.918404	60.5271	51.8903	19.9532	66.5679	43.5988	33.6124	PLAT
ENSGALG00000003712	0.0120088	0.977952	0.990622	374.953	290.201	171.819	359.992	328.512	155.134	RAPGEF1
ENSGALG00000003713	0.132136	0.630753	0.806759	121.054	109.546	154.083	122.625	122.685	177.112
ENSGALG00000003717	-0.577554	0.088873	0.242233	1037.61	930.181	672.866	748.013	657.023	363.273	MYO9B
ENSGALG00000003720	-0.195029	0.265047	0.498664	338.794	285.396	365.809	292.549	297.08	274.071	FANCD2
ENSGALG00000003722	0.376718	0.0731858	0.214172	178.437	224.858	244.981	275.907	254.495	310.269	THG1L
ENSGALG00000003727	-0.374569	0.0879559	0.240867	180.009	181.616	227.245	146.274	133.838	174.526	HAUS8
ENSGALG00000003731	0.304029	0.44202	0.661778	646.146	505.45	393.521	689.329	874.003	343.881	FBXO42
ENSGALG00000003732	-0.302318	0.124584	0.306544	242.108	310.381	309.275	241.747	245.37	209.431	UCK1
ENSGALG00000003733	-0.225138	0.613077	0.792614	59.741	36.5154	77.5958	51.6777	31.4317	65.9321	LIFR
ENSGALG00000003734	0.351381	0.0191875	0.0801738	529.808	576.559	547.604	628.892	712.789	770.5	SZRD1
ENSGALG00000003738	0.0128385	0.960574	0.981987	861.528	900.392	1199.41	883.777	831.418	1273.39	EMC3
ENSGALG00000003741	0.189256	0.292195	0.526197	1429.85	1695.08	1957.63	1800.84	2068.41	1923.66	MYO18A
ENSGALG00000003742	1.59556	0.00852321	0.0430502	17.2935	13.453	7.75958	54.3054	45.6266	16.8062	CPAMD8
ENSGALG00000003743	0.20538	0.612649	0.792587	26.7262	20.1795	22.1702	25.4009	33.4595	20.6846	VPS37B
ENSGALG00000003745	-0.264779	0.0802539	0.227603	321.501	326.716	324.794	251.382	265.648	294.755	NECAP2
ENSGALG00000003747	-1.71261	0.00263352	0.0170799	400.894	331.521	138.564	122.625	107.476	34.9052	OSMR
ENSGALG00000003748	-0.886749	0.00486642	0.0276938	2597.16	2006.42	1458.8	1337.49	1151.82	788.599	ANO5
ENSGALG00000003750	0.570137	0.00820888	0.0418467	2103.51	2069.85	2733.59	2900.08	3318.58	4036.08	PLCG1
ENSGALG00000003753	0.801446	0.321896	0.555522	82.5369	52.8512	12.1936	113.866	121.671	21.9774	CYLD
ENSGALG00000003757	-0.0409535	0.887548	0.949773	330.148	330.56	249.415	351.233	330.54	201.675	POMT1
ENSGALG00000003758	-0.0266195	0.939989	0.973421	69.1738	81.6791	83.1383	50.8018	73.0026	107.301	MREG
ENSGALG00000003766	0.271313	0.091388	0.246162	323.859	381.49	378.002	403.787	437.002	466.696	KIAA0100
ENSGALG00000003767	0.280693	0.514339	0.721307	137.562	97.054	56.5341	130.508	146.005	77.5671	NKD1
ENSGALG00000003770	-0.0380933	0.913901	0.961785	12279.1	14414	20827.8	11761.5	12209.7	22312.2	ANXA2
ENSGALG00000003771	0.415851	0.475682	0.689862	129.701	122.999	47.666	173.427	175.409	51.7114	SIN3B
ENSGALG00000003774	-1.47832	2.76471e-07	6.40598e-06	123.412	196.991	144.106	53.4295	58.8076	54.297	ATP13A2
ENSGALG00000003775	0.208578	0.664709	0.826912	39.3033	45.1638	27.7128	62.1885	44.6127	21.9774	RICTOR
ENSGALG00000003778	0.18094	0.27259	0.506693	261.76	269.061	256.066	295.176	267.676	330.953	TMEM38A
ENSGALG00000003781	-0.610217	0.0376855	0.132853	428.406	463.169	311.492	318.825	281.871	186.161	SUN1
ENSGALG00000003786	0.489341	0.07841	0.224093	683.877	782.198	947.777	963.483	914.56	1511.27	BRD7
ENSGALG00000003788	0.335599	0.0803349	0.227702	268.048	249.842	236.113	366.124	311.275	272.778	BNIP2
ENSGALG00000003793	0.410533	0.283409	0.51765	420.545	491.036	702.796	545.682	516.088	1084.65	GTF2A2
ENSGALG00000003794	0.166582	0.596125	0.780611	422.117	372.841	278.236	493.128	443.085	267.607	SLC35E1
ENSGALG00000003795	-0.511428	0.129862	0.314745	634.355	756.253	1099.64	505.391	442.071	800.234	DENR
ENSGALG00000003798	0.506907	7.88379e-05	0.000912398	1131.93	1161.77	1252.62	1649.31	1577.67	1812.49	GET4
ENSGALG00000003799	0.616992	0.00222621	0.0150019	409.54	373.802	378.002	650.789	658.037	470.574	USP4
ENSGALG00000003800	-0.805464	0.000304371	0.0028747	172.935	153.749	197.315	86.7135	106.462	107.301
ENSGALG00000003802	-1.78345	0.000861185	0.00679441	27.5123	32.6716	17.7362	7.88305	7.09747	7.75671	OTUD7A
ENSGALG00000003803	2.33275	0.000809665	0.00647614	11.791	5.76559	2.21702	35.0358	47.6545	19.3918	DAB2
ENSGALG00000003805	-1.21862	0.0764646	0.220853	58.1689	24.0233	14.4106	18.3938	15.2089	7.75671	PRKG1
ENSGALG00000003806	-0.614516	0.000586181	0.00500117	11316.2	12105.8	14067	7678.96	7377.32	9430.87	RHOA
ENSGALG00000003807	-0.304905	0.240101	0.469202	418.973	418.966	533.194	303.059	327.498	480.916	GPN3
ENSGALG00000003812	-0.342218	0.269142	0.503088	1117.79	1163.69	1594.04	835.603	802.015	1420.77	UBE2F
ENSGALG00000003815	-0.427221	0.00103476	0.00796403	10417.7	10470.3	11651.6	8048.59	7447.28	8704.32	RPN2
ENSGALG00000003819	-0.257043	0.37165	0.603301	98.2582	71.1089	72.0532	76.2028	69.9608	55.5898	ADAP1
ENSGALG00000003820	-0.359277	0.262468	0.495666	1840.18	2045.82	2767.95	1358.51	1389.08	2440.78	ARPC3
ENSGALG00000003824	0.125843	0.393131	0.621846	911.05	921.533	767.09	997.643	940.922	898.486	CHERP
ENSGALG00000003826	0.178198	0.59241	0.778237	184.725	197.952	142.998	235.615	235.231	122.815	ANAPC7
ENSGALG00000003829	4.48274	3.42242e-16	3.39343e-14	4.7164	4.80465	3.32553	70.9474	85.1697	135.742	HPCAL4
ENSGALG00000003832	0.218565	0.439703	0.659817	1697.9	1817.12	2657.1	1969.89	2163.72	3048.39	TEX264
ENSGALG00000003845	0.423991	0.187254	0.401248	123.412	154.71	99.766	155.909	224.077	126.693	MKNK2
ENSGALG00000003851	0.456492	0.0438753	0.148673	143.85	178.733	210.617	219.849	265.648	244.336	TRIT1
ENSGALG00000003854	0.275466	0.234862	0.462541	106.119	98.0149	96.4404	139.267	123.699	99.5445	IFT81
ENSGALG00000003855	0.158826	0.515883	0.7222	595.052	583.285	492.179	541.302	804.042	519.7	SRC
ENSGALG00000003861	0.266156	0.47992	0.693631	431.55	401.669	213.943	517.653	462.35	279.242	HERC4
ENSGALG00000003862	0.277035	0.759882	0.88228	74.6763	59.5777	16.6277	98.1001	78.0722	6.46393
ENSGALG00000003870	0.440569	0.0261944	0.101835	235.034	243.116	282.67	313.57	316.345	403.349	MED7
ENSGALG00000003875	-0.107786	0.85842	0.934959	1688.47	1245.37	483.311	1384.79	1407.33	378.786	ABL1
ENSGALG00000003878	0.211695	0.509254	0.717001	993.587	1136.78	1690.48	1152.68	1300.87	1971.5	PIN4
ENSGALG00000003879	-1.02288	7.44627e-08	1.92512e-06	1172.02	1314.55	1374.55	549.185	598.216	754.987	MFSD2A
ENSGALG00000003880	-0.265036	0.178959	0.390025	507.013	478.544	609.681	381.89	445.113	501.601	STX6
ENSGALG00000003881	-0.128977	0.422816	0.646725	391.461	384.372	371.351	389.773	345.748	311.561	ERCC6L
ENSGALG00000003882	-0.00320759	0.979517	0.990851	4183.44	4098.37	4603.65	4548.52	3989.79	4316.61	SMARCE1
ENSGALG00000003883	-0.651818	0.0289142	0.110063	77.0345	71.1089	52.1	43.7947	41.5709	42.6619
ENSGALG00000003893	0.707474	3.1857e-09	1.10955e-07	1407.06	1327.05	1449.93	2244.04	2156.62	2433.02	XPR1
ENSGALG00000003901	-0.693197	0.0122141	0.0567447	88.8255	84.5619	101.983	62.1885	43.5988	64.6393	P2RX4
ENSGALG00000003906	0.463547	0.00352996	0.0214763	481.858	540.043	478.877	770.787	632.689	664.492	MPHOSPH10
ENSGALG00000003907	0.603674	0.00269086	0.0174107	290.844	323.834	257.175	481.742	473.503	368.444	N4BP1
ENSGALG00000003909	-0.0281925	0.899147	0.953924	2215.92	2323.53	2888.78	2031.2	2296.54	2957.89	PIGT
ENSGALG00000003913	-0.352703	0.355683	0.587564	36.9451	38.4372	58.7511	43.7947	31.4317	28.4413	MCEE
ENSGALG00000003916	0.504365	0.0309221	0.115285	172.935	153.749	164.06	254.885	178.451	263.728	SIAH1
ENSGALG00000003919	0.373104	0.0171103	0.0733891	369.451	418.966	417.909	554.441	536.366	467.988	MRPL22
ENSGALG00000003920	0.418478	0.28239	0.517221	148.566	159.515	85.3553	211.09	205.827	108.594	OCRL
ENSGALG00000003921	1.6724	3.24627e-05	0.000432024	231.889	237.35	346.964	585.097	644.856	1371.65	DBNDD2
ENSGALG00000003922	-1.29297	1.0381e-25	2.48376e-23	4219.6	3909.07	3680.26	1672.96	1626.34	1519.02	TOP2A
ENSGALG00000003923	-1.59165	8.64024e-37	4.75472e-34	6275.16	5914.53	5757.61	2071.49	2077.53	1803.44	COL6A3
ENSGALG00000003924	-0.134832	0.688399	0.842772	616.276	699.558	991.009	536.047	576.923	988.981	LHX4-AS1
ENSGALG00000003928	1.1062	0.00056205	0.0048479	153.283	179.694	118.611	382.766	374.138	214.602	LHX3
ENSGALG00000003929	0.0252864	0.91912	0.963229	234.248	303.654	364.7	268.024	296.066	354.223	SYS1
ENSGALG00000003930	-0.26402	0.597268	0.781031	20.4377	17.2968	13.3021	18.3938	11.1532	12.9279	APBA2
ENSGALG00000003932	-1.70022	5.72177e-17	6.1739e-15	1691.61	1284.76	1464.34	430.94	402.528	535.213	SDC4
ENSGALG00000003933	-0.138951	0.465279	0.682154	2101.15	2261.07	2620.52	1757.04	2276.26	2308.91	QSOX1
ENSGALG00000003935	-1.05443	4.53476e-05	0.000568447	124.984	128.765	99.766	64.8161	49.6823	55.5898	PBLD
ENSGALG00000003936	0.279702	0.132352	0.318188	754.623	878.291	904.545	971.366	907.463	1202.29	PPT1
ENSGALG00000003937	0.183877	0.589409	0.776652	736.544	621.722	468.9	889.908	754.36	430.498	GEMIN5
ENSGALG00000003939	0.192247	0.518741	0.724453	50.3082	63.4214	45.4489	51.6777	69.9608	60.7609	KLF2
ENSGALG00000003941	0.201215	0.172558	0.38052	1286	1243.44	1373.44	1405.81	1396.17	1687.09	FUBP3
ENSGALG00000003942	-0.162193	0.461135	0.678146	275.123	261.373	253.849	284.666	189.604	231.409	LONP2
ENSGALG00000003944	-1.08473	0.0205577	0.0847407	40.8754	23.0623	36.5809	13.1384	21.2924	12.9279	FAM189A1
ENSGALG00000003947	0.163824	0.240043	0.469173	3655.99	4073.39	4327.63	4337.43	4278.76	4890.61	HNRNPH3
ENSGALG00000003948	-0.0101682	0.953207	0.979095	749.907	759.135	933.366	755.896	773.625	895.9	ALAS1
ENSGALG00000003950	0.312491	0.0501947	0.163784	444.127	446.833	484.419	542.178	522.171	645.1	CNOT8
ENSGALG00000003955	0.524674	0.410929	0.637627	18.8656	15.3749	8.86809	32.4081	20.2785	9.0495
ENSGALG00000003958	0.00664277	0.968499	0.985251	613.917	588.09	483.311	595.608	571.854	526.164	PRMT3
ENSGALG00000003959	0.031367	0.823489	0.919013	1238.05	1070.48	1033.13	1187.71	1094.02	1135.07	AP1M1
ENSGALG00000003966	0.0521742	0.896981	0.952777	14039.1	14454.3	25329.5	13650.8	13829.9	28324.9	RPL23A
ENSGALG00000003969	-0.136621	0.133372	0.319738	2630.18	2625.26	2723.61	2376.3	2443.56	2438.19	EMC1
ENSGALG00000003973	1.10209	0.00299206	0.018939	2677.34	3193.17	4702.3	5054.78	6675.68	10965.4	TLCD1
ENSGALG00000003976	0.824748	8.51801e-05	0.000973512	314.426	336.326	281.562	604.367	607.341	438.254	BCORL1
ENSGALG00000003977	0.0207932	0.891581	0.951677	1033.68	1002.25	1002.09	1009.91	1161.96	908.828	TWF2
ENSGALG00000003979	0.276768	0.46763	0.684042	45.5918	60.5386	35.4723	62.1885	69.9608	38.7836
ENSGALG00000003985	0.287449	0.105032	0.272863	334.078	291.162	269.368	397.656	360.957	333.539	TARSL2
ENSGALG00000003986	0.884233	0.0595558	0.185161	163.502	197.952	317.034	254.009	308.233	690.347	PITHD1
ENSGALG00000003987	0.0106099	0.961451	0.982434	105.333	126.843	125.262	106.859	133.838	118.936	TRAF4
ENSGALG00000003990	-0.0399209	0.901573	0.955485	43.2336	52.8512	39.9064	53.4295	40.557	37.4908
ENSGALG00000003991	-0.13879	0.822735	0.918975	71.532	91.2884	182.904	63.0644	53.738	197.796	MRTO4
ENSGALG00000003995	0.650266	0.00130978	0.00974015	150.139	172.968	184.013	254.885	303.164	235.287	ERAL1
ENSGALG00000003999	-0.289056	0.701291	0.851535	85.6812	38.4372	18.8447	59.5608	45.6266	11.6351	NAV2
ENSGALG00000004002	0.658781	8.18183e-07	1.70548e-05	1355.96	1221.34	1274.79	1949.74	2221.51	1910.74	LYPLA2
ENSGALG00000004003	0.193454	0.263598	0.496945	966.861	1038.77	1105.19	1285.81	1273.49	994.152	AIFM1
ENSGALG00000004004	-0.267752	0.408379	0.6367	343.511	286.357	217.268	314.446	219.008	169.355	PHKB
ENSGALG00000004005	0.299274	0.0235547	0.0938268	685.449	697.636	775.958	854.872	861.836	939.855
ENSGALG00000004017	-0.761141	1.42373e-08	4.37697e-07	577.758	581.363	624.092	336.343	345.748	371.029	TOR1AIP2
ENSGALG00000004018	0.567052	0.000564289	0.0048515	161.144	164.319	156.3	244.374	247.398	221.066	GLYCTK
ENSGALG00000004019	0.467273	0.0505246	0.164561	156.427	144.14	176.253	190.945	195.688	274.071	2002-03-01
ENSGALG00000004033	0.0153702	0.989255	0.995132	24.368	11.5312	7.75958	16.642	27.376	0	GALNT10
ENSGALG00000004034	0.282646	0.289814	0.523845	3909.11	4007.08	5119.1	4233.2	4607.27	7017.24	CAPZB
ENSGALG00000004035	-0.468906	0.218654	0.441886	56.5967	60.5386	98.6575	41.167	46.6405	68.5176	CRYBA1
ENSGALG00000004037	-0.542254	0.0186877	0.0787129	227.959	183.538	162.951	146.274	120.657	127.986	DNA2
ENSGALG00000004038	-0.171085	0.568003	0.760919	54.2385	49.0075	42.1234	44.6706	37.5152	47.8331	ADAL
ENSGALG00000004039	0.377881	0.335269	0.569144	1019.53	1156	1824.61	1328.73	1249.16	2620.48	MINOS1
ENSGALG00000004040	0.149311	0.401924	0.631309	510.943	483.348	438.97	606.119	518.116	464.11	MFAP3
ENSGALG00000004042	0.137246	0.647452	0.81653	525.092	431.458	330.336	541.302	541.436	332.246	NUFIP2
ENSGALG00000004045	-0.0504933	0.930053	0.969359	191.014	129.726	69.8362	139.267	188.59	49.1258
ENSGALG00000004046	-0.201554	0.609789	0.790593	209.094	225.819	110.851	202.331	168.312	103.423	LARP6
ENSGALG00000004047	-0.0955997	0.662911	0.82618	476.356	539.082	574.209	412.546	465.392	611.488	GALE
ENSGALG00000004048	-0.727185	0.158091	0.358974	738.116	504.489	206.183	349.482	354.874	170.648	PTPRS
ENSGALG00000004049	-0.31479	0.109153	0.280227	854.454	768.745	646.262	694.584	589.09	540.384	ITFG1
ENSGALG00000004052	-0.0643994	0.7383	0.86987	794.713	664.003	628.526	758.524	659.051	577.875	GPR107
ENSGALG00000004055	0.0868544	0.862193	0.937215	702.743	755.292	1337.97	664.803	571.854	1733.63	C7orf50
ENSGALG00000004057	0.683256	0.00124409	0.00930194	179.223	175.85	222.811	265.396	312.289	350.345	HMGCL
ENSGALG00000004058	0.772334	0.00282804	0.0180886	68.3877	101.859	78.7043	151.53	149.047	122.815	GPR146
ENSGALG00000004059	0.513769	0.265688	0.499003	40.0894	39.3982	21.0617	62.1885	52.7241	28.4413	LRRC49
ENSGALG00000004063	0.856325	0.000234363	0.00229893	626.495	673.613	825.841	1126.4	1123.43	1599.18	SLC25A14
ENSGALG00000004065	-0.328351	0.355961	0.587891	132.059	138.374	74.2702	112.114	92.2672	69.8104	SLC25A16
ENSGALG00000004068	0.794267	4.1208e-06	7.07455e-05	172.148	149.905	159.626	297.804	279.843	257.264	FAM114A2
ENSGALG00000004070	-0.0921655	0.793698	0.90067	94.3279	85.5228	50.9915	77.9546	83.1418	55.5898	MICALL2
ENSGALG00000004071	-0.933664	0.00514835	0.0289096	87.2533	73.0307	50.9915	38.5393	37.5152	34.9052	NETO2
ENSGALG00000004074	-1.06986	0.102567	0.267817	17.2935	12.4921	12.1936	7.88305	9.12532	2.58557	KCNS1
ENSGALG00000004079	-0.875133	3.63173e-05	0.00047639	800.215	714.933	583.077	418.677	402.528	321.904	ENOX2
ENSGALG00000004081	-0.218921	0.550656	0.74903	33.0148	26.9061	43.2319	29.7804	26.362	32.3196	TMCO4
ENSGALG00000004082	-0.318057	0.138603	0.328128	870.175	811.026	769.307	753.269	708.734	501.601	TAOK1
ENSGALG00000004085	-0.0643614	0.599293	0.782445	654.007	670.73	695.036	666.555	656.009	606.316	ZDHHC13
ENSGALG00000004088	-0.398667	0.311607	0.544831	174.507	181.616	114.177	148.902	140.936	65.9321	FNBP1
ENSGALG00000004093	0.618299	0.436785	0.657898	9.43279	16.3358	12.1936	10.5107	7.09747	41.3691	TBX22
ENSGALG00000004097	0.0686943	0.84951	0.931572	62.8853	43.2419	38.7979	58.6849	55.7659	37.4908	LRRC38
ENSGALG00000004098	0.266243	0.348016	0.581136	1358.32	1409.69	1114.05	1910.32	1717.59	1039.4	STK4
ENSGALG00000004104	0.982964	0.00163536	0.0117562	997.518	744.721	680.626	1865.65	1883.87	1039.4	INTS1
ENSGALG00000004106	-0.781675	2.59815e-12	1.47398e-10	2249.72	2122.7	2113.93	1329.61	1210.63	1232.02	DHCR7
ENSGALG00000004107	-0.534477	3.54511e-07	7.96276e-06	4501.01	4780.63	4736.67	3155.85	3113.76	3410.37	ITM2A
ENSGALG00000004108	0.250048	0.37497	0.605742	837.946	884.056	1135.12	933.703	935.853	1529.37	CCAR1
ENSGALG00000004110	-0.908255	6.02675e-05	0.000723341	318.357	283.475	244.981	148.902	176.423	125.4	TOMM34
ENSGALG00000004113	-1.5546	1.40207e-05	0.000202508	143.85	153.749	221.702	53.4295	41.5709	82.7383
ENSGALG00000004115	-0.149945	0.201524	0.418802	1445.58	1546.14	1557.46	1415.44	1278.56	1405.26	DNAJA2
ENSGALG00000004122	0.487631	0.00136874	0.0100968	1893.63	1623.01	1591.82	2622.43	2223.54	2317.96	PNRC2
ENSGALG00000004123	-2.38354	9.6138e-05	0.0010819	22.7959	44.2028	27.7128	7.88305	7.09747	2.58557	PABPC1L
ENSGALG00000004133	0.242823	0.419905	0.644378	2967.4	2979.85	4093.73	3351.17	3059.01	5472.36	SRSF10
ENSGALG00000004140	-0.474853	0.0488377	0.16069	1182.24	1104.11	985.466	868.887	913.546	570.118	SH3BP4
ENSGALG00000004143	-0.361973	0.0339813	0.123303	6402.51	7407.82	6706.49	5984.11	5465.06	4511.82	YWHAB
ENSGALG00000004144	0.39182	0.0136781	0.0619509	1126.43	1102.19	1162.83	1676.46	1487.43	1282.44	DDX21
ENSGALG00000004150	-0.877491	0.0832609	0.232651	177.651	122.999	73.1617	97.2242	71.9887	33.6124	MYO1E
ENSGALG00000004152	0.0305261	0.878034	0.944694	637.499	712.05	885.7	717.357	715.831	849.36	C9orf78
ENSGALG00000004153	0.46655	0.0958512	0.255309	184.725	175.85	152.974	312.694	215.966	179.697	NADSYN1
ENSGALG00000004154	-1.06867	0.000690417	0.00570047	365.521	536.199	614.115	170.799	270.718	281.827	WISP2
ENSGALG00000004156	0.447788	0.000346115	0.00321193	444.913	434.341	466.683	636.775	602.271	594.681	KIF1BP
ENSGALG00000004160	0.00455348	0.988048	0.994639	2612.1	2288.94	1781.38	2713.52	2516.56	1472.48	G3BP1
ENSGALG00000004161	-0.0254141	0.91818	0.963228	1602.79	1708.54	2285.75	1629.16	1592.88	2277.89	CCNB2
ENSGALG00000004162	0.684975	0.163658	0.367146	11.791	10.5702	8.86809	17.5179	16.2228	16.8062	SLC16A6
ENSGALG00000004165	0.542493	0.116788	0.293279	279.053	286.357	200.64	395.904	491.754	227.53	TOR1A
ENSGALG00000004166	0.783823	4.20561e-05	0.000535728	483.431	516.981	607.464	790.932	933.825	1043.28	VPS51
ENSGALG00000004167	0.489578	0.0728755	0.213505	55.8107	55.734	41.0149	66.5679	73.0026	76.2743	SRGN
ENSGALG00000004168	0.973111	0.0889912	0.242435	304.994	243.116	124.153	567.579	602.271	149.963	FEM1A
ENSGALG00000004169	-0.902128	0.263408	0.496757	1006.95	737.034	200.64	508.018	476.545	55.5898
ENSGALG00000004170	-0.024751	0.947208	0.976944	23.582	40.3591	38.7979	34.1599	32.4456	33.6124	ADA
ENSGALG00000004171	0.129466	0.603703	0.785306	265.69	231.584	218.377	329.336	245.37	206.846	RNF111
ENSGALG00000004172	-0.0842602	0.543557	0.742864	565.967	566.949	605.247	576.338	563.742	496.43	BET1L
ENSGALG00000004174	0.409889	0.0256576	0.100476	446.485	464.13	456.706	583.345	519.13	716.203	VPS26A
ENSGALG00000004176	-0.0117359	0.979645	0.990851	650.077	680.339	1282.55	582.469	607.341	1402.67	ATOX1
ENSGALG00000004179	-0.276108	0.119983	0.298494	341.153	360.349	443.404	308.315	315.331	320.611	ANAPC5
ENSGALG00000004180	-0.57462	0.000205965	0.00207587	538.455	570.793	519.892	390.649	379.208	321.904
ENSGALG00000004184	-0.685691	0.000629062	0.00528912	3507.43	4090.68	4848.63	2299.22	2492.23	2947.55	SPARC
ENSGALG00000004186	0.586086	0.0669116	0.200979	254.685	301.732	387.979	373.131	388.333	656.735	NSRP1
ENSGALG00000004187	0.277992	0.27359	0.507431	250.755	254.647	323.685	254.009	353.86	398.178	TAF9
ENSGALG00000004189	-0.1922	0.733432	0.867989	2128.67	2343.71	5290.92	1623.91	1760.17	5162.09	MAFK
ENSGALG00000004190	0.325423	0.0453264	0.151953	506.226	505.45	432.319	623.636	540.422	647.686	RNF34
ENSGALG00000004191	0.479249	0.0157271	0.0687965	389.103	393.982	293.755	527.288	527.241	447.304	RIC8A
ENSGALG00000004192	0.177825	0.524594	0.729184	598.982	576.559	685.06	579.842	559.687	967.004	SLTM
ENSGALG00000004193	0.512852	0.295461	0.529282	22.0098	28.8279	19.9532	20.1456	30.4177	51.7114	ARSG
ENSGALG00000004195	-0.256743	0.275162	0.509152	1427.5	1463.5	1157.29	1270.05	1267.41	849.36	KIF4A
ENSGALG00000004197	0.0503232	0.79326	0.900342	393.033	433.38	550.93	480.866	477.559	465.403	SUPV3L1
ENSGALG00000004198	0.0057472	0.981497	0.991223	650.077	702.44	791.477	598.236	617.48	938.562	PDZD11
ENSGALG00000004199	-0.280158	0.500496	0.710311	39.3033	25.9451	27.7128	28.0286	18.2506	31.0269	TMEM184A
ENSGALG00000004200	0.146218	0.198615	0.414713	595.052	619.8	613.007	684.949	678.316	658.028	DPP9
ENSGALG00000004203	-0.34309	0.289983	0.52394	960.573	1130.05	1577.41	749.765	815.196	1327.69	PSMG3
ENSGALG00000004204	-0.739906	0.0231276	0.0925274	341.153	312.303	210.617	210.215	188.59	117.643	MINDY2
ENSGALG00000004205	-1.48335	0.0734546	0.214668	84.8951	44.2028	9.9766	22.7732	20.2785	6.46393	SOAT1
ENSGALG00000004209	-2.33858	2.74432e-22	4.95147e-20	550.246	559.262	470.009	80.5822	103.42	130.571	ELFN1
ENSGALG00000004212	-0.255366	0.292261	0.526197	870.961	780.276	596.379	753.269	604.299	524.871	ADAM10
ENSGALG00000004215	0.378896	0.00182709	0.0128246	970.005	1065.67	1077.47	1288.44	1412.4	1345.79	WIPI1
ENSGALG00000004216	-1.47561	0.000521456	0.00455127	150.925	144.14	75.3787	51.6777	53.738	27.1485	TOR3A
ENSGALG00000004220	0.227799	0.0399913	0.13911	3728.31	3869.67	3615.96	4511.73	4080.03	4541.56	SERINC3
ENSGALG00000004221	1.96133	0.00257037	0.0167691	3.14426	6.72652	11.0851	37.6634	18.2506	23.2701
ENSGALG00000004222	0.129121	0.214399	0.436411	1609.08	1495.21	1564.11	1756.17	1676.02	1672.86	HK1
ENSGALG00000004224	0.110716	0.57144	0.763724	312.068	331.521	324.794	356.489	402.528	284.413	MAD1L1
ENSGALG00000004225	0.158446	0.696556	0.848675	286.128	295.967	172.928	360.868	328.512	152.549	KDM2B
ENSGALG00000004227	0.125213	0.410242	0.637172	406.396	385.333	387.979	397.656	413.681	478.331	FAM20B
ENSGALG00000004228	0.682001	0.389842	0.618313	85.6812	58.6168	12.1936	118.246	108.49	24.5629	USP40
ENSGALG00000004231	-0.606699	0.0245074	0.0969897	99.8304	117.234	85.3553	74.451	68.9469	54.297
ENSGALG00000004236	0.766074	0.0875483	0.240229	553.39	616.918	1017.61	880.273	806.07	2034.84	TRAF3IP1
ENSGALG00000004237	0.0177843	0.895744	0.952777	3185.14	2880.87	2658.21	3025.34	2763.96	3045.8	PRKAR1A
ENSGALG00000004238	-0.195784	0.504513	0.713527	113.193	146.061	160.734	96.3483	113.56	157.72	MRM2
ENSGALG00000004239	0.417708	0.586394	0.774445	5.50246	10.5702	14.4106	4.37947	18.2506	18.099	IFITM5
ENSGALG00000004240	-0.371155	0.16185	0.364427	83.323	93.2103	72.0532	59.5608	57.7937	76.2743	ORAI1
ENSGALG00000004244	0.08926	0.662413	0.825933	180.795	187.382	154.083	209.339	182.506	162.891	TTPAL
ENSGALG00000004245	-0.881564	0.00283735	0.0181347	1940.8	2529.17	3033.99	1062.46	1204.54	1807.31	NUDT1
ENSGALG00000004246	-2.72803	0.000484291	0.0042675	35.373	27.867	9.9766	5.25536	3.04177	2.58557	SLC6A4
ENSGALG00000004247	-1.24409	0.0215088	0.0875142	17.2935	18.2577	15.5192	7.88305	7.09747	6.46393	MORN3
ENSGALG00000004249	-0.32628	0.353076	0.585057	44.0197	39.3982	32.1468	25.4009	36.5013	31.0269	GRHL3
ENSGALG00000004250	-1.95702	8.60169e-12	4.52967e-10	568.326	450.677	381.328	117.37	152.089	90.495	B4GALNT4
ENSGALG00000004254	-0.0188633	0.914316	0.961785	149.353	153.749	150.757	153.281	140.936	153.841	TMEM120B
ENSGALG00000004255	0.241162	0.604722	0.786164	91.9697	63.4214	38.7979	84.0858	100.379	45.2475	SNX8
ENSGALG00000004259	0.123487	0.348322	0.581204	369.451	361.31	387.979	417.801	396.445	403.349	BLMH
ENSGALG00000004263	-0.699654	0.006584	0.0351423	778.991	977.267	1120.7	529.916	492.768	749.816	MYDGF
ENSGALG00000004266	-1.11815	0.000261964	0.00252688	79.3927	103.781	121.936	38.5393	51.7102	50.4186	TNFAIP8L1
ENSGALG00000004268	-0.640726	0.0259931	0.101405	518.804	437.224	309.275	272.403	324.456	214.602	NIPAL3
ENSGALG00000004272	0.0810814	0.858345	0.934959	304.994	216.209	129.696	245.25	315.331	127.986	ASB1
ENSGALG00000004273	-0.124276	0.592189	0.778156	128.129	113.39	114.177	114.742	122.685	87.9094	RALGPS2
ENSGALG00000004274	0.247586	0.567282	0.760919	10310.8	12151	20210.4	12025.1	11782.8	26853.7	TWIST2
ENSGALG00000004276	-1.01912	0.000381674	0.00346879	119.482	125.882	110.851	69.1956	64.8912	40.0763	CHST12
ENSGALG00000004282	-0.428657	0.0619874	0.190281	348.227	310.381	283.779	275.031	241.314	182.283	RCAN3
ENSGALG00000004288	-0.0585655	0.887333	0.949773	156.427	138.374	226.136	116.494	123.699	261.143	HDAC4
ENSGALG00000004294	0.144788	0.778051	0.892189	11.791	10.5702	14.4106	11.3866	16.2228	12.9279	CGNL1
ENSGALG00000004295	-0.144913	0.787457	0.89653	945.637	614.996	351.398	730.496	764.499	233.994	CPD
ENSGALG00000004300	-0.0729648	0.896353	0.952777	279.839	231.584	106.417	303.935	202.785	80.1527	PTDSS2
ENSGALG00000004302	-0.230264	0.420436	0.644676	2942.24	2965.43	4283.29	2498.05	2371.57	3818.89	NDUFA10
ENSGALG00000004304	-0.32098	0.299974	0.533105	8057.18	7553.88	5109.13	6820.59	5989.25	3776.23	TCF12
ENSGALG00000004310	0.630164	0.20342	0.421786	189.442	142.218	291.538	191.821	224.077	549.434	TTYH3
ENSGALG00000004311	-0.516129	0.0410521	0.141636	139.134	148.944	99.766	93.7206	91.2532	86.6166
ENSGALG00000004319	0.131944	0.86698	0.939389	6.28853	9.60931	28.8213	9.63483	12.1671	27.1485	NUDT13
ENSGALG00000004321	0.594722	0.0183586	0.0775939	249.969	307.498	368.026	432.692	394.417	570.118	OSER1
ENSGALG00000004322	-0.38788	0.329593	0.563365	66.8156	62.4605	34.3638	47.2983	46.6405	31.0269	AHR1B
ENSGALG00000004323	-0.24042	0.597225	0.781031	102.189	63.4214	48.7745	68.3197	78.0722	34.9052	RASAL2
ENSGALG00000004324	0.658846	0.115234	0.290953	88.8255	94.1712	176.253	138.391	157.158	271.485	SETD1B
ENSGALG00000004325	-0.219886	0.25491	0.487666	2350.34	1822.89	1856.76	1945.36	1726.71	1504.8	P4HA1
ENSGALG00000004326	0.642752	0.0529116	0.169829	117.91	92.2494	73.1617	191.821	141.949	108.594	GOSR1
ENSGALG00000004328	0.502187	0.00279445	0.0179543	203.591	242.155	201.749	311.818	312.289	292.17	IGHMBP2
ENSGALG00000004329	0.916063	0.187804	0.401968	514.873	322.873	137.455	918.813	771.597	149.963	IQCE
ENSGALG00000004333	-0.228596	0.393748	0.622285	176.079	177.772	115.285	151.53	128.768	120.229	ABCA5
ENSGALG00000004341	0.771238	0.0300079	0.112835	231.103	222.936	335.879	315.322	383.264	650.271
ENSGALG00000004342	-0.512289	0.00691218	0.0364695	185.512	196.991	166.277	119.122	134.852	131.864	ORC6
ENSGALG00000004343	-0.685203	0.0185417	0.0782476	100.616	73.0307	93.1149	44.6706	63.8773	58.1753	HPD
ENSGALG00000004347	-0.750505	0.260886	0.494457	74.6763	49.9684	21.0617	39.4152	36.5013	10.3423	NEDD4
ENSGALG00000004348	0.862808	0.250431	0.483177	18.0795	4.80465	8.86809	22.7732	27.376	7.75671
ENSGALG00000004350	0.721078	0.282142	0.517025	13.3631	6.72652	4.43404	18.3938	12.1671	10.3423	WDR41
ENSGALG00000004352	-0.100587	0.650262	0.818293	674.445	649.589	790.368	564.076	590.104	819.626	PSMD9
ENSGALG00000004353	-0.176293	0.638183	0.811508	936.991	1013.78	1546.37	820.713	734.082	1541	TBCA
ENSGALG00000004355	-0.0793927	0.89443	0.952777	60.5271	49.9684	26.6043	63.0644	50.6962	15.5134	MCU
ENSGALG00000004357	-0.174019	0.170268	0.377028	4366.6	4501	5142.38	3999.33	4143.91	4273.95	ANXA6
ENSGALG00000004362	0.0431648	0.9032	0.956023	778.991	861.955	1295.85	790.056	779.708	1456.97	MRPL21
ENSGALG00000004363	0.461772	0.427332	0.649795	490.505	341.13	162.951	601.739	601.257	166.769	MCM3AP
ENSGALG00000004364	-0.673982	0.132017	0.318148	338.794	337.287	187.338	217.222	235.231	87.9094	ABR
ENSGALG00000004365	-0.810419	0.0858051	0.237041	25.9402	25.9451	19.9532	12.2625	10.1392	19.3918	WDR66
ENSGALG00000004366	0.0640973	0.719698	0.861963	650.077	751.448	652.913	663.052	832.432	651.564	BAP1
ENSGALG00000004368	0.806605	0.33815	0.572327	38.5172	44.2028	18.8447	86.7135	84.1558	6.46393	GNA12
ENSGALG00000004370	-0.978732	0.0533099	0.17066	22.7959	25.9451	31.0383	14.8902	18.2506	6.46393	MAP2K6
ENSGALG00000004372	0.844914	1.82862e-09	6.64216e-08	441.769	456.442	465.575	861.004	850.683	734.302	MICU1
ENSGALG00000004375	-0.00655699	0.95287	0.979095	1054.11	1139.66	1047.54	1086.11	1053.47	1087.23	VPS35
ENSGALG00000004376	1.71018	0.00173684	0.0123247	7.07459	4.80465	8.86809	24.525	17.2367	25.8557	KCNJ2
ENSGALG00000004378	0.182597	0.392758	0.621561	190.228	201.795	219.485	215.47	277.815	199.089	ASB6
ENSGALG00000004379	-0.103914	0.864435	0.937934	86.4673	56.6949	26.6043	79.7063	54.7519	23.2701	BCL7A
ENSGALG00000004383	0.166639	0.591957	0.778136	180.009	186.421	272.694	181.31	225.091	311.561	TIMM22
ENSGALG00000004387	-0.323981	0.166187	0.370629	1569.77	1306.87	956.645	1086.98	959.173	1017.42	CCPG1
ENSGALG00000004390	0.583606	0.0623606	0.190968	429.978	368.997	303.732	695.46	598.216	358.102	AP3B1
ENSGALG00000004397	0.484512	0.467349	0.683795	33.0148	11.5312	14.4106	39.4152	31.4317	11.6351	MLXIP
ENSGALG00000004398	-1.47567	1.72563e-07	4.19256e-06	198.089	257.529	191.772	88.4653	87.1975	55.5898	CARD11
ENSGALG00000004400	0.18109	0.557595	0.75443	505.44	409.357	293.755	543.054	494.795	332.246	SPECC1
ENSGALG00000004401	-0.751095	0.27437	0.508199	15.7213	14.414	6.65107	4.37947	10.1392	7.75671	WNT11B
ENSGALG00000004410	0.377564	0.187035	0.400956	893.757	991.681	1335.76	1128.15	1213.67	1843.51	ANAPC16
ENSGALG00000004412	-0.357589	0.0263927	0.102389	485.003	510.254	538.736	426.56	348.79	421.448
ENSGALG00000004413	-0.602593	0.00584679	0.0318729	230.317	204.678	181.796	136.639	154.117	115.058	SLC39A11
ENSGALG00000004416	-0.773985	0.0695375	0.206455	25.9402	23.0623	29.9298	14.0143	13.181	19.3918	TTC19
ENSGALG00000004420	-0.150384	0.711525	0.85751	39.3033	32.6716	43.2319	22.7732	47.6545	33.6124	SDK1
ENSGALG00000004425	0.142024	0.776305	0.891043	101.403	90.3275	44.3404	120.873	95.3089	43.9547	SCAMP1
ENSGALG00000004428	-1.38515	0.034756	0.125407	39.3033	28.8279	23.2787	17.5179	14.1949	2.58557
ENSGALG00000004431	0.0406784	0.831551	0.923237	1951.8	2060.24	2563.99	1993.53	2226.58	2544.2	SAR1A
ENSGALG00000004435	-0.51706	0.170485	0.377233	594.266	494.879	293.755	405.539	350.818	209.431	RAB27A
ENSGALG00000004437	0.413206	0.387776	0.617038	27.5123	24.9842	11.0851	31.5322	30.4177	23.2701	LHFPL2
ENSGALG00000004438	0.41657	0.0561074	0.177288	150.925	143.179	123.045	157.661	209.882	191.332	ARSB
ENSGALG00000004440	0.723098	1.44214e-06	2.84958e-05	315.999	329.599	356.94	532.543	521.157	601.145
ENSGALG00000004442	-0.408543	0.106829	0.275935	1502.17	1655.68	2152.73	1183.33	1136.61	1681.91	PPA1
ENSGALG00000004444	-0.911543	0.134993	0.322424	158.785	115.312	38.7979	63.9403	75.0304	27.1485	SHCBP1
ENSGALG00000004455	-0.0213281	0.949696	0.977885	251.541	214.288	145.215	253.133	208.869	139.621	USP34
ENSGALG00000004460	-0.221208	0.26555	0.498932	217.74	206.6	171.819	184.814	171.353	155.134	FOXK1
ENSGALG00000004465	1.59605	3.04033e-20	4.52188e-18	862.314	838.893	1077.47	2560.24	2811.61	3025.12	PALD1
ENSGALG00000004467	0.041514	0.908337	0.958592	400.894	377.646	223.919	434.443	373.124	223.652	CLIP1
ENSGALG00000004469	0.193788	0.58664	0.774445	352.944	396.864	576.426	370.503	416.723	730.424	TP53RK
ENSGALG00000004474	0.153031	0.782253	0.894026	69.9599	66.3042	39.9064	85.8376	86.1836	23.2701	PLEKHF1
ENSGALG00000004477	0.498514	0.0758195	0.219655	249.183	165.28	201.749	250.506	250.439	372.322	NCOR1
ENSGALG00000004480	-1.03004	0.00012261	0.00134407	193.372	223.897	247.198	86.7135	99.3646	140.914	C11H19orf12
ENSGALG00000004483	-0.33912	0.00453184	0.0261687	665.012	699.558	687.277	555.317	518.116	548.141	AHSA2
ENSGALG00000004486	-0.0548767	0.790062	0.898009	186.298	183.538	155.192	189.193	169.325	146.085	ZCCHC8
ENSGALG00000004489	-0.53065	0.0570035	0.179098	143.064	98.0149	142.998	76.2028	86.1836	104.716
ENSGALG00000004492	0.65947	0.1221	0.302187	18.8656	18.2577	21.0617	41.167	26.362	23.2701
ENSGALG00000004493	0.179996	0.261901	0.495362	423.69	441.067	378.002	518.529	444.099	444.718	RSRC2
ENSGALG00000004494	-0.294895	0.558326	0.754509	25.1541	26.9061	34.3638	27.1527	11.1532	32.3196	CCNE1
ENSGALG00000004495	-1.5573	0.00189695	0.0131971	54.2385	75.9135	93.1149	14.0143	20.2785	42.6619	DNAI2
ENSGALG00000004496	1.25513	3.18149e-09	1.10955e-07	198.089	222.936	243.872	526.412	618.494	438.254	TNIP1
ENSGALG00000004500	-0.160355	0.425345	0.648476	140.706	168.163	144.106	146.274	134.852	122.815	COP1
ENSGALG00000004503	0.267169	0.55406	0.75136	98.2582	123.96	207.292	137.515	114.574	265.021
ENSGALG00000004505	-0.643772	0.0953914	0.254371	261.76	350.74	517.675	171.675	209.882	342.588	CCDC137
ENSGALG00000004506	-0.620919	0.00549964	0.0303861	1218.4	1157.92	873.507	770.787	762.472	579.168	URI1
ENSGALG00000004509	-0.144024	0.637549	0.811104	15676.5	18951.5	24979.2	14390.9	15140.9	24413	UBB
ENSGALG00000004515	-1.00375	0.00451884	0.0261073	131.273	133.569	90.8979	82.334	47.6545	46.5403	KNTC1
ENSGALG00000004517	-0.00439633	0.990462	0.99559	65.2435	66.3042	80.9213	63.0644	47.6545	102.13	PARP3
ENSGALG00000004519	-0.251765	0.483155	0.696204	271.979	218.131	158.517	222.477	207.855	113.765	TRPV2
ENSGALG00000004521	-0.00949039	0.982497	0.991779	837.946	897.509	1547.48	693.708	851.697	1716.82	GPX3
ENSGALG00000004523	0.848941	0.298125	0.53119	194.944	122.999	25.4957	309.191	260.579	49.1258	MFN2
ENSGALG00000004529	0.218893	0.193415	0.409055	1040.75	1182.91	1251.51	1256.91	1251.18	1537.12	VPS29
ENSGALG00000004531	-0.548819	6.16561e-05	0.000734176	2592.45	2279.33	2130.56	1646.68	1581.72	1559.1	PLOD1
ENSGALG00000004532	0.486768	0.727023	0.864611	24.368	12.4921	1.10851	28.9045	24.3342	0
ENSGALG00000004533	-0.195764	0.77035	0.887613	675.231	484.309	182.904	541.302	523.185	107.301	KIAA2013
ENSGALG00000004534	0.44911	0.179755	0.391115	291.63	243.116	226.136	383.642	446.127	208.138	DCTN4
ENSGALG00000004542	0.49624	0.193769	0.409461	295.561	270.983	177.362	472.107	371.097	205.553	ZMYND8
ENSGALG00000004550	0.483226	0.50367	0.712822	68.3877	49.9684	12.1936	82.334	77.0583	23.2701	PPTC7
ENSGALG00000004553	-0.0265179	0.906557	0.957448	298.705	280.592	240.547	289.045	304.177	210.724	SGPL1
ENSGALG00000004554	-0.131873	0.512421	0.719717	879.608	914.806	1115.16	838.23	774.639	1043.28	CACYBP
ENSGALG00000004555	0.0631564	0.714715	0.859783	1013.24	1129.09	1257.05	1123.77	1084.9	1343.2	RBM22
ENSGALG00000004557	-0.0786796	0.65913	0.82408	1241.98	1170.41	1364.58	1093.99	1081.86	1402.67	WIPI2
ENSGALG00000004559	-0.852226	0.107735	0.277493	47.164	33.6326	17.7362	18.3938	23.3203	12.9279	DPY19L3
ENSGALG00000004562	0.25077	0.22858	0.454909	117.124	102.82	105.309	137.515	114.574	135.742	HVCN1
ENSGALG00000004569	-0.321654	0.234763	0.462541	220.098	167.202	261.609	141.019	177.437	201.675	UNC5B
ENSGALG00000004570	0.280364	0.758731	0.881794	95.114	55.734	17.7362	114.742	82.1279	7.75671	NCOA3
ENSGALG00000004571	0.582215	9.2714e-07	1.90375e-05	1006.16	960.931	938.909	1541.57	1375.9	1433.7	PPP1CC
ENSGALG00000004573	0.79201	0.223098	0.448233	173.721	139.335	82.0298	333.716	297.08	53.0042	LRRC8A
ENSGALG00000004578	-0.751089	2.86449e-05	0.000385882	776.633	815.83	792.585	508.018	521.157	385.25	RABGAP1L
ENSGALG00000004581	0.170837	0.744269	0.873063	293.989	218.131	120.828	300.432	312.289	99.5445	NDST1
ENSGALG00000004583	0.363264	0.170324	0.377028	1708.91	1922.82	2551.79	2121.42	2510.48	3322.46	NPLOC4
ENSGALG00000004587	0.430942	0.272127	0.506427	314.426	218.131	151.866	395.028	332.567	195.211	RC3H1
ENSGALG00000004588	0.22961	0.594924	0.77977	11780.8	13212.8	23071.4	12600.6	14200	29557	RPS14
ENSGALG00000004590	0.60976	0.011625	0.0546772	243.68	212.366	166.277	349.482	339.665	261.143	CLCN6
ENSGALG00000004594	-0.172512	0.580948	0.769443	121.054	144.14	169.602	101.604	109.504	175.819	CD74
ENSGALG00000004604	-0.559221	0.076228	0.22049	114.766	141.257	162.951	64.8161	111.532	108.594
ENSGALG00000004610	-0.154397	0.808993	0.910034	36.9451	34.5935	9.9766	23.6491	35.4874	14.2206	SH2B3
ENSGALG00000004611	0.74469	0.00490855	0.0278328	105.333	80.7182	74.2702	168.172	147.019	121.522	FBXL18
ENSGALG00000004612	-1.28805	1.38899e-09	5.12995e-08	543.172	523.707	416.8	234.74	178.451	193.918	MTHFR
ENSGALG00000004613	-0.00218079	0.996847	0.99848	20.4377	22.1014	19.9532	13.1384	14.1949	36.198	P2RX5
ENSGALG00000004618	-0.0519774	0.673139	0.832891	1136.65	1189.63	1063.06	1117.64	1027.11	1126.02	TAX1BP3
ENSGALG00000004620	-0.434839	0.238322	0.467062	995.159	831.205	532.085	601.739	771.597	371.029	LAMC1
ENSGALG00000004622	-0.361583	0.117862	0.29504	389.103	456.442	576.426	314.446	391.375	400.763	SPOUT1
ENSGALG00000004623	-0.405246	0.115292	0.291034	117.124	131.648	161.843	102.48	86.1836	121.522	AGTRAP
ENSGALG00000004625	0.461231	0.0017808	0.0125773	1027.39	955.165	968.838	1481.14	1388.06	1191.95	ATXN2
ENSGALG00000004627	-1.26473	0.00654458	0.0349829	417.401	314.224	216.16	170.799	163.242	59.4681
ENSGALG00000004628	0.175717	0.539438	0.739451	106.119	125.882	83.1383	116.494	96.3229	144.792	CTNS
ENSGALG00000004629	-0.0413553	0.787351	0.896502	626.495	643.824	657.347	546.558	644.856	683.884	RNF216
ENSGALG00000004640	-0.150942	0.499956	0.710003	257.83	333.443	362.483	250.506	282.885	325.782	MAD2L2
ENSGALG00000004642	0.261799	0.600547	0.783037	27.5123	18.2577	22.1702	27.1527	15.2089	40.0763	NMNAT2
ENSGALG00000004645	0.781618	0.172257	0.379933	162.716	117.234	62.0766	247.002	268.69	72.396	TBC1D13
ENSGALG00000004646	-0.68932	0.00356146	0.0216089	273.551	289.24	335.879	164.668	160.2	233.994
ENSGALG00000004648	0.122683	0.62673	0.803657	1322.95	1382.78	1723.73	1471.5	1283.63	2068.46	PDCD5
ENSGALG00000004650	0.597021	0.0289485	0.110063	247.611	226.78	178.47	381.89	366.027	239.165	BRAP
ENSGALG00000004655	-0.196762	0.829676	0.922365	113.98	66.3042	27.7128	98.976	77.0583	5.17114	SMURF1
ENSGALG00000004657	-0.902379	0.0240024	0.0950938	29.8705	25.9451	35.4723	15.7661	16.2228	16.8062	FBXO2
ENSGALG00000004659	0.393246	0.323301	0.557108	124.984	146.061	99.766	198.828	201.771	85.3238	ZER1
ENSGALG00000004661	-1.27936	9.17306e-12	4.80756e-10	1587.85	1694.12	1478.75	710.35	719.887	528.749	SHISA5
ENSGALG00000004663	0.613658	0.353373	0.585288	229.531	150.866	52.1	327.584	255.509	78.8599
ENSGALG00000004667	0.527652	0.376129	0.606625	385.172	326.716	176.253	577.214	579.965	122.815	SMG7
ENSGALG00000004670	-0.0756382	0.760919	0.882728	222.457	258.49	200.64	257.513	222.05	165.477	ATRIP
ENSGALG00000004671	-0.0207829	0.966441	0.984602	123.412	102.82	70.9447	139.267	111.532	41.3691	ANKRD27
ENSGALG00000004675	0.504245	0.0350228	0.126009	107.691	87.4447	86.4638	154.157	128.768	116.351	RGS9BP
ENSGALG00000004676	-0.0746053	0.787234	0.896502	59.741	65.3433	86.4638	61.3126	67.933	71.1032
ENSGALG00000004679	0.0477722	0.931917	0.969667	95.9	98.0149	66.5107	131.384	108.49	28.4413	AKAP10
ENSGALG00000004683	-0.075743	0.697274	0.848966	1495.1	1611.48	2040.77	1518.8	1537.11	1828	TPD52L2
ENSGALG00000004684	-0.0942804	0.695551	0.847973	136.775	135.491	151.866	159.413	130.796	104.716	IPPK
ENSGALG00000004687	-0.785668	0.000564672	0.0048515	143.85	175.85	182.904	94.5965	86.1836	111.18	CENPP
ENSGALG00000004689	-0.724264	0.128736	0.313199	254.685	257.529	167.385	174.303	180.479	55.5898	PKN3
ENSGALG00000004691	0.17364	0.655707	0.821949	54.2385	71.1089	85.3553	62.1885	59.8216	116.351
ENSGALG00000004693	-0.142159	0.349011	0.581914	7060.44	7814.29	8624.21	6890.66	6602.68	7800.67	ARPC1A
ENSGALG00000004696	0.343485	0.12842	0.312696	585.619	599.621	447.838	773.414	742.193	555.898	LEO1
ENSGALG00000004701	-0.207054	0.0731874	0.214172	10696	10358.8	11637.1	9471.04	8948.9	9901.44	SET
ENSGALG00000004702	0.498521	0.0113928	0.053746	190.228	203.717	257.175	295.176	296.066	327.075	WDR34
ENSGALG00000004705	0.615293	0.13829	0.327528	1653.1	1793.1	2916.49	2343.89	2281.33	5122.02	BUD31
ENSGALG00000004707	-0.251778	0.343101	0.576867	2016.26	1759.46	1381.2	1721.13	1541.17	1067.84	CSE1L
ENSGALG00000004710	0.175041	0.765494	0.884349	269.621	207.561	87.5724	300.432	255.509	81.4455	TMOD3
ENSGALG00000004711	0.219705	0.150409	0.347208	446.485	456.442	445.621	574.586	530.283	462.817
ENSGALG00000004714	-0.345543	0.0885102	0.241954	2031.19	2079.45	2435.4	1584.49	1482.36	2086.56	CPSF4
ENSGALG00000004719	0.0849271	0.613899	0.793214	3016.13	2932.76	2689.25	3345.04	3252.67	2562.3	SPTAN1
ENSGALG00000004725	-0.663514	0.0033872	0.0209083	462.207	524.668	630.743	286.417	332.567	403.349
ENSGALG00000004727	0.512134	0.474232	0.688847	58.1689	49.9684	12.1936	70.9474	80.1001	20.6846	ULK2
ENSGALG00000004728	0.313002	0.465341	0.682154	18.8656	16.3358	17.7362	20.1456	27.376	18.099	RGL1
ENSGALG00000004736	1.08098	9.97181e-14	7.17318e-12	2127.88	1884.39	2060.72	4637.86	3804.25	4405.81	STAU1
ENSGALG00000004738	0.296775	0.538742	0.738865	274.337	216.209	119.719	291.673	337.637	120.229	GLE1
ENSGALG00000004741	-0.350991	0.343258	0.576955	311.282	242.155	174.036	239.119	212.924	117.643	EPHB2
ENSGALG00000004743	0.260963	0.316418	0.550505	158.785	172.007	189.555	165.544	190.618	268.899	MAPKAPK5
ENSGALG00000004745	1.27204	4.12671e-06	7.07455e-05	44.0197	37.4763	50.9915	94.5965	100.379	125.4	NATD1
ENSGALG00000004749	0.161057	0.533965	0.735982	349.799	412.239	461.141	381.014	394.417	593.389	TMEM11
ENSGALG00000004750	-0.0196317	0.916522	0.96289	296.347	301.732	236.113	296.928	267.676	258.557	NOL8
ENSGALG00000004756	0.487455	0.365508	0.597028	118.696	113.39	38.7979	173.427	137.894	68.5176	CEP89
ENSGALG00000004759	0.35754	0.0139425	0.0627183	595.838	652.472	722.749	883.777	807.084	831.261	DHRS7B
ENSGALG00000004760	-1.55877	5.02103e-17	5.47144e-15	243.68	278.67	274.911	89.3412	88.2115	93.0806	TMEM116
ENSGALG00000004763	0.128249	0.376028	0.606625	617.062	701.48	676.192	779.546	734.082	663.199	ALDH3A2
ENSGALG00000004767	0.233342	0.133262	0.319678	366.307	453.559	401.281	487.873	480.6	465.403	ODF2
ENSGALG00000004769	0.111666	0.869272	0.940174	945.637	698.597	277.128	1101.87	797.959	175.819	PSAP
ENSGALG00000004777	0.643007	0.0394621	0.137704	93.5418	135.491	167.385	184.814	177.437	255.972	AIFM2
ENSGALG00000004781	1.48358	0.0387189	0.1358	7.07459	7.68745	4.43404	23.6491	23.3203	6.46393	ZBTB40
ENSGALG00000004782	-0.0152701	0.967251	0.98488	70.7459	58.6168	100.874	73.5751	53.738	100.837	TSEN15
ENSGALG00000004783	-0.198832	0.27345	0.507354	731.041	808.143	835.817	614.878	641.814	814.455	C17H9orf16
ENSGALG00000004793	-0.560469	0.00461516	0.0265107	330.934	392.06	403.498	247.878	293.024	221.066	NXN
ENSGALG00000004794	-0.955412	8.28291e-05	0.000951583	158.785	182.577	145.215	69.1956	85.1697	98.2517	H2AFY2
ENSGALG00000004796	-0.0499466	0.628849	0.805104	6002.4	6075	6463.73	5997.25	5702.31	6210.54	CDC42
ENSGALG00000004798	-0.0748118	0.485071	0.697777	1175.17	1151.2	1181.67	1061.58	1151.82	1118.26	MPRIP
ENSGALG00000004799	0.632545	0.00267126	0.0173043	168.218	183.538	228.353	264.52	309.247	324.489	MRM3
ENSGALG00000004800	0.365953	0.276036	0.510338	148.566	175.85	238.33	203.207	187.576	334.831	C1orf50
ENSGALG00000004801	-0.478969	0.0290814	0.110293	151.711	174.889	180.687	131.384	130.796	99.5445	PHKA1
ENSGALG00000004806	0.960509	0.14568	0.340753	184.725	121.077	54.317	348.606	283.899	68.5176	EDEM3
ENSGALG00000004809	0.28544	0.14873	0.344649	243.68	249.842	271.585	293.424	270.718	369.737	PPIF
ENSGALG00000004812	-0.634645	0.382037	0.611731	14.9353	7.68745	15.5192	14.0143	6.08355	3.87836	FAM129A
ENSGALG00000004813	-0.118196	0.767037	0.885318	913.409	845.619	631.851	1007.28	823.307	371.029	IARS
ENSGALG00000004814	-0.0609506	0.837882	0.925766	55.0246	60.5386	45.4489	57.809	42.5848	54.297	RHPN2
ENSGALG00000004816	1.01719	0.00829828	0.0422046	342.725	270.983	179.579	649.037	637.759	319.318
ENSGALG00000004817	0.777238	0.000775298	0.00627421	154.855	189.303	188.447	251.382	295.052	367.151	GEMIN4
ENSGALG00000004818	-0.00879925	0.971517	0.986485	32670.5	34090	46577.4	33764.8	32363.5	46520.9	RPL6
ENSGALG00000004820	0.190325	0.653053	0.819913	102.189	102.82	68.7277	128.756	129.782	53.0042	FAM57A
ENSGALG00000004821	0.303749	0.0798931	0.227152	356.874	378.607	298.189	454.589	425.848	395.592	PTPN11
ENSGALG00000004825	-0.536125	0.0188703	0.0791788	1230.98	1164.65	1475.43	771.663	782.75	1116.97	HDAC8
ENSGALG00000004831	0.418715	0.307939	0.541575	23832.7	25610.7	44342.7	28556.8	32816.7	63994.2	RPS4X
ENSGALG00000004832	0.235506	0.409233	0.6367	43.2336	49.0075	58.7511	52.5536	63.8773	60.7609	RBM41
ENSGALG00000004833	-0.0588445	0.680832	0.837315	680.733	686.105	785.934	641.154	711.775	713.618	P3H1
ENSGALG00000004834	0.318883	0.0586228	0.182881	2081.5	2223.59	2680.38	2979.79	2638.23	3093.64	COPS3
ENSGALG00000004837	0.219073	0.254621	0.487368	432.336	433.38	539.845	509.77	500.879	625.708	CCNDBP1
ENSGALG00000004839	0.713444	0.00974061	0.0477103	292.417	283.475	373.568	445.83	422.807	689.055	GPATCH1
ENSGALG00000004841	-1.35749	0.122767	0.30343	8.64673	13.453	34.3638	1.75179	10.1392	10.3423	APLNR
ENSGALG00000004842	-1.13086	0.0036432	0.0220314	139.134	100.898	83.1383	54.3054	62.8633	29.7341	NT5M
ENSGALG00000004845	0.425172	0.406206	0.635403	422.117	513.137	873.507	403.787	635.731	1389.74	TIMM10
ENSGALG00000004848	0.265516	0.202831	0.420883	40765.4	41287.4	45631.8	44207.2	45191.6	64088.5	YBX1
ENSGALG00000004850	-0.0411305	0.946686	0.976864	63.6713	60.5386	31.0383	70.9474	63.8773	15.5134	ZMIZ1
ENSGALG00000004852	-0.442593	0.181626	0.393577	283.77	255.608	198.423	209.339	220.022	112.472	DNM1
ENSGALG00000004853	0.0585602	0.882735	0.947195	124.984	107.624	68.7277	117.37	132.824	63.3465	LRP3
ENSGALG00000004856	0.0392974	0.857911	0.934956	1146.08	1218.46	1470.99	1086.11	1266.39	1590.13
ENSGALG00000004858	-0.642227	0.00222518	0.0150019	371.809	396.864	468.9	277.658	217.994	297.341	FICD
ENSGALG00000004859	0.0914792	0.636369	0.810259	222.457	183.538	244.981	225.105	223.063	245.629	ZNFX1
ENSGALG00000004860	2.42908	1.59746e-09	5.86056e-08	26.7262	21.1405	12.1936	79.7063	123.699	125.4	RASD1
ENSGALG00000004869	0.226646	0.346214	0.57918	1363.82	1423.14	1885.58	1646.68	1566.51	2254.62	ISCU
ENSGALG00000004870	0.126452	0.676083	0.834527	93.5418	105.702	90.8979	102.48	76.0444	139.621	PIH1D3
ENSGALG00000004871	0.65911	0.0854232	0.236282	18392.4	19847.1	31782.1	28596.2	26595.3	55380.3	RPS24
ENSGALG00000004874	-0.208661	0.594242	0.779156	268.048	328.638	494.396	210.215	275.788	458.939	PPIH
ENSGALG00000004875	-0.592012	0.00172681	0.0122852	903.976	967.657	1086.34	550.061	664.121	749.816	PEMT
ENSGALG00000004878	0.517364	0.304807	0.538216	20.4377	16.3358	16.6277	32.4081	30.4177	12.9279
ENSGALG00000004881	0.224078	0.551271	0.749449	466.923	579.441	355.832	688.453	641.814	306.39
ENSGALG00000004882	-0.0265463	0.867635	0.939511	1021.1	1107.95	1190.54	973.118	1070.7	1216.51	PPCS
ENSGALG00000004885	-1.36719	0.0171893	0.0736703	36.9451	49.0075	65.4021	12.2625	11.1532	36.198	SLC24A5
ENSGALG00000004888	0.0481071	0.831923	0.923297	191.014	200.835	178.47	193.573	237.258	157.72	RAI1
ENSGALG00000004889	-0.379328	0.00363437	0.02199	1087.92	1011.86	1030.92	747.138	792.889	870.045	SLC2A1
ENSGALG00000004893	-1.61825	1.7404e-11	8.86799e-10	590.336	735.112	792.585	190.945	214.952	285.706	TMEM119
ENSGALG00000004897	-0.216211	0.414591	0.640059	339.58	311.342	324.794	338.971	306.205	192.625	GTSE1
ENSGALG00000004899	-0.300751	0.0402669	0.13976	639.072	667.847	679.517	599.111	507.976	502.894	PEPD
ENSGALG00000004901	-0.326073	0.00116673	0.00879521	2544.5	2406.17	2560.66	1990.91	1942.68	2059.41	CORO1C
ENSGALG00000004902	0.241632	0.189323	0.403893	353.73	338.248	375.785	406.415	489.726	364.566	TOM1L2
ENSGALG00000004907	-0.562383	0.438409	0.659031	17.2935	14.414	6.65107	4.37947	14.1949	7.75671	KCTD15
ENSGALG00000004908	-0.0989594	0.781207	0.893613	1801.66	1586.5	1090.77	1640.55	1709.48	831.261
ENSGALG00000004916	0.891853	0.016766	0.0723352	23.582	27.867	23.2787	45.5465	34.4734	59.4681	DRC3
ENSGALG00000004918	0.361556	0.33774	0.571872	67.6017	70.148	42.1234	91.093	89.2254	50.4186	RAB9B
ENSGALG00000004920	0.129641	0.521873	0.727277	472.426	520.825	574.209	498.384	531.297	686.469	TRUB2
ENSGALG00000004926	0.0289108	0.880109	0.945764	243.68	204.678	267.151	223.353	247.398	259.85	ATPAF2
ENSGALG00000004927	0.0896061	0.72989	0.866297	650.077	698.597	971.056	667.431	807.084	994.152	COQ4
ENSGALG00000004928	-0.732188	0.077406	0.222669	143.85	77.8354	90.8979	64.8161	84.1558	38.7836	SSH1
ENSGALG00000004929	0.763629	0.000159546	0.00168035	110.049	103.781	89.7894	176.055	182.506	157.72	GID4
ENSGALG00000004932	-0.164262	0.437283	0.658197	156.427	131.648	130.804	139.267	115.587	118.936	ATG7
ENSGALG00000004935	0.685383	0.0342554	0.123991	1007.74	870.603	556.472	1602.01	1377.92	935.977	LSM14A
ENSGALG00000004937	-0.0107014	0.969213	0.985418	415.043	333.443	226.136	349.482	320.4	298.633	VGLL4
ENSGALG00000004940	0.418415	0.0823581	0.231233	58.9549	64.3824	57.6426	87.5894	75.0304	78.8599	TAMM41
ENSGALG00000004943	0.230348	0.37507	0.605815	180.795	179.694	218.377	188.317	198.729	293.462	SS18L2
ENSGALG00000004947	0.550454	0.00383914	0.0229889	190.228	158.554	189.555	283.79	233.203	271.485	POLR3A
ENSGALG00000004948	-0.382734	0.249605	0.482149	69.1738	61.4996	47.666	49.0501	53.738	33.6124	GLA
ENSGALG00000004949	-0.300396	0.402575	0.631969	64.4574	66.3042	39.9064	57.809	40.557	40.0763	KIAA0355
ENSGALG00000004952	0.11331	0.777178	0.891611	8306.36	8851.13	14844.1	8647.7	8325.34	17643.9
ENSGALG00000004953	0.354066	0.257459	0.490659	1228.62	1236.72	1774.73	1457.49	1450.93	2511.88	DRG2
ENSGALG00000004956	0.347379	0.00158145	0.0114284	3631.62	3309.45	3480.72	4396.99	4219.96	4644.98	GPI
ENSGALG00000004957	-0.392592	0.697316	0.848966	14.9353	8.64838	9.9766	14.0143	11.1532	0	RHBDD1
ENSGALG00000004958	-0.518529	0.307395	0.540877	14.9353	13.453	21.0617	11.3866	10.1392	12.9279	BTK
ENSGALG00000004959	-0.794751	0.183656	0.396181	172.935	162.397	57.6426	80.5822	114.574	31.0269	IRS1
ENSGALG00000004960	0.718399	0.159295	0.360519	54.2385	33.6326	23.2787	89.3412	58.8076	34.9052	FBN1
ENSGALG00000004963	-0.412557	0.230388	0.456875	1037.61	1459.65	1884.47	776.918	1029.13	1486.7	TIMM8A
ENSGALG00000004965	-0.212278	0.440379	0.660398	1563.49	1344.34	923.39	1179.83	1248.14	879.094	SLC27A4
ENSGALG00000004971	0.199706	0.699594	0.850326	2900.58	3212.39	6372.83	2787.09	3208.06	8344.93	URM1
ENSGALG00000004974	0.854522	0.268302	0.502116	8.64673	4.80465	9.9766	25.4009	6.08355	10.3423	PPARG
ENSGALG00000004975	-0.196704	0.521257	0.726934	108.477	106.663	133.021	79.7063	87.1975	138.328
ENSGALG00000004980	-0.904098	0.00342446	0.0210204	100.616	106.663	84.2468	41.167	46.6405	69.8104	KCNMA1
ENSGALG00000004981	-0.254472	0.150009	0.346557	279.839	281.553	279.345	254.009	249.426	199.089	TSEN2
ENSGALG00000004986	-0.640579	0.000994585	0.0076979	1657.81	1826.73	1969.82	948.593	1217.72	1334.15	CERCAM
ENSGALG00000004991	0.190312	0.396307	0.624983	125.771	115.312	108.634	138.391	150.061	109.887	MKRN2
ENSGALG00000004997	0.211734	0.126062	0.30912	1986.39	1904.56	2058.5	2037.33	2400.97	2453.71	FLII
ENSGALG00000004998	0.392075	0.318309	0.552573	202.805	205.639	168.494	324.957	304.177	126.693	RAF1
ENSGALG00000004999	0.150541	0.454747	0.672786	333.292	360.349	393.521	374.883	350.818	482.209	TAF7
ENSGALG00000005000	-1.55119	9.00207e-07	1.85885e-05	86.4673	62.4605	77.5958	27.1527	24.3342	25.8557	COMTD1
ENSGALG00000005001	0.138126	0.454293	0.672448	7125.69	7177.19	7452.52	7004.52	7247.54	9692.01	CNBP
ENSGALG00000005002	0.0142971	0.945335	0.976592	7156.34	7382.83	9271.58	7561.59	6933.22	9553.68	VDAC2
ENSGALG00000005004	0.282833	0.59931	0.782445	29.0844	16.3358	17.7362	34.1599	29.4038	12.9279	SAMD8
ENSGALG00000005005	0.0525006	0.854704	0.934307	71.532	64.3824	55.4255	59.5608	81.114	58.1753	MIEF2
ENSGALG00000005006	0.0722184	0.620892	0.799337	680.733	689.948	618.549	753.269	632.689	705.861	UBA2
ENSGALG00000005011	-0.607638	0.10428	0.271196	102.975	106.663	131.913	56.0572	55.7659	113.765
ENSGALG00000005012	-0.195522	0.520158	0.725769	198.089	245.998	171.819	219.849	193.66	122.815
ENSGALG00000005020	-0.0111377	0.987444	0.99431	18.0795	18.2577	12.1936	25.4009	18.2506	3.87836
ENSGALG00000005021	0.44559	0.39754	0.626658	50.3082	35.5544	22.1702	28.9045	42.5848	77.5671	RAB43
ENSGALG00000005024	1.06821	0.11861	0.296161	6.28853	5.76559	11.0851	7.88305	16.2228	24.5629	EFCC1
ENSGALG00000005028	-0.303408	0.190269	0.405282	437.053	516.02	601.921	352.985	402.528	505.479	TOP3A
ENSGALG00000005034	-0.0451119	0.715201	0.860016	2006.04	2233.2	2081.78	1998.79	1936.6	2192.56	ACAD9
ENSGALG00000005035	0.343963	0.700065	0.850526	52.6664	48.0465	5.54255	67.4438	55.7659	11.6351	KAT6B
ENSGALG00000005036	-0.822191	0.0211102	0.0865	73.1041	71.1089	128.587	57.809	47.6545	47.8331	SH2D3C
ENSGALG00000005038	-0.685673	0.0178171	0.0758884	341.939	321.912	302.623	242.623	227.119	129.279	CENPI
ENSGALG00000005041	-0.691968	0.00786278	0.040476	186.298	196.03	247.198	112.114	114.574	164.184	TMEM35A
ENSGALG00000005042	0.855761	0.32903	0.563014	33.8008	14.414	5.54255	54.3054	35.4874	7.75671	IQSEC1
ENSGALG00000005046	-0.722869	2.48471e-07	5.81846e-06	562.823	623.644	621.875	349.482	357.915	389.128	SHMT1
ENSGALG00000005054	0.104422	0.712399	0.857905	3979.07	4033.03	5435.03	3887.22	4072.94	6497.54	DKC1
ENSGALG00000005057	0.599112	4.83063e-07	1.05908e-05	1238.84	1304.94	1248.18	2016.31	1771.33	1955.98	ADK
ENSGALG00000005061	0.438501	0.436127	0.657481	57.3828	56.6949	115.285	59.5608	66.919	184.868	PPM1E
ENSGALG00000005063	-0.175331	0.550416	0.748997	1217.62	1279.96	1860.08	987.132	1207.58	1665.11	ST6GALNAC4
ENSGALG00000005064	-0.499438	3.97722e-05	0.000514375	999.876	1118.52	1096.32	760.276	735.096	778.257	PRPSAP2
ENSGALG00000005066	0.619988	0.0801955	0.227603	357.66	404.552	616.332	550.061	566.784	1001.91	DPM2
ENSGALG00000005070	0.103974	0.488661	0.700834	2292.17	2278.37	2671.51	2642.57	2345.21	2795	AP3M1
ENSGALG00000005071	-0.332641	0.0163701	0.0710725	992.015	961.892	1069.71	783.925	743.207	875.216	MPP1
ENSGALG00000005074	-0.0945136	0.863816	0.937934	20.4377	20.1795	9.9766	15.7661	21.2924	10.3423	FAM102A
ENSGALG00000005077	-0.460567	0.519974	0.725769	18.0795	24.0233	6.65107	15.7661	14.1949	5.17114	F8
ENSGALG00000005079	0.244513	0.756583	0.880677	873.319	596.738	164.06	1014.29	799.987	121.522	VCL
ENSGALG00000005080	-0.364567	0.156794	0.357283	227.959	202.756	148.54	168.172	128.768	153.841	C8H1orf27
ENSGALG00000005084	0.319601	0.339708	0.573528	116.338	116.273	130.804	172.551	188.59	90.495	TRIM37
ENSGALG00000005088	-0.164813	0.471578	0.686895	169.004	153.749	136.347	156.785	113.56	139.621	CAMK2G
ENSGALG00000005090	0.0616949	0.857209	0.934658	395.391	473.739	721.641	489.625	424.835	745.937	SKA2
ENSGALG00000005093	-0.15357	0.348188	0.581159	982.582	1046.45	1187.22	889.908	921.658	1080.77
ENSGALG00000005095	0.456536	0.510144	0.717618	121.84	92.2494	36.5809	162.04	152.089	29.7341	SLC25A25
ENSGALG00000005096	0.383964	0.053818	0.172004	102.975	97.054	100.874	134.012	138.908	118.936	B9D1
ENSGALG00000005103	0.0313406	0.957917	0.980728	132.845	122.038	43.2319	132.26	130.796	41.3691	GDPD1
ENSGALG00000005105	0.110991	0.701946	0.851777	945.637	884.056	752.679	1176.33	995.674	615.366	TPR
ENSGALG00000005107	-0.442796	0.239208	0.467873	136.775	114.351	79.8128	98.1001	94.295	50.4186
ENSGALG00000005108	0.39328	0.0178162	0.0758884	798.643	855.228	685.06	1097.5	1053.47	920.463	CUL3
ENSGALG00000005121	0.248242	0.720252	0.862297	71.532	77.8354	16.6277	91.093	80.1001	25.8557	TAF4
ENSGALG00000005125	-0.0996087	0.835736	0.924836	286.128	228.702	134.13	278.534	232.189	94.3733	LSM14B
ENSGALG00000005126	-0.348972	0.318557	0.552654	127.343	198.913	144.106	155.909	132.824	78.8599	DHX40
ENSGALG00000005132	-0.239369	0.377211	0.60749	485.789	527.551	504.372	352.985	346.762	588.217	FAM96B
ENSGALG00000005134	0.608253	0.0108961	0.0520498	262.546	238.311	201.749	427.436	359.943	283.12	ZSWIM8
ENSGALG00000005135	-0.53474	0.0194767	0.0811664	391.461	338.248	271.585	254.009	197.715	240.458	SERPINE2
ENSGALG00000005138	0.334437	0.53891	0.739004	257.044	199.874	105.309	312.694	304.177	91.7878	KCTD10
ENSGALG00000005139	0.366418	0.182783	0.395072	3252.74	2841.47	2367.78	4480.2	3878.26	2549.37	CLTC
ENSGALG00000005146	-0.42548	0.582562	0.771098	42.4476	41.32	13.3021	33.284	33.4595	5.17114	PDP2
ENSGALG00000005150	0.94674	0.00193318	0.0133983	812.792	963.814	1293.63	1568.73	1692.24	2656.67	PTRH2
ENSGALG00000005158	0.0148471	0.949368	0.977706	477.142	401.669	322.577	451.085	422.807	340.003	WDFY1
ENSGALG00000005160	-0.502191	0.0222506	0.089837	2207.27	2412.9	2716.96	1598.51	1434.7	2148.61	VMP1
ENSGALG00000005162	0.304283	0.28327	0.51765	79.3927	77.8354	116.394	131.384	103.42	100.837	RNPC3
ENSGALG00000005164	0.483906	0.0315034	0.116704	224.815	246.959	236.113	288.169	288.969	414.984	MTG2
ENSGALG00000005169	-0.28782	0.0595502	0.185161	811.22	886.939	821.407	603.491	738.137	723.96	FUT11
ENSGALG00000005173	-0.697002	0.0145505	0.0647827	162.716	172.968	147.432	88.4653	77.0583	134.45	TUBD1
ENSGALG00000005181	0.398977	0.26858	0.502368	906.334	744.721	484.419	1164.94	1053.47	597.267	SEC24C
ENSGALG00000005188	0.0575915	0.847026	0.930213	52.6664	63.4214	41.0149	54.3054	57.7937	51.7114	MINDY4
ENSGALG00000005195	-0.145952	0.661672	0.825291	332.506	334.404	187.338	310.942	270.718	190.039	OSBPL2
ENSGALG00000005198	0.343211	0.328812	0.562991	264.118	230.623	156.3	342.475	307.219	175.819	RPS6KB1
ENSGALG00000005200	0.0545966	0.767184	0.885318	1395.27	1604.75	1814.63	1538.95	1557.39	1904.27	ADRM1
ENSGALG00000005203	-0.442422	0.230975	0.457709	33.8008	28.8279	27.7128	23.6491	23.3203	19.3918	OLFM3
ENSGALG00000005205	-0.427165	0.00163926	0.0117689	606.057	635.175	580.86	468.603	467.419	417.57	RNFT1
ENSGALG00000005206	-0.283071	0.049087	0.161365	679.161	622.683	626.309	573.711	484.656	526.164	ACSL3
ENSGALG00000005209	-2.24957	4.65598e-38	2.69704e-35	1252.2	1106.99	1125.14	239.995	212.924	281.827	AQP1
ENSGALG00000005217	1.94267	0.000283688	0.00270795	11.791	10.5702	7.75958	57.809	33.4595	24.5629	MOGAT1
ENSGALG00000005229	0.0484506	0.841386	0.927513	106.905	138.374	145.215	137.515	114.574	151.256	DPH5
ENSGALG00000005230	0.0912828	0.846278	0.929925	674.445	518.903	299.298	662.176	674.26	253.386	MED13
ENSGALG00000005232	0.737142	0.160905	0.362968	95.9	79.7573	46.5575	164.668	155.131	50.4186	USP54
ENSGALG00000005236	0.212839	0.283119	0.51765	789.21	805.26	1012.07	957.352	896.31	1167.39	FARSB
ENSGALG00000005237	-1.26451	0.0119432	0.0557926	208.307	189.303	93.1149	98.1001	73.0026	32.3196	FGD3
ENSGALG00000005241	-0.622734	0.129632	0.314466	462.993	389.177	196.206	273.279	258.551	148.67	DYNC1LI2
ENSGALG00000005243	0.119937	0.772915	0.889336	418.973	306.537	185.121	424.809	362.985	201.675	PPP3CB
ENSGALG00000005248	0.879384	0.157377	0.358059	29.0844	22.1014	5.54255	44.6706	28.3899	32.3196	CDC14A
ENSGALG00000005249	0.534739	0.475431	0.689741	408.754	323.834	103.092	578.09	553.603	78.8599	BICD2
ENSGALG00000005251	-0.630507	0.219414	0.443048	17.2935	21.1405	17.7362	16.642	11.1532	7.75671	CMTM4
ENSGALG00000005254	-0.607639	0.0691376	0.205924	374.953	432.419	631.851	247.002	266.662	431.79
ENSGALG00000005256	0.149249	0.748029	0.875551	860.742	689.948	322.577	900.419	787.82	389.128	EPHA4
ENSGALG00000005266	-0.851614	2.80877e-05	0.00037977	161.93	178.733	197.315	91.9689	100.379	106.008	BEAN1
ENSGALG00000005268	0.0766703	0.82983	0.922443	40.8754	38.4372	28.8213	37.6634	46.6405	29.7341	SEC22C
ENSGALG00000005269	-0.120752	0.735348	0.868467	1024.24	1046.45	724.966	1138.66	934.839	496.43	INTS2
ENSGALG00000005277	-0.0024874	0.992561	0.996308	182.367	181.616	218.377	175.179	154.117	253.386
ENSGALG00000005279	-0.420611	0.359475	0.590788	181.581	156.632	94.2234	152.406	115.587	54.297	BRIP1
ENSGALG00000005280	0.186918	0.401621	0.631013	134.417	145.101	141.889	146.274	139.922	195.211	DBT
ENSGALG00000005283	-0.542784	0.0455546	0.152572	268.048	259.451	166.277	169.923	169.325	137.035	SLC25A36
ENSGALG00000005287	0.170724	0.632692	0.807599	105.333	105.702	196.206	126.129	141.949	190.039	ZBTB47
ENSGALG00000005290	0.260219	0.358934	0.590428	57.3828	66.3042	50.9915	83.2099	60.8355	64.6393	TRMT13
ENSGALG00000005291	-0.042834	0.918425	0.963229	166.646	170.085	79.8128	175.179	140.936	87.9094
ENSGALG00000005292	0.253731	0.596133	0.780611	14.9353	19.2186	13.3021	22.7732	20.2785	12.9279	KLHL40
ENSGALG00000005295	-0.0370686	0.872753	0.941645	330.934	294.045	259.392	324.957	312.289	223.652	BCAS3
ENSGALG00000005297	-0.525126	0.409118	0.6367	14.9353	9.60931	14.4106	10.5107	12.1671	3.87836	HHATL
ENSGALG00000005302	-0.010347	0.952055	0.978928	176.865	174.889	168.494	183.938	171.353	160.305	SASS6
ENSGALG00000005303	0.475641	0.430344	0.651943	6.28853	21.1405	18.8447	19.2697	27.376	16.8062	CCDC13
ENSGALG00000005305	-1.72922	5.49309e-06	9.02342e-05	55.8107	44.2028	52.1	18.3938	15.2089	11.6351	ACKR2
ENSGALG00000005309	-0.609176	0.00100602	0.0077809	2507.55	2905.85	3403.13	1890.18	1759.16	2130.51	TKT
ENSGALG00000005314	0.351294	0.00774618	0.0399318	753.837	784.12	757.113	988.008	890.226	1051.03	APPBP2
ENSGALG00000005315	-0.229464	0.194743	0.410195	253.899	296.928	253.849	213.718	222.05	252.093	RPUSD1
ENSGALG00000005316	0.211904	0.212633	0.434351	190.228	177.772	187.338	230.36	196.701	215.895	SRFBP1
ENSGALG00000005321	-0.388134	0.466711	0.683337	192.586	154.71	85.3553	147.15	138.908	43.9547
ENSGALG00000005326	0.110354	0.327005	0.561119	1854.33	1913.21	2072.92	2039.96	2089.7	2174.47
ENSGALG00000005328	0.214099	0.238728	0.467432	180.795	173.928	180.687	181.31	219.008	222.359	IBA57
ENSGALG00000005329	-0.176002	0.693332	0.846552	690.952	580.402	294.864	565.827	566.784	253.386	MFSD14A
ENSGALG00000005330	-1.68038	5.84032e-05	0.000706358	60.5271	54.7731	35.4723	18.3938	13.181	15.5134	SNCAIP
ENSGALG00000005331	-0.194917	0.653154	0.819913	18.8656	22.1014	19.9532	14.0143	21.2924	18.099	GJC2
ENSGALG00000005336	-0.430957	0.193134	0.408619	340.367	398.786	512.132	252.257	236.245	440.84	GUK1
ENSGALG00000005337	-0.32478	0.0885999	0.241954	425.262	491.036	525.434	437.071	334.595	377.493	SNX2
ENSGALG00000005338	0.338748	0.477834	0.69181	5709.2	6271.03	11969.7	6873.14	6634.11	16781.6	RPS21
ENSGALG00000005340	-0.385975	0.217461	0.440444	56.5967	41.32	46.5575	39.4152	37.5152	33.6124	SLC35A3
ENSGALG00000005345	-0.182308	0.774857	0.890289	24.368	13.453	7.75958	9.63483	18.2506	12.9279	CABLES2
ENSGALG00000005346	-1.49773	1.92114e-10	8.52585e-09	887.468	1006.09	1139.55	285.541	345.748	444.718	PPIC
ENSGALG00000005349	0.0945221	0.881635	0.946476	19.6516	10.5702	7.75958	16.642	16.2228	7.75671
ENSGALG00000005350	0.290398	0.656249	0.822348	69.1738	56.6949	24.3872	91.093	73.0026	19.3918
ENSGALG00000005353	-0.157561	0.4839	0.696731	508.585	528.512	382.436	488.749	423.821	359.394	FAR1
ENSGALG00000005354	-0.0741492	0.925875	0.966902	37.7312	27.867	7.75958	30.6563	32.4456	6.46393	ZBTB5
ENSGALG00000005357	0.317695	0.000792731	0.00639179	1439.29	1472.15	1451.04	1847.26	1780.45	1808.61	COPB2
ENSGALG00000005365	0.388341	0.0357082	0.127765	143.064	165.28	171.819	213.718	192.646	221.066	NARFL
ENSGALG00000005367	-0.366318	0.148417	0.344319	702.743	703.401	999.877	550.061	550.561	766.622	MRPS22
ENSGALG00000005368	-0.0667112	0.78569	0.896023	102.975	97.054	82.0298	94.5965	99.3646	74.9816	CEP120
ENSGALG00000005369	-0.00924198	0.965882	0.984602	442.555	410.317	324.794	423.057	419.765	327.075	BTBD10
ENSGALG00000005374	-0.823545	5.84005e-05	0.000706358	261.76	270.983	206.183	135.764	149.047	133.157
ENSGALG00000005377	0.0812692	0.837937	0.925766	58.9549	55.734	34.3638	71.8233	40.557	45.2475	WWOX
ENSGALG00000005378	-0.585912	0.084744	0.235113	104.547	122.999	106.417	86.7135	90.2393	43.9547	ARNTL
ENSGALG00000005383	0.0689438	0.764366	0.883805	149.353	161.436	195.098	166.42	155.131	209.431	BRCC3
ENSGALG00000005385	-0.502344	0.00535582	0.029816	229.531	224.858	252.74	178.682	148.033	171.94	ACTR8
ENSGALG00000005390	0.361602	0.478755	0.692562	47.95	51.8903	18.8447	69.1956	49.6823	33.6124	DCAF10
ENSGALG00000005391	-0.00969276	0.970872	0.986462	412.685	507.371	682.843	477.362	483.642	630.879	SELENOK
ENSGALG00000005393	0.16802	0.667158	0.828752	921.269	876.369	471.117	1047.57	986.549	514.529	ARF1
ENSGALG00000005395	0.273791	0.134075	0.32093	361.59	386.294	411.258	424.809	429.904	548.141	POLR1E
ENSGALG00000005397	0.170849	0.304004	0.537402	411.899	491.997	452.272	489.625	470.461	567.533	GGNBP2
ENSGALG00000005398	-0.296294	0.186572	0.400353	903.976	973.423	1179.46	782.173	694.539	1013.54	HAGH
ENSGALG00000005401	0.493875	0.300825	0.533626	30.6566	39.3982	82.0298	61.3126	57.7937	94.3733	WNT9A
ENSGALG00000005403	0.329483	0.167798	0.373089	82.5369	71.1089	88.6809	88.4653	104.434	112.472	DHRS11
ENSGALG00000005407	-0.677837	0.155759	0.355513	161.93	157.593	75.3787	111.239	92.2672	42.6619	AGL
ENSGALG00000005412	0.754801	0.376455	0.606716	29.8705	24.0233	6.65107	42.0429	53.738	6.46393	SNAP47
ENSGALG00000005414	0.564983	0.0826015	0.231739	845.807	821.596	1314.69	1186.84	1209.61	2015.45	MSRB1
ENSGALG00000005415	0.0744319	0.936153	0.971367	110.835	31.7107	9.9766	78.8305	68.9469	12.9279	TEAD1
ENSGALG00000005416	0.0255386	0.955309	0.979599	36.9451	18.2577	19.9532	28.0286	23.3203	25.8557	TTC39B
ENSGALG00000005417	0.106004	0.521562	0.727174	445.699	418.966	393.521	494.88	462.35	395.592	JMJD4
ENSGALG00000005418	-0.731422	0.191699	0.406521	38.5172	30.7498	13.3021	21.0215	12.1671	16.8062	FRRS1
ENSGALG00000005420	0.174638	0.300839	0.533626	1119.36	1040.69	967.73	1305.08	1216.71	1007.08	AATF
ENSGALG00000005422	1.17911	0.000742914	0.00605219	41.6615	29.7889	49.883	75.3269	81.114	118.936	PDLIM1
ENSGALG00000005423	-2.78769	3.24967e-12	1.81552e-10	66.8156	72.0698	93.1149	8.75894	11.1532	14.2206	GRHPR
ENSGALG00000005425	-0.306428	0.183908	0.396318	577.758	618.839	437.862	431.816	516.088	373.615	OGT
ENSGALG00000005430	0.163703	0.865331	0.938493	13.3631	10.5702	3.32553	14.8902	14.1949	1.29279	ALS2CL
ENSGALG00000005433	0.120928	0.639361	0.812522	84.1091	95.1322	125.262	104.231	103.42	122.815
ENSGALG00000005438	-0.376293	0.297994	0.53119	117.124	94.1712	54.317	64.8161	76.0444	64.6393	PARVA
ENSGALG00000005439	0.354425	0.446265	0.665798	1050.97	804.299	544.279	1299.83	1315.06	452.475	ACACA
ENSGALG00000005441	-0.604449	0.285551	0.519772	41.6615	74.9526	101.983	26.2768	35.4874	82.7383	NFIB
ENSGALG00000005450	0.630795	0.00232878	0.0155242	131.273	110.507	118.611	195.324	161.214	202.967	CCDC66
ENSGALG00000005451	-0.638336	2.41712e-06	4.48129e-05	756.981	735.112	713.881	490.501	495.809	429.205	HELLS
ENSGALG00000005452	0.00415631	0.97839	0.990642	436.267	458.364	433.428	396.78	450.183	487.38	TADA2A
ENSGALG00000005460	-1.31597	3.04194e-15	2.63618e-13	341.153	353.623	352.506	127.005	152.089	142.206	SLCO4A1
ENSGALG00000005464	0.485634	0.0313374	0.11632	956.642	940.751	925.607	1611.64	1344.46	994.152
ENSGALG00000005465	0.137811	0.71735	0.860954	2371.56	2705.02	4217.88	2509.44	2639.25	5078.06	NDUFB10
ENSGALG00000005468	0.543011	0.45224	0.670893	233.462	125.882	38.7979	287.293	227.119	65.9321	SYNRG
ENSGALG00000005470	1.95853	0.0021726	0.014733	10.2189	1.92186	8.86809	32.4081	21.2924	28.4413	PLPPR5
ENSGALG00000005473	0.794273	0.0904422	0.24473	22.0098	15.3749	35.4723	35.9117	33.4595	56.8826	PNAT3
ENSGALG00000005475	0.648038	0.0586013	0.182881	249.183	213.327	311.492	326.708	299.108	588.217	RHOGL
ENSGALG00000005478	-0.724852	0.000278801	0.00267057	426.048	462.208	518.783	254.885	260.579	337.417	SNX7
ENSGALG00000005481	-0.550717	0.0290591	0.110284	1186.17	879.252	707.23	708.598	590.104	594.681	ARHGEF3
ENSGALG00000005483	-1.15319	0.000105987	0.00117702	512.515	480.465	329.228	241.747	206.841	144.792	CDH13
ENSGALG00000005487	-0.153887	0.465093	0.682154	685.449	814.869	977.707	661.3	726.984	839.018	CCDC12
ENSGALG00000005489	0.500275	0.0213962	0.0873141	313.64	302.693	370.243	415.174	412.667	568.826	DDX52
ENSGALG00000005490	0.218132	0.548173	0.746867	69265.8	72727.1	121462	77462.3	82769.7	146226	RPS2
ENSGALG00000005494	0.243758	0.241623	0.471341	83.323	84.5619	89.7894	100.728	105.448	98.2517
ENSGALG00000005505	-0.13014	0.692647	0.846076	125.771	143.179	89.7894	134.012	116.601	76.2743	PIK3CB
ENSGALG00000005507	0.0371489	0.855561	0.934307	3392.66	3605.41	3088.31	3745.32	3901.58	2700.63	NONO
ENSGALG00000005509	-0.584303	0.253053	0.485378	44.8058	22.1014	21.0617	15.7661	25.3481	18.099	DPYD
ENSGALG00000005512	-0.645851	0.00915704	0.0454794	329.362	344.013	276.019	240.871	212.924	151.256	KIAA1671
ENSGALG00000005516	0.768237	0.00235918	0.015681	319.929	303.654	274.911	604.367	558.673	365.858	HEATR6
ENSGALG00000005517	2.00618	0.0038902	0.0232189	7.07459	1.92186	9.9766	23.6491	16.2228	36.198	KIF9
ENSGALG00000005521	-0.470718	0.47117	0.686666	42.4476	34.5935	13.3021	24.525	31.4317	9.0495	PER2
ENSGALG00000005522	-0.713426	9.01171e-05	0.00102145	1265.57	1308.79	1514.23	760.276	761.458	973.467	DYNLL2
ENSGALG00000005525	-0.0834073	0.435649	0.65691	9870.63	9522.82	9675.08	9066.38	8610.25	9761.82	SRSF1
ENSGALG00000005527	-0.588903	0.287018	0.521446	62.0992	53.8121	35.4723	55.1813	30.4177	14.2206	APPL1
ENSGALG00000005530	-0.297035	0.285537	0.519772	368.665	320.951	226.136	275.907	272.746	196.503	VEZF1
ENSGALG00000005531	0.274646	0.0869506	0.238946	517.231	515.059	587.511	657.796	583.007	718.789	MRGBP
ENSGALG00000005533	0.0435803	0.927899	0.968189	53.4525	59.5777	29.9298	55.1813	65.9051	25.8557	ZMYM3
ENSGALG00000005534	-0.15565	0.736768	0.869118	1518.68	1292.45	741.594	1416.32	1278.56	493.844
ENSGALG00000005535	0.171231	0.623665	0.80094	2357.41	2413.86	3441.93	2181.85	2524.67	4542.85	TCOF1
ENSGALG00000005540	-0.712157	0.339705	0.573528	75.4623	33.6326	11.0851	28.0286	32.4456	12.9279	MICAL2
ENSGALG00000005547	1.46703	0.0137224	0.062075	7.07459	10.5702	3.32553	18.3938	23.3203	16.8062	PIK3AP1
ENSGALG00000005549	-1.19012	0.0074322	0.0386208	25.9402	28.8279	23.2787	11.3866	10.1392	12.9279	CUEDC1
ENSGALG00000005552	1.22823	0.0130227	0.0595956	54.2385	51.8903	19.9532	119.122	117.615	59.4681	PTBP2
ENSGALG00000005558	0.308518	0.00539113	0.0299368	1104.42	1102.19	1094.1	1291.94	1436.73	1360.01	TBL3
ENSGALG00000005559	0.384513	0.158459	0.359562	377.312	505.45	512.132	477.362	554.617	789.892	MRPS23
ENSGALG00000005567	-0.40503	0.0526274	0.169103	295.561	248.881	212.834	185.69	181.493	206.846	MSI2
ENSGALG00000005569	0.718139	0.00141061	0.010357	946.423	908.08	738.268	1716.75	1401.24	1146.7	USP47
ENSGALG00000005571	-0.0123243	0.934854	0.970485	492.863	451.638	453.381	485.245	414.695	487.38	HCCS
ENSGALG00000005575	0.0714489	0.801945	0.905293	1495.1	1403.92	1068.6	1576.61	1637.49	954.076	AKAP1
ENSGALG00000005579	0.496903	0.0085447	0.0431192	167.432	145.101	145.215	200.58	207.855	240.458	GFER
ENSGALG00000005580	-1.17774	0.0134177	0.0610552	27.5123	21.1405	39.9064	14.8902	12.1671	11.6351	TMEM56
ENSGALG00000005582	0.0552985	0.737541	0.869656	246.825	278.67	274.911	294.3	283.899	250.8	KLHL18
ENSGALG00000005583	-0.398872	0.26096	0.494512	123.412	123.96	186.23	98.976	78.0722	152.549	ALG14
ENSGALG00000005584	0.422386	0.0765875	0.221065	161.144	237.35	233.896	283.79	310.261	250.8	GALNT18
ENSGALG00000005587	-0.38507	0.0103484	0.0499538	27361.4	25854.8	23235.5	20935.6	20313	17292.3	EIF4G2
ENSGALG00000005595	0.440508	0.376891	0.607241	66.8156	65.3433	39.9064	98.976	100.379	33.6124	HPS4
ENSGALG00000005597	-0.0684897	0.723803	0.864173	4211.74	4148.34	4456.21	3663.86	3553.81	5006.96	CNN3
ENSGALG00000005598	0.442237	0.379228	0.609489	337.222	257.529	141.889	471.231	378.194	151.256	ZNF598
ENSGALG00000005608	0.310118	0.593999	0.779076	88.8255	61.4996	31.0383	102.48	91.2532	31.0269	SLC9A3R2
ENSGALG00000005609	0.524206	0.0552653	0.175348	233.462	177.772	177.362	331.088	309.247	205.553	OGFR
ENSGALG00000005610	1.34591	0.00175267	0.012413	14.1492	15.3749	21.0617	45.5465	29.4038	53.0042	SLC44A3
ENSGALG00000005612	0.362313	0.372384	0.603425	505.44	371.88	258.283	581.594	605.313	272.778	CCM2
ENSGALG00000005613	2.06326	2.23458e-11	1.12816e-09	33.8008	19.2186	27.7128	109.487	122.685	107.301
ENSGALG00000005614	-0.21811	0.467794	0.684089	216.954	271.943	350.289	202.331	206.841	312.854	SRRD
ENSGALG00000005617	0.221685	0.404873	0.634221	154.855	181.616	215.051	187.441	183.52	272.778	NTHL1
ENSGALG00000005618	0.511764	0.0279994	0.107463	606.843	580.402	724.966	820.713	761.458	1145.41	CTR9
ENSGALG00000005620	0.0705974	0.758937	0.881839	303.421	293.084	336.987	302.183	268.69	411.106	PDE12
ENSGALG00000005621	-1.67995	5.80955e-05	0.000704953	352.944	300.771	261.609	107.735	132.824	43.9547	CAMK2A
ENSGALG00000005622	-0.38831	2.46806e-05	0.000337854	3948.41	4017.65	4145.83	3055.99	3029.61	3168.62	ARF4
ENSGALG00000005623	0.485695	6.44182e-05	0.000764818	460.635	441.067	475.551	653.417	647.898	625.708	TFIP11
ENSGALG00000005631	-1.22181	0.0763768	0.220689	14.1492	24.0233	12.1936	5.25536	4.0557	12.9279	TRPM2
ENSGALG00000005632	-0.333266	0.660099	0.824476	128.915	83.601	24.3872	100.728	68.9469	18.099	MRVI1
ENSGALG00000005637	0.546825	0.0168057	0.0724494	797.071	762.979	758.221	1237.64	1317.09	829.968	GBF1
ENSGALG00000005646	0.605423	0.316641	0.550651	202.019	160.475	63.1851	282.914	285.927	78.8599	TSC2
ENSGALG00000005647	0.454751	0.232434	0.459689	258.616	153.749	119.719	299.556	254.495	175.819	ABCD3
ENSGALG00000005648	0.526821	0.0894817	0.243193	30.6566	29.7889	37.6894	49.926	47.6545	42.6619
ENSGALG00000005649	-0.320888	0.334666	0.568542	58.1689	57.6559	74.2702	36.7875	51.7102	64.6393	TMEM150A
ENSGALG00000005651	0.267722	0.40151	0.630927	66.0295	58.6168	97.549	84.9617	75.0304	107.301	KLHL36
ENSGALG00000005652	0.646297	0.074395	0.216669	139.92	128.765	82.0298	232.112	197.715	118.936
ENSGALG00000005653	-0.244825	0.335933	0.569952	877.25	952.282	1101.86	614.002	818.237	1043.28	NFKB2
ENSGALG00000005654	0.22532	0.230963	0.457709	1528.11	1667.22	1908.86	1929.59	1728.74	2308.91	PITPNB
ENSGALG00000005656	-1.57535	2.51347e-13	1.71821e-11	255.471	298.849	223.919	90.2171	83.1418	87.9094	DENND6A
ENSGALG00000005658	1.66997	0.0150471	0.0664294	72.3181	33.6326	21.0617	172.551	192.646	40.0763	FOXO4
ENSGALG00000005659	0.486406	0.100794	0.264863	1867.69	2045.82	2886.56	2539.22	2768.01	4219.65	SNX12
ENSGALG00000005660	0.467058	0.28663	0.521085	499.152	368.037	254.957	686.701	604.299	259.85	NF1
ENSGALG00000005667	-0.355383	0.190096	0.405059	698.813	801.416	1068.6	576.338	583.007	849.36	UBE2G2
ENSGALG00000005668	-0.315925	0.00939416	0.046385	1115.43	1220.38	1070.82	931.075	894.282	911.414	WSB1
ENSGALG00000005670	0.0519684	0.664008	0.826705	1728.56	1727.75	1588.5	1846.38	1642.56	1741.38	SLMAP
ENSGALG00000005674	0.485939	0.000291749	0.00277768	2776.38	2379.26	2525.19	3794.37	3323.65	3640.48	USP10
ENSGALG00000005675	-0.300641	0.265353	0.4988	1461.3	1618.21	2088.43	1102.75	1285.66	1808.61	PTTG1IP
ENSGALG00000005676	0.927621	0.229338	0.455531	143.064	93.2103	33.2553	239.995	239.286	33.6124	TTC28
ENSGALG00000005678	0.146843	0.704371	0.853323	9165.53	7443.37	5137.95	10191	9426.46	4458.82	FLNB
ENSGALG00000005682	0.00226002	0.988999	0.994965	242.108	261.373	288.213	249.63	268.69	274.071	SPATA5L1
ENSGALG00000005683	-0.137773	0.642661	0.814407	129.701	92.2494	84.2468	111.239	88.2115	78.8599	ARHGAP29
ENSGALG00000005684	0.89473	0.196509	0.412192	40.0894	32.6716	13.3021	73.5751	70.9747	15.5134	FBXL15
ENSGALG00000005685	0.953698	0.00279732	0.0179578	84.1091	89.3666	95.3319	225.981	178.451	113.765	KSR1
ENSGALG00000005687	-0.257763	0.209267	0.429861	517.231	526.59	621.875	389.773	454.238	550.727	CUEDC2
ENSGALG00000005688	0.411889	0.612422	0.792512	27.5123	28.8279	59.8596	19.2697	18.2506	117.643	DNASE1L3
ENSGALG00000005689	-0.627577	0.113937	0.288805	47.95	39.3982	64.2936	22.7732	33.4595	42.6619	PAX2
ENSGALG00000005694	-0.248998	0.0808741	0.228615	1836.25	2069.85	2258.04	1734.27	1645.6	1806.02	GARS
ENSGALG00000005695	-1.14094	3.71156e-06	6.47376e-05	114.766	134.53	123.045	47.2983	63.8773	58.1753	CHEK2
ENSGALG00000005696	-1.28614	0.000216332	0.00216253	136.775	167.202	199.532	42.9188	84.1558	80.1527	ABHD6
ENSGALG00000005698	-0.0892509	0.841547	0.927513	154.069	139.335	65.4021	135.764	132.824	68.5176	HIF1AN
ENSGALG00000005699	0.582875	0.370834	0.602638	211.452	189.303	62.0766	300.432	320.4	72.396	NLK
ENSGALG00000005700	-0.147642	0.42983	0.651789	485.789	422.81	390.196	366.124	360.957	448.597	GID8
ENSGALG00000005701	0.659998	3.42117e-05	0.00045148	345.869	401.669	369.134	557.069	555.631	652.857	IP6K2
ENSGALG00000005702	-0.533643	0.000572301	0.00490175	685.449	664.003	738.268	467.727	437.002	539.092	TMEM97
ENSGALG00000005703	-0.674827	3.42722e-07	7.71369e-06	955.856	1024.35	1044.22	679.694	591.118	621.83	SLC30A4
ENSGALG00000005704	-0.338885	0.377121	0.607433	2516.2	2966.39	4714.5	1925.21	2191.09	3946.87	NDUFB8
ENSGALG00000005706	-0.853089	0.00250366	0.0164117	988.085	1180.98	1300.28	445.83	652.968	823.504	HSCB
ENSGALG00000005707	0.667795	0.0567622	0.178544	786.066	890.783	1229.34	1217.49	1142.69	2257.2	IFT20
ENSGALG00000005708	-1.07157	0.00828769	0.0421898	115.552	99.9368	59.8596	54.3054	47.6545	28.4413	HNF4beta
ENSGALG00000005710	-0.413486	0.406036	0.635289	178.437	169.124	342.53	107.735	121.671	289.584	CTDSPL
ENSGALG00000005713	-0.232144	0.139089	0.328854	220.098	213.327	225.028	184.814	183.52	192.625	NCKIPSD
ENSGALG00000005714	0.58757	0.505705	0.714162	178.437	82.6401	14.4106	161.164	216.98	36.198	PKD1
ENSGALG00000005715	0.16603	0.679897	0.836634	558.893	472.778	288.213	652.541	543.464	284.413	TNFAIP1
ENSGALG00000005716	0.025164	0.96869	0.985251	266.476	203.717	69.8362	263.644	221.036	64.6393	SBF2
ENSGALG00000005722	-0.128083	0.482378	0.695713	355.302	334.404	325.902	358.241	299.108	270.192	SEC31B
ENSGALG00000005737	0.08849	0.742736	0.872139	205.163	196.991	152.974	242.623	196.701	149.963	SGSM2
ENSGALG00000005739	-0.673001	0.00845622	0.0427904	1038.39	849.463	630.743	550.937	584.021	444.718	SCD
ENSGALG00000005744	0.0389117	0.902506	0.956013	294.775	299.81	436.753	291.673	283.899	484.795
ENSGALG00000005745	0.111481	0.331102	0.565051	1316.66	1265.55	1263.7	1294.57	1415.44	1447.92	YTHDF1
ENSGALG00000005749	-0.0160014	0.955757	0.97961	3005.92	3512.2	4476.17	2919.35	3092.47	4862.17	COX4I1
ENSGALG00000005750	0.585473	6.11395e-05	0.000731414	935.418	970.54	845.794	1448.73	1444.84	1234.61	SWAP70
ENSGALG00000005753	-0.0701744	0.724783	0.864494	764.056	829.283	1009.85	796.188	732.054	951.49
ENSGALG00000005757	-0.827384	0.000634412	0.0053138	315.212	301.732	238.33	176.055	179.465	125.4	IRF8
ENSGALG00000005767	-0.637516	1.03695e-05	0.000154434	2257.58	2474.4	2803.42	1541.57	1669.93	1631.5	TRAF7
ENSGALG00000005768	-0.186448	0.549883	0.748548	275.123	202.756	282.67	150.654	236.245	283.12	ETV5
ENSGALG00000005769	0.494828	0.0417795	0.143458	503.082	498.723	344.747	708.598	668.177	520.993	WEE1
ENSGALG00000005770	0.863611	0.137452	0.326598	136.775	99.9368	47.666	221.601	230.161	65.9321	HMGXB3
ENSGALG00000005772	0.0427319	0.894798	0.952777	42.4476	41.32	33.2553	39.4152	34.4734	47.8331	BOK
ENSGALG00000005775	-0.161478	0.757905	0.881486	19.6516	25.9451	9.9766	14.8902	17.2367	18.099	TEX11
ENSGALG00000005776	-0.302577	0.533884	0.735963	26.7262	17.2968	36.5809	21.8973	15.2089	28.4413
ENSGALG00000005778	-1.32094	0.0226349	0.0910146	14.9353	18.2577	13.3021	6.13126	6.08355	6.46393
ENSGALG00000005779	1.40573	6.4546e-05	0.000765509	65.2435	45.1638	34.3638	144.522	143.977	96.9589
ENSGALG00000005781	0.222599	0.371009	0.602705	541.599	455.481	375.785	619.257	564.756	417.57	ARFGAP1
ENSGALG00000005782	0.152556	0.240968	0.470397	3461.05	3141.28	3342.16	3819.77	3333.79	3901.63	GCLM
ENSGALG00000005784	0.704344	0.159722	0.361261	62.0992	49.0075	34.3638	102.48	99.3646	34.9052	CCDC117
ENSGALG00000005787	0.214716	0.599262	0.782445	85.6812	99.9368	55.4255	111.239	113.56	54.297	ZNF143
ENSGALG00000005788	0.277671	0.572081	0.764209	172.148	142.218	76.4872	211.966	186.562	74.9816	FARP2
ENSGALG00000005789	0.137134	0.417956	0.642911	1957.3	2204.38	2648.23	2429.73	2467.89	2589.45	UQCRC1
ENSGALG00000005794	0.369747	0.162488	0.365267	239.75	224.858	310.383	291.673	283.899	426.619	BLOC1S2
ENSGALG00000005796	-0.251986	0.0236573	0.0941186	2691.49	2828.98	2853.31	2385.93	2452.68	2189.98	XBP1
ENSGALG00000005800	-0.2944	0.213866	0.43573	518.804	462.208	409.041	466.851	363.999	301.219	DCAF12
ENSGALG00000005802	-1.24985	0.000927826	0.00725775	52.6664	35.5544	56.5341	21.0215	20.2785	19.3918	FLT4
ENSGALG00000005803	-0.0483312	0.950503	0.978143	43.2336	39.3982	13.3021	39.4152	46.6405	6.46393
ENSGALG00000005805	0.331722	0.546676	0.745512	27.5123	22.1014	18.8447	39.4152	34.4734	11.6351	PLCD1
ENSGALG00000005806	0.157281	0.674699	0.833509	40.0894	41.32	28.8213	40.2911	52.7241	29.7341	KIF24
ENSGALG00000005807	0.338713	0.489465	0.701458	3178.06	2593.55	1474.32	4363.7	3476.75	1322.52	IPO7
ENSGALG00000005809	0.097248	0.901757	0.955588	574.614	399.747	115.285	651.665	440.043	73.6888	2002-09-01
ENSGALG00000005811	1.5856	0.0066972	0.0355912	8.64673	11.5312	4.43404	27.1527	31.4317	15.5134
ENSGALG00000005815	0.149557	0.628451	0.804832	502.296	425.692	289.321	556.193	455.252	338.71	TMEM41B
ENSGALG00000005820	-1.58473	1.52092e-19	2.06657e-17	2391.21	2885.68	2830.03	778.67	922.672	1003.2	RNF130
ENSGALG00000005821	0.684669	0.350133	0.583077	19.6516	24.9842	5.54255	36.7875	33.4595	10.3423	FAM219A
ENSGALG00000005823	-0.315711	0.0956604	0.254925	11893.2	10385.7	10028.7	9534.98	9381.85	7039.22	HDLBP
[truncated: 9,008 more rows]

## Sheet: Butyrate and SP1 siRNA
Column1	Column2	Column3	Column4	Column5	Column6	Column7	Column8	Column9	Column10	Column11
ID	log2FoldChange	pvalue	padj	But-3	But-2	But-1	si-2-B-3	si-2-B-2	si-2-B-1	Gene.name
ENSGALG00000000003	-0.533485	0.32162	NA	25.966	12.8439	23.0035	15.9514	8.40133	17.8991	PANX2
ENSGALG00000000004	0.679027	1.52474e-05	0.00113401	550.695	583.812	464.493	856.945	902.543	798.949	RFKL
ENSGALG00000000011	0.137605	0.48295	0.999404	613.446	622.344	521.117	653.121	742.917	537.785	C10orf88
ENSGALG00000000048	0.506778	0.433179	NA	15.1468	3.50287	9.73224	12.4066	14.4023	13.8311
ENSGALG00000000055	0.189726	0.258103	0.881996	878.515	892.065	719.301	970.377	1018.96	850.205	LAMTOR3
ENSGALG00000000059	0.0815349	0.66327	0.999404	1561.2	1290.22	1859.74	1624.38	1673.06	1689.83
ENSGALG00000000067	0.258144	0.398738	0.986325	1525.5	2267.53	1644.75	1962.02	2897.26	1645.09	SPR
ENSGALG00000000071	0.157198	0.293397	0.915733	688.098	597.824	613.131	755.919	631.3	728.166	DDIAS
ENSGALG00000000086	0.240053	0.0669536	0.485413	2626.89	2553.59	2597.62	3195.6	3287.32	2706.01	TIMM17A
ENSGALG00000000091	0.135145	0.471302	0.999404	2035.08	1519.08	1878.32	2047.1	1752.28	2165.79	INTS4
ENSGALG00000000094	0.0822075	0.418219	0.993575	3624.41	3941.9	3988.45	4223.58	4110.65	3899.55	ADIPOR1
ENSGALG00000000102	0.00733233	0.979722	0.999404	637.248	1038.02	651.175	740.854	933.748	663.892	UBE2T
ENSGALG00000000104	-0.130351	0.554857	0.999404	74.6521	75.8956	72.5494	67.3504	70.8112	65.9011	CRY4
ENSGALG00000000106	0.289451	0.00576515	0.106359	663.214	615.338	639.674	780.732	769.322	794.067
ENSGALG00000000109	0.237172	0.49065	0.999404	91.9628	110.924	53.0849	107.229	93.6148	99.2584	AFMID
ENSGALG00000000122	-0.282771	0.448411	0.999404	47760.1	91986.6	55081.8	48941.6	72309	38901.2	GNB2L1
ENSGALG00000000129	0.0622626	0.866118	0.999404	2589.02	5035.96	2890.47	3472.09	4803.16	2704.39	TCF25
ENSGALG00000000137	0.00672951	0.98665	0.999404	2766.46	5554.39	2675.48	3468.54	4884.77	2694.62	SNRPE
ENSGALG00000000142	-0.0805773	0.487531	0.999404	1766.77	1753.77	1619.98	1734.27	1598.65	1527.12	CEPT1
ENSGALG00000000146	0.0901254	0.825452	0.999404	1810.04	850.03	1766.84	1526.9	1075.37	2109.65	SUPT6H
ENSGALG00000000150	-0.0527792	0.786907	0.999404	24296.6	28683.9	24161.6	25181.1	28793.8	20397.6	RPL9
ENSGALG00000000154	-0.695333	0.0985702	0.595397	48.6862	29.1906	35.39	20.3823	18.0028	30.9166	DENND2D
ENSGALG00000000156	0.185039	0.485791	0.999404	4035.54	6187.24	3841.58	5075.2	6185.78	4727.79	BRD2
ENSGALG00000000158	-0.249713	0.401992	0.986325	748.685	1116.25	767.962	715.154	942.149	558.125	MHCDMA
ENSGALG00000000161	0.040326	0.763486	0.999404	448.995	387.651	415.832	445.753	416.466	425.509	ISOC1
ENSGALG00000000162	0.191662	0.653386	0.999404	54.0957	93.4099	57.5087	60.2608	115.218	59.3923	DMB1
ENSGALG00000000186	0.206692	0.554902	0.999404	45.4404	32.6935	53.0849	58.4885	55.2087	39.0525	MTCH1
ENSGALG00000000189	-0.364927	0.619382	0.999404	144.977	23.3525	168.987	78.8708	52.8083	130.175
ENSGALG00000000195	0.10341	0.880354	0.999404	157.96	39.6992	135.367	107.229	49.2078	200.958	SLC23A2
ENSGALG00000000201	0.0382326	0.851002	0.999404	1467.08	2051.52	1744.72	1632.36	2058.33	1715.06	PLEKHM1
ENSGALG00000000208	0.0571775	0.950035	0.999404	59.5053	8.17337	53.0849	38.1061	10.8017	76.4778	MCC
ENSGALG00000000215	0.102253	0.891585	0.999404	289.953	51.3755	253.923	172.807	90.0142	375.88	DCP2
ENSGALG00000000217	-0.315836	0.579614	0.999404	45.4404	12.8439	46.0069	26.5857	24.0038	33.3573	PPFIA4
ENSGALG00000000218	0.422515	0.117642	0.651467	493.353	678.39	471.571	701.862	914.545	586.601	SRP19
ENSGALG00000000220	0.0152227	0.975257	0.999404	1638.02	677.222	1526.19	1136.09	766.921	1978.66	APC
ENSGALG00000000223	0.0463252	0.8652	0.999404	1272.33	1858.86	1233.34	1526.02	1794.28	1187.03	TMEM183A
ENSGALG00000000226	0.533049	0.000268216	0.011322	339.721	375.975	347.706	508.672	560.489	471.071	TMEM9
ENSGALG00000000227	-0.133013	0.429666	0.999404	5344.66	6832.94	6452.47	5103.56	6186.98	5700.04	DPYSL2
ENSGALG00000000233	-0.0740362	0.790974	0.999404	455.486	281.397	434.412	385.492	301.248	425.509	SP2
ENSGALG00000000234	-0.576084	0.333911	0.952323	276.97	94.5776	312.316	120.522	86.4137	251.4	EPB41L4A
ENSGALG00000000235	-0.214664	0.0108337	0.163598	4929.2	4587.6	4798.88	4017.98	4170.66	4149.33	PPP2R2A
ENSGALG00000000241	0.377433	0.0516203	0.426579	1541.73	1428	1174.95	1824.66	1542.24	2013.64	STARD4
ENSGALG00000000242	0.091641	0.845644	NA	21.6383	23.3525	11.5017	21.2685	16.8027	21.1534	EBF2
ENSGALG00000000243	0.102511	0.663906	0.999404	164.451	210.172	149.523	182.555	216.034	164.346	RDM1
ENSGALG00000000247	0.240117	0.0303182	0.316169	920.71	873.383	898.02	1043.04	1006.96	1127.64	WDR36
ENSGALG00000000253	0.209676	0.411406	0.989637	408.964	270.889	361.862	411.192	326.452	466.189	SLC25A46
ENSGALG00000000255	-0.336821	0.667727	0.999404	908.809	128.439	785.657	431.574	184.829	826.611	MAN2A1
ENSGALG00000000259	0.327657	0.141586	0.708448	650.231	873.383	678.602	906.571	1082.57	775.355	PSMF1
ENSGALG00000000264	-0.0452414	0.938806	0.999404	234.776	68.8898	225.611	182.555	87.6138	242.451
ENSGALG00000000273	-0.340451	0.618034	0.999404	283.462	63.0517	245.96	117.863	80.4127	269.299	FER
ENSGALG00000000275	0.16407	0.285147	0.909386	1780.83	1481.72	1590.78	1923.03	1610.65	1902.18	KCTD9
ENSGALG00000000276	0.239906	0.648229	0.999404	51.9319	17.5144	53.0849	39.8785	40.8064	64.2739	FBXL17
ENSGALG00000000280	0.213298	0.687319	0.999404	35.7032	75.8956	34.5052	38.9923	87.6138	43.1205	EFNA5
ENSGALG00000000284	-0.188578	0.271909	0.896045	2383.46	1806.31	2395.02	1996.58	1897.5	1885.1	HOXB4
ENSGALG00000000293	-0.47198	0.00290388	0.0655952	333.23	375.975	372.479	250.791	241.238	286.385
ENSGALG00000000296	-0.203238	0.680019	0.999404	1982.07	711.083	2024.31	1230.03	930.147	1937.17	PCNX1
ENSGALG00000000311	-0.33539	0.688494	0.999404	212.055	24.5201	203.492	93.936	50.408	204.212
ENSGALG00000000314	0.00103457	0.99697	0.999404	76.816	113.26	84.9359	93.0498	104.417	78.105	NEFL
ENSGALG00000000318	-0.0180284	0.968557	0.999404	1696.44	3960.58	1920.79	2184.46	3604.17	1695.53	CSRP1
ENSGALG00000000329	0.123452	0.526441	0.999404	1639.1	2336.42	1783.65	2109.13	2197.55	1966.46	AHCYL1
ENSGALG00000000336	-0.218584	0.424863	0.999404	124.42	87.5718	119.441	86.8465	82.8131	114.717	PPP1R12B
ENSGALG00000000337	-0.521787	0.154053	0.732916	32.4574	38.5316	28.312	18.61	25.204	25.2214	CTXN1
ENSGALG00000000341	-0.277873	0.564187	0.999404	3100.77	6685.82	2875.43	3137.99	5163.22	2143.01	EDMPN1
ENSGALG00000000349	0.289231	0.276221	0.89931	4993.04	7259.12	5620.81	6996.46	9111.84	5733.39	PSMC5
ENSGALG00000000352	0.0905478	0.641167	0.999404	926.119	1226.01	1001.54	1033.3	1284.2	1041.4	TIMM44
ENSGALG00000000362	-0.29469	0.0791166	0.53493	7672.94	9720.47	9649.96	6859.1	8090.48	7099.42
ENSGALG00000000374	-0.244851	0.433762	0.999404	4095.05	6691.65	4476.83	4019.75	5555.68	3306.44	RNPEP
ENSGALG00000000377	0.235695	0.126407	0.674855	2797.83	3499.37	2746.26	3651.1	3497.35	3497.64	HNRNPM
ENSGALG00000000378	0.11042	0.75624	0.999404	305.1	178.646	330.896	292.442	212.434	374.253	SLC25A37
ENSGALG00000000379	0.251629	0.185702	0.78846	445.749	611.835	553.853	624.763	700.911	593.923	ITGB3
ENSGALG00000000390	0.602366	0.15209	0.73001	1714.84	734.436	1472.22	2251.81	1274.6	2426.95	ENTPD4
ENSGALG00000000396	0.33175	0.0522972	0.428289	575.579	624.679	582.165	777.188	836.532	631.349	METTL2A
ENSGALG00000000397	0.212131	0.196413	0.803468	1893.35	1543.6	1949.99	2120.65	1890.3	2229.25	IPO9
ENSGALG00000000401	0.237833	0.749241	0.999404	533.384	105.086	626.402	436.005	205.232	850.205	RBM15
ENSGALG00000000402	-0.644839	0.0613453	0.464144	3624.41	2092.38	3980.49	1798.08	1691.07	2712.52	LOXL2
ENSGALG00000000404	0.175559	0.0595025	0.45986	2331.53	2236	2312.73	2520.32	2726.83	2527.02	COPS2
ENSGALG00000000408	0.322991	0.0867731	0.558711	725.965	923.591	701.606	957.084	1089.77	894.139	LSM7
ENSGALG00000000409	0.127396	0.455465	0.999404	2869.24	3557.75	2952.41	3443.73	3775.8	3026.57	CHMP7
ENSGALG00000000410	0.165382	0.678279	0.999404	1194.43	546.448	1108.59	1103.31	738.117	1353.82	TLK2
ENSGALG00000000419	0.0722143	0.860897	0.999404	820.091	1709.4	891.827	1125.46	1634.66	837.188	LAMTOR5
ENSGALG00000000424	-0.714724	1.12495e-16	1.17174e-13	2291.5	2213.82	2326.01	1362.96	1415.02	1386.36	CMTM3
ENSGALG00000000428	0.468587	0.0695644	0.492891	862.286	1091.73	808.661	1167.11	1625.06	1031.64	HINT1Z
ENSGALG00000000430	-0.00631122	0.99216	0.999404	823.337	193.826	656.484	489.176	271.243	905.53	SPPL2B
ENSGALG00000000433	-0.0855545	0.786602	0.999404	1291.81	2097.05	1398.79	1376.25	1968.31	1168.32
ENSGALG00000000438	-0.677688	0.30624	0.929001	412.21	92.2423	402.561	206.482	87.6138	272.554	ERMP1
ENSGALG00000000451	-0.106946	0.805479	0.999404	31.3755	78.2308	40.6985	46.968	45.6072	46.3748	MEIG1
ENSGALG00000000452	0.389934	0.0612664	0.464144	650.231	783.476	526.426	890.62	889.341	786.745	TNFRSF10B
ENSGALG00000000456	-0.112775	0.793526	0.999404	3231.68	7197.24	3586.77	3948.86	5994.95	3018.43	MRPS21
ENSGALG00000000461	-1.12558	0.0050821	0.0985152	2942.81	1510.91	3283.3	1015.57	892.941	1636.95	MRC2
ENSGALG00000000470	-0.344942	0.606813	0.999404	799.535	192.658	805.122	356.248	240.038	818.475	LMNB2
ENSGALG00000000474	0.0852946	0.767742	0.999404	11367.7	15580.8	11484.9	12727.4	17878	10169.9	RPL36
ENSGALG00000000478	-0.366261	0.447699	0.999404	640.494	289.571	641.443	368.655	236.437	613.45
ENSGALG00000000504	0.0889806	0.872361	NA	9.73723	16.3467	9.73224	8.86189	14.4023	14.6447	ETV7
ENSGALG00000000505	0.472849	0.211586	0.830009	33.5394	44.3697	69.8952	79.757	67.2106	59.3923	KCNH6
ENSGALG00000000510	0.110544	0.395309	0.98519	1562.29	1507.4	1300.58	1528.68	1569.85	1617.42	DCAF7
ENSGALG00000000511	0.476961	0.000347852	0.0138223	699.999	722.759	803.352	1002.28	1114.98	985.262	KCTD20
ENSGALG00000000513	0.175264	0.245896	0.868013	459.814	423.848	438.835	548.551	500.479	445.036	ZNF276
ENSGALG00000000516	-0.328568	0.0145931	0.201878	335.394	312.923	341.513	256.109	265.242	267.672	FANCA
ENSGALG00000000518	-0.0371989	0.923712	0.999404	1498.45	3065.01	1595.2	1796.3	2656.02	1549.9	KLHL12
ENSGALG00000000521	-0.431509	0.0670994	0.485465	291.035	380.645	330.011	244.588	298.847	200.958	SPIRE2
ENSGALG00000000523	-0.305776	0.579266	0.999404	553.94	170.473	532.619	328.776	198.031	489.783	STK38
ENSGALG00000000525	-0.0815719	0.91112	0.999404	1282.07	220.681	1366.05	839.221	410.465	1461.21	MAP3K3
ENSGALG00000000528	0.282459	0.49108	0.999404	438.176	896.735	510.5	698.317	1038.16	508.496	DBNDD1
ENSGALG00000000529	-0.368016	0.389177	0.98158	36.7851	81.7337	49.5459	35.4476	55.2087	39.8661	LIMD2
ENSGALG00000000533	0.451889	0.0339028	0.339742	1918.24	2459.02	1737.65	2760.48	3162.5	2440.78	SRSF3
ENSGALG00000000535	-0.0175224	0.961128	0.999404	1374.03	667.881	1150.17	1171.54	753.719	1227.71	ERRFI1
ENSGALG00000000538	0.232862	0.447412	0.999404	350.54	636.355	477.764	522.851	709.312	489.783	RNF113A
ENSGALG00000000540	0.314178	0.292217	0.915695	397.063	624.679	367.171	585.771	672.106	468.63	GAS8
ENSGALG00000000541	0.10422	0.6302	0.999404	810.354	615.338	735.226	855.172	624.099	842.069	ZC3H11A
ENSGALG00000000542	0.235346	0.334082	0.952323	1440.03	1969.78	1530.62	1923.03	2346.37	1547.46	ZNF593
ENSGALG00000000550	0.202073	0.03102	0.319945	2400.77	2434.5	2305.66	2855.3	2621.21	2734.49	STRADA
ENSGALG00000000551	-0.0850104	0.562223	0.999404	728.129	624.679	634.365	638.056	570.09	663.079	C26H6orf89
ENSGALG00000000557	-0.241308	0.372427	0.975033	152.55	136.612	172.526	149.766	146.423	96.004	ETNK2
ENSGALG00000000558	-0.678625	0.0475018	0.407963	34.6213	44.3697	50.4307	30.1304	22.8036	27.6622	SLC1A6
ENSGALG00000000564	0.347979	0.00773289	0.130873	825.501	811.499	768.847	1009.37	936.148	1113	CCDC47
ENSGALG00000000573	0.670444	0.0970837	0.591345	38.9489	33.8611	21.234	46.0818	38.4061	63.4603	PER3
ENSGALG00000000576	0.0765816	0.840235	0.999404	254.25	483.396	284.004	303.963	493.278	280.69	RRNAD1
ENSGALG00000000577	0.243192	0.50797	0.999404	617.773	286.068	650.29	658.438	518.482	663.079	RANBP3
ENSGALG00000000579	0.0621962	0.876875	0.999404	2689.64	5580.08	3065.66	3602.36	5408.05	2824.8	VAMP3
ENSGALG00000000581	0.634051	2.6176e-07	4.33609e-05	611.282	589.65	646.752	893.278	963.752	1012.11	DDX42
ENSGALG00000000583	-0.761966	0.00011757	0.00571284	183.926	227.687	210.57	110.774	136.822	120.412	SOX13
ENSGALG00000000584	-0.531287	0.429143	0.999404	63.833	17.5144	76.9732	32.789	20.4032	56.138
ENSGALG00000000589	-0.0277182	0.920508	0.999404	172.024	210.172	152.177	151.538	225.636	148.074	BTN1A1
ENSGALG00000000596	0.0726356	0.4561	0.999404	1710.51	1862.36	1765.07	1867.2	1812.29	1931.47	CDC27
ENSGALG00000000599	0.131168	0.471196	0.999404	497.681	380.645	478.649	543.234	480.076	463.748	MARCH2
ENSGALG00000000603	-0.0664718	0.672202	0.999404	1239.87	1141.94	1372.25	1136.98	1110.18	1337.55	KANSL1
ENSGALG00000000604	-0.194759	0.572193	0.999404	80.0617	54.8783	88.4749	54.0575	56.4089	84.6137
ENSGALG00000000606	0.0619622	0.738643	0.999404	745.439	958.619	761.769	850.741	954.151	769.66	ARL8A
ENSGALG00000000611	0.484284	0.254282	0.87895	936.938	408.668	836.088	1066.97	657.704	1326.97	PPP1R15B
ENSGALG00000000613	-0.0744109	0.668252	0.999404	9613.9	12588.2	10107.4	10372.8	10996.1	9316.46	RAB11B
ENSGALG00000000615	-0.0520475	0.720068	0.999404	867.696	925.926	825.471	853.4	921.746	752.574	SNRNP40
ENSGALG00000000618	0.489518	0.0649549	0.478254	139.567	197.328	125.634	210.027	248.439	190.381	ZCCHC17
ENSGALG00000000619	-0.148214	0.463787	0.999404	2871.4	2303.72	3265.61	2592.1	2239.55	2784.93	ANGPTL4
ENSGALG00000000621	-0.409352	0.0670251	0.485465	2159.5	1498.06	2169.4	1521.59	1278.2	1587.32	KANK3
ENSGALG00000000625	-0.23549	0.258721	0.883107	196.909	260.38	210.57	210.913	169.227	185.499	MAPT
ENSGALG00000000627	0.0945878	0.483998	0.999404	710.818	634.02	744.959	778.074	698.51	755.015	DNAJC11
ENSGALG00000000629	-0.405448	0.193478	0.797323	790.88	1234.18	786.542	665.528	909.744	548.362
ENSGALG00000000632	0.176721	0.241395	0.865123	595.053	497.408	529.08	621.218	652.903	560.566	CHTF8
ENSGALG00000000636	0.366773	0.552586	0.999404	90.8809	33.8611	94.6681	91.2775	40.8064	150.515	MDM4
ENSGALG00000000637	0.244186	0.0714682	0.501516	608.036	705.245	611.362	786.05	777.723	715.149	ZBTB48
ENSGALG00000000638	0.491729	0.0432096	0.385964	578.824	767.129	652.945	859.603	1177.39	775.355	UTP4
ENSGALG00000000643	0.618239	0.237979	0.861578	208.81	60.7165	121.211	241.043	124.82	233.501	ANKS3
ENSGALG00000000650	0.235298	0.483191	0.999404	1334	2261.69	1426.22	1853.91	2586.41	1471.79	NIP7
ENSGALG00000000652	-0.215288	0.316644	0.939014	2185.47	2929.57	2169.4	2116.22	2373.98	1785.02	ACOT7
ENSGALG00000000657	0.31499	0.0047639	0.0943546	615.61	670.216	637.019	831.245	780.123	779.423	TERF2
ENSGALG00000000660	0.280675	0.108217	0.625334	1292.89	1421	1351.01	1624.38	1916.7	1399.38	CYB5B
ENSGALG00000000667	1.09562	0.0633542	NA	5.40957	9.34099	6.19324	10.6343	16.8027	17.0855	EDN2
ENSGALG00000000668	0.27971	0.0057064	0.105922	1325.35	1259.87	1355.44	1643.88	1519.44	1619.86	RBBP5
ENSGALG00000000669	0.0628169	0.891916	0.999404	1352.39	549.951	1417.37	1144.96	756.119	1566.17
ENSGALG00000000672	0.184168	0.232163	0.854338	339.721	368.969	399.022	384.606	452.472	423.882	SCMH1
ENSGALG00000000674	-0.241292	0.312335	0.934728	3741.26	5519.36	4298.11	3505.76	4591.93	3373.97	MYO1D
ENSGALG00000000678	-0.0375212	0.842711	0.999404	823.337	1035.68	751.152	856.945	903.743	781.863	CITED4
ENSGALG00000000681	0.00936735	0.914487	0.999404	3259.81	3332.4	3124.93	3357.77	3248.91	3172.2	PAK1
ENSGALG00000000684	0.241513	0.137022	0.701415	273.724	316.426	288.428	311.938	349.255	376.694	KLHDC8A
ENSGALG00000000685	0.278851	0.193349	0.797256	2003.71	1432.67	2011.92	2276.62	1920.3	2413.12	MAP3K14
ENSGALG00000000690	-0.578402	0.35872	NA	20.5564	7.00574	16.8102	9.74808	13.2021	7.32234	GDPD4
ENSGALG00000000692	0.376533	0.379994	0.977426	98.4543	40.8668	75.2037	84.1879	72.0114	122.039	CDK18
ENSGALG00000000693	0.177236	0.599033	0.999404	489.026	882.724	606.053	675.276	981.755	580.092	NOB1
ENSGALG00000000695	-0.439239	0.250245	0.87354	37.867	45.5373	37.1595	40.7647	24.0038	23.5942	MFSD4A
ENSGALG00000000699	-0.00404835	0.967354	0.999404	1046.21	1001.82	986.495	1011.14	976.954	1035.7	WWP2
ENSGALG00000000707	0.177637	0.570401	0.999404	2721.02	4588.76	2755.99	3553.62	4734.75	3096.54	PSMD7
ENSGALG00000000708	-0.602269	0.264409	0.891118	3136.47	9901.45	3578.81	2816.31	5322.84	2806.9	NUCKS1
ENSGALG00000000712	-0.219949	0.198373	0.806317	1250.69	1008.83	1005.96	961.515	837.732	1002.35	RAB29
ENSGALG00000000713	0.266554	0.303994	0.926761	240.185	363.131	287.543	286.239	375.659	409.238	ZFHX3
ENSGALG00000000719	-0.157473	0.712031	0.999404	9093.49	19694.3	9342.95	10760.1	15457.2	7970.78	RPL22
ENSGALG00000000720	-0.405369	0.00782188	0.131449	988.87	1133.76	911.291	793.139	788.525	708.64
ENSGALG00000000721	-0.0737855	0.885797	0.999404	7592.88	2631.82	8309.56	5841.76	3673.78	8094.44	SLC41A1
ENSGALG00000000723	0.208723	0.111251	0.631343	1787.32	1989.63	1741.19	2137.49	2280.36	1959.95	STX12
ENSGALG00000000724	0.0883096	0.667714	0.999404	1253.94	900.238	1230.69	1221.17	1068.17	1309.07	PM20D1
ENSGALG00000000726	-0.146117	0.0914068	0.572249	2301.23	2171.78	2192.41	1968.23	2010.32	2044.56	ELAVL1
ENSGALG00000000729	0.167645	0.650478	0.999404	286.707	497.408	226.496	389.923	442.87	301.843	PPP1R8
ENSGALG00000000734	0.00846291	0.954703	0.999404	429.52	405.166	383.981	444.867	408.064	372.626	RPA2
ENSGALG00000000737	0.230106	0.375729	0.976747	89.7989	141.283	108.824	135.587	145.223	117.971	SMPDL3B
ENSGALG00000000740	0.061767	0.797542	0.999404	261.823	393.489	284.004	336.752	358.857	284.758	APBA3
ENSGALG00000000745	-0.143081	0.794764	0.999404	327.82	116.762	314.086	199.393	128.42	358.795	SLC26A9
ENSGALG00000000747	-0.226432	0.338228	0.954266	257.496	283.733	270.733	236.612	175.228	279.876
ENSGALG00000000748	-0.105887	0.714422	0.999404	174.188	287.236	189.336	209.141	228.036	167.6	TJP3
ENSGALG00000000751	-0.233637	0.316323	0.9386	5259.19	7560.37	5945.51	5132.81	6323.8	4504.05	ARNT
ENSGALG00000000755	0.150555	0.715314	0.999404	345.131	162.3	368.056	314.597	234.037	423.069	ACER3
ENSGALG00000000761	-0.614154	0.350768	NA	20.5564	8.17337	14.156	9.74808	4.80076	13.0175	TSKU
ENSGALG00000000764	0.101225	0.752233	0.999404	3507.57	6068.14	4032.69	4594.89	6249.39	3753.92	SSR2
ENSGALG00000000769	0.620971	0.0399956	0.372463	469.551	834.851	565.355	923.409	1160.58	791.627	RAB7B
ENSGALG00000000775	0.173846	0.744953	NA	14.0649	28.023	12.3865	24.8133	21.6034	14.6447	CTSS
ENSGALG00000000776	-0.708356	0.137172	0.701415	36.7851	53.7107	28.312	18.61	36.0057	18.7127	BRPF3
ENSGALG00000000777	-0.0466383	0.721341	0.999404	934.774	889.73	926.332	920.75	794.526	945.396	EYA3
ENSGALG00000000784	0.280332	0.0298635	0.314544	1341.57	1187.47	1392.59	1547.29	1689.87	1529.56	PIP5K1C
ENSGALG00000000785	-0.219812	0.488103	0.999404	881.761	1565.78	1020.12	932.271	1244.6	801.39	HYAL1
ENSGALG00000000786	0.158203	0.459245	0.999404	87.6351	80.5661	92.8986	102.798	102.016	87.8681	CTSE
ENSGALG00000000787	-0.181259	0.0754317	0.517934	2537.09	2420.48	2725.03	2308.52	2217.95	2250.4	DHX38
ENSGALG00000000790	0.0526149	0.80067	0.999404	1695.36	2352.76	1803.12	1945.18	2305.56	1818.38	DNAJC8
ENSGALG00000000791	0.316948	0.000856317	0.0271722	1072.18	1000.65	1071.43	1312.45	1305.81	1300.12
ENSGALG00000000793	0.0340348	0.918805	0.999404	2677.74	4697.35	3232.87	3423.35	4758.75	2679.98	VPS72
ENSGALG00000000795	0.0916926	0.638061	0.999404	253.168	342.114	269.848	310.166	327.652	283.944	MFSD12
ENSGALG00000000802	0.113811	0.717873	0.999404	833.074	1312.41	875.901	966.832	1442.63	860.782	DHODH
ENSGALG00000000803	-0.443004	0.46066	NA	11.9011	14.0115	15.0407	15.0652	4.80076	9.76312
ENSGALG00000000811	0.177248	0.106058	0.619352	1736.47	1809.82	1580.16	1972.66	1929.9	1891.61	IST1
ENSGALG00000000812	-0.0437345	0.761705	0.999404	23159.5	24781.7	23226.4	22711.2	25944.5	20389.5	OAZ1
ENSGALG00000000814	0.152651	0.318602	0.939414	1238.79	1265.7	1129.82	1340.8	1189.39	1505.96	HNRNPR
ENSGALG00000000816	-0.329506	0.162722	0.744737	904.481	782.308	949.336	657.552	559.288	879.495
ENSGALG00000000817	0.362652	0.228847	0.848298	45.4404	66.5546	45.1222	62.9194	78.0123	61.0195	ZNF821
ENSGALG00000000818	1.15494	0.0169246	0.221116	728.129	280.23	866.169	1323.97	978.155	1872.89	LRRC32
ENSGALG00000000824	0.0284419	0.958339	NA	8.65532	10.5086	15.0407	9.74808	14.4023	11.3903
ENSGALG00000000830	-0.0164716	0.941041	0.999404	349.459	268.554	401.676	337.638	304.848	366.117	EMSY
ENSGALG00000000835	0.140297	0.432901	0.999404	519.319	456.541	604.284	591.974	529.284	620.772	PLEKHJ1
ENSGALG00000000836	-0.0669537	0.834874	0.999404	308.346	575.639	359.208	405.875	459.673	321.369	RFX5
ENSGALG00000000838	0.148011	0.60568	0.999404	478.206	293.074	443.259	437.777	364.858	542.667	THAP12
ENSGALG00000000843	0.0514347	0.861353	0.999404	1883.61	1140.77	1612.9	1440.94	1320.21	2043.75	DOT1L
ENSGALG00000000845	0.0490096	0.921732	0.999404	675.115	228.854	675.948	553.868	358.857	721.658	UVRAG
ENSGALG00000000847	-0.361145	0.0114335	0.169381	1060.28	882.724	1037.81	796.684	723.714	799.763	GARNL3
ENSGALG00000000848	-0.0302938	0.873877	0.999404	2331.53	1698.89	2393.25	2092.29	2030.72	2168.23	AP1G1
ENSGALG00000000853	0.308921	0.0461952	0.401295	374.343	347.952	298.16	424.484	421.267	416.56	SLC2A8
ENSGALG00000000855	-0.0881568	0.363355	0.969555	783.306	802.158	787.427	732.878	746.518	752.574	ZMPSTE24
ENSGALG00000000856	-0.187522	0.124102	0.66838	733.538	826.678	741.42	687.683	688.909	644.366	EIF2D
ENSGALG00000000857	0.191144	0.510959	0.999404	949.921	1607.82	1085.59	1337.26	1677.87	1144.73	NMT1
ENSGALG00000000862	0.00961328	0.965195	0.999404	229.366	206.669	236.228	206.482	193.231	275.808	RLF
ENSGALG00000000863	-0.0539654	0.910276	0.999404	781.143	252.207	699.836	554.754	406.864	707.826	DYRK3
ENSGALG00000000864	0.186798	0.103823	0.61329	810.354	732.1	715.762	856.058	847.334	865.664	FBXW2
ENSGALG00000000866	-0.871167	0.296765	NA	9.73723	28.023	4.42374	7.9757	8.40133	6.50875	SELENBP1
ENSGALG00000000868	0.0116222	0.962619	0.999404	716.228	1052.03	749.382	893.278	951.75	693.182	RNF121
ENSGALG00000000870	0.394387	0.225439	0.843508	67.0787	88.7394	55.7392	79.757	118.819	79.7322	DCAKD
ENSGALG00000000875	0.336809	0.361164	0.969344	702.163	378.31	660.907	702.748	514.881	981.194	PHLPP2
ENSGALG00000000881	0.257084	0.497085	0.999404	76.816	130.774	58.3934	106.343	118.819	91.9361	GPATCH3
ENSGALG00000000883	-0.0354975	0.800381	0.999404	6691.64	5709.68	7185.93	6400.94	6167.77	6543.73	MAPKAPK2
ENSGALG00000000884	0.582434	0.0027504	0.0634445	112.519	128.439	133.597	165.717	196.831	199.33	CXXC5
ENSGALG00000000891	0.019473	0.929431	0.999404	193.663	247.536	229.15	218.002	268.842	194.449	NSUN5
ENSGALG00000000894	0.392507	0.055063	0.441765	3246.83	3242.49	4479.48	4330.81	4854.77	5215.13	APCDD1
ENSGALG00000000895	0.377397	0.0326009	0.330329	1288.56	1674.37	1422.68	1824.66	2125.54	1747.6	NUDC
ENSGALG00000000903	0.182786	0.109074	0.625334	539.876	540.61	523.771	638.942	585.693	594.737	TERF2IP
ENSGALG00000000905	-0.138563	0.623927	0.999404	5091.49	7844.1	5853.5	5492.6	7156.73	4420.25	PSMB4
ENSGALG00000000906	0.14183	0.827488	0.999404	349.459	68.8898	261.886	228.637	139.222	382.389	RALGPS1
ENSGALG00000000907	0.177941	0.38987	0.982357	4492.11	6097.33	5005.91	5741.62	6817.08	5084.96	KARS
ENSGALG00000000908	-0.137734	0.611207	0.999404	94.1266	136.612	95.5529	92.1636	115.218	89.4953	ADAT1
ENSGALG00000000909	-0.485844	0.433076	NA	18.3926	29.1906	7.96274	13.2928	12.0019	13.8311	GFAP
ENSGALG00000000913	0.131836	0.816926	NA	35.7032	10.5086	30.0815	30.1304	19.203	34.1709	CHST6
ENSGALG00000000918	0.104016	0.778257	0.999404	36.7851	63.0517	44.2374	48.7404	66.0104	40.6797
ENSGALG00000000920	-0.263512	0.359085	0.969107	1285.31	2167.11	1305.89	1249.53	1529.04	1185.41	CGN
ENSGALG00000000927	-0.568851	0.000870323	0.0274214	8101.38	6008.59	7464.63	4852.77	4571.52	5119.94	ANGPTL2
ENSGALG00000000934	0.203418	0.583515	0.999404	327.82	157.629	257.462	238.385	240.038	376.694	ZBTB43
ENSGALG00000000943	0.122361	0.751546	0.999404	705.409	330.438	761.769	649.576	514.881	792.44	WDTC1
ENSGALG00000000944	0.124933	0.731156	0.999404	546.367	1025.17	598.975	785.163	1014.16	567.888	SUPT4H1
ENSGALG00000000946	0.163819	0.635712	0.999404	1217.15	2148.43	1374.02	1640.34	2358.37	1311.51	PFDN1
ENSGALG00000000949	0.494168	0.110492	0.630159	326.738	479.894	246.845	536.144	525.683	420.628	HBEGF
ENSGALG00000000950	-0.11848	0.502951	0.999404	811.436	595.488	717.531	620.332	652.903	684.232	MVB12B
ENSGALG00000000955	0.414098	0.0724805	0.507317	308.346	205.502	290.198	364.224	319.25	388.084	TMEM222
ENSGALG00000000962	0.395157	0.0311982	0.321347	267.233	346.784	308.777	420.94	432.068	361.236	PUS3
ENSGALG00000000966	-0.155597	0.327467	0.945142	203.4	227.687	210.57	191.417	204.032	181.431
ENSGALG00000000972	-0.0209776	0.877631	0.999404	280.216	260.38	265.425	261.426	261.641	270.927	PBX3
ENSGALG00000000975	0.516803	0.0800719	0.538062	46.5223	42.0345	56.6239	62.9194	85.2135	61.8331	C1orf174
ENSGALG00000000977	0.0114039	0.939787	0.999404	952.085	921.255	891.827	1038.61	812.528	933.192	MAPKAP1
ENSGALG00000000978	0.260424	0.36047	0.969107	577.743	337.443	499.883	598.178	456.072	640.298	CEP104
ENSGALG00000000980	-0.230725	0.401038	0.986325	55.1777	67.7222	60.1629	44.3094	61.2097	51.2564
ENSGALG00000000988	0.0536729	0.691696	0.999404	5086.08	6173.23	5869.42	5900.25	6261.39	5617.86	EFTUD2
ENSGALG00000000990	0.229518	0.237445	0.861578	1675.89	2111.06	1442.14	2073.68	2069.13	1985.98	SRSF6
ENSGALG00000000991	0.0836161	0.676337	0.999404	556.104	631.685	505.192	638.942	662.505	493.038	TAF12
ENSGALG00000000993	-0.330077	0.103377	0.612662	727.047	639.858	742.304	523.738	476.475	676.096	GAPVD1
ENSGALG00000000996	-0.114712	0.626322	0.999404	4874.03	7281.3	4805.07	4701.23	5598.88	5363.21
ENSGALG00000000997	-0.195525	0.495527	0.999404	59.5053	56.046	46.8917	54.0575	46.8074	40.6797	GJC1
ENSGALG00000000998	-0.0470027	0.840896	0.999404	537.712	816.169	574.202	627.422	678.107	560.566	MTFR1L
ENSGALG00000000999	0.121743	0.286847	0.910598	1494.12	1375.46	1538.58	1640.34	1503.84	1651.59	ZNF319
ENSGALG00000001000	0.152123	0.363247	0.969555	22259.3	28774.9	22890.2	27595.9	29177.8	25371.1	HSPA5
ENSGALG00000001003	0.0127643	0.977798	0.999404	420.865	189.155	520.232	399.671	253.24	487.343	SELENON
ENSGALG00000001006	0.000929561	0.998036	0.99959	70.3245	46.705	51.3154	46.968	43.2068	77.2914	TP73
ENSGALG00000001013	0.35385	0.248444	0.872267	1037.56	1696.56	1097.97	1636.79	2012.72	1248.05	PPP6C
ENSGALG00000001014	0.205744	0.370146	0.973298	465.223	537.107	386.635	576.023	592.894	432.832	ARPC5L
ENSGALG00000001017	-0.137193	0.425796	0.999404	361.36	378.31	324.703	362.451	315.65	288.826	WRAP73
ENSGALG00000001019	-0.136615	0.613569	0.999404	1168.47	1889.22	1442.14	1292.06	1657.46	1144.73	BTBD2
ENSGALG00000001021	-0.213736	0.597808	0.999404	384.08	175.144	321.164	271.174	169.227	318.115	MYOCD
ENSGALG00000001022	0.394474	0.136223	0.700858	512.828	739.106	535.273	716.041	978.155	655.756	CCDC43
ENSGALG00000001024	-0.0275229	0.816933	0.999404	1072.18	1056.7	1127.17	1051.91	1149.78	996.652	TPRG1L
ENSGALG00000001025	0.178789	0.751921	0.999404	951.003	254.542	704.26	747.943	397.263	1016.18	GOLGA1
ENSGALG00000001028	0.51625	0.551457	NA	17.3106	3.50287	34.5052	23.0409	13.2021	43.1205	RNF43
ENSGALG00000001030	0.096136	0.843599	0.999404	885.006	293.074	907.752	778.96	530.484	920.174	SCAMP4
ENSGALG00000001034	0.658034	8.26323e-05	0.00434565	438.176	562.795	449.452	777.188	790.925	719.217	AAR2
ENSGALG00000001035	0.236408	0.744449	NA	24.884	7.00574	15.0407	25.6995	7.20114	21.967
ENSGALG00000001036	0.446307	0.0281165	0.302855	446.831	518.425	388.405	686.796	524.483	629.721	ELAC2
ENSGALG00000001037	0.111044	0.802441	0.999404	253.168	108.589	260.116	223.32	153.624	294.521	SCAI
ENSGALG00000001038	-0.10746	0.642634	0.999404	192.581	130.774	187.567	153.311	154.824	166.787	MAN1C1
ENSGALG00000001042	0.142546	0.772315	0.999404	970.478	382.981	937.834	818.839	492.078	1217.95	MTMR4
ENSGALG00000001043	-0.0892399	0.760048	0.999404	2651.77	4483.68	2667.52	2989.12	3566.96	2658.82	REXO1
ENSGALG00000001046	0.367405	0.121245	0.659847	2729.67	4069.17	2886.94	3943.54	4823.56	3727.89	DLGAP4
ENSGALG00000001048	-0.314918	0.104165	0.614592	1873.88	2420.48	1695.18	1658.95	1646.66	1508.4	OLFML2A
ENSGALG00000001049	-0.0319784	0.895334	0.999404	186.089	230.022	190.221	198.506	238.838	157.024
ENSGALG00000001051	0.0518317	0.914103	0.999404	201.236	92.2423	207.916	195.848	94.815	228.62	LDLRAP1
ENSGALG00000001054	0.246029	0.238768	0.861578	8560.11	11487.1	8828.03	11189.9	13164.9	9890.04	C20H20ORF24
ENSGALG00000001055	-0.202062	0.172784	0.762942	1752.7	1439.68	1774.81	1484.37	1353.81	1479.93	NSF
ENSGALG00000001062	-0.0832092	0.838106	0.999404	45.4404	70.0574	45.1222	50.5128	68.4108	33.3573	GGT7
ENSGALG00000001067	0.242523	0.29435	0.916064	679.443	1000.65	675.063	903.913	1020.16	861.596	TMEM57
ENSGALG00000001073	0.253798	0.593099	0.999404	94.1266	50.2078	90.2444	81.5294	55.2087	142.379	NR6A1
ENSGALG00000001076	0.0990504	0.659215	0.999404	2538.17	3746.91	3248.8	3259.4	3943.82	3009.48	LIMK1
ENSGALG00000001080	-0.387243	0.216213	0.838249	41.1128	43.2021	38.0442	35.4476	31.2049	26.8486	NR5A1
ENSGALG00000001084	0.038833	0.91812	0.999404	86.5532	40.8668	60.1629	54.9437	61.2097	76.4778	ATP8B3
ENSGALG00000001091	0.0841632	0.821624	0.999404	139.567	309.42	222.957	226.864	296.447	189.567	C1orf116
ENSGALG00000001093	0.086591	0.781052	0.999404	2898.45	1680.21	2714.41	2463.61	2035.52	3244.61	TCF3
ENSGALG00000001096	0.305135	0.250789	0.874287	879.597	1150.11	792.735	1151.16	1429.43	907.157	UQCR11
ENSGALG00000001099	0.00475172	0.981921	0.999404	3805.09	5466.82	3912.36	4080.9	4745.55	4400.73	ANKHD1
ENSGALG00000001101	-0.636008	1.92324e-09	6.00767e-07	1128.44	1137.27	1044	693.886	720.114	715.149	MBD3
ENSGALG00000001103	-0.095273	0.762879	0.999404	13942.6	22901.8	15687.5	15022.7	21527.8	12625.3	PSMB7
ENSGALG00000001106	0.110508	0.722895	0.999404	299.69	189.155	288.428	290.67	205.232	342.523
ENSGALG00000001107	0.218976	0.0773249	0.527557	1118.7	1097.57	997.112	1210.53	1189.39	1336.73	GOSR2
ENSGALG00000001108	0.259967	0.449832	0.999404	160.123	80.5661	155.716	144.449	145.223	185.499	MIER2
ENSGALG00000001110	0.0184597	0.9469	0.999404	371.097	227.687	353.9	349.158	264.042	351.472
ENSGALG00000001111	-0.172914	0.665769	0.999404	65.9968	40.8668	45.1222	48.7404	28.8046	56.138
ENSGALG00000001117	0.134332	0.391572	0.983024	862.286	704.077	813.969	900.368	786.124	925.056	PFKFB2
ENSGALG00000001118	-0.0404844	0.800931	0.999404	3877.58	4098.36	3108.12	3468.54	3649.78	3657.1	NEK6
ENSGALG00000001121	-0.102054	0.715445	0.999404	2591.19	1641.68	2551.62	2180.02	1659.86	2480.65	SH3GL1
ENSGALG00000001124	0.574226	0.00791739	0.132762	77.8979	73.5603	96.4376	124.953	124.82	121.225	LHX2
ENSGALG00000001126	-0.030013	0.912244	0.999404	910.972	1480.55	912.176	1027.98	1222.99	984.448	CHAF1A
ENSGALG00000001130	-0.129767	0.830227	0.999404	429.52	120.265	463.608	341.183	156.025	428.764	GALNT17
ENSGALG00000001143	0.485861	0.160999	0.741825	602.627	361.963	644.097	716.927	549.687	986.075	ETS1
ENSGALG00000001144	0.301069	0.0101749	0.1569	464.141	510.252	493.69	598.178	586.893	622.399	ZNF346
ENSGALG00000001146	0.130947	0.378804	0.977406	747.603	642.193	617.555	785.163	712.913	698.877	UBXN6
ENSGALG00000001153	-0.11484	0.786321	NA	37.867	22.1849	20.3492	23.9271	27.6044	22.7806	AUTS2
ENSGALG00000001157	-0.10721	0.851867	0.999404	995.362	254.542	846.705	692.114	369.658	884.376	DENND1A
ENSGALG00000001158	0.0560335	0.776119	0.999404	265.069	357.293	309.662	304.849	362.457	302.657	UIMC1
ENSGALG00000001160	0.229352	0.4051	0.986325	1515.76	2156.6	1312.08	1897.33	2323.57	1622.31	DOK4
ENSGALG00000001163	0.147381	0.340073	0.954807	293.199	246.369	271.618	296.873	284.445	316.488	NDEL1
ENSGALG00000001165	0.0465267	0.821749	0.999404	142.813	122.601	149.523	128.497	139.222	161.092	PANK4
ENSGALG00000001168	-0.0607825	0.799027	0.999404	1881.45	2798.8	2035.81	2182.68	2442.39	1814.31	POLR2C
ENSGALG00000001169	-0.185171	0.761666	0.999404	628.593	177.479	534.388	307.508	211.233	659.824	CRB2
ENSGALG00000001174	0.340532	0.0508243	0.422578	294.281	314.091	237.997	356.248	351.656	361.236	RCC1L
ENSGALG00000001175	-0.0102674	0.963034	0.999404	464.141	359.628	418.486	416.509	333.653	481.647	C4BPA
ENSGALG00000001181	0.0906359	0.76929	0.999404	29.2117	35.0287	34.5052	34.5614	34.8055	35.7981	KCNJ5
ENSGALG00000001182	-0.0605448	0.871997	0.999404	2894.12	1430.34	2566.66	2158.76	1557.85	2890.7	NCOA6
ENSGALG00000001183	-0.871536	0.000696813	0.0232974	16743.7	11333	17487.9	7885.31	7100.32	9917.71	MYH10
ENSGALG00000001184	-0.167829	0.55965	0.999404	2231.99	3412.97	2396.78	2335.99	2987.27	1836.28	COQ9
ENSGALG00000001189	-0.858031	0.1334	NA	10.8191	24.5201	14.156	8.86189	8.40133	9.76312	NCF1
ENSGALG00000001201	-0.069281	0.444152	0.999404	4802.62	5205.27	5033.34	4948.48	4732.35	4654.57	GFOD2
ENSGALG00000001204	-0.0233023	0.928065	0.999404	2165.99	3265.84	2390.59	2573.49	3049.68	2074.66	ENKD1
ENSGALG00000001209	-0.192886	0.811285	0.999404	273.724	35.0287	249.499	156.855	63.6101	267.672
ENSGALG00000001214	0.138322	0.713207	0.999404	429.52	764.794	451.222	607.926	799.326	404.356	PARD6A
ENSGALG00000001219	0.434008	0.0627161	0.468995	283.462	216.01	323.818	401.444	319.25	392.152	PIGU
ENSGALG00000001220	0.371952	0.00104921	0.0311626	3305.25	2817.48	3170.06	4032.16	3972.63	4022.41	HERPUD1
ENSGALG00000001223	-0.103796	0.68602	0.999404	799.535	1134.93	857.322	809.09	1076.57	713.522	PEX10
ENSGALG00000001225	0.0187796	0.964055	0.999404	2103.24	1002.99	1985.38	1715.66	1100.57	2341.52	RABGAP1
ENSGALG00000001229	-0.59147	0.54993	0.999404	196.909	14.0115	156.601	82.4156	18.0028	143.192	SKI
ENSGALG00000001231	0.0351366	0.796755	0.999404	1034.31	943.44	970.57	1066.97	897.742	1053.6	SAMHD1
ENSGALG00000001238	-0.217662	0.501381	0.999404	667.541	1176.97	740.535	685.91	939.749	597.991	STX8
ENSGALG00000001239	-0.00884146	0.991865	0.999404	53.0138	7.00574	47.7764	36.3337	12.0019	58.5787	SLC26A2
ENSGALG00000001245	-0.0578492	0.701963	0.999404	967.232	1133.76	915.715	1014.69	981.755	900.648	SIRT6
ENSGALG00000001250	-0.369309	0.0605106	0.462414	29312.3	22120.6	27715.6	20509.1	17610.4	23152.4	APLP2
ENSGALG00000001252	-0.0799546	0.852522	0.999404	147.14	304.75	129.173	186.1	226.836	136.684	CREB3L3
ENSGALG00000001253	0.140138	0.872596	0.999404	1335.08	138.947	1113.01	788.708	294.046	1767.94	RC3H2
ENSGALG00000001256	0.475732	0.253616	0.87895	384.08	173.976	335.32	437.777	268.842	535.345	NLRC5
ENSGALG00000001258	-0.322698	0.00667491	0.118469	5386.85	6375.23	5785.37	4511.59	4813.96	4705.01	NUMA1
ENSGALG00000001262	-0.191685	0.692887	0.999404	1425.96	488.067	1474.88	982.784	699.711	1284.66	CLIC4
ENSGALG00000001263	-0.647483	1.26056e-05	0.000963757	689.18	627.014	733.457	438.664	398.463	470.257	GTF2IRD1
ENSGALG00000001267	0.303473	0.166018	0.752133	1526.58	2104.06	1493.46	2099.38	2371.57	1852.55	MAP2K2
ENSGALG00000001275	-0.241887	0.613448	0.999404	2169.24	744.944	2050.85	1466.64	938.548	1793.16	PDCL
ENSGALG00000001279	0.412282	0.272313	0.896169	451.159	241.698	474.225	484.745	381.66	686.673	ZNF652
ENSGALG00000001283	0.00139302	0.992535	0.999404	1045.13	1176.97	927.217	1035.07	1020.16	1094.28	SRRM1
ENSGALG00000001289	-0.362659	0.037683	0.359501	685.934	916.585	806.891	607.039	672.106	595.551	SHC2
ENSGALG00000001299	0.00614085	0.992646	NA	11.9011	40.8668	10.617	22.1547	18.0028	22.7806	GIP
ENSGALG00000001306	0.0060758	0.981492	0.999404	815.764	565.13	801.583	732.878	578.491	879.495	NFRKB
ENSGALG00000001309	-0.110643	0.764108	0.999404	2487.32	4907.52	2546.31	2953.67	3863.41	2390.34	SNF8
ENSGALG00000001310	-0.210508	0.371335	0.974695	99.5362	87.5718	84.0512	84.1879	84.0133	66.7147
ENSGALG00000001313	0.0703012	0.593694	0.999404	16396.4	14693.4	17371.2	16999.8	15759.7	18121.2	EIF4H
ENSGALG00000001315	-0.320445	0.405901	0.986325	593.971	288.403	638.789	429.802	302.448	485.715	UBE2Z
ENSGALG00000001316	-0.540521	7.32687e-05	0.00402158	1508.19	1758.44	1548.31	1128.12	1165.38	1017.81	CPNE2
ENSGALG00000001317	0.157237	0.369641	0.973101	3649.3	2810.47	3734.53	3864.67	3514.16	3989.86
ENSGALG00000001319	-0.115457	0.876217	NA	8.65532	7.00574	15.0407	15.0652	9.60152	4.06797	CAMK1G
ENSGALG00000001328	-0.229279	0.219206	0.841188	31115.9	40893.7	31251.1	30053.3	31779.8	26254.7	BSG
ENSGALG00000001329	-0.100472	0.884105	0.999404	517.155	98.0804	425.564	311.938	150.024	508.496	EPB41
ENSGALG00000001330	-0.0290182	0.928059	0.999404	6449.29	10354.5	6455.13	7278.27	9809.15	5708.99	ATP5MC1
ENSGALG00000001331	-0.79154	8.75282e-06	0.000730493	276.97	346.784	321.164	193.189	166.826	184.686	ST14
ENSGALG00000001332	0.482823	0.123084	0.665731	378.67	210.172	302.584	441.322	318.05	485.715	RBL1
ENSGALG00000001333	0.281748	0.356147	0.96742	286.707	488.067	304.354	429.802	523.283	358.795	MRRF
ENSGALG00000001334	-0.0043287	0.971035	0.999404	9924.41	8629.91	9679.15	9263.33	8933.01	9951.88	GNB1
ENSGALG00000001335	0.137794	0.267867	0.891946	1410.82	1303.07	1244.84	1557.92	1373.02	1422.16	FAM18B1
ENSGALG00000001341	-1.03419	0.160162	0.741284	609.118	114.427	596.321	179.01	92.4146	372.626	ZBTB44
ENSGALG00000001342	0.00661616	0.969787	0.999404	596.135	493.905	672.409	579.568	610.897	582.533	HCN2
ENSGALG00000001348	-0.438109	0.355154	NA	16.2287	35.0287	21.234	16.8376	20.4032	16.2719	TEKT3
ENSGALG00000001350	0.351091	0.0455813	0.398569	1029.98	804.493	859.091	1207.88	1012.96	1213.07	RSPRY1
ENSGALG00000001362	-0.180888	0.418951	0.993741	812.518	1102.24	774.155	812.635	878.539	680.978	CLK3
ENSGALG00000001363	0.0616978	0.839093	0.999404	987.788	632.852	998.882	986.328	664.905	1082.08	MYBBP1A
ENSGALG00000001364	0.118488	0.626022	0.999404	5146.67	3446.83	4731.64	4983.93	3951.02	5530	CSNK1A1
ENSGALG00000001366	0.107008	0.713175	0.999404	108.191	121.433	81.3969	133.815	87.6138	111.462	CASP9
ENSGALG00000001370	-0.328786	0.4473	0.999404	78.9798	54.8783	118.556	75.3261	43.2068	82.173	ADAMTS8
ENSGALG00000001374	-0.435582	0.0544166	0.438744	605.872	457.709	583.934	412.078	331.252	473.511	SLC35E2B
ENSGALG00000001375	0.146608	0.479468	0.999404	479.288	588.483	575.972	576.023	726.115	519.886	COX10
ENSGALG00000001376	0.69979	0.211334	0.829627	172.024	51.3755	161.909	206.482	122.419	296.962	ARID3B
ENSGALG00000001377	0.248004	0.0908763	0.571521	904.481	758.956	880.325	1091.78	939.749	989.33	POLRMT
ENSGALG00000001378	-0.106948	0.799441	0.999404	78.9798	192.658	91.1291	107.229	128.42	100.886	C1orf74
ENSGALG00000001381	-0.0313572	0.827364	0.999404	14285.6	16127.2	13760.5	15340.8	15003.6	12879.2	ACTG1
ENSGALG00000001382	-0.0150691	0.884696	0.999404	2078.36	2203.31	2042.89	2181.8	1969.51	2103.95	CDK11A
ENSGALG00000001383	0.0210032	0.964221	0.999404	50.85	22.1849	46.8917	42.5371	27.6044	51.2564	HTR4
ENSGALG00000001389	0.105644	0.672179	0.999404	483.616	354.958	522.887	522.851	392.462	549.176	TTLL11
ENSGALG00000001392	-0.023751	0.961932	NA	12.983	17.5144	17.695	13.2928	22.8036	12.2039	MMP23B
ENSGALG00000001394	0.0987204	0.69998	0.999404	734.62	1158.28	898.02	991.645	1165.38	832.306	UBL7
ENSGALG00000001409	-1.00661	0.0431054	NA	56.2596	28.023	24.773	21.2685	15.6025	17.0855	IL12B
ENSGALG00000001412	0.179111	0.568242	0.999404	103.864	138.947	73.4342	106.343	132.021	118.785	SEMA7A
ENSGALG00000001416	-0.0597787	0.907428	NA	14.0649	12.8439	29.1967	18.61	18.0028	17.8991	ADRA1B
ENSGALG00000001419	-0.0979707	0.8531	0.999404	742.194	260.38	744.074	502.469	320.451	808.712	DAB2IP
ENSGALG00000001420	0.00568441	0.991747	0.999404	2291.5	683.06	2264.96	1697.05	1051.37	2511.56	RALGAPB
ENSGALG00000001425	0.336821	0.000908591	0.0281406	870.941	804.493	867.939	1053.68	1078.97	1081.27	SNX19
ENSGALG00000001428	-0.154529	0.636631	0.999404	1051.62	563.962	932.525	818.839	574.891	894.953	EFHD1
ENSGALG00000001429	0.167281	0.254048	0.87895	861.204	911.914	790.081	967.718	1046.57	864.85	TTC1
ENSGALG00000001433	0.985252	0.0902465	NA	5.40957	9.34099	7.96274	10.6343	19.203	15.4583	B3GNTL1
ENSGALG00000001439	0.278038	0.0943629	0.582206	1139.26	911.914	1197.07	1334.6	1237.4	1367.65	RANBP10
ENSGALG00000001441	0.0425512	0.71781	0.999404	1213.91	1353.28	1192.64	1268.14	1353.81	1250.49	UBE2G1
ENSGALG00000001445	-0.0284123	0.944286	0.999404	36.7851	68.8898	38.0442	48.7404	56.4089	35.7981	FABP6
ENSGALG00000001446	-0.361727	2.62714e-05	0.00177299	9333.68	9925.97	9095.22	7406.77	7419.57	7239.36	GSN
ENSGALG00000001452	0.0872656	0.688832	0.999404	4790.72	6330.86	5074.92	5827.58	6683.86	4696.06	ATP5PB
ENSGALG00000001463	0.0308471	0.94802	0.999404	63.833	25.6877	56.6239	45.1956	37.2059	66.7147	PDIK1L
ENSGALG00000001465	0.0341863	0.906408	0.999404	7552.85	10750.3	6645.35	8347.9	10544.9	6654.38	RPL38
ENSGALG00000001467	-0.275349	0.73526	0.999404	1261.51	141.283	1196.18	691.227	289.246	1166.69	ANKFY1
ENSGALG00000001470	-0.0468365	0.860251	0.999404	416.537	621.176	455.646	480.314	579.692	386.457	STOML1
ENSGALG00000001472	-0.489088	0.280954	0.904723	641.576	273.224	700.721	406.761	250.84	493.038	JAM3
ENSGALG00000001473	-0.0800748	0.776539	0.999404	677.279	422.68	715.762	610.584	474.075	632.976	MIB2
ENSGALG00000001474	-0.00189725	0.983357	0.999404	4632.76	4522.21	4236.18	4562.99	4445.5	4363.3	RAB14
ENSGALG00000001475	0.0225787	0.910814	0.999404	727.047	984.307	775.925	856.945	933.748	736.302	STMN1
ENSGALG00000001476	-0.185504	0.217948	0.841188	2340.18	2745.08	2190.64	2090.52	2281.56	2025.85	RAP1A
ENSGALG00000001479	0.341309	0.198575	0.806317	147.14	226.519	185.797	241.93	274.843	192.822	CYB5D2
ENSGALG00000001483	-0.552933	0.375114	NA	12.983	53.7107	30.0815	29.2442	16.8027	19.5262
ENSGALG00000001489	0.0162914	0.892929	0.999404	1477.9	1604.32	1385.52	1501.2	1579.45	1437.62	SSU72
ENSGALG00000001491	-0.157943	0.800691	0.999404	707.572	158.797	711.338	461.704	271.243	680.978
ENSGALG00000001492	-0.057154	0.562402	0.999404	5227.81	5560.23	5285.49	5378.28	5225.63	4845.76	NDRG3
ENSGALG00000001501	-0.427267	0.517849	0.999404	1570.94	295.409	1230.69	731.992	400.863	1169.95	MAPK1
ENSGALG00000001502	0.149902	0.516579	0.999404	1726.74	2240.67	1680.14	1977.97	2534.8	1754.11	UTP11
ENSGALG00000001503	-0.426296	0.00857033	0.139434	2637.71	2335.25	2855.08	2019.62	1705.47	2099.07	TBCD
ENSGALG00000001504	0.144484	0.239953	0.863488	459.814	463.547	436.181	521.079	508.88	472.698	DDX20
ENSGALG00000001506	0.0827972	0.777463	0.999404	626.429	978.469	718.416	767.44	1048.97	645.18	PTTG1
ENSGALG00000001513	0.0759436	0.776844	0.999404	459.814	350.287	393.713	439.55	308.449	519.073	CNTRL
ENSGALG00000001521	-0.0265598	0.952075	0.999404	1216.07	511.419	1197.07	1031.52	615.697	1223.64	VPS26B
ENSGALG00000001522	-0.126716	0.611037	0.999404	936.938	1411.66	901.559	882.644	1076.57	1016.99	PHF20
ENSGALG00000001525	-0.455377	0.10339	0.612662	1692.11	1056.7	1690.76	1160.02	861.736	1215.51	CALCOCO2
ENSGALG00000001529	0.252685	0.135939	0.700595	199.072	211.34	239.767	275.605	238.838	260.35	THYN1
ENSGALG00000001533	-0.0295662	0.937139	NA	21.6383	23.3525	27.4272	27.4719	21.6034	21.967	TSNAXIP1
ENSGALG00000001534	-0.0272345	0.963109	NA	16.2287	7.00574	12.3865	9.74808	9.60152	15.4583	TMEM88B
ENSGALG00000001536	0.108228	0.831581	0.999404	650.231	237.028	768.847	615.901	381.66	787.559
ENSGALG00000001538	-0.0763698	0.535253	0.999404	893.662	951.614	882.979	929.612	850.934	806.271	ST7L
ENSGALG00000001540	0.0858038	0.573318	0.999404	790.88	945.776	741.42	887.961	880.939	859.155	SF3A3
ENSGALG00000001542	0.248346	0.344974	0.958846	587.48	851.198	559.161	807.318	918.145	647.62	MRPL20
ENSGALG00000001545	0.0318956	0.861467	0.999404	273.724	214.843	253.923	266.743	228.036	263.604	RAB40B
ENSGALG00000001546	-0.241221	0.748234	0.999404	2439.72	408.668	2216.3	1259.27	561.689	2463.56	ZZEF1
ENSGALG00000001547	0.459799	6.44882e-07	8.98042e-05	3045.59	2804.63	2909.05	4110.14	4065.04	3873.52	CAPZA1
ENSGALG00000001550	-0.00678804	0.962966	0.999404	2545.75	2789.45	2215.41	2643.5	2478.39	2391.15	RBM39
ENSGALG00000001551	-0.0273672	0.817219	0.999404	576.661	622.344	581.28	599.064	596.494	551.616	CCNL2
ENSGALG00000001555	0.246792	0.371603	0.974695	896.907	1437.35	940.488	1290.29	1518.24	1077.2	AURKAIP1
ENSGALG00000001557	-0.121201	0.678778	0.999404	534.466	822.007	533.504	523.738	729.715	484.902	ACAD8
ENSGALG00000001558	-0.681561	0.000899956	0.028032	375.424	482.229	453.876	254.336	320.451	244.892	MOV10
ENSGALG00000001559	0.205113	0.618923	0.999404	37.867	61.8841	30.9662	45.1956	64.8102	40.6797	ZP3
ENSGALG00000001561	-0.399178	0.0239805	0.273529	302.936	385.316	376.018	252.564	268.842	285.571	MXRA8
ENSGALG00000001563	-0.211255	0.0265802	0.291003	1560.12	1585.63	1467.8	1307.13	1356.21	1321.28	WDR45B
ENSGALG00000001565	-0.116432	0.618919	0.999404	76.816	63.0517	76.9732	66.4642	68.4108	65.9011	C5
ENSGALG00000001568	0.0493602	0.592921	0.999404	3151.62	3210.97	3009.03	3223.96	3109.69	3360.14	NFS1
ENSGALG00000001569	0.0439092	0.886521	0.999404	915.3	1578.63	1011.27	1214.97	1451.03	947.837	RHOC
ENSGALG00000001572	-0.158854	0.699101	0.999404	1649.92	3311.38	1817.27	1775.92	2876.85	1419.72	COMMD4
ENSGALG00000001577	0.253956	0.449087	0.999404	544.203	293.074	511.385	558.299	404.464	645.18	FOXK2
ENSGALG00000001583	0.312529	0.202037	0.810393	442.503	312.923	495.459	521.965	456.072	576.024	TRAF1
ENSGALG00000001586	-0.195249	0.491928	0.999404	332.148	555.789	391.944	348.272	448.871	321.369	NEIL1
ENSGALG00000001587	0.361683	0.212656	0.831038	493.353	774.135	526.426	761.236	942.149	602.059	MRPL40
ENSGALG00000001593	0.0999361	0.723896	0.999404	756.259	1233.01	813.969	962.401	1202.59	839.629	UFD1L
ENSGALG00000001595	0.225505	0.421443	0.996624	60.5872	49.0402	66.3562	62.0332	62.4099	81.3594	PHF19
ENSGALG00000001596	0.0764956	0.90547	0.999404	954.249	235.86	829.01	670.845	320.451	1137.4	MLLT1
ENSGALG00000001597	0.055138	0.859062	0.999404	10328	16845.3	11407.1	12309.2	17366.7	10408.3	PSMB3
ENSGALG00000001600	-0.243638	0.598549	0.999404	301.854	114.427	297.276	221.547	136.822	244.078	DVL1
ENSGALG00000001602	0.380811	0.0674271	0.486651	4612.2	5743.54	4630.78	6136.86	7807.23	5570.68	NUTF2
ENSGALG00000001603	-0.203804	0.736537	0.999404	295.363	67.7222	245.96	163.059	109.217	256.282	NARF
ENSGALG00000001604	0.0450036	0.747405	0.999404	634.002	676.054	730.803	705.406	645.702	753.388
ENSGALG00000001605	-0.141111	0.397353	0.985539	453.322	440.194	520.232	451.07	456.072	377.507	PPM1J
ENSGALG00000001606	0.018585	0.923415	0.999404	590.726	413.339	516.693	521.965	487.277	531.277	INPP5B
ENSGALG00000001607	0.66701	0.228178	NA	12.983	5.83812	12.3865	14.179	14.4023	21.1534	C17orf62
ENSGALG00000001610	-0.197528	0.743516	0.999404	1264.76	317.594	1212.11	823.27	436.869	1176.46	PIP4K2B
ENSGALG00000001613	-0.0591491	0.803983	0.999404	1481.14	2285.04	1601.4	1711.23	1907.1	1533.62	GNL3
ENSGALG00000001615	-0.31914	0.0152025	0.207007	601.545	617.673	698.952	504.241	505.28	528.836	MAN2C1
ENSGALG00000001616	0.304195	0.0209603	0.251547	498.763	451.871	427.334	576.023	577.291	547.548	CDC45
ENSGALG00000001617	-0.244378	0.426136	0.999404	96.2904	92.2423	71.6647	76.2122	52.8083	88.6817	CAMKK1
ENSGALG00000001618	0.318313	0.450817	0.999404	126.584	81.7337	181.374	178.124	104.417	203.398	OGFOD3
ENSGALG00000001619	0.544778	0.133472	0.692711	651.313	315.259	655.599	864.92	608.496	893.326	ATG16L1
ENSGALG00000001620	0.0516438	0.894944	0.999404	131.994	302.415	223.841	221.547	288.046	173.295
ENSGALG00000001621	0.0140857	0.949262	0.999404	84.3894	73.5603	83.1664	75.3261	80.4127	87.8681	CLDN5
ENSGALG00000001624	0.159541	0.668451	0.999404	649.149	1230.68	678.602	903.913	1249.4	704.572	CWC25
ENSGALG00000001630	0.0232003	0.829118	0.999404	1296.13	1403.48	1287.31	1409.93	1347.81	1292.8	DHX33
ENSGALG00000001632	0.223135	0.224502	0.843099	1130.6	1347.44	1093.55	1327.51	1605.85	1236.66	MIS12
ENSGALG00000001634	-0.0904059	0.818567	0.999404	36365.3	70498.8	35240.4	41181.2	59749	32542.9	RPL23
ENSGALG00000001637	0.21579	0.154431	0.732916	1763.52	2000.14	1595.2	2026.71	2237.15	1959.13	PSMD5
ENSGALG00000001639	-0.0413136	0.929781	0.999404	336.476	151.791	262.77	241.93	135.621	351.472	MTF1
ENSGALG00000001642	0.109166	0.410287	0.989044	1335.08	1220.17	1235.99	1492.34	1245.8	1348.94	GLT8D1
ENSGALG00000001644	0.0038027	0.98552	0.999404	1359.97	1029.84	1502.3	1312.45	1171.39	1418.91	SIN3A
ENSGALG00000001647	0.17339	0.80668	0.999404	1406.49	232.357	1381.98	1113.94	565.289	1727.26	PSKH1
ENSGALG00000001651	-0.0475246	0.809304	0.999404	267.233	308.253	265.425	281.808	306.048	226.993	TTI2
ENSGALG00000001652	-0.182889	0.245466	0.868006	9266.6	11755.6	9919.81	8958.48	9830.75	8469.51	SEPT2L
ENSGALG00000001653	0.431108	0.265966	0.891946	56.2596	92.2423	67.2409	75.3261	139.222	77.2914	MANEAL
ENSGALG00000001654	-0.0978792	0.766816	0.999404	7981.29	14037.2	9034.17	9071.92	12536	7408.58	C1QBP
ENSGALG00000001655	0.191483	0.488239	0.999404	2968.77	4163.75	3028.5	3756.55	4896.77	2950.9	SPCS1
ENSGALG00000001658	-0.0885546	0.789456	0.999404	27866.9	47595.9	30727.3	31503.1	43568.1	24797.5	RPL19
ENSGALG00000001663	0.124902	0.628563	0.999404	842.812	1227.17	766.193	1036.84	1165.38	890.071	MAK16
ENSGALG00000001664	-0.306649	0.448193	0.999404	2338.02	5159.73	2519.77	2371.44	3547.76	2180.43	PTPN9
ENSGALG00000001666	0.425907	0.0859946	0.55599	373.261	471.72	313.201	500.697	613.297	441.781	RPAIN
ENSGALG00000001668	-0.0809766	0.669215	0.999404	1268	949.278	1298.81	1066.97	1058.57	1199.24	UBE2R2
ENSGALG00000001678	0.0826756	0.798081	0.999404	203.4	359.628	270.733	279.15	374.459	230.247	PRKAB2
ENSGALG00000001682	-0.316018	0.304325	0.927049	466.305	238.195	358.323	298.646	247.239	307.538	FBXL20
ENSGALG00000001684	-0.196546	0.325894	0.943676	1917.15	1526.08	1833.2	1552.6	1278.2	1772.01	SEC14L1
ENSGALG00000001688	-0.100629	0.201506	0.809729	3845.13	3797.11	3756.64	3430.44	3587.37	3613.17	2005-09-01
ENSGALG00000001689	0.329048	0.0874946	0.560526	847.139	1048.53	897.135	1155.59	1355.01	999.093	SCAMP2
ENSGALG00000001691	0.177306	0.268351	0.892508	1389.18	1674.37	1548.31	1767.95	1911.9	1536.88	INTS11
ENSGALG00000001692	0.177577	0.674307	0.999404	1397.83	749.615	1412.06	1362.07	788.525	1874.52	CAMSAP1
ENSGALG00000001693	0.199925	0.193389	0.797256	352.704	311.756	350.361	407.647	349.255	407.61	SLC18A1
ENSGALG00000001701	-0.237345	0.700562	NA	17.3106	12.8439	7.07799	13.2928	10.8017	7.32234
ENSGALG00000001702	-0.00524441	0.98402	0.999404	123.338	171.641	137.136	113.432	152.424	164.346	EXOC3L1
ENSGALG00000001708	-0.115994	0.856965	0.999404	5410.66	1230.68	5152.78	3528.8	1777.48	5576.37	MED1
ENSGALG00000001711	0.195632	0.343079	0.956859	97.3723	129.606	108.824	130.27	128.42	125.293	PPCDC
ENSGALG00000001714	-0.565915	0.0795861	0.536445	43.2766	42.0345	39.8137	31.0166	31.2049	22.7806	PUSL1
ENSGALG00000001717	-0.471676	0.180515	NA	30.2936	26.8554	33.6205	21.2685	21.6034	22.7806	SLC16A1
ENSGALG00000001718	0.156024	0.196189	0.803345	1451.93	1644.01	1458.07	1741.36	1740.28	1592.2	CCNG1
ENSGALG00000001720	-0.305764	0.677323	0.999404	551.777	92.2423	503.422	287.125	135.621	505.242
ENSGALG00000001722	-0.202495	0.138135	0.703085	2603.09	2941.25	2394.13	2414.86	2228.75	2252.84	E2F4
ENSGALG00000001723	0.321755	0.791553	NA	20.5564	0	23.8882	10.6343	10.8017	34.1709
ENSGALG00000001725	-0.0540139	0.864015	0.999404	1727.82	1210.83	2042	1343.46	1334.61	2119.41	TNRC6C
ENSGALG00000001726	0.355241	0.00487591	0.0957061	1644.51	1387.14	1420.91	1951.39	1891.5	1852.55	NUDCD2
ENSGALG00000001727	-0.203044	0.46983	0.999404	540.957	323.432	545.005	401.444	360.057	462.935	LZTS1
ENSGALG00000001728	0.143916	0.687263	0.999404	375.424	227.687	327.357	275.605	265.242	486.529	NACC2
ENSGALG00000001729	0.255828	0.231813	0.853337	680.524	852.366	829.895	916.319	1124.58	782.677	CD276
ENSGALG00000001730	-0.12824	0.856884	0.999404	401.39	87.5718	387.52	266.743	102.016	432.832	DGKD
ENSGALG00000001731	0.0106363	0.928168	0.999404	4199.99	4890.01	4498.95	4389.29	4801.96	4499.17	CDK12
ENSGALG00000001733	0.15794	0.752382	0.999404	821.173	259.213	684.796	657.552	429.668	881.935	LRIG2
ENSGALG00000001737	-0.122432	0.509229	0.999404	864.45	645.696	813.084	718.699	644.502	770.473	RABEP1
ENSGALG00000001740	0.435209	0.323429	NA	12.983	16.3467	12.3865	19.4962	16.8027	19.5262	MGAT5B
ENSGALG00000001741	-0.0277098	0.853485	0.999404	6423.33	7252.11	5673.01	6226.36	6706.66	6046.63	NPTN
ENSGALG00000001749	-0.12343	0.379288	0.977426	2579.29	3178.27	3103.7	2608.05	2803.64	2723.91	ACSBG2
ENSGALG00000001750	-0.957029	0.000524494	0.0191782	608.036	400.495	545.89	295.987	201.632	301.843	MAT2B
ENSGALG00000001753	0.344281	0.524803	0.999404	164.451	52.5431	121.211	129.384	86.4137	213.162	SFMBT1
ENSGALG00000001758	-0.200635	0.773236	0.999404	3014.21	552.286	3062.12	1824.66	940.949	3002.16	QSOX2
ENSGALG00000001765	-0.126035	0.540546	0.999404	122.256	98.0804	103.516	99.2532	97.2154	100.072	CAAP1
ENSGALG00000001768	-0.27661	0.418504	0.993575	41.1128	65.387	38.929	39.8785	39.6063	39.8661	TENM2
ENSGALG00000001770	-0.336885	0.525987	0.999404	77.8979	36.1963	84.0512	52.2851	27.6044	76.4778
ENSGALG00000001773	0.00637937	0.984289	0.999404	273.724	152.959	299.045	254.336	206.433	268.486	RFX2
ENSGALG00000001774	-0.229738	0.630001	0.999404	1647.76	685.395	1676.6	1159.14	670.906	1588.95	NEO1
ENSGALG00000001777	-0.163407	0.771422	0.999404	570.169	166.97	569.778	398.785	224.435	543.481	MFSD11
ENSGALG00000001779	0.0572415	0.803061	0.999404	167.697	182.149	168.102	209.141	189.63	140.752
ENSGALG00000001782	-0.123947	0.345525	0.959033	1148.99	1240.02	1083.82	1094.44	1117.38	975.499	PLAA
ENSGALG00000001788	0.101068	0.668579	0.999404	1236.63	791.649	1189.1	1222.05	1042.96	1186.22	ADPGK
ENSGALG00000001790	-0.125452	0.444632	0.999404	880.679	951.614	786.542	762.122	902.543	737.116
ENSGALG00000001792	0.460299	0.371843	NA	12.983	8.17337	10.617	12.4066	18.0028	13.8311	MRPS34
ENSGALG00000001793	0.00580132	0.983558	0.999404	197.99	307.085	190.221	227.751	267.642	202.585	MYL10
ENSGALG00000001797	0.051753	0.895623	0.999404	472.797	233.525	504.307	429.802	297.647	527.209	GPSM1
ENSGALG00000001798	-0.0755931	0.571126	0.999404	850.385	987.81	956.414	918.092	913.344	821.73	BBS4
ENSGALG00000001800	0.230975	0.328425	0.946083	505.254	666.713	503.422	666.414	771.722	528.836
ENSGALG00000001801	-0.00033996	0.998034	0.99959	245.595	260.38	245.96	245.474	255.64	250.587	IFT74
ENSGALG00000001802	0.419948	1.04573e-06	0.000132941	2417	2342.25	2346.35	3099	3109.69	3295.87	JMJD6
ENSGALG00000001803	-0.206845	0.521731	0.999404	1814.37	3095.37	1697.83	1780.35	2337.97	1606.85	IWS1
ENSGALG00000001805	-0.124656	0.625407	0.999404	2627.97	1732.75	2781.65	2200.41	1883.1	2467.63	MXRA7
ENSGALG00000001816	-0.0547412	0.825005	0.999404	1602.32	1120.92	1496.11	1308.01	1108.98	1644.27	MAGI3
ENSGALG00000001817	-0.108988	0.472442	0.999404	1079.75	959.787	1076.74	1030.64	842.533	1014.55	CTCF
ENSGALG00000001823	0.145539	0.569169	0.999404	970.478	1380.13	1005.96	1216.74	1500.24	996.652	HIKESHI
ENSGALG00000001826	-0.229838	0.0209346	0.251547	1222.56	1152.45	1176.72	1016.46	969.753	1040.59	WWC1
ENSGALG00000001828	0.0200326	0.952034	0.999404	434.93	252.207	535.273	418.281	358.857	462.935	SH2B2
ENSGALG00000001833	0.28536	0.169892	0.757827	724.883	924.758	738.765	1013.8	1094.57	803.017	PRKRIP1
ENSGALG00000001837	0.290303	0.0203742	0.247227	2505.71	2296.72	2418.9	3231.93	2738.83	2858.97	ORAI2
ENSGALG00000001838	0.00411855	0.988497	0.999404	3271.71	5605.76	3464.68	3848.72	4800.76	3727.89	XPO7
ENSGALG00000001841	0.29893	0.018777	0.23613	518.237	531.269	497.229	684.138	616.897	600.432	ROGDI
ENSGALG00000001844	0.427712	0.168354	0.755849	58.4234	85.2366	66.3562	83.3018	121.219	78.9186	ALKBH4
ENSGALG00000001845	-0.107781	0.771865	0.999404	271.561	134.277	261.001	232.181	151.224	235.129	PHTF1
ENSGALG00000001848	0.131419	0.600038	0.999404	981.297	587.315	868.823	954.425	807.728	907.97	UBE2J2
ENSGALG00000001849	-0.360579	0.350627	0.96352	1586.09	797.487	1666.87	915.433	823.33	1415.65	BSN
ENSGALG00000001850	0.146419	0.577222	0.999404	3345.28	5186.59	3776.99	4405.25	5469.26	3749.85	RARS
ENSGALG00000001852	-0.0996284	0.552583	0.999404	249.922	206.669	233.574	200.279	224.435	220.484	LRWD1
ENSGALG00000001856	0.341733	0.795167	NA	7.5734	0	23.0035	13.2928	3.60057	21.967	MOB3B
ENSGALG00000001860	-0.212662	0.289942	0.914318	314.837	270.889	335.32	257.881	229.236	306.725	RSBN1
ENSGALG00000001862	-0.370449	0.249178	0.873162	40.0309	32.6935	34.5052	27.4719	28.8046	26.8486	ST6GALNAC1
ENSGALG00000001864	-0.143257	0.498812	0.999404	129.83	114.427	153.946	119.636	127.22	115.53	C9orf72
ENSGALG00000001872	0.308955	0.00410001	0.0841002	1892.27	1967.45	1836.74	2449.43	2186.75	2416.37	SDF4
ENSGALG00000001876	0.003671	0.991743	0.999404	342.967	687.731	436.181	439.55	631.3	400.288	RASA4
ENSGALG00000001882	0.178685	0.767883	NA	17.3106	7.00574	13.2712	15.0652	8.40133	18.7127	TNFRSF18
ENSGALG00000001889	0.329118	0.505362	NA	17.3106	9.34099	12.3865	18.61	16.8027	13.8311	CARD9
ENSGALG00000001895	-0.21265	0.758322	0.999404	2439.72	539.442	2292.38	1313.33	645.702	2589.67
ENSGALG00000001901	0.0712751	0.616875	0.999404	3333.38	4028.3	3291.27	3656.42	3919.82	3615.61	ARIH1
ENSGALG00000001905	0.00122338	0.993161	0.999404	809.272	932.932	937.834	904.799	958.952	820.916	DTX2
ENSGALG00000001907	-0.0910676	0.79279	0.999404	3534.62	1958.11	3204.56	2728.58	1917.9	3517.98	WAPL
ENSGALG00000001916	-0.692323	0.0872929	0.560078	3483.77	1675.54	3546.96	1705.03	1257.8	2424.51	SLIT3
ENSGALG00000001918	0.169191	0.671482	0.999404	397.063	189.155	378.673	374.858	248.439	461.308	DNAJB5
ENSGALG00000001921	0.642819	0.0429559	0.38558	167.697	284.9	181.374	319.028	408.064	262.791	SDCCAG3
ENSGALG00000001925	0.135717	0.638485	0.999404	54.0957	88.7394	72.5494	79.757	69.611	86.2409	GNB1L
ENSGALG00000001926	-0.154345	0.755572	0.999404	2745.9	7719.16	3502.72	3561.59	6089.76	2899.65	HSPB1
ENSGALG00000001938	0.187579	0.742978	0.999404	696.753	193.826	650.29	590.202	328.852	835.561	SLC25A24
ENSGALG00000001939	-0.08146	0.924712	0.999404	2187.63	238.195	1883.63	1190.15	418.866	2463.56	HIPK1
ENSGALG00000001942	0.144014	0.369971	0.973298	637.248	504.414	522.002	643.373	607.296	587.415	SPDL1
ENSGALG00000001943	0.140065	0.255017	0.87914	951.003	909.579	970.57	1027.09	964.952	1126.01	RHBDF2
ENSGALG00000001944	-0.370944	0.0520041	0.427456	313.755	415.674	370.71	289.784	307.249	254.655	TBC1D2
ENSGALG00000001945	0.498967	0.00314479	0.0695992	226.12	197.328	186.682	305.735	266.442	288.012	RFT1
ENSGALG00000001946	0.404309	0.435598	NA	12.983	11.6762	9.73224	14.179	20.4032	11.3903	RSPO1
ENSGALG00000001947	-0.289187	0.00278359	0.063904	1627.2	1569.29	1700.49	1374.48	1328.61	1305.82	ELP1
ENSGALG00000001948	-0.198589	0.3228	0.941682	1972.33	2725.23	1950.87	2012.54	1993.52	1786.65
ENSGALG00000001949	-0.012595	0.962516	0.999404	9719.92	14591.8	9905.65	11089.8	13651	9179.78	MDH2
ENSGALG00000001950	0.018116	0.91448	0.999404	4705.25	3662.84	4284.84	4549.69	3798.6	4463.37	PMPCA
ENSGALG00000001951	0.286569	0.59762	0.999404	382.998	133.109	349.476	386.378	177.628	491.411
ENSGALG00000001954	0.265566	0.358409	0.968743	157.96	249.872	143.329	220.661	240.038	200.958	APTX
ENSGALG00000001956	-0.0416898	0.893697	0.999404	1223.65	2144.93	1482.84	1507.41	1970.71	1235.85	OLFML3
ENSGALG00000001959	0.224771	0.49358	0.999404	64.9149	74.7279	86.7054	94.8222	110.417	61.0195	HENMT1
ENSGALG00000001962	-0.0212441	0.862844	0.999404	3000.15	3235.49	2733.87	2825.17	2934.46	3076.2	PTBP1
ENSGALG00000001963	0.253502	0.438136	0.999404	50.85	87.5718	73.4342	68.2365	102.016	82.9865
ENSGALG00000001964	0.0699747	0.84284	0.999404	588.562	323.432	641.443	538.803	416.466	675.283	INPP5E
ENSGALG00000001965	-0.110028	0.573781	0.999404	6567.22	8887.95	7407.12	6718.2	8092.88	6373.69	AARS
ENSGALG00000001971	0.124238	0.743377	0.999404	2600.92	1368.46	3147.94	2393.6	2076.33	3287.73	UBE2O
ENSGALG00000001972	-0.16212	0.614302	0.999404	2229.83	4085.52	2251.69	2320.04	3023.28	2313.05
ENSGALG00000001973	0.159984	0.449146	0.999404	637.248	929.429	665.331	846.31	860.536	785.931	GNL2
ENSGALG00000001975	0.317881	0.133401	0.692711	771.405	1045.02	885.634	1144.07	1283	942.141
ENSGALG00000001976	0.000683467	0.998819	0.999853	879.597	336.276	794.505	668.186	438.069	904.716	TRIM33
ENSGALG00000001978	0.0825172	0.816996	0.999404	287.789	144.785	281.35	268.515	194.431	292.894	MED16
ENSGALG00000001981	-0.153118	0.345825	0.959599	273.724	302.415	276.042	273.832	265.242	227.806	PARP6
ENSGALG00000001983	0.0375132	0.935154	0.999404	29.2117	66.5546	42.468	43.4233	64.8102	34.1709	FNDC7
ENSGALG00000001985	0.461886	0.00726998	0.125764	270.479	237.028	250.384	378.403	362.457	304.284	PIGQ
ENSGALG00000001986	-0.229587	0.477882	0.999404	1565.53	2865.35	1912.83	1689.96	2282.76	1438.43	VCP
ENSGALG00000001988	0.228903	0.567065	0.999404	236.939	112.092	231.804	213.572	169.227	297.775	TXNRD2
ENSGALG00000001992	-0.0199708	0.915324	0.999404	24229.5	31174.4	29244.5	27135.1	31943	24408.6	PKM
ENSGALG00000001995	-0.120707	0.852406	0.999404	616.691	124.936	644.097	385.492	261.641	627.281
ENSGALG00000001996	-0.0964305	0.741387	0.999404	131.994	186.82	133.597	147.994	169.227	106.581	DNALI1
ENSGALG00000001998	0.207843	0.421904	0.996624	566.923	832.516	564.47	795.798	858.136	614.263	R3HDM4
ENSGALG00000002000	0.388258	0.0196198	0.241286	217.465	203.167	222.072	311.938	273.643	256.282	GRAMD2A
ENSGALG00000002001	0.296869	0.101164	0.603399	230.448	268.554	203.492	303.077	282.045	275.808	STXBP3
ENSGALG00000002002	0.109506	0.751756	0.999404	939.102	1694.22	1056.39	1277	1724.67	979.567	BCAS2
ENSGALG00000002003	0.0829403	0.912623	0.999404	558.268	101.583	505.192	366.882	150.024	716.776	BMPR1A
ENSGALG00000002008	-0.282494	0.029158	0.3092	524.729	517.257	560.931	469.68	414.065	433.645	RNF157
ENSGALG00000002010	0.264205	0.119295	0.654743	227.202	295.409	261.001	318.142	319.25	303.47	SNIP1
ENSGALG00000002013	0.321565	0.0921329	0.573627	588.562	660.875	593.667	772.757	895.341	637.044	MEAF6
ENSGALG00000002014	0.0212771	0.892768	0.999404	2114.06	1695.39	1986.26	2058.62	1767.88	2054.32	SMU1
ENSGALG00000002015	0.696875	0.01532	0.207808	102.782	107.421	65.4714	170.148	140.422	134.243	SNCG
ENSGALG00000002016	-0.408519	0.102786	0.610689	95.2085	114.427	105.285	90.3913	84.0133	63.4603	PRKCD
ENSGALG00000002018	-0.115798	0.586075	0.999404	481.452	358.461	428.219	377.516	338.453	453.172	CAPN15
ENSGALG00000002021	0.178491	0.675604	0.999404	257.496	106.254	227.38	275.605	154.824	238.383	ZC3H12A
ENSGALG00000002022	0.485502	0.00333584	0.0729415	618.855	544.113	598.975	856.945	705.712	902.275	B4GALT1
ENSGALG00000002023	0.764582	0.488428	NA	9.73723	1.16762	13.2712	6.20332	4.80076	30.103
ENSGALG00000002024	0.0807751	0.626699	0.999404	154.714	151.791	159.255	169.262	152.424	170.041	COMT
ENSGALG00000002028	-0.390674	0.619011	0.999404	122.256	18.682	109.709	56.7161	27.6044	106.581	GPRC5B
ENSGALG00000002029	-0.101863	0.725629	0.999404	2972.02	1912.57	3311.62	2607.17	2049.92	2980.19	TMEM259
ENSGALG00000002033	-0.0645447	0.836045	0.999404	3128.9	4976.41	3389.47	3457.02	4769.55	2766.22	NDUFB6
ENSGALG00000002038	0.105992	0.570903	0.999404	418.701	545.28	436.181	479.428	559.288	468.63	DENND2C
ENSGALG00000002042	0.0923322	0.851435	0.999404	1299.38	3396.62	1307.66	1759.09	3028.08	1613.36
ENSGALG00000002043	0.167026	0.137242	0.701415	1271.25	1110.41	1188.22	1308.9	1322.61	1376.6	WDR33
ENSGALG00000002044	-0.215159	0.413339	0.990799	108.191	157.629	157.485	117.863	141.622	106.581	EEF2KMT
ENSGALG00000002050	-0.0638679	0.576873	0.999404	1202.01	1293.73	1128.05	1191.04	1146.18	1127.64	EXOC7
ENSGALG00000002053	-0.0351791	0.883877	0.999404	3425.34	5275.33	4033.57	3955.95	4837.96	3634.32	POR
ENSGALG00000002055	0.648571	0.0657426	0.481365	27.0479	36.1963	34.5052	56.7161	60.0095	37.4253	HES4
ENSGALG00000002056	0.0307891	0.846688	0.999404	1079.75	1272.71	978.532	1142.3	1179.79	1079.64	TANGO2
ENSGALG00000002057	0.346589	0.026617	0.291003	631.838	670.216	564.47	798.456	864.137	711.081	POLR2D
ENSGALG00000002060	0.0809814	0.795531	0.999404	1263.68	2147.26	1174.06	1597.8	1880.7	1370.91	TAF15
ENSGALG00000002062	0.140999	0.447418	0.999404	1695.36	1283.22	1774.81	1775.04	1638.26	1828.96	SRP68
ENSGALG00000002064	0.125352	0.370534	0.973499	618.855	604.829	709.569	709.837	741.717	660.638
ENSGALG00000002066	-0.157364	0.290543	0.91474	4312.51	3491.2	4138.86	3650.21	3289.72	3767.75	NCOA4
ENSGALG00000002067	0.184901	0.545527	0.999404	182.844	301.247	185.797	250.791	302.448	208.28
ENSGALG00000002069	0.614763	0.392713	NA	11.9011	4.6705	19.4645	9.74808	19.203	26.8486
ENSGALG00000002070	0.0549733	0.696426	0.999404	1155.49	1396.48	1155.48	1275.23	1329.81	1245.61	SAP130
ENSGALG00000002080	-0.147825	0.614606	0.999404	13773.9	7929.34	11914.9	10973.7	7856.44	11513.2	DOCK2
ENSGALG00000002081	0.389066	0.165092	0.750683	40.0309	36.1963	48.6612	57.6023	54.0085	52.8836	MMP28
ENSGALG00000002082	-0.0746292	0.919628	NA	22.7202	8.17337	16.8102	8.86189	8.40133	27.6622	AMPD1
ENSGALG00000002085	0.204215	0.146173	0.719877	1213.91	1514.41	1336.86	1602.23	1579.45	1501.08	FZR1
ENSGALG00000002086	-0.427744	0.450643	NA	20.5564	11.6762	9.73224	8.86189	10.8017	11.3903	RASL10B
ENSGALG00000002087	0.134089	0.384364	0.977578	1266.92	1112.75	1167.87	1347.89	1129.38	1413.21	NCBP1
ENSGALG00000002089	0.135209	0.530041	0.999404	1519.01	2092.38	1571.31	1880.49	2165.14	1646.71
ENSGALG00000002090	0.0310554	0.913496	0.999404	1202.01	712.251	1162.56	1106.85	854.535	1182.15	GPSM2
ENSGALG00000002091	-0.0157785	0.963757	0.999404	285.626	161.132	337.089	278.263	207.633	289.639	ZDHHC1
ENSGALG00000002094	0.228277	0.258496	0.882615	305.1	375.975	332.666	385.492	464.473	339.269	TRMT2A
ENSGALG00000002095	0.0563683	0.788457	0.999404	5419.31	7420.25	5327.07	6221.93	7029.51	5639.02	CHMP4B
ENSGALG00000002099	0.41306	0.253671	0.87895	90.8809	50.2078	85.8207	100.139	75.6119	126.107	PFKFB4
ENSGALG00000002102	-0.110179	0.842775	NA	9.73723	24.5201	14.156	17.7238	15.6025	11.3903
ENSGALG00000002105	-0.0654864	0.883767	0.999404	36.7851	38.5316	20.3492	36.3337	20.4032	33.3573	FOXI1
ENSGALG00000002106	0.0877726	0.78343	0.999404	706.49	420.345	761.769	611.47	559.288	836.374	CLCC1
ENSGALG00000002107	0.18784	0.0996667	0.598384	2067.54	1766.62	1963.26	2188.89	2231.15	2185.31	RANBP1
ENSGALG00000002108	-0.49069	0.345456	NA	44.3585	22.1849	23.0035	21.2685	13.2021	28.4758	EVPL
ENSGALG00000002110	-0.0936105	0.871224	0.999404	291.035	75.8956	263.655	203.823	117.619	269.299	TSTD2
ENSGALG00000002111	-0.523148	0.477715	NA	9.73723	15.1791	13.2712	8.86189	2.40038	14.6447
ENSGALG00000002117	-0.0956564	0.846285	0.999404	2942.81	1094.06	2635.67	2156.98	1190.59	2896.39	PARG
ENSGALG00000002119	0.0109523	0.970869	0.999404	1575.27	929.429	1522.65	1498.55	1044.17	1514.91	VPS35L
ENSGALG00000002123	-0.089674	0.794402	0.999404	160.123	263.883	157.485	194.075	220.835	131.802	OSCP1
ENSGALG00000002124	-0.116122	0.860282	0.999404	349.459	82.9013	337.974	210.027	116.418	384.016	ZDHHC8
ENSGALG00000002127	0.733505	0.130085	0.684653	23.8021	57.2136	30.0815	48.7404	86.4137	49.6292	LSM10
ENSGALG00000002129	0.177653	0.402238	0.986325	1004.02	727.43	979.417	1032.41	886.94	1146.35	WDR47
ENSGALG00000002131	-0.0710161	0.803825	0.999404	326.738	577.974	366.286	413.85	434.469	361.236	NPRL2
ENSGALG00000002134	0.350366	0.169477	0.75721	87.6351	72.3927	67.2409	104.57	79.2125	104.14
ENSGALG00000002137	0.413058	0.239242	0.862045	335.394	152.959	276.042	360.679	279.644	377.507	PGAM5
ENSGALG00000002138	1.04442	1.28237e-05	0.000973618	332.148	478.726	373.364	794.025	963.752	685.046	HYAL2
ENSGALG00000002139	-0.192027	0.154309	0.732916	9505.7	8497.97	9161.58	7850.75	7187.94	8738.81	CSDE1
ENSGALG00000002141	-0.132798	0.803934	0.999404	4299.53	1322.92	3867.24	2852.64	1691.07	4111.09	UGGT1
ENSGALG00000002142	-0.361029	0.523155	0.999404	222.874	78.2308	189.336	114.318	66.0104	200.958	DGKQ
ENSGALG00000002143	-0.330697	0.558259	0.999404	1569.86	486.899	1375.78	872.896	472.875	1383.11	ANKLE2
ENSGALG00000002144	0.033712	0.833615	0.999404	2323.95	2913.22	2290.62	2462.72	2726.83	2515.63	THRAP3
ENSGALG00000002145	-0.0940808	0.900181	0.999404	1955.02	330.438	1732.34	1114.83	487.277	2161.72	CAMSAP2
ENSGALG00000002147	-0.456383	0.00152713	0.041225	2790.26	3118.72	2628.59	1978.86	2286.36	1958.32	SIKE1
ENSGALG00000002150	0.865968	1.10673e-08	2.76613e-06	219.629	253.374	266.309	433.346	468.074	448.29	CPEB1
ENSGALG00000002151	0.667358	0.0356255	0.347983	32.4574	33.8611	32.7357	46.968	66.0104	45.5612	PEX12
ENSGALG00000002155	-0.14278	0.403032	0.986325	485.78	555.789	612.246	456.387	494.478	547.548	HS6ST1
ENSGALG00000002157	-0.0425153	0.885345	0.999404	18055	25970.3	19955.5	19237.4	27437.5	15449.3	RPS17
ENSGALG00000002158	-0.243284	0.640912	0.999404	2857.34	1027.51	2861.28	1877.83	1066.97	2754.01	GOLGA3
ENSGALG00000002159	0.0743687	0.51005	0.999404	2828.13	2477.7	2531.27	2806.56	2635.62	2807.71	ACOX1
ENSGALG00000002160	-0.0932017	0.669986	0.999404	15509.3	18826.8	12766.9	16271.3	15219.6	12664.4	B2M
ENSGALG00000002162	-0.260758	0.152208	0.73001	2206.02	1676.71	2092.43	1759.09	1469.03	1758.18	ACO1
ENSGALG00000002164	0.222597	0.312373	0.934728	155.796	213.675	158.37	223.32	205.232	186.313	DDX59
ENSGALG00000002167	0.0677353	0.664285	0.999404	521.483	583.812	505.192	622.991	552.087	511.75	PATL2
ENSGALG00000002169	-0.527851	6.39505e-05	0.00364152	3430.75	2948.25	3334.62	2320.93	2064.33	2350.47	PLEKHB2
ENSGALG00000002172	-0.399132	0.583043	0.999404	329.984	60.7165	218.533	125.839	67.2106	268.486	FAM168B
ENSGALG00000002175	0.150947	0.815487	0.999404	255.332	72.3927	267.194	172.807	111.618	375.88	KIF14
ENSGALG00000002179	-0.231535	0.391499	0.983024	243.431	339.779	241.536	192.303	290.446	220.484	FBF1
ENSGALG00000002180	-0.143419	0.816004	0.999404	315.919	98.0804	268.964	195.848	90.0142	331.946	CHFR
ENSGALG00000002183	0.588903	0.428768	NA	9.73723	3.50287	15.0407	15.9514	7.20114	19.5262	PRR16
ENSGALG00000002187	-0.0350967	0.72684	0.999404	3259.81	3567.09	3247.91	3217.75	3409.74	3205.56	HSD17B4
ENSGALG00000002189	-0.0116267	0.944796	0.999404	6538.01	7812.57	6640.04	6914.05	7813.23	6096.26	SNX1
ENSGALG00000002193	1.31624	0.0472036	NA	5.40957	5.83812	7.96274	8.86189	15.6025	23.5942	ARHGEF4
ENSGALG00000002194	0.145412	0.471812	0.999404	664.296	866.377	708.684	812.635	951.75	713.522	MRPL38
ENSGALG00000002197	0.133265	0.510548	0.999404	16057.8	22448.7	17624.2	20543.6	22857.6	18161.8	NPM1
ENSGALG00000002198	0.00489591	0.977749	0.999404	1141.42	1404.65	1122.75	1098.87	1359.81	1222.83	FHOD1
ENSGALG00000002199	0.460657	0.233387	0.854527	122.256	70.0574	153.946	151.538	123.62	201.771	KLHL17
ENSGALG00000002201	-1.53356	1.92041e-06	0.000218707	269.397	183.317	331.781	85.0741	75.6119	109.835	PPL
ENSGALG00000002204	-0.0492455	0.850148	0.999404	137.403	124.936	99.0919	130.27	92.4146	124.48	SLC7A4
ENSGALG00000002205	-0.275433	0.43468	0.999404	1078.67	2157.77	1134.25	1043.93	1458.23	1108.93	FBRSL1
ENSGALG00000002210	-0.48522	0.29349	0.915733	16036.1	37996.8	20395.2	15121.9	26387.4	11662.1	PPIB
ENSGALG00000002216	0.0758635	0.581918	0.999404	1728.9	1513.24	1616.44	1744.91	1537.44	1836.28	NEK7
ENSGALG00000002219	0.0955717	0.514968	0.999404	643.739	607.165	549.429	687.683	584.492	648.434	WBP2
ENSGALG00000002222	0.00918783	0.960029	0.999404	4209.73	5566.06	4498.95	4729.59	5316.84	4320.18	NOC2L
ENSGALG00000002225	-0.442033	0.0422307	0.381893	897.989	615.338	785.657	596.405	489.677	605.314	RFFL
ENSGALG00000002227	-0.259783	0.726369	0.999404	781.143	155.294	597.206	334.093	159.625	786.745	DMXL1
ENSGALG00000002229	0.00579179	0.957961	0.999404	1823.03	1848.35	1746.49	1928.35	1688.67	1819.2	FBXW11
ENSGALG00000002232	-0.26429	0.59593	0.999404	1059.19	361.963	1145.75	654.894	514.881	967.363	RERE
ENSGALG00000002234	-0.580554	0.0628015	0.468995	95.2085	138.947	84.9359	58.4885	81.6129	73.2234	UNC13D
ENSGALG00000002237	-0.0357739	0.905709	0.999404	5133.69	8352.02	5578.34	5795.68	7884.05	4918.17	ATP6V0D1
ENSGALG00000002239	0.137826	0.484098	0.999404	229.366	178.646	187.567	224.206	194.431	235.129	REXO5
ENSGALG00000002244	0.953374	0.238341	NA	9.73723	2.33525	10.617	6.20332	18.0028	20.3398	AGRP
ENSGALG00000002246	0.841137	0.353718	NA	17.3106	1.16762	14.156	10.6343	18.0028	30.103	DENND1B
ENSGALG00000002247	0.118424	0.313632	0.935845	657.804	666.713	627.287	737.309	720.114	661.452	SETD6
ENSGALG00000002249	0.0624878	0.647767	0.999404	634.002	610.667	531.734	597.291	620.498	635.417	AGO1
ENSGALG00000002250	-0.467368	0.0737491	0.512261	56.2596	64.2193	57.5087	40.7647	42.0066	45.5612	DTWD2
ENSGALG00000002253	-0.960394	1.50817e-07	2.79471e-05	333.23	374.807	368.056	155.969	202.832	195.262	HEMK1
ENSGALG00000002262	0.141338	0.519667	0.999404	4182.68	2838.49	3930.05	4147.36	3533.36	4397.47	ETF1
ENSGALG00000002267	0.268041	0.608142	0.999404	691.344	201.999	558.277	580.454	373.259	794.067	DCUN1D3
ENSGALG00000002272	0.239853	0.0953206	0.585969	568.005	497.408	532.619	615.901	582.092	687.487	NOC4L
ENSGALG00000002273	0.277152	0.180112	0.777997	191.499	172.808	158.37	196.734	248.439	189.567	LYRM1
ENSGALG00000002276	0.229063	0.335337	0.953737	59.5053	66.5546	59.2782	77.9846	73.2116	65.9011	EME2
ENSGALG00000002277	-0.079731	0.619571	0.999404	443.585	419.177	364.517	369.541	369.658	419.814	KLHL24
ENSGALG00000002278	-0.134925	0.641814	0.999404	373.261	242.866	384.866	293.329	246.039	371.812	UNK
ENSGALG00000002284	-0.125707	0.603243	0.999404	1595.82	2165.94	1512.92	1605.77	1897.5	1331.85	TRAPPC3
ENSGALG00000002285	-0.292074	0.0829385	0.548227	837.402	1014.67	838.742	754.147	793.325	650.875	SPSB3
ENSGALG00000002286	-0.352319	0.1748	0.765748	7550.68	11403	7869.84	6776.69	8378.52	5857.06	H3F3B
ENSGALG00000002288	0.439119	0.00394018	0.0823262	563.678	458.876	513.154	711.61	639.701	729.793	LIG3
ENSGALG00000002294	-0.339076	0.351196	0.96352	536.63	266.218	463.608	345.614	242.438	412.492	SEMA6A
ENSGALG00000002301	-0.191644	0.4097	0.988231	14219.6	10348.7	14574.5	10887.7	9775.54	13609.8	CNOT1
ENSGALG00000002304	0.0667422	0.64669	0.999404	232.612	258.045	232.689	255.222	258.041	244.078	ADPRHL2
ENSGALG00000002305	-0.152863	0.835673	0.999404	142.813	24.5201	124.75	74.4399	43.2068	144.82
ENSGALG00000002308	-0.14105	0.423309	0.998282	361.36	432.021	344.167	330.548	379.26	322.183	COMMD10
ENSGALG00000002311	-0.276715	0.153894	0.732808	1608.81	2032.83	1740.3	1495	1697.07	1252.12	GALK1
ENSGALG00000002312	-0.313592	0.582853	NA	11.9011	19.8496	8.84749	11.5205	12.0019	8.94953	TMEM132E
ENSGALG00000002313	-0.410953	0.028646	0.306745	414.373	562.795	517.578	371.313	403.264	350.659
ENSGALG00000002315	0.0894695	0.725038	0.999404	180.68	281.397	234.458	233.954	289.246	218.857
ENSGALG00000002316	0.344519	0.017515	0.225815	961.822	909.579	806.891	1229.14	1113.78	1056.04	NUBP2
ENSGALG00000002321	-0.101217	0.592944	0.999404	20592.1	25372.5	22669	20964.6	24888.3	18132.6	GOT2
ENSGALG00000002326	-0.355299	0.612798	0.999404	48.6862	12.8439	57.5087	33.6752	14.4023	44.7476
ENSGALG00000002336	0.117202	0.781795	0.999404	1462.75	639.858	1358.09	1111.28	902.543	1739.46
ENSGALG00000002341	0.294387	0.148654	0.724706	930.447	1221.33	848.474	1251.3	1303.41	1123.57	AP3S1
ENSGALG00000002345	0.380426	0.0393718	0.36917	187.171	189.155	189.336	222.433	286.845	229.433	ATG12
ENSGALG00000002346	-0.0793838	0.768525	0.999404	223.956	155.294	199.953	201.165	139.222	206.653	CLSPN
ENSGALG00000002347	0.228845	0.651791	0.999404	205.564	54.8783	155.716	157.742	135.621	194.449	C3orf58
ENSGALG00000002350	-0.660265	0.12883	0.680765	57.3415	114.427	71.6647	39.8785	40.8064	72.4098	DNAH3
ENSGALG00000002353	-0.0942249	0.716814	0.999404	110.355	154.126	99.0919	116.091	118.819	104.954	C1orf216
ENSGALG00000002354	0.364803	0.100504	0.60143	545.285	387.651	491.036	633.625	512.481	686.673	PUS1
ENSGALG00000002356	0.0054995	0.995201	NA	32.4574	4.6705	36.2747	24.8133	7.20114	41.4933	CMTR2
ENSGALG00000002362	-0.0685479	0.860554	0.999404	3600.61	6873.8	3835.39	4307.76	6201.38	3137.22	MANF
ENSGALG00000002363	-0.0461341	0.713954	0.999404	8116.53	9050.25	7571.68	8406.39	7730.42	7820.26	HSPA9
ENSGALG00000002364	-0.142513	0.766466	0.999404	3451.31	1294.9	3267.38	2304.98	1542.24	3412.21	SEC16A
ENSGALG00000002371	-0.0554584	0.890655	0.999404	296.445	144.785	285.774	267.629	152.424	279.063	RUSC2
ENSGALG00000002372	0.0903704	0.78721	0.999404	294.281	583.812	367.171	433.346	528.083	364.49
ENSGALG00000002374	-0.361547	0.197104	0.803929	337.557	247.536	379.557	236.612	202.832	310.793	SLC9A9
ENSGALG00000002375	-0.50416	0.0748774	0.516903	2663.67	1918.41	2813.5	1613.75	1357.41	2242.26	NOTCH1
ENSGALG00000002377	-0.158059	0.342302	0.956643	83760.8	104621	95739.6	85996.7	93667.6	74975.9	ENO1
ENSGALG00000002379	0.192498	0.515255	0.999404	1240.96	2007.15	1172.29	1671.35	1975.51	1404.26	MRPS17
ENSGALG00000002386	-0.14391	0.47821	0.999404	226.12	231.19	207.916	202.051	234.037	167.6	TMEM8B
ENSGALG00000002388	0.0536127	0.701932	0.999404	621.019	686.563	659.138	692.114	736.916	614.263	GBAS
ENSGALG00000002394	0.247605	0.246121	0.868013	168.779	224.184	184.028	245.474	243.639	196.076	RGP1
ENSGALG00000002397	-0.00439688	0.985482	0.999404	162.287	217.178	187.567	189.644	223.235	153.769	PSPH
ENSGALG00000002399	0.305295	0.0839649	0.550353	295.363	224.184	253.038	334.979	313.25	306.725
ENSGALG00000002403	0.320942	0.704251	0.999404	82.2255	9.34099	100.861	77.0984	37.2059	126.107	ULK1
ENSGALG00000002407	-0.815648	0.0394474	0.369202	37.867	33.8611	35.39	16.8376	15.6025	27.6622	HYDIN
ENSGALG00000002408	0.0516004	0.724065	0.999404	537.712	499.743	560.046	576.909	586.893	494.665	NCDN
ENSGALG00000002412	-0.207296	0.337123	0.954125	1462.75	2128.58	1564.24	1446.26	1652.66	1366.84	GBA2
ENSGALG00000002414	-0.324939	0.565332	0.999404	150.386	57.2136	132.712	94.8222	42.0066	134.243	TSPAN14
ENSGALG00000002415	0.0692078	0.69744	0.999404	476.043	549.951	436.181	570.706	498.079	463.748	SAP30BP
ENSGALG00000002417	0.0131773	0.955249	0.999404	279.134	205.502	321.164	294.215	255.64	264.418
ENSGALG00000002419	-0.0870028	0.822785	0.999404	252.086	120.265	199.953	166.604	133.221	238.383	KIAA1328
ENSGALG00000002421	0.16877	0.758976	NA	23.8021	33.8611	9.73224	23.9271	27.6044	23.5942	SELENOU
ENSGALG00000002424	0.0268604	0.886926	0.999404	378.67	317.594	429.988	383.72	351.656	412.492	RECQL5
ENSGALG00000002426	0.125609	0.688164	0.999404	580.988	924.758	536.158	716.041	914.545	597.178	EXOSC3
ENSGALG00000002430	0.112649	0.582831	0.999404	1062.44	1404.65	1012.15	1290.29	1362.22	1108.93	SMN
ENSGALG00000002431	0.0644441	0.849322	0.999404	100.618	57.2136	61.0477	89.5051	67.2106	71.5962
ENSGALG00000002437	0.103749	0.582726	0.999404	136.321	135.444	168.102	155.969	159.625	158.651	FAM69B
ENSGALG00000002439	-0.0820021	0.90487	NA	31.3755	10.5086	28.312	17.7238	10.8017	37.4253
ENSGALG00000002442	0.527069	0.335897	NA	9.73723	14.0115	7.07799	15.9514	16.8027	11.3903	ANKS4B
ENSGALG00000002445	-0.217768	0.523224	0.999404	1689.95	1029.84	1910.17	1367.39	957.751	1655.66	KIAA0319L
ENSGALG00000002447	-0.191693	0.176766	0.77118	8657.48	10777.2	9672.08	8327.52	9039.83	8118.85	CTNNA1
ENSGALG00000002448	0.281615	0.0661024	0.481995	4011.74	4795.43	3973.41	5109.77	5662.49	4763.59	CCT6A
ENSGALG00000002450	-0.015238	0.949346	0.999404	2370.48	3466.68	2694.95	2809.22	3308.92	2325.25	WDR24
ENSGALG00000002453	-0.0896426	0.684338	0.999404	219.629	315.259	235.343	219.775	246.039	257.096	ABCA7
ENSGALG00000002457	-0.0166421	0.965007	0.999404	179.598	346.784	208.801	220.661	325.251	181.431	SIL1
ENSGALG00000002458	-0.0244087	0.927383	0.999404	2586.86	4115.88	2928.52	2957.21	3822.6	2690.55	VAC14
ENSGALG00000002463	0.463362	0.105905	0.619325	223.956	340.946	222.957	328.776	447.671	309.979	SUMF2
ENSGALG00000002467	-0.605399	0.096966	0.591345	896.907	425.015	886.518	451.07	408.064	592.296	MTSS1L
ENSGALG00000002469	0.0678991	0.729681	0.999404	1723.49	1318.25	1710.22	1552.6	1519.44	1908.69	CDC73
ENSGALG00000002470	-0.229916	0.481776	0.999404	701.081	1204.99	887.403	741.74	1044.17	597.178	CYP27A1
ENSGALG00000002473	-0.0948109	0.685859	0.999404	101.7	113.26	138.021	119.636	96.0152	114.717	GPR157
ENSGALG00000002478	-0.156914	0.405523	0.986325	2962.28	2320.07	2825	2424.61	2094.33	2751.57	MATR3
ENSGALG00000002479	0.112245	0.393711	0.983024	432.766	392.322	406.985	449.298	466.874	417.374	MAT1A
ENSGALG00000002484	-0.0925126	0.527307	0.999404	289.953	325.767	330.896	287.125	314.45	288.012	CRYM
ENSGALG00000002485	-0.0500112	0.875275	0.999404	1546.06	2686.7	1696.95	1766.17	2424.38	1537.69	PHKG1
ENSGALG00000002486	-0.464544	0.00295045	0.0663729	1894.43	2331.75	2185.33	1538.42	1695.87	1414.03	RNF123
ENSGALG00000002487	-0.0327032	0.853096	0.999404	441.421	495.073	409.639	386.378	493.278	436.9	SFSWAP
ENSGALG00000002488	0.386396	0.0122581	0.177743	2195.21	2411.14	2019.88	2951.9	3149.3	2560.38	PAIP2
ENSGALG00000002489	0.192848	0.736928	0.999404	332.148	91.0747	341.513	279.15	182.429	412.492	PPP1R26
ENSGALG00000002490	-0.0812345	0.610278	0.999404	4574.34	5616.27	4835.15	4975.95	5028.79	4198.96	UQCRC2
ENSGALG00000002492	0.00582801	0.993805	0.999404	168.779	39.6992	155.716	116.977	38.4061	209.907	H6PD
ENSGALG00000002495	-0.02875	0.928756	0.999404	8520.08	14839.3	9477.43	10063.6	13708.6	8417.44	CHCHD2
ENSGALG00000002497	-0.342845	0.0528459	0.43149	942.348	760.123	953.759	755.919	616.897	720.844	RHOT2
ENSGALG00000002499	0.187908	0.705917	0.999404	436.012	163.467	353.015	378.403	201.632	504.428
ENSGALG00000002500	0.116181	0.713167	0.999404	650.231	1118.58	698.067	842.766	1113.78	717.59	GMPPB
ENSGALG00000002501	0.166462	0.659065	0.999404	399.227	184.485	333.55	330.548	261.641	436.9	VKORC1L1
ENSGALG00000002504	-0.393619	0.702565	0.999404	200.154	9.34099	179.604	69.1227	32.4051	194.449	TROVE2
ENSGALG00000002506	0.0326272	0.940948	0.999404	419.783	200.831	447.683	394.354	222.035	475.952	SPSB1
ENSGALG00000002510	0.406621	0.0230073	0.268163	575.579	507.916	698.952	805.546	805.327	755.015	IP6K1
ENSGALG00000002511	-0.00109744	0.998012	NA	15.1468	29.1906	18.5797	20.3823	22.8036	19.5262	SYCP1
ENSGALG00000002514	0.0871504	0.27597	0.89931	2531.68	2658.68	2601.16	2748.07	2726.83	2800.39	SFPQ
ENSGALG00000002515	0.00693891	0.973224	0.999404	1022.41	789.314	910.407	985.442	744.118	1003.97	OLFM1
ENSGALG00000002517	-0.723574	0.0416406	0.378749	371.097	674.887	361.862	311.938	327.652	213.162	TMEM35B
ENSGALG00000002519	0.2842	0.0667684	0.484915	329.984	361.963	318.51	393.468	454.872	383.203	SLC25A33
ENSGALG00000002523	-0.0313434	0.822181	0.999404	2388.87	2223.16	2788.73	2426.39	2400.38	2417.19	CREB3
ENSGALG00000002524	-0.312165	0.12321	0.665731	1786.24	2206.81	1744.72	1432.97	1827.89	1361.96	UCHL5
ENSGALG00000002525	0.382479	0.125739	0.67223	60.5872	54.8783	53.0849	64.6918	73.2116	81.3594	RASGEF1A
ENSGALG00000002527	-0.181423	0.809097	0.999404	319.165	56.046	290.198	150.652	87.6138	348.218	TMEM201
ENSGALG00000002528	0.216965	0.38788	0.979826	852.549	1272.71	958.183	1196.36	1410.22	977.939	DNAJC18
ENSGALG00000002531	-0.202869	0.0490327	0.415223	11533.2	11086.6	12188.3	10266.5	9488.7	10485.6
ENSGALG00000002536	-0.0495457	0.721896	0.999404	2862.75	2426.32	2499.42	2432.59	2365.57	2725.54	STX2
ENSGALG00000002539	0.180845	0.637357	0.999404	41.1128	66.5546	32.7357	44.3094	58.8093	55.3244	KCNN2
ENSGALG00000002542	0.00497272	0.967057	0.999404	1042.97	916.585	996.227	961.515	960.152	1043.84	GUSB
ENSGALG00000002543	0.133062	0.70359	0.999404	966.15	472.888	858.207	891.506	639.701	987.703	CSGALNACT2
ENSGALG00000002544	-0.150516	0.773971	NA	17.3106	15.1791	8.84749	12.4066	13.2021	11.3903	PCDH12
ENSGALG00000002546	-0.0152866	0.938946	0.999404	4288.71	5898.84	4761.72	4256.37	5235.23	5299.75	COL5A1
ENSGALG00000002548	-0.814799	0.000125913	0.00601181	18488.8	15411.5	22661.1	9734.79	10332.4	12087.6	TLN1
ENSGALG00000002551	0.468026	0.283994	NA	20.5564	23.3525	13.2712	21.2685	32.4051	25.2214	CFAP70
ENSGALG00000002554	-0.109976	0.801602	0.999404	1710.51	683.06	1529.73	1284.97	804.127	1545.83	TSPAN2
ENSGALG00000002556	-0.238129	0.29333	0.915733	241.267	221.849	184.028	195.848	202.832	150.515	NGF
ENSGALG00000002558	0.639653	0.22815	NA	14.0649	9.34099	8.84749	16.8376	21.6034	12.2039	ASL1
ENSGALG00000002561	-0.103451	0.794664	0.999404	349.459	704.077	445.913	389.037	660.104	347.404
ENSGALG00000002562	-0.426873	0.0659542	0.481995	1155.49	844.192	1290.85	825.928	715.313	906.343	ARAP3
ENSGALG00000002563	0.281374	0.299971	0.923047	225.038	368.969	261.001	335.866	403.264	300.216	TPM4
ENSGALG00000002564	-1.67888	0.0626936	NA	14.0649	10.5086	20.3492	7.08951	0	6.50875	RGS4
ENSGALG00000002569	0.384124	0.1178	0.651467	4620.86	6196.58	4350.31	6314.98	8004.06	5476.3	RAN
ENSGALG00000002570	-0.0544671	0.875515	0.999404	169.861	335.108	202.608	238.385	264.042	178.991
ENSGALG00000002576	-0.0774592	0.723399	0.999404	425.193	576.806	429.103	449.298	513.681	393.779	ASL2
ENSGALG00000002578	0.517904	0.0425215	0.383571	940.184	1383.63	1075.85	1602.23	1962.31	1304.19
ENSGALG00000002583	-1.02978	0.0148875	0.204479	51.9319	38.5316	41.5832	23.9271	12.0019	27.6622	PIK3CD
ENSGALG00000002587	-0.162678	0.567531	0.999404	101.7	150.624	118.556	91.2775	136.822	104.14	CRCP
ENSGALG00000002588	0.0418394	0.819081	0.999404	2051.31	1563.45	1932.29	1968.23	1675.46	2065.71	PPARD
ENSGALG00000002594	-0.388172	0.367818	NA	31.3755	21.0172	18.5797	16.8376	20.4032	17.0855	TFPI
ENSGALG00000002595	-0.276137	0.395749	0.98519	6277.27	10526.1	6271.99	6369.04	7908.05	4779.05	GPX4
ENSGALG00000002598	-0.205485	0.0961206	0.589392	2491.65	2840.83	2532.15	2403.34	2287.56	2129.17	TPST1
ENSGALG00000002599	0.0557282	0.724874	0.999404	666.46	783.476	776.81	702.748	858.136	755.828	ARHGEF39
ENSGALG00000002603	-0.0360202	0.854186	0.999404	1204.17	1468.87	1192.64	1187.49	1481.03	1103.23	COG4
ENSGALG00000002605	-0.023525	0.902106	0.999404	3226.27	4106.53	3773.45	3734.4	4120.25	3073.76	MRPL17
ENSGALG00000002606	-0.530293	0.00667341	0.118469	1437.86	1117.42	1278.46	843.652	777.723	1031.64	CLSTN1
ENSGALG00000002610	-0.166137	0.644775	0.999404	47.6043	93.4099	73.4342	62.0332	76.8121	52.8836
ENSGALG00000002612	-0.0226432	0.835852	0.999404	1365.38	1516.74	1376.67	1368.28	1367.02	1454.71	U2SURP
ENSGALG00000002615	0.180955	0.612842	NA	21.6383	26.8554	24.773	23.9271	30.0047	29.2894	DEF6
ENSGALG00000002616	0.291042	0.0600571	0.460864	776.815	969.128	769.732	1034.18	1040.56	1001.53	LZIC
ENSGALG00000002618	0.451973	0.00488653	0.0957427	227.202	209.005	209.686	280.036	277.244	324.624	KCTD7
ENSGALG00000002621	-0.149217	0.834329	0.999404	140.649	25.6877	117.672	86.8465	39.6063	129.361	SLC25A42
ENSGALG00000002622	0.0808764	0.822446	0.999404	605.872	1175.8	630.826	790.481	1075.37	685.859	FCHSD1
ENSGALG00000002624	-0.120153	0.272857	0.896169	2959.04	2992.62	2826.77	2730.35	2489.19	2853.27	BMS1
ENSGALG00000002630	0.279819	0.146026	0.719877	192.581	180.982	153.062	224.206	224.435	190.381	ZNF76
ENSGALG00000002631	-0.379041	0.112824	0.63747	127.666	113.26	137.136	99.2532	78.0123	112.276	LRRC75A
ENSGALG00000002632	0.35787	0.652715	0.999404	101.7	12.8439	69.8952	78.8708	33.6053	123.666	CALCRL
ENSGALG00000002634	0.240312	0.0254286	0.28191	756.259	795.152	819.278	973.035	915.745	912.038	HDAC3
ENSGALG00000002638	-0.405885	0.438946	NA	25.966	29.1906	23.8882	27.4719	8.40133	22.7806
ENSGALG00000002639	-0.0688634	0.782316	0.999404	153.632	123.768	118.556	119.636	105.617	150.515	TRPC1
ENSGALG00000002644	-0.0380549	0.894889	0.999404	10445.9	15404.5	11537.1	11720.7	15585.7	9108.99	RPL10A
ENSGALG00000002646	-0.152084	0.748791	0.999404	1437.86	562.795	1219.18	910.116	591.694	1395.31	FAM171B
ENSGALG00000002647	-0.210287	0.122051	0.662551	408.964	372.472	365.401	322.573	321.651	345.777	PLS1
ENSGALG00000002648	0.0351312	0.868542	0.999404	283.462	325.767	276.042	262.312	367.258	279.063	FUK
ENSGALG00000002649	-0.450166	0.323583	0.942119	1269.09	531.269	1217.41	775.415	450.071	982.821	UBE4B
ENSGALG00000002651	-0.0864148	0.43101	0.999404	3827.81	4383.26	4276.88	3975.44	3997.83	3789.72	ST3GAL2
ENSGALG00000002653	0.222427	0.0485535	0.413101	529.056	525.431	522.002	594.633	646.902	599.618	NCBP3
ENSGALG00000002655	-0.604167	0.45117	0.999404	9002.61	1185.14	7206.28	3247	1381.42	6813.85	ITGAV
ENSGALG00000002656	0.0128396	0.984374	0.999404	292.117	53.7107	284.004	193.189	140.422	301.843	CRK
ENSGALG00000002659	-0.117662	0.575243	0.999404	5582.68	7556.86	5360.69	5418.16	6399.41	5233.85	WDR5
ENSGALG00000002661	0.0487772	0.764557	0.999404	14682.7	18091.2	14489.5	16082.6	17798.8	15007.5	YWHAE
ENSGALG00000002663	-0.409894	0.212757	0.831038	1015.92	535.939	870.593	579.568	484.877	758.269	ATR
ENSGALG00000002666	0.12821	0.41557	0.991797	996.444	818.505	1016.58	1047.48	952.951	1094.28
ENSGALG00000002667	-0.458913	0.000551333	0.019763	872.023	918.92	1027.19	701.862	702.111	648.434	OLFML2B
ENSGALG00000002673	-0.164385	0.753195	0.999404	533.384	173.976	473.341	341.183	212.434	499.546	GRPEL2
ENSGALG00000002678	-0.280266	0.155048	0.73317	2623.64	2362.1	3237.3	2026.71	2201.15	2544.11	CSPG4
ENSGALG00000002679	-0.545562	0.24954	0.873487	85.4713	57.2136	43.3527	51.399	22.8036	52.07	GLT1D1
ENSGALG00000002682	-0.132353	0.607056	0.999404	405.718	547.616	378.673	318.142	450.071	446.663	BRD3
ENSGALG00000002683	-0.0753286	0.764808	0.999404	2911.43	4384.43	3109.89	3270.04	3861.01	2745.88	DECR2
ENSGALG00000002686	0.0651868	0.703893	0.999404	381.916	411.004	334.435	415.623	348.055	412.492	ECD
ENSGALG00000002689	0.177022	0.596151	0.999404	360.278	608.332	339.744	508.672	592.894	377.507
ENSGALG00000002690	-0.206621	0.714811	0.999404	2836.78	845.36	3207.22	1972.66	1182.19	2815.03	PDPR
ENSGALG00000002692	0.456684	0.473954	NA	10.8191	4.6705	12.3865	9.74808	10.8017	17.8991
ENSGALG00000002693	-0.120823	0.828309	0.999404	298.609	100.416	337.089	223.32	129.62	323.81	FAM149B1
ENSGALG00000002695	0.00523422	0.987574	0.999404	872.023	465.882	747.613	710.724	518.482	863.223	SLC15A4
ENSGALG00000002699	0.158777	0.607495	0.999404	2056.72	1224.84	2059.7	2021.4	1530.24	2410.68	VAV2
ENSGALG00000002701	-0.0377526	0.899738	0.999404	1398.92	2279.2	1461.61	1479.05	2106.33	1422.16	DNAJC9
ENSGALG00000002703	-0.17834	0.47975	0.999404	1062.44	1647.52	1130.71	1129	1289	976.312	TFAM
ENSGALG00000002705	0.0368424	0.803935	0.999404	3752.08	4344.73	3456.71	3994.05	4159.86	3697.78	CISD1
ENSGALG00000002706	-0.519814	0.459205	0.999404	1092.73	205.502	1011.27	477.656	250.84	881.935	XRN1
ENSGALG00000002707	-0.0122303	0.97206	0.999404	1510.35	2670.36	1633.25	1830.87	2531.2	1403.45	CHRNB2
ENSGALG00000002708	-0.453611	0.0891315	0.564913	306.182	372.472	419.371	233.954	345.655	224.552	LINGO1
ENSGALG00000002709	-0.0836951	0.76027	0.999404	1784.08	1083.56	1802.23	1474.62	1265	1667.05	MYO1C
ENSGALG00000002710	0.401971	0.50548	0.999404	214.219	66.5546	193.76	192.303	100.816	333.573	IPMK
ENSGALG00000002719	-0.140084	0.330836	0.947218	5060.12	4127.55	4543.19	4215.6	3828.61	4414.56	CSNK1D
ENSGALG00000002723	0.083957	0.898837	0.999404	398.145	95.7452	311.432	279.15	120.019	453.985	ANKS1A
ENSGALG00000002725	-0.358908	0.0998459	0.598801	844.976	1124.42	857.322	708.065	861.736	635.417	UAP1
ENSGALG00000002726	-0.213369	0.77934	0.999404	3393.97	632.852	3204.56	1845.93	704.511	3686.39	KIF1B
ENSGALG00000002728	0.179806	0.634672	0.999404	3151.62	1515.58	3209.87	3052.92	2203.55	3666.05	SLC16A3
ENSGALG00000002729	-0.0677199	0.791782	0.999404	213.137	130.774	179.604	160.4	156.025	183.059	GK5
ENSGALG00000002734	0.201637	0.31923	0.939414	4822.09	6697.49	5188.17	6042.04	7259.95	5912.38	UHMK1
ENSGALG00000002735	0.131467	0.658716	0.999404	727.047	1186.31	798.044	1020	1190.59	759.896	TAF11
ENSGALG00000002739	0.265679	0.176609	0.770807	2198.45	1676.71	1663.33	2351.06	1931.11	2374.07	INPP5K
ENSGALG00000002742	0.23902	0.415995	0.992162	51.9319	72.3927	59.2782	79.757	80.4127	56.9516	TMEM132B
ENSGALG00000002750	-0.139039	0.736127	0.999404	12609.7	5271.82	10917.8	9000.13	6056.16	11096.6	NCKAP1
ENSGALG00000002755	0.0852099	0.696086	0.999404	323.493	419.177	340.628	379.289	448.871	322.183
ENSGALG00000002759	-0.234291	0.817554	0.999404	1707.26	105.086	1542.12	762.122	196.831	1892.42	PEAK1
ENSGALG00000002761	-0.111087	0.546345	0.999404	583.152	451.871	565.355	485.632	448.871	546.735	SIRT1
ENSGALG00000002762	0.139673	0.84235	0.999404	573.415	112.092	569.778	449.298	205.232	728.166	UHRF1BP1
ENSGALG00000002764	-0.119436	0.541483	0.999404	2317.46	1656.86	2129.59	1892.9	1687.47	2038.05	ATP1B3
ENSGALG00000002765	-0.19501	0.598725	0.999404	922.873	465.882	962.607	671.731	519.682	862.409	NBR1
ENSGALG00000002766	0.666445	0.134218	NA	19.4745	9.34099	17.695	25.6995	25.204	23.5942	MLKL
ENSGALG00000002769	0.155861	0.476634	0.999404	227.202	258.045	174.296	248.133	256.841	228.62	DNAJC12
ENSGALG00000002771	-0.402763	0.439459	NA	21.6383	29.1906	23.8882	13.2928	31.2049	13.0175	CRIP1
ENSGALG00000002773	0.124436	0.684062	0.999404	1654.25	2532.58	1498.76	2058.62	2530	1609.29	SNRPC
ENSGALG00000002774	0.143793	0.128298	0.679603	5563.21	5539.21	5540.3	6265.36	6391.01	5733.39	TSPAN3
ENSGALG00000002775	-0.110871	0.492692	0.999404	181.762	192.658	172.526	166.604	176.428	163.532	FA2H
ENSGALG00000002781	-0.102114	0.762445	0.999404	999.689	593.153	954.644	833.904	546.086	992.584	BRCA1
ENSGALG00000002783	0.301784	0.643798	0.999404	173.106	31.5259	131.828	124.066	88.814	201.771	SLC43A2
ENSGALG00000002784	-0.160109	0.640654	0.999404	909.89	1697.73	1007.73	997.849	1376.62	861.596	APEH
ENSGALG00000002789	-0.546752	0.439069	0.999404	717.31	117.93	664.446	357.134	168.027	501.174
ENSGALG00000002790	0.213064	0.695783	NA	8.65532	12.8439	10.617	8.86189	15.6025	13.0175	ABLIM3
ENSGALG00000002797	0.034101	0.844165	0.999404	3453.47	4246.65	3457.6	3846.95	4219.87	3358.51	PGD
ENSGALG00000002798	0.0405199	0.69513	0.999404	1125.19	1153.61	1196.18	1149.39	1255.4	1172.39	WDR59
ENSGALG00000002803	0.0139969	0.920097	0.999404	1414.06	1507.4	1559.81	1582.73	1332.21	1607.66	MTA1
ENSGALG00000002804	-0.244157	0.762131	NA	18.3926	4.6705	9.73224	14.179	9.60152	4.06797	RND2
ENSGALG00000002813	-0.107597	0.797911	0.999404	28471.7	62042.9	32499.5	34798.9	52743.5	26631.4	RPS10
ENSGALG00000002816	0.00177961	0.992753	0.999404	141.731	129.606	163.679	137.359	142.823	156.21	STK10
ENSGALG00000002818	-0.472294	0.491214	0.999404	536.63	105.086	566.239	301.304	142.823	426.323	VAT1
ENSGALG00000002820	-0.273064	0.238001	0.861578	608.036	692.401	465.378	507.786	537.685	415.746	DFFA
ENSGALG00000002827	0.153009	0.194699	0.799952	1268	1099.9	1243.07	1381.57	1327.41	1307.44	GPS1
ENSGALG00000002830	0.0258383	0.915688	0.999404	194.745	244.033	191.991	176.352	204.032	260.35	NUDT3
ENSGALG00000002831	0.0456991	0.929679	0.999404	584.234	219.513	614.016	473.225	282.045	707.826	SH3PXD2B
ENSGALG00000002832	-0.204268	0.545435	0.999404	822.255	1538.93	1018.35	885.303	1268.6	780.236	IFI35
ENSGALG00000002836	-0.633895	1.81798e-05	0.00129908	902.317	778.805	944.912	599.064	564.089	530.463	PEX14
ENSGALG00000002837	-0.00149252	0.997128	0.999404	32954	70606.2	37651.4	42913.7	65113.9	33038.4	RPL27
ENSGALG00000002841	0.262806	0.109561	0.627622	656.722	528.934	598.975	739.082	638.501	762.337	RFNG
ENSGALG00000002843	0.0581362	0.832459	0.999404	122.256	184.485	125.634	165.717	159.625	124.48	RILP
ENSGALG00000002846	-0.405722	0.513134	0.999404	222.874	65.387	237.113	141.79	62.4099	192.008
ENSGALG00000002847	-0.0977636	0.687772	0.999404	811.436	1182.8	829.895	913.661	990.156	735.489
ENSGALG00000002849	-0.787755	0.00516134	0.0990646	304.018	506.749	369.825	200.279	273.643	210.721	DCXR
ENSGALG00000002850	0.00885245	0.964204	0.999404	637.248	491.57	592.782	597.291	490.878	642.739	RASA2
ENSGALG00000002853	0.335224	0.482491	0.999404	1325.35	3509.88	1492.57	2326.25	3709.79	1946.93	CFDP1
ENSGALG00000002856	0.399363	0.00943757	0.150028	904.481	1046.19	994.458	1291.18	1440.23	1155.3	RUNDC1
ENSGALG00000002861	-0.053028	0.651258	0.999404	1017	1059.04	921.024	986.328	960.152	940.514	TMEM170A
ENSGALG00000002863	-0.152189	0.580808	0.999404	5434.46	3332.4	5522.6	4447.78	3578.97	4831.93	ERGIC1
ENSGALG00000002866	0.040744	0.917531	0.999404	466.305	230.022	322.049	401.444	222.035	423.069
ENSGALG00000002868	0.0400939	0.880194	0.999404	23094.6	31989.4	22513.3	26473.1	32692	20619.7	RPL26L1
ENSGALG00000002870	0.0566227	0.884918	0.999404	527.974	272.056	527.31	449.298	315.65	615.077	LEMD2
ENSGALG00000002877	1.32084	5.13555e-18	9.35783e-15	242.349	274.392	272.503	669.959	706.912	597.178	LRRC45
ENSGALG00000002878	-0.0143758	0.973864	0.999404	3231.68	1464.2	2963.91	2339.54	1611.85	3631.88	CREBRF
ENSGALG00000002880	0.139584	0.539369	0.999404	762.75	1061.37	789.196	889.734	1132.98	856.714	AARSD1
ENSGALG00000002881	0.476933	0.214199	0.834114	395.981	807.996	407.869	702.748	952.951	587.415	C26H6ORF125
ENSGALG00000002882	-0.0257178	0.931775	0.999404	229.366	379.478	218.533	275.605	302.448	234.315	BNIP1
ENSGALG00000002883	0.18158	0.444028	0.999404	574.497	406.333	589.243	607.926	500.479	672.028	SCAPER
ENSGALG00000002888	0.149555	0.846478	0.999404	59.5053	9.34099	61.9324	51.399	22.8036	70.7826	CASZ1
ENSGALG00000002891	-0.390663	0.119618	0.65553	1155.49	1750.27	1247.5	1082.92	1208.59	877.054	ACADL
ENSGALG00000002892	-0.109585	0.850938	NA	10.8191	15.1791	11.5017	9.74808	7.20114	17.0855
ENSGALG00000002893	-0.743262	0.0268219	0.292479	690.262	405.166	698.067	360.679	261.641	448.29	STC2
ENSGALG00000002899	0.0410877	0.81098	0.999404	6632.14	5365.23	5818.11	6446.14	5259.23	6622.65	AACS
ENSGALG00000002900	0.362255	0.157133	0.735732	61.6691	60.7165	72.5494	91.2775	68.4108	90.3089	NOTUM
ENSGALG00000002904	0.0164151	0.983798	0.999404	870.941	93.4099	824.586	565.389	272.443	971.431	REEP3
ENSGALG00000002906	-0.00191526	0.98895	0.999404	1185.78	1353.28	1095.32	1213.19	1241	1174.02	TARDBP
ENSGALG00000002908	0.396483	0.0284708	0.305467	896.907	1040.35	849.359	1130.78	1418.62	1119.5	TRAIP
ENSGALG00000002913	0.0838285	0.886945	0.999404	2153.01	541.778	2016.34	1651.86	948.15	2392.78	BRI3BP
ENSGALG00000002919	0.329118	0.0482951	0.411957	2011.28	2271.03	2098.62	2784.41	2974.07	2259.35	MON1A
ENSGALG00000002921	0.184267	0.295213	0.916653	481.452	615.338	600.745	644.259	699.711	586.601	LANCL1
ENSGALG00000002922	-0.681881	0.0568051	0.448073	19413.9	11461.4	22717.7	10153.1	8508.14	14745.6	NOTCH2
ENSGALG00000002925	-0.194569	0.536635	0.999404	6031.68	10521.5	6120.69	6425.76	7978.86	5408.77	ETFA
ENSGALG00000002929	-0.127366	0.618281	0.999404	4976.81	3409.46	4657.32	3905.43	3194.9	4840.07	TRIP12
ENSGALG00000002932	-0.0784364	0.83828	0.999404	13790.1	26499.2	16177.6	15705.9	24975.9	12797.8	NME2
ENSGALG00000002937	-0.536805	2.25256e-09	6.84091e-07	7507.41	6974.22	7055.87	5059.25	4765.95	5018.25	PSME3
ENSGALG00000002942	-0.102381	0.796993	0.999404	2517.62	1279.72	2214.53	1785.67	1218.19	2595.36	JMJD1C
ENSGALG00000002943	-0.362756	0.0657446	0.481365	9338.01	7057.12	9762.32	6506.4	6257.79	7577.81	PRPF8
ENSGALG00000002944	-0.0234676	0.968439	NA	14.0649	7.00574	10.617	10.6343	7.20114	13.0175	CPS1
ENSGALG00000002945	0.242756	0.50181	0.999404	119.011	56.046	76.9732	83.3018	110.417	104.954	TMEM266
ENSGALG00000002952	0.168579	0.363714	0.969874	197.99	266.218	227.38	258.767	271.243	247.332	NRG4
ENSGALG00000002954	0.254423	0.610219	0.999404	281.298	105.086	227.38	222.433	148.824	360.422	MBTD1
ENSGALG00000002955	0.217226	0.40363	0.986325	170.943	142.45	121.211	194.962	133.221	174.923	ADAMTSL2
ENSGALG00000002957	-0.532314	0.532686	0.999404	212.055	24.5201	183.143	89.5051	33.6053	166.787	SLC12A3
ENSGALG00000002958	-0.252022	0.154614	0.732916	1368.62	1176.97	1005.96	1062.54	943.349	974.685	DNER
ENSGALG00000002959	-0.0899223	0.315856	0.9386	1231.22	1180.47	1206.8	1116.6	1144.98	1139.03	NRBF2
ENSGALG00000002963	-0.0280505	0.838267	0.999404	417.619	387.651	408.754	422.712	363.657	402.729	PID1
ENSGALG00000002964	-0.0537439	0.69633	0.999404	1899.84	2146.09	1848.24	2043.55	1740.28	1891.61	DHX37
ENSGALG00000002967	-0.102743	0.48423	0.999404	2915.76	2485.87	2372.01	2572.61	2256.36	2408.24	ZNF365
ENSGALG00000002968	0.141699	0.520976	0.999404	87.6351	98.0804	93.7834	115.205	87.6138	104.14	ZNF341
ENSGALG00000002969	-0.139292	0.664033	0.999404	1195.52	656.205	1199.72	907.457	757.32	1105.67	MAU2
ENSGALG00000002971	0.0462915	0.916996	0.999404	544.203	262.715	572.433	410.305	318.05	695.623	NSD1
ENSGALG00000002973	-0.00310186	0.980618	0.999404	2255.79	1976.79	2242.84	2194.2	1994.72	2271.55	BECN1
ENSGALG00000002980	-0.387941	0.472816	0.999404	130.912	45.5373	93.7834	68.2365	38.4061	99.2584	RTKN2
ENSGALG00000002981	0.355975	0.375429	0.976747	357.032	171.641	396.368	357.134	312.049	515.005	ERCC4
ENSGALG00000002984	0.0761984	0.792892	0.999404	1990.72	3168.93	1995.11	2406.89	3068.89	2067.34	RAB24
ENSGALG00000002985	0.201405	0.352291	0.964896	1052.7	1377.8	1058.16	1286.75	1578.25	1147.17	UTP18
ENSGALG00000002988	-0.975672	0.0424905	NA	20.5564	29.1906	28.312	12.4066	19.203	8.94953	PHGDH
ENSGALG00000002990	0.0665563	0.810561	0.999404	6770.62	9949.33	7614.15	8012.92	10861.7	6609.63	PRELID1
ENSGALG00000003010	-0.0438089	0.630279	0.999404	5667.07	6058.8	6031.33	5842.64	5888.13	5497.45	NUP93
ENSGALG00000003011	-0.485164	0.327048	NA	19.4745	18.682	18.5797	15.0652	18.0028	8.13594	TOM1L1
ENSGALG00000003013	0.00279901	0.988841	0.999404	1914.99	2459.02	1718.18	2030.26	2203.55	1869.64	CABCOCO1
ENSGALG00000003015	0.0597115	0.913948	NA	11.9011	11.6762	11.5017	12.4066	7.20114	16.2719	SERPINF1
ENSGALG00000003024	0.0875214	0.550343	0.999404	1401.08	1705.9	1421.79	1624.38	1683.87	1503.52	ARMC6
ENSGALG00000003026	-0.160918	0.855611	0.999404	384.08	32.6935	266.309	165.717	75.6119	369.371	MKL2
ENSGALG00000003029	0.765487	0.0156621	0.210466	736.784	1223.67	799.813	1533.99	1977.91	1180.52	PLPP6
ENSGALG00000003031	0.135503	0.554299	0.999404	138.485	159.965	176.95	189.644	192.03	142.379	SMYD4
ENSGALG00000003033	-0.382141	0.566728	0.999404	641.576	131.942	609.592	330.548	181.229	549.176	STXBP4
ENSGALG00000003035	0.292913	0.644512	0.999404	75.734	18.682	70.7799	68.2365	37.2059	96.8176	FAM78B
ENSGALG00000003039	-0.0500492	0.781369	0.999404	889.334	750.782	1052.85	879.986	868.937	854.273	SRM
ENSGALG00000003042	0.111943	0.460279	0.999404	2841.11	3395.45	2909.94	3312.57	3590.97	2981.82	PXMP4
ENSGALG00000003045	-0.144454	0.539039	0.999404	4084.23	5723.69	4289.26	4204.08	5026.39	3524.49	E2F1
ENSGALG00000003046	0.0188477	0.942186	0.999404	4991.96	6994.07	4788.26	5367.65	6958.7	4669.21	PSMA4
ENSGALG00000003047	0.15617	0.701838	0.999404	606.954	296.577	590.128	531.713	375.659	756.642	SUGP2
ENSGALG00000003052	-0.179329	0.156497	0.734956	1873.88	1786.46	1934.95	1624.38	1805.09	1515.72	AGFG1
ENSGALG00000003053	-0.151507	0.591585	0.999404	12569.7	20615.6	14057.8	13698.7	17190.3	11645	PRDX6
ENSGALG00000003058	0.6576	0.284353	NA	12.983	5.83812	8.84749	13.2928	9.60152	20.3398
ENSGALG00000003059	0.00515409	0.983648	0.999404	296.445	444.865	282.235	327.89	373.259	325.437	HLF
ENSGALG00000003063	-0.449869	0.439288	NA	16.2287	38.5316	14.156	14.179	21.6034	14.6447	HYKK
ENSGALG00000003065	-0.200432	0.436522	0.999404	579.906	861.707	698.067	569.819	768.121	525.581	NECAB3
ENSGALG00000003067	0.0454721	0.873048	0.999404	2577.12	4013.12	2830.31	3189.39	4009.83	2523.77	MRPL44
ENSGALG00000003068	0.083118	0.700312	0.999404	725.965	560.46	756.46	759.464	600.095	803.83	EZH1
ENSGALG00000003071	-0.243094	0.520456	0.999404	552.859	998.319	531.734	523.738	793.325	443.409
ENSGALG00000003072	-0.579276	7.93356e-05	0.00425184	2700.46	2233.66	2832.08	1760.86	1691.07	1746.79	RPA1
ENSGALG00000003074	0.477414	0.185422	0.788208	68.1606	42.0345	76.9732	76.2122	73.2116	111.462	HOMER3
ENSGALG00000003075	-0.203952	0.724053	NA	11.9011	8.17337	21.234	12.4066	10.8017	13.0175	SLC34A1
ENSGALG00000003078	0.205248	0.0615329	0.46492	1656.41	1520.25	1458.07	1730.73	1776.28	1834.65	MMD
ENSGALG00000003079	0.180072	0.329913	0.946446	1027.82	1194.48	954.644	1171.54	1376.62	1051.98	MFF
ENSGALG00000003081	-0.0317721	0.954776	0.999404	1812.21	497.408	1614.67	1337.26	733.316	1767.94	SUCO
ENSGALG00000003082	-0.0647645	0.69929	0.999404	444.667	554.621	467.147	493.607	483.676	424.696	DPH1
ENSGALG00000003084	-0.292675	0.201464	0.809729	3400.46	4490.68	3474.41	3006.84	3724.19	2548.99	NUDT21
ENSGALG00000003085	0.159929	0.140373	0.707651	3713.13	3681.52	3608.01	4126.98	4384.29	3784.02	CDK1
ENSGALG00000003086	0.229332	0.0564645	0.447617	593.971	624.679	614.901	676.162	769.322	706.199	EXOSC10
ENSGALG00000003091	0.0439023	0.620961	0.999404	1291.81	1268.04	1267.85	1307.13	1286.6	1350.57	PARN
ENSGALG00000003092	0.115035	0.83189	0.999404	1814.37	537.107	1861.51	1531.33	954.151	2077.1	ERLIN2
ENSGALG00000003096	0.0152412	0.949981	0.999404	474.961	324.6	502.537	412.078	408.064	496.292	CBFA2T2
ENSGALG00000003099	-0.0100173	0.971647	0.999404	155.796	177.479	136.251	138.245	204.032	125.293	PCTP
ENSGALG00000003101	0.0439596	0.779527	0.999404	1283.15	1442.02	1283.77	1451.58	1490.64	1191.91	PLPBP
ENSGALG00000003103	-0.64638	0.00555566	0.104364	1021.33	1492.22	1159.02	739.082	921.746	686.673	MST1R
ENSGALG00000003107	-0.0960982	0.575316	0.999404	3239.25	2550.09	3281.53	2914.68	2566.01	3005.41	AMFR
ENSGALG00000003108	0.296336	0.0103884	0.158778	2063.21	1888.05	1959.72	2612.48	2345.17	2300.84	SMG6
ENSGALG00000003111	0.147041	0.555532	0.999404	320.247	193.826	254.808	276.491	266.442	308.352	BFAR
ENSGALG00000003113	0.0698797	0.682428	0.999404	1530.91	1747.93	1781	1793.65	1999.52	1520.61	RGS14
ENSGALG00000003118	-0.655114	0.165212	0.750683	1733.23	622.344	1824.35	855.172	646.902	1152.05	ADGRA2
ENSGALG00000003120	-0.221265	0.264392	0.891118	4240.02	4765.07	4818.34	3204.46	3972.63	4680.6	NCOR2
ENSGALG00000003122	0.365678	0.236469	0.859481	566.923	991.313	619.324	909.23	1131.78	764.778	ZFAND2A
ENSGALG00000003123	-0.293784	0.281606	0.905197	308.346	478.726	310.547	288.898	348.055	258.723	CNTNAP1
ENSGALG00000003124	-0.0995243	0.711693	0.999404	254.25	370.137	236.228	273.832	304.848	224.552	BRF2
ENSGALG00000003126	-0.669993	0.525179	0.999404	80.0617	5.83812	84.0512	31.0166	7.20114	68.3419	ERBB4
ENSGALG00000003128	0.344097	0.0510502	0.423148	256.414	316.426	249.499	350.931	368.458	323.81	EDEM2
ENSGALG00000003130	0.269455	0.0244433	0.276061	658.886	631.685	624.633	795.798	800.527	713.522	DDX49
ENSGALG00000003131	0.132492	0.887657	0.999404	460.896	40.8668	383.096	249.905	85.2135	634.603	DGKE
ENSGALG00000003134	0.00157694	0.995975	0.999404	76.816	124.936	72.5494	89.5051	100.816	83.8001
ENSGALG00000003135	-0.00516626	0.989291	NA	33.5394	21.0172	24.773	25.6995	22.8036	30.103	ANK3
ENSGALG00000003136	-0.0813384	0.8673	0.999404	88.717	38.5316	70.7799	48.7404	44.407	93.5633	IKZF2
ENSGALG00000003138	-1.22938	0.00542325	NA	25.966	21.0172	25.6577	9.74808	10.8017	10.5767	OXTR
ENSGALG00000003143	-0.00970264	0.940997	0.999404	1204.17	1062.54	1005.96	1087.35	1044.17	1117.06	ZC3H7A
ENSGALG00000003144	-0.370713	0.550114	0.999404	716.228	186.82	639.674	396.126	189.63	606.941	TRIM25
ENSGALG00000003146	0.698548	0.0308049	0.31893	390.571	224.184	402.561	593.747	421.267	636.23	CCDC92
ENSGALG00000003147	0.304595	0.0012297	0.0348348	2283.92	2330.58	2166.75	2688.7	2797.64	2886.63	TRPC4AP
ENSGALG00000003149	0.123249	0.801177	0.999404	67.0787	28.023	33.6205	49.6266	31.2049	58.5787	ITPR3
ENSGALG00000003153	0.0874933	0.683142	0.999404	2481.91	3096.54	2280.88	2898.72	3143.3	2308.98	COPE
ENSGALG00000003154	0.498191	0.00118021	0.0338666	243.431	226.519	238.882	310.166	325.251	365.304	TXNDC11
ENSGALG00000003155	-0.0353319	0.901868	0.999404	74.6521	101.583	64.5867	77.9846	87.6138	69.1555	SRR
ENSGALG00000003158	-0.0407672	0.892222	0.999404	882.843	1614.82	1032.5	1092.67	1341.81	997.466	COIL
ENSGALG00000003162	0.0870742	0.77095	0.999404	453.322	317.594	434.412	480.314	295.247	503.614	RETREG3
ENSGALG00000003163	-0.578893	0.188494	0.794206	219.629	100.416	219.418	98.367	92.4146	170.041	GNAO1
ENSGALG00000003164	-0.145164	0.686279	0.999404	180.68	93.4099	162.794	130.27	100.816	163.532
ENSGALG00000003165	-0.197346	0.301826	0.92491	1940.96	1446.69	1873.01	1498.55	1386.22	1702.85	CCDC6
ENSGALG00000003168	-0.223819	0.745574	0.999404	182.844	40.8668	137.136	91.2775	45.6072	171.668	MTMR12
ENSGALG00000003169	0.0638632	0.72721	0.999404	2499.22	3229.65	2400.32	2824.28	3046.08	2626.28	CBFB
ENSGALG00000003172	0.237482	0.103593	0.612867	372.179	343.281	376.018	420.94	396.063	468.63	SLC16A9
ENSGALG00000003174	0.117264	0.836454	NA	14.0649	8.17337	7.96274	10.6343	9.60152	12.2039	RIMS3
ENSGALG00000003175	-0.0711567	0.82533	0.999404	102.782	116.762	77.8579	95.7084	118.819	69.1555	STKLD1
ENSGALG00000003181	0.302431	0.232918	0.854527	270.479	373.64	338.859	382.834	501.679	329.505	SURF2
ENSGALG00000003183	0.254996	0.149117	0.725542	820.091	819.672	656.484	996.076	930.147	812.78	C11H16orf70
ENSGALG00000003185	-0.157728	0.161636	0.743132	2680.99	2459.02	2549.85	2465.38	2166.34	2260.16	SCPEP1
ENSGALG00000003189	-0.16976	0.235577	0.858178	1707.26	1803.98	1698.72	1557.03	1715.07	1361.96	NFYC
ENSGALG00000003194	0.0844691	0.352673	0.964907	2143.27	2064.36	1995.11	2254.46	2141.14	2178.8	ATP6V0A2
ENSGALG00000003195	0.205674	0.774971	0.999404	213.137	38.5316	204.377	158.628	84.0133	283.131	TRADD
ENSGALG00000003197	-0.0556465	0.784341	0.999404	56628.5	69974.5	58308.5	60844	68662.9	48409.6	RPL7A
ENSGALG00000003199	-0.763407	7.34654e-10	2.76965e-07	1973.41	1711.74	1716.41	1090.9	1016.56	1073.13	MLX
ENSGALG00000003201	-0.253116	0.159399	0.740512	285.626	228.854	265.425	236.612	218.435	200.144	FBXL8
ENSGALG00000003204	0.289367	0.127549	0.678341	1242.04	936.435	1218.3	1453.35	1221.79	1475.86	MED22
ENSGALG00000003205	0.0758586	0.751583	0.999404	6180.98	8589.04	6302.95	7365.12	8784.19	6062.09	EIF4EBP1
ENSGALG00000003206	-0.192436	0.222696	0.841867	314.837	307.085	272.503	279.15	260.441	242.451	METTL13
ENSGALG00000003208	0.0863505	0.705718	0.999404	870.941	1087.06	742.304	981.897	1077.77	807.085	GABARAPL2
ENSGALG00000003211	0.0129571	0.938644	0.999404	3120.24	3713.04	3258.53	3328.53	3867.01	2989.14	POLDIP2
ENSGALG00000003219	-0.0836797	0.748909	0.999404	362.441	594.321	381.327	403.216	451.271	407.61	TMEM231
ENSGALG00000003220	0.39274	0.460088	0.999404	1541.73	499.743	1423.56	1539.31	859.336	2150.33	UPF1
ENSGALG00000003221	0.124464	0.46336	0.999404	1189.02	1283.22	1090.9	1257.5	1485.83	1142.29	WDR61
ENSGALG00000003224	0.962412	0.152227	NA	8.65532	3.50287	19.4645	21.2685	20.4032	21.1534	HSF4
ENSGALG00000003226	-0.264537	0.780463	0.999404	45.4404	7.00574	41.5832	29.2442	4.80076	43.9341	APOBEC2
ENSGALG00000003227	-0.246156	0.591623	0.999404	173.106	79.3984	163.679	106.343	75.6119	168.414	RAB11FIP4
ENSGALG00000003228	0.150088	0.207606	0.822973	611.282	567.465	601.629	681.479	676.907	619.145	OARD1
ENSGALG00000003233	-0.192281	0.184991	0.787272	1443.27	1785.3	1545.66	1465.76	1398.22	1313.95	ASH2L
ENSGALG00000003235	-0.245891	0.617083	0.999404	614.528	227.687	606.938	405.875	254.44	561.38
ENSGALG00000003238	-0.163473	0.683752	0.999404	3479.44	1585.63	3301	2454.74	1759.48	3255.19	GNA11
ENSGALG00000003241	0.201587	0.554385	0.999404	97.3723	149.456	116.787	160.4	165.626	92.7497	CCDC28B
ENSGALG00000003243	-0.14236	0.655383	0.999404	1864.14	1095.23	1921.67	1508.29	1124.58	1789.09	RAD54L2
ENSGALG00000003245	0.153458	0.68701	0.999404	820.091	1471.21	759.115	1103.31	1485.83	803.83	LSM1
ENSGALG00000003246	-0.102217	0.580584	0.999404	2186.55	2712.39	2069.43	2250.03	2340.37	1901.37
ENSGALG00000003247	0.176445	0.395339	0.98519	1344.82	943.44	1209.45	1355.87	1154.58	1441.69	NFYA
ENSGALG00000003248	0.19068	0.0680568	0.487912	5891.03	6055.3	5323.53	6687.18	6389.81	6629.16	SUB1
ENSGALG00000003249	0.241488	0.371606	0.974695	1094.9	1640.51	1256.34	1465.76	1977.91	1276.53	CWF19L1
ENSGALG00000003250	0.102457	0.659233	0.999404	681.606	871.048	807.776	851.628	1018.96	665.52	ITPA
ENSGALG00000003254	0.159119	0.336678	0.954125	468.469	405.166	399.022	527.282	462.073	431.205	BAG4
ENSGALG00000003256	0.0234449	0.922817	0.999404	2599.84	3999.11	2802.88	3052.92	3644.98	2858.15	ATP6V0A1
ENSGALG00000003258	-0.201907	0.319326	0.939414	719.473	528.934	727.264	613.243	513.681	590.669	DNAAF1
ENSGALG00000003259	0.226866	0.122788	0.665233	559.35	556.957	553.853	645.146	729.715	582.533	EIF2B1
ENSGALG00000003260	0.443392	0.00267526	0.062281	897.989	1009.99	837.857	1252.18	1338.21	1143.1	UTP6
ENSGALG00000003261	-0.0478196	0.833631	0.999404	8203.08	11343.5	9599.53	8837.96	11381.4	7978.1	PTRF
ENSGALG00000003265	0.0486861	0.886066	0.999404	3160.27	5531.04	3028.5	3774.28	5118.81	3229.15	PTP4A2
ENSGALG00000003267	-0.333515	0.00750297	0.127972	15917.1	18475.3	16020.1	12877.2	14162.2	12968.7	STAT3
ENSGALG00000003272	-0.298957	0.0160239	0.213549	3781.29	3376.77	4042.42	3057.35	2924.86	3122.57	KHDRBS1
ENSGALG00000003273	0.436979	0.0228026	0.266587	357.032	463.547	341.513	537.03	550.887	484.088	HSDL1
ENSGALG00000003277	-0.376933	0.476495	0.999404	2084.85	594.321	1662.44	1157.36	685.308	1500.27	SUZ12
ENSGALG00000003281	-0.148996	0.530734	0.999404	3303.09	4807.11	3348.77	3412.71	3953.42	2968.8	GSS
ENSGALG00000003282	-0.439146	0.000292428	0.0120727	5889.94	6079.82	6932.89	4789.85	4681.94	4472.32	STAT5B
ENSGALG00000003283	0.16161	0.532992	0.999404	76.816	65.387	61.0477	81.5294	82.8131	63.4603	COMP
ENSGALG00000003284	0.196738	0.0707806	0.497649	3478.36	3405.96	3248.8	3822.13	3636.57	4150.95	CRLF3
ENSGALG00000003285	-0.0370852	0.905324	0.999404	252.086	446.032	247.73	276.491	339.654	305.098	CDHR2
ENSGALG00000003287	0.164766	0.571354	0.999404	320.247	512.587	351.245	438.664	537.685	351.472	TMEM39B
ENSGALG00000003288	0.158423	0.0884395	0.562783	1799.22	1729.25	1685.45	2006.33	1885.5	1924.96	TARS
ENSGALG00000003289	-0.0319717	0.784191	0.999404	1019.16	1009.99	916.6	1004.05	915.745	958.413	CHUK
ENSGALG00000003293	-0.35848	0.0542484	0.438075	3873.26	3036.99	3492.99	2941.26	2286.36	2885	MBTPS1
ENSGALG00000003294	0.164781	0.200371	0.809725	583.152	589.65	573.317	636.284	607.296	711.081	ATAD5
ENSGALG00000003297	0.0281502	0.898982	0.999404	3118.08	4268.83	2906.4	3393.22	3935.42	3167.32	HDAC1
ENSGALG00000003298	0.398547	0.171297	0.761295	213.137	325.767	220.302	305.735	418.866	276.622	DDX55
ENSGALG00000003299	-0.55631	0.392677	0.983024	1352.39	358.461	1255.46	617.674	286.845	1112.18	NSD3
ENSGALG00000003301	-0.148984	0.814254	NA	16.2287	33.8611	15.9255	15.0652	33.6053	11.3903	FAM167B
ENSGALG00000003304	-0.238487	0.665245	0.999404	423.029	145.953	397.252	249.905	148.824	419.814	CRTC1
ENSGALG00000003307	-0.0452074	0.685492	0.999404	7350.53	7997.06	7361.11	7289.79	7842.04	6878.12	TMED2
ENSGALG00000003308	0.395529	2.7212e-05	0.00182521	955.331	939.937	968.8	1299.15	1232.59	1235.85	ERLIN1
ENSGALG00000003313	0.186636	0.623074	0.999404	44.3585	85.2366	66.3562	61.147	98.4156	64.2739
ENSGALG00000003314	-0.284044	0.582826	0.999404	1370.79	469.385	1299.7	844.538	507.68	1226.09	RILPL1
ENSGALG00000003318	0.307172	0.259628	0.885376	189.335	308.253	199.069	279.15	322.851	259.536	SNRNP35
ENSGALG00000003321	0.0494034	0.863098	0.999404	767.078	1234.18	776.81	927.84	1144.98	802.203	RILPL2
ENSGALG00000003322	-0.509387	0.565347	0.999404	428.438	54.8783	379.557	175.465	50.408	379.948	TBC1D2B
ENSGALG00000003323	0.0932541	0.596823	0.999404	601.545	470.553	506.076	622.105	522.083	538.599	OSGIN1
ENSGALG00000003324	0.0913632	0.822987	0.999404	3244.66	7406.24	3868.12	4747.31	6838.68	3882.47	PRRX1
ENSGALG00000003325	-0.195563	0.592283	0.999404	744.357	388.819	672.409	542.348	364.858	668.774	KMT5A
ENSGALG00000003326	0.277669	0.0751153	0.517476	214.219	190.323	219.418	249.019	266.442	243.264	AMACR
ENSGALG00000003329	0.16167	0.320656	0.939621	526.893	470.553	437.951	582.226	478.876	541.853	GORAB
ENSGALG00000003331	0.174859	0.313944	0.93652	2534.93	3261.17	2544.54	3096.34	3403.74	2915.11	FAF2
ENSGALG00000003333	-0.799033	0.0005623	0.0199598	773.569	1068.38	928.102	446.639	640.901	506.055	GHDC
ENSGALG00000003334	0.388819	0.619979	NA	25.966	3.50287	30.9662	28.358	16.8027	34.1709	METTL11B
ENSGALG00000003336	-0.405417	0.638312	NA	16.2287	2.33525	19.4645	8.86189	6.00095	13.8311	DAPK2
ENSGALG00000003337	-0.00776507	0.972739	0.999404	3793.19	5478.49	4257.41	4445.12	5195.62	3816.57	EIF3I
ENSGALG00000003339	-0.229614	0.523479	0.999404	2293.66	1224.84	2329.54	1637.68	1216.99	2132.43	MTOR
ENSGALG00000003340	0.17012	0.166505	0.752256	618.855	683.06	667.985	731.992	786.124	700.504	GBGT1
ENSGALG00000003344	-0.215615	0.200917	0.809729	9551.14	11564.1	11027.5	8621.73	10597.7	8463.81	CLTB
ENSGALG00000003345	-0.445807	0.0397634	0.371249	2748.06	3623.14	3468.22	2207.5	2905.66	2112.9
ENSGALG00000003348	-0.218835	0.586457	0.999404	627.511	1077.72	570.663	673.504	872.538	410.051
ENSGALG00000003353	0.0918582	0.888258	0.999404	1090.57	242.866	1058.16	877.327	402.064	1269.21	RAI14
ENSGALG00000003354	-0.696058	0.130701	NA	23.8021	25.6877	17.695	13.2928	18.0028	10.5767	KCNH4
ENSGALG00000003355	-0.0142733	0.959848	0.999404	719.473	1098.73	751.152	797.57	1059.77	687.487	NOP16
ENSGALG00000003356	-0.0742416	0.783693	0.999404	728.129	1104.57	738.765	770.984	985.356	686.673	TM2D2
ENSGALG00000003357	0.0836063	0.757376	0.999404	3960.89	5980.57	4230.87	4800.49	6171.38	4046.81	FKBP8
ENSGALG00000003358	0.321202	0.0402493	0.372604	1105.72	875.718	1013.04	1273.45	1147.38	1319.65	UBIAD1
ENSGALG00000003359	-0.440833	0.00129664	0.0364426	4066.92	4645.98	4235.29	3191.17	3467.35	2882.56	RAB5C
ENSGALG00000003362	-0.558938	0.0729532	0.508997	737.866	464.714	856.437	447.525	385.261	564.634	ACSS2
ENSGALG00000003365	0.308922	0.339182	0.954266	124.42	155.294	77.8579	152.424	158.425	130.989	RAD1
ENSGALG00000003369	0.352976	0.215491	0.83723	599.381	1060.2	685.68	902.14	1142.58	950.277	KAT2A
ENSGALG00000003370	-0.152661	0.256645	0.880143	4113.44	3360.42	3585.89	3405.62	3163.7	3378.85	KIAA1191
ENSGALG00000003373	0.670948	0.00137567	0.0377237	311.591	420.345	327.357	558.299	636.101	492.224	BRIX1
ENSGALG00000003377	0.226633	0.160285	0.741284	419.783	421.512	360.093	481.201	504.08	420.628	SIMC1
ENSGALG00000003378	-0.019938	0.956309	0.999404	128.748	93.4099	155.716	98.367	100.816	173.295	USP42
ENSGALG00000003381	-0.185281	0.696895	0.999404	4312.51	1792.3	4126.47	2823.4	1795.48	4378.76	HERC1
ENSGALG00000003383	0.0800658	0.591415	0.999404	1833.85	2175.28	2032.27	2092.29	2354.77	1941.23	KPNA6
ENSGALG00000003385	-0.0689033	0.648936	0.999404	975.887	822.007	877.671	937.588	828.131	785.118	LSM4
ENSGALG00000003387	0.0524717	0.880203	0.999404	360.278	194.993	307.893	279.15	225.636	389.711	DNAJC21
ENSGALG00000003391	0.136772	0.401846	0.986325	496.599	498.576	433.527	483.859	591.694	496.292	EIF2AK1
ENSGALG00000003392	-0.108421	0.705696	0.999404	3846.21	2524.4	3662.86	3051.15	2364.37	3890.6	SBNO1
ENSGALG00000003396	0.14473	0.688502	0.999404	1129.52	568.633	1073.2	1019.12	759.72	1284.66	NFATC3
ENSGALG00000003397	-0.323765	0.00687952	0.121313	2100	1798.14	2019	1606.66	1514.64	1606.03	RHOT1
ENSGALG00000003398	-0.0945963	0.516166	0.999404	4337.4	3790.11	4756.41	4189.02	3765	4112.72	ADAM9
ENSGALG00000003400	0.162614	0.58607	0.999404	1257.19	1879.87	1208.57	1547.29	2057.13	1260.26	AIMP2
ENSGALG00000003405	0.285752	0.0573207	0.449049	879.597	1036.85	887.403	1153.82	1228.99	1035.7	BSDC1
ENSGALG00000003408	0.283036	0.0928915	0.576708	205.564	178.646	177.835	226.864	244.839	213.162	ZBTB8B
ENSGALG00000003409	-0.0275541	0.951596	0.999404	1491.96	651.534	1744.72	1111.28	931.347	1772.01	SOGA1
ENSGALG00000003412	-0.0941745	0.771977	0.999404	1670.48	948.111	1746.49	1384.23	1064.57	1640.2
ENSGALG00000003415	0.37628	0.243764	0.866126	155.796	199.664	123.865	200.279	267.642	154.583
ENSGALG00000003416	0.210542	0.284814	0.909386	2862.75	3732.89	3092.2	3460.57	4373.49	3377.23	FAM160A2
ENSGALG00000003419	-0.0349662	0.907255	0.999404	588.562	339.779	516.693	467.908	375.659	566.261	MPHOSPH9
ENSGALG00000003420	0.0160816	0.961968	0.999404	78.9798	49.0402	74.3189	64.6918	54.0085	85.4273
ENSGALG00000003427	0.113592	0.740718	0.999404	427.356	228.854	360.093	356.248	274.843	467.816	USP3
ENSGALG00000003428	0.0949697	0.846781	0.999404	2026.43	732.1	1998.65	1652.74	1074.17	2353.73
ENSGALG00000003429	-0.368673	0.267058	0.891946	803.863	1577.46	882.979	747.057	982.955	798.135	PBX1
ENSGALG00000003430	0.0361988	0.776239	0.999404	1119.78	1155.95	1038.7	1225.6	1056.17	1113.81	PMS2
ENSGALG00000003434	-0.224471	0.368366	0.972452	112.519	86.4042	122.98	82.4156	91.2144	102.513	C17orf75
ENSGALG00000003438	0.0895837	0.537792	0.999404	1179.29	1178.13	1319.16	1161.79	1419.82	1333.48	NUF2
ENSGALG00000003439	-0.0226433	0.872775	0.999404	9713.43	8215.4	10302	9460.95	8861	9470.23	PLEKHM2
ENSGALG00000003441	0.507143	0.0142704	0.198584	305.1	209.005	243.306	380.175	354.056	342.523	GTF3C5
ENSGALG00000003443	0.00603882	0.983969	0.999404	50.85	70.0574	46.8917	62.9194	55.2087	49.6292	LRRC52
ENSGALG00000003445	-0.0136495	0.97274	0.999404	2419.16	4852.65	2777.23	2918.22	4660.34	2376.51	MGST3
ENSGALG00000003447	0.0188428	0.95631	0.999404	272.643	173.976	255.692	244.588	158.425	307.538	FRS3
ENSGALG00000003454	-0.219774	0.0572044	0.448669	2055.64	2099.39	1976.53	1747.56	1892.7	1627.19	ZNF207
ENSGALG00000003457	-0.0208479	0.904888	0.999404	4782.06	6096.17	5033.34	5069.89	5858.13	4756.27	CNP
ENSGALG00000003458	-0.00159658	0.990633	0.999404	864.45	763.626	878.556	839.221	891.741	776.168	CCZ1
ENSGALG00000003461	-7.81602e-05	0.999853	0.999853	243.431	110.924	263.655	222.433	144.023	251.4
ENSGALG00000003464	-0.266902	0.396328	0.98519	63.833	70.0574	48.6612	41.6509	48.0076	61.0195	TTC25
ENSGALG00000003467	0.0649399	0.842875	0.999404	2389.95	4020.13	2567.54	2938.6	4083.05	2370	BYSL
ENSGALG00000003470	0.621383	0.237649	NA	14.0649	11.6762	7.07799	13.2928	18.0028	18.7127	ZMAT4
ENSGALG00000003474	0.121743	0.52188	0.999404	895.826	1070.71	794.505	1090.9	1026.16	886.003	MED20
ENSGALG00000003475	-0.133446	0.391747	0.983024	17916.5	15110.2	18959.3	15791.9	14513.9	17087.1	ACLY
ENSGALG00000003476	-0.357317	0.166242	0.752133	1471.4	876.886	1212.99	946.45	802.927	1030.01	ERN1
ENSGALG00000003479	-0.0525862	0.954934	0.999404	1382.69	98.0804	1113.9	724.016	252.04	1525.49	LMTK2
ENSGALG00000003483	0.179898	0.366425	0.970763	1591.5	2045.68	1512.92	2063.05	2082.33	1688.21	GOLGA7
ENSGALG00000003484	-0.128963	0.457737	0.999404	1364.29	1061.37	1350.13	1135.21	1064.57	1252.93	BARD1
ENSGALG00000003485	-0.0555678	0.768421	0.999404	1372.95	1728.08	1433.29	1363.84	1689.87	1310.7	CCND3
ENSGALG00000003487	0.279804	0.46109	0.999404	1094.9	484.564	1002.42	989.873	843.733	1300.94	RAB8B
ENSGALG00000003492	0.058506	0.854869	0.999404	1606.64	2677.36	1558.04	2041.78	2473.59	1568.61	PPP1R3E
ENSGALG00000003495	-0.158569	0.439494	0.999404	3810.5	5111.86	4101.7	3819.47	4487.51	3362.58
ENSGALG00000003496	0.139491	0.778932	0.999404	444.667	201.999	499.883	442.208	225.636	594.737	TEX2
ENSGALG00000003498	-0.222591	0.385239	0.977673	101.7	79.3984	69.8952	72.6675	72.0114	69.969	TAF8
ENSGALG00000003499	0.18551	0.679946	0.999404	220.711	99.2481	272.503	211.799	166.826	295.334	MAST3
ENSGALG00000003500	-0.289644	0.730374	0.999404	324.574	39.6992	304.354	176.352	61.2097	309.166
ENSGALG00000003503	0.326283	0.157841	0.736956	543.121	722.759	567.124	689.455	936.148	673.655	MYBL2
ENSGALG00000003505	0.394845	0.0679346	0.48764	266.151	386.484	358.323	396.126	457.272	475.952	LACTB
ENSGALG00000003507	-1.05451	0.0898084	0.56739	287.789	77.0632	344.167	114.318	64.8102	161.905	TECPR1
ENSGALG00000003509	0.129561	0.730811	0.999404	38.9489	29.1906	36.2747	42.5371	25.204	45.5612	SPACA9
ENSGALG00000003510	0.368246	0.0390966	0.366904	281.298	332.773	368.056	428.029	452.472	389.711	UCK2
ENSGALG00000003517	0.498251	0.0542535	0.438075	278.052	343.281	212.34	401.444	441.67	333.573	ZBTB8OS
ENSGALG00000003518	0.0512116	0.819947	0.999404	618.855	859.371	719.301	724.903	902.543	650.875	GPAT4
ENSGALG00000003520	-0.0467642	0.867471	0.999404	58.4234	85.2366	58.3934	62.9194	62.4099	69.1555	POLG2
ENSGALG00000003521	-0.00451804	0.973434	0.999404	8179.28	9312.97	7989.28	8051.91	9247.46	8103.39	TPM1
ENSGALG00000003522	0.0616791	0.563723	0.999404	5568.62	5758.72	5710.17	5928.6	6357.4	5499.08	RBBP4
ENSGALG00000003523	0.0382607	0.751643	0.999404	2375.89	2342.25	2228.68	2572.61	2383.58	2177.18	IFT52
ENSGALG00000003526	-0.0616703	0.684179	0.999404	1196.6	1377.8	1214.76	1300.93	1260.2	1069.88	TUBGCP2
ENSGALG00000003527	0.437779	0.155006	0.73317	71.4064	100.416	60.1629	98.367	90.0142	123.666	ARRDC2
ENSGALG00000003529	-0.328583	0.32444	0.942126	786.552	1283.22	714.877	695.658	939.749	582.533	SYNC
ENSGALG00000003532	0.179351	0.216162	0.838249	6720.86	6604.08	5455.36	7529.95	6955.1	6778.86	DDX5
ENSGALG00000003533	0.00345733	0.99196	0.999404	144.977	275.559	147.753	181.669	218.435	169.227
ENSGALG00000003536	-0.796882	0.0372042	0.356801	1478.98	734.436	1491.69	715.154	508.88	907.97	KLHL11
ENSGALG00000003539	-0.851754	7.02028e-06	0.000609149	245.595	269.721	316.74	153.311	144.023	163.532	KIAA1522
ENSGALG00000003540	0.146943	0.445288	0.999404	434.93	433.189	545.005	451.956	570.09	545.108	CEP95
ENSGALG00000003545	-0.727172	0.105386	0.618285	31.3755	54.8783	29.1967	22.1547	30.0047	17.8991	CFAP77
ENSGALG00000003547	0.0981929	0.2637	0.890794	1747.29	1630	1711.1	1818.46	1809.89	1819.2	SKP2
ENSGALG00000003549	-0.0469053	0.901579	0.999404	777.897	1509.74	916.6	911.002	1423.42	768.032	MTG1
ENSGALG00000003557	0.0577351	0.88108	0.999404	492.271	1007.66	598.975	600.836	998.558	585.787	PAOX
ENSGALG00000003558	0.198993	0.731248	0.999404	268.315	77.0632	231.804	222.433	117.619	322.183	NADK2
ENSGALG00000003559	0.140115	0.285095	0.909386	429.52	463.547	414.947	506.9	456.072	475.952	ACTR5
ENSGALG00000003563	0.408471	0.108086	0.624908	2600.92	3553.08	2395.02	3755.67	4512.71	3078.64	YARS
ENSGALG00000003566	-0.0210167	0.970008	0.999404	536.63	157.629	430.873	358.907	205.232	544.294	SMURF2
ENSGALG00000003568	-0.133956	0.81423	0.999404	350.54	121.433	337.089	217.116	128.42	391.339	PPP1R16B
ENSGALG00000003569	0.307559	0.2241	0.842564	48.6862	49.0402	45.1222	56.7161	62.4099	57.7651	TMEM130
ENSGALG00000003570	-0.485399	5.83178e-05	0.00337349	6757.64	7604.74	7317.76	5276.37	5459.66	4752.2	ATIC
ENSGALG00000003572	-0.0637709	0.882305	0.999404	499.845	209.005	495.459	383.72	273.643	494.665
ENSGALG00000003574	-0.07165	0.733691	0.999404	1504.94	1091.73	1543.89	1379.8	1155.78	1404.26	LPCAT2
ENSGALG00000003575	0.167799	0.67013	0.999404	1603.4	3318.39	1849.13	2424.61	3382.13	1799.67	DNTTIP1
ENSGALG00000003578	-0.801826	0.00073758	0.024078	12843.4	9546.49	14634.6	6591.47	6355	8291.33	FN1
ENSGALG00000003580	-0.554604	0.000222342	0.00984157	3688.25	3076.69	3726.56	2303.21	2243.15	2596.18	MMP2
ENSGALG00000003584	0.0678394	0.623564	0.999404	3093.19	2573.44	2667.52	3105.21	2752.03	2876.87	KPNA2
ENSGALG00000003588	-0.337099	0.181334	0.782071	674.033	993.648	627.287	623.877	658.904	533.717	IRX5
ENSGALG00000003594	-0.458238	0.365523	NA	18.3926	12.8439	13.2712	9.74808	13.2021	9.76312	ANK1
ENSGALG00000003596	-0.0393382	0.896641	0.999404	1674.8	1143.1	1495.23	1418.79	980.555	1796.41	TRRAP
ENSGALG00000003597	0.373585	0.00471115	0.0937555	1548.22	1690.72	1670.41	2071.02	2341.57	1951	AK2
ENSGALG00000003601	-0.463998	0.0319865	0.32683	8964.75	6853.95	8892.61	5584.76	5168.02	7161.25	ATP2B4
ENSGALG00000003602	-0.557164	0.37722	0.976747	252.086	65.387	222.072	104.57	64.8102	196.89
ENSGALG00000003604	-0.0829068	0.764253	0.999404	88.717	142.45	107.055	93.0498	106.817	118.785	SLC46A1
ENSGALG00000003605	-0.2025	0.509159	0.999404	925.037	679.557	921.024	643.373	549.687	1000.72
ENSGALG00000003614	-0.042153	0.887685	0.999404	91.9628	113.26	67.2409	75.3261	98.4156	90.3089	AZIN2
ENSGALG00000003625	-0.227464	0.638518	0.999404	1708.34	4312.04	1968.57	2014.31	3320.92	1488.88	NDUFS5
ENSGALG00000003628	-0.0917654	0.73288	0.999404	234.776	164.635	259.231	189.644	183.629	244.892
ENSGALG00000003631	-0.245932	0.542031	0.999404	109.273	70.0574	102.631	75.3261	49.2078	112.276
ENSGALG00000003634	0.347032	0.154875	0.73317	1707.26	1133.76	1530.62	1830.87	1554.25	2174.74	PTEN
ENSGALG00000003636	-0.726772	0.0498023	0.418194	122.256	234.692	145.984	85.9603	133.221	85.4273	FBLIM1
ENSGALG00000003641	0.0652487	0.913388	0.999404	815.764	240.531	793.62	602.608	320.451	1012.11	KAT6A
ENSGALG00000003642	-0.00703445	0.97133	0.999404	280.216	357.293	276.042	285.353	338.453	285.571	PDGFA
ENSGALG00000003645	-0.273735	0.675327	0.999404	139.567	30.3582	127.404	62.0332	55.2087	128.548	PITPNM2
ENSGALG00000003648	-0.0326098	0.917219	0.999404	226.12	370.137	235.343	233.954	344.454	235.129	SVIP
ENSGALG00000003650	0.150534	0.328579	0.946083	997.526	1131.43	905.098	1144.07	1188.19	1034.89	NOL11
ENSGALG00000003651	0.670081	0.00331439	0.0729099	459.814	671.384	524.656	907.457	982.955	744.438	NT5C3B
ENSGALG00000003652	0.141717	0.290362	0.91474	1317.77	1551.77	1339.51	1624.38	1562.65	1455.52	ATAD1
ENSGALG00000003657	-0.0178506	0.981447	0.999404	297.527	36.1963	245.075	173.693	98.4156	299.402	UNC119
ENSGALG00000003658	-0.0175509	0.959463	0.999404	406.8	238.195	408.754	329.662	256.841	453.985	DHX35
ENSGALG00000003660	-0.0982365	0.462473	0.999404	386.244	435.524	414.947	405.875	374.459	374.253	FANCF
ENSGALG00000003661	-0.0967408	0.813153	0.999404	3628.74	1747.93	3178.02	2592.1	1722.27	3684.77	SETX
ENSGALG00000003663	0.241748	0.577511	0.999404	106.028	52.5431	76.9732	93.936	57.6091	126.107	RBL2
ENSGALG00000003665	-0.140617	0.605038	0.999404	2162.75	3335.9	2364.05	2265.99	2921.26	1946.12	PIGS
ENSGALG00000003672	0.235959	0.0327178	0.331144	836.32	844.192	824.586	1033.3	997.358	920.174	UBLCP1
ENSGALG00000003674	0.270096	0.189314	0.795457	859.04	605.997	828.125	923.409	838.933	1003.16	DHTKD1
ENSGALG00000003675	-0.410913	0.278934	0.901978	122.256	60.7165	134.482	69.1227	81.6129	88.6817	PRKAR1B
ENSGALG00000003681	-0.0684287	0.798829	0.999404	6963.2	11148.5	7312.45	7276.5	9583.51	7386.62	TOP1
ENSGALG00000003682	0.142926	0.713121	0.999404	801.699	1487.55	692.758	1021.78	1424.63	846.137	ARL6IP4
ENSGALG00000003683	0.221274	0.147921	0.724547	379.752	416.842	419.371	467.022	524.483	428.764	MED27
ENSGALG00000003684	-0.0346032	0.878884	0.999404	496.599	670.216	467.147	541.461	594.094	459.68
ENSGALG00000003687	0.341002	0.0860843	0.556241	189.335	198.496	158.37	241.043	249.639	200.958	OGFOD2
ENSGALG00000003688	-0.223498	0.261838	0.889097	2529.52	1841.34	2481.72	1946.07	1764.28	2158.46	NUP155
ENSGALG00000003691	-0.380183	0.00552181	0.104266	1171.71	1203.82	1161.68	941.133	796.926	976.312	RNF145
ENSGALG00000003693	-0.388135	0.118958	0.653879	13228.6	9816.22	12923.5	8436.52	7511.99	11534.3	MACF1
ENSGALG00000003695	-0.393664	0.568298	0.999404	270.479	52.5431	242.421	144.449	68.4108	217.229	MINPP1
ENSGALG00000003696	0.24791	0.322896	0.941682	346.213	444.865	321.164	429.802	535.285	356.354
ENSGALG00000003699	0.0170629	0.939257	0.999404	69.2426	67.7222	77.8579	72.6675	72.0114	73.2234	EBF1
ENSGALG00000003701	-0.0426369	0.816917	0.999404	1029.98	813.834	1027.19	917.206	828.131	1041.4	SGMS1
ENSGALG00000003702	-0.0883074	0.676283	0.999404	3800.77	2760.26	3699.14	3253.2	2767.64	3629.44	CLINT1
ENSGALG00000003703	0.279628	0.253262	0.878183	160.123	240.531	183.143	244.588	261.641	202.585	USE1
ENSGALG00000003705	-0.123404	0.829626	0.999404	630.756	196.161	560.046	338.524	246.039	688.3	VPS13C
ENSGALG00000003708	-0.184591	0.198838	0.806376	402.472	405.166	372.479	375.744	339.654	322.183	WDR70
ENSGALG00000003709	-0.526322	0.083143	0.548915	259.66	185.652	268.964	179.896	116.418	198.517	PLAT
ENSGALG00000003712	-0.970216	0.0499405	0.418581	1302.63	446.032	1422.68	565.389	372.059	680.978	RAPGEF1
ENSGALG00000003713	0.494759	0.164439	0.748778	120.093	200.831	106.17	210.027	240.038	151.328
ENSGALG00000003717	-0.0011411	0.997193	0.999404	2521.94	1466.54	2160.56	2091.41	1467.83	2583.97	MYO9B
ENSGALG00000003720	-0.0991372	0.488783	0.999404	791.962	805.661	863.515	686.796	844.934	768.846	FANCD2
ENSGALG00000003722	-0.118476	0.512712	0.999404	208.81	186.82	175.18	186.1	181.229	158.651	THG1L
ENSGALG00000003726	-0.463426	0.533808	NA	29.2117	7.00574	23.0035	20.3823	6.00095	16.2719	EGFLAM
ENSGALG00000003727	0.294867	0.0293707	0.310551	497.681	540.61	569.778	702.748	652.903	618.331	HAUS8
ENSGALG00000003731	0.299458	0.19192	0.796538	2289.33	1697.73	2457.83	2772.89	2198.75	2959.85	FBXO42
ENSGALG00000003732	-0.396162	0.000296647	0.012147	1313.44	1374.29	1391.71	1024.43	1100.57	977.939	UCK1
ENSGALG00000003733	-0.597009	0.0602424	0.461549	433.848	336.276	360.093	194.075	200.432	351.472	LIFR
ENSGALG00000003734	0.325709	0.0020393	0.0512545	825.501	901.406	815.739	1054.56	1060.97	1069.06	SZRD1
ENSGALG00000003736	0.476264	0.268082	0.891946	87.6351	36.1963	78.7427	97.4808	69.611	114.717	ABCB9
ENSGALG00000003738	0.102438	0.555625	0.999404	1444.36	1611.32	1440.37	1646.54	1826.69	1355.45	EMC3
ENSGALG00000003741	-0.652072	3.67081e-06	0.00035833	7506.33	8838.91	9266.86	5113.31	5606.09	5580.44	MYO18A
ENSGALG00000003742	-0.546027	0.35913	0.969107	542.039	152.959	524.656	265.857	147.623	421.441	CPAMD8
ENSGALG00000003743	0.520409	0.262847	0.889536	99.5362	33.8611	89.3596	92.1636	96.0152	131.802	VPS37B
ENSGALG00000003745	0.190456	0.255797	0.879594	586.398	734.436	749.382	770.984	847.334	746.065	NECAP2
ENSGALG00000003747	-0.595686	0.277389	0.900444	1270.17	379.478	1127.17	630.967	344.454	861.596	OSMR
ENSGALG00000003748	-0.292394	0.423462	0.998427	7584.22	4125.22	7030.22	5014.94	3494.95	6791.07	ANO5
ENSGALG00000003750	-0.205152	0.392014	0.983024	5103.39	7828.92	6567.49	5100.02	6669.45	5146.79	PLCG1
ENSGALG00000003753	0.310353	0.671155	0.999404	546.367	99.2481	499.883	447.525	190.83	781.863	CYLD
ENSGALG00000003757	0.0789849	0.79503	0.999404	1375.11	772.967	1265.19	1281.43	946.95	1376.6	POMT1
ENSGALG00000003758	0.157325	0.668463	0.999404	31.3755	46.705	28.312	43.4233	43.2068	31.7302	MREG
ENSGALG00000003766	-0.214736	0.459748	0.999404	1171.71	1910.23	1341.28	1093.56	1605.85	1113	KIAA0100
ENSGALG00000003767	-0.0640715	0.923612	0.999404	820.091	191.49	1003.31	475.883	388.861	1062.55	NKD1
ENSGALG00000003770	-0.370672	0.32803	0.946017	27677.5	54103	30043.4	26064.6	38839.3	21583.8	ANXA2
ENSGALG00000003771	-0.098542	0.858945	0.999404	394.899	131.942	397.252	261.426	164.426	436.9	SIN3B
ENSGALG00000003774	0.0948144	0.547375	0.999404	207.728	211.34	202.608	241.043	207.633	213.975	ATP13A2
ENSGALG00000003775	-0.371013	0.432206	0.999404	546.367	199.664	386.635	270.288	193.231	411.678	RICTOR
ENSGALG00000003778	0.0501573	0.699412	0.999404	2397.52	2689.04	2218.95	2540.7	2600.81	2421.25	TMEM38A
ENSGALG00000003781	-0.0498871	0.860739	0.999404	1978.82	1254.03	1900.44	1736.04	1268.6	1953.44	SUN1
ENSGALG00000003786	0.0290876	0.913979	0.999404	1907.42	3027.65	1917.25	2242.06	2705.23	2044.56	BRD7
ENSGALG00000003788	-0.141758	0.697461	0.999404	1698.61	791.649	1514.69	1129.89	976.954	1523.05	BNIP2
ENSGALG00000003793	0.277824	0.329938	0.946446	730.293	1124.42	656.484	1043.93	1149.78	850.205	GTF2A2
ENSGALG00000003794	-0.0831406	0.806874	0.999404	2116.23	1213.16	2268.5	1851.25	1291.4	2141.38	SLC35E1
ENSGALG00000003795	0.177831	0.510632	0.999404	1012.67	1486.39	959.068	1284.97	1555.45	1071.5	DENR
ENSGALG00000003798	0.221059	0.035901	0.349766	1842.5	1996.64	1840.28	2295.23	2232.35	2091.75	GET4
ENSGALG00000003799	-0.147276	0.505336	0.999404	1375.11	1006.49	1466.03	1149.39	1021.36	1303.38	USP4
ENSGALG00000003800	-0.219487	0.125076	0.670729	278.052	305.918	288.428	256.995	256.841	235.942
ENSGALG00000003802	0.0262944	0.920727	0.999404	48.6862	45.5373	56.6239	52.2851	51.6082	50.4428	OTUD7A
ENSGALG00000003803	0.277123	0.509558	0.999404	65.9968	29.1906	51.3154	50.5128	50.408	76.4778	DAB2
ENSGALG00000003805	-0.574774	0.529223	0.999404	154.714	10.5086	134.482	70.8951	27.6044	102.513	PRKG1
ENSGALG00000003806	-0.00873584	0.958307	0.999404	13198.3	16688.9	13729.5	14399.7	15844.9	13109.4	RHOA
ENSGALG00000003807	0.21768	0.191805	0.796538	597.217	641.026	525.541	664.642	764.521	622.399	GPN3
ENSGALG00000003812	0.0906029	0.7509	0.999404	2831.37	4422.96	2714.41	3393.22	4259.47	2962.29	UBE2F
ENSGALG00000003815	-0.304786	0.0784484	0.533169	23792.4	30797.3	25341.9	21841.9	23505.7	19362.7	RPN2
ENSGALG00000003819	0.0342836	0.932425	0.999404	122.256	75.8956	138.021	123.18	70.8112	149.701	ADAP1
ENSGALG00000003820	-0.000639565	0.998502	0.99985	2183.3	3908.04	2243.72	2603.62	3552.56	2175.55	ARPC3
ENSGALG00000003821	0.276103	0.627801	0.999404	21.6383	58.3812	16.8102	36.3337	36.0057	43.9341	RAMP1
ENSGALG00000003824	0.164425	0.102833	0.610689	1108.96	1211.99	1124.52	1287.63	1259	1312.33	CHERP
ENSGALG00000003826	-0.319811	0.082291	0.545378	454.404	434.356	399.022	348.272	289.246	391.339	ANAPC7
ENSGALG00000003829	-0.578237	0.0260598	0.286343	229.366	359.628	264.54	187.872	218.435	165.973	HPCAL4
ENSGALG00000003832	-0.0235805	0.931866	0.999404	3918.7	5988.74	4728.1	4687.05	5982.95	3729.51	TEX264
ENSGALG00000003833	0.368852	0.614605	NA	15.1468	3.50287	13.2712	16.8376	7.20114	17.0855	CACNA1E
ENSGALG00000003836	0.910917	0.062803	NA	16.2287	11.6762	14.156	31.0166	15.6025	31.7302
ENSGALG00000003845	0.258209	0.085576	0.555497	3835.39	3138.57	3726.56	4391.07	3887.41	4518.7	MKNK2
ENSGALG00000003851	-0.00588013	0.983479	0.999404	448.995	684.228	414.947	490.062	610.897	440.968	TRIT1
ENSGALG00000003854	0.0346062	0.783996	0.999404	557.186	520.76	504.307	533.486	513.681	571.143	IFT81
ENSGALG00000003855	0.454414	0.0390464	0.366748	271.561	179.814	242.421	314.597	298.847	337.641	SRC
ENSGALG00000003860	0.286855	0.625155	NA	19.4745	9.34099	29.1967	15.9514	22.8036	32.5437	MID2
ENSGALG00000003861	-0.333878	0.245249	0.868006	1103.55	656.205	931.641	712.496	567.69	854.273	HERC4
ENSGALG00000003862	-0.0837069	0.905949	0.999404	323.493	70.0574	299.045	233.954	81.6129	337.641
ENSGALG00000003870	0.298767	0.24345	0.866126	480.37	702.91	437.066	684.138	727.315	580.906	MED7
ENSGALG00000003875	0.12429	0.811698	0.999404	4674.95	1610.15	4759.95	3967.47	2354.77	5716.31	ABL1
ENSGALG00000003878	-0.176565	0.653724	0.999404	1912.83	4056.33	2222.49	2228.77	3222.51	1797.23	PIN4
ENSGALG00000003879	0.232013	0.224937	0.843384	1780.83	2127.41	1688.1	2219.9	2490.39	1863.13	MFSD2A
ENSGALG00000003880	0.183297	0.292165	0.915695	598.299	665.546	560.046	640.715	796.926	634.603	STX6
ENSGALG00000003881	-0.0734122	0.665419	0.999404	876.351	671.384	798.044	725.789	698.51	804.644	ERCC6L
ENSGALG00000003882	-0.329467	0.021231	0.253681	2898.45	3500.54	3184.21	2490.19	2764.04	2374.07	SMARCE1
ENSGALG00000003883	0.250016	0.643324	0.999404	232.612	67.7222	251.269	225.092	153.624	277.435
ENSGALG00000003891	-0.633823	0.231952	NA	15.1468	19.8496	15.0407	13.2928	6.00095	12.2039	ZNF423
ENSGALG00000003893	-0.148705	0.0827808	0.547515	4491.03	4219.79	4388.35	4045.45	3813	3956.51	XPR1
ENSGALG00000003901	-0.266941	0.33457	0.952566	125.502	212.508	165.448	130.27	158.425	130.175	P2RX4
ENSGALG00000003906	0.34993	0.0033621	0.0733689	1099.23	1167.62	1008.61	1382.45	1448.63	1342.43	MPHOSPH10
ENSGALG00000003907	0.126252	0.479234	0.999404	1348.07	970.296	1219.18	1308.9	1236.2	1316.39	N4BP1
ENSGALG00000003909	0.22316	0.319773	0.939414	2985	4104.2	3323.12	4040.14	4764.75	3350.38	PIGT
ENSGALG00000003913	-0.2604	0.226101	0.84396	109.273	128.439	117.672	109.887	100.816	86.2409	MCEE
ENSGALG00000003914	-0.113864	0.741667	0.999404	41.1128	42.0345	26.5425	33.6752	33.6053	33.3573	CALR3
ENSGALG00000003916	0.452656	0.0252186	0.280198	154.714	134.277	143.329	228.637	187.23	175.736	SIAH1
ENSGALG00000003919	0.280012	0.0236595	0.272146	835.238	882.724	815.739	996.963	1113.78	967.363	MRPL22
ENSGALG00000003920	-0.0326983	0.907516	0.999404	768.16	484.564	698.067	638.942	499.279	768.032	OCRL
ENSGALG00000003921	-0.172227	0.396801	0.985277	1814.37	2271.03	1808.43	1736.93	2024.72	1470.16	DBNDD2
ENSGALG00000003922	-0.438522	0.000177934	0.00813954	13879.9	13453.4	14885	10114.1	9789.95	11247.1	TOP2A
ENSGALG00000003923	-0.459241	0.0492984	0.415574	7189.32	6493.16	9146.53	5013.17	4865.57	6725.98	COL6A3
ENSGALG00000003924	-0.1532	0.664902	0.999404	635.084	1098.73	621.979	661.983	926.546	530.463	LHX4-AS1
ENSGALG00000003929	0.196221	0.511214	0.999404	437.094	694.736	444.144	563.616	750.119	492.224	SYS1
ENSGALG00000003930	-0.113677	0.789742	0.999404	49.7681	24.5201	39.8137	31.9028	27.6044	45.5612	APBA2
ENSGALG00000003932	-0.606074	1.93045e-07	3.35134e-05	1455.18	1620.66	1632.36	1013.8	1084.97	996.652	SDC4
ENSGALG00000003933	-0.400005	0.0364057	0.352857	7192.57	9385.36	6799.3	6022.54	6304.6	5389.24	QSOX1
ENSGALG00000003935	0.308676	0.108989	0.625334	134.157	176.311	150.407	179.01	190.83	200.144	PBLD
ENSGALG00000003936	-0.111156	0.56198	0.999404	3239.25	3920.88	2854.2	3376.38	3149.3	2745.06	PPT1
ENSGALG00000003937	-0.0126907	0.96656	0.999404	1886.86	1109.24	1957.06	1724.52	1310.61	1874.52	GEMIN5
ENSGALG00000003939	0.657996	0.00482466	0.0949557	113.601	124.936	141.56	209.141	230.436	162.719	KLF2
ENSGALG00000003941	-0.173932	0.153843	0.732808	3676.35	4246.65	4046.84	3307.26	3712.19	3592.02	FUBP3
ENSGALG00000003942	-0.750334	0.000129653	0.00616304	2127.04	1580.96	2137.55	1184.83	1035.76	1253.75	LONP2
ENSGALG00000003944	-0.188245	0.383346	0.977578	116.847	129.606	140.675	109.887	99.6157	129.361	FAM189A1
ENSGALG00000003947	-0.00577415	0.982329	0.999404	4099.38	6056.47	3680.56	4707.44	5097.21	3976.03	HNRNPH3
ENSGALG00000003948	0.51167	0.000119992	0.00580475	1285.31	1516.74	1441.26	2107.36	2072.73	1870.45	ALAS1
ENSGALG00000003950	0.284954	0.0756554	0.517934	695.671	750.782	579.511	813.521	861.736	791.627	CNOT8
ENSGALG00000003955	-0.115028	0.911527	0.999404	236.939	18.682	178.719	94.8222	22.8036	283.131
ENSGALG00000003958	0.200281	0.0813597	0.542381	649.149	664.378	595.436	720.472	750.119	721.658	PRMT3
ENSGALG00000003959	0.297169	0.00459668	0.0918747	2748.06	2502.22	2515.34	3264.72	3018.48	3256	AP1M1
ENSGALG00000003966	-0.0796313	0.797085	0.999404	16442.9	23842.9	16928.8	17320.6	23885	12937.8	RPL23A
ENSGALG00000003969	-0.256038	0.00515256	0.0990646	8586.08	9183.36	8665.23	7459.94	7628.41	7048.97	EMC1
ENSGALG00000003972	-0.608554	0.225268	NA	36.7851	15.1791	24.773	20.3823	14.4023	15.4583	FAXDC2
ENSGALG00000003973	-0.106237	0.791992	0.999404	6779.28	15167.4	8551.1	8481.71	12772.4	7079.08	TLCD1
ENSGALG00000003976	0.0973888	0.530592	0.999404	934.774	948.111	1142.21	1077.61	1002.16	1156.93	BCORL1
ENSGALG00000003977	-0.0296359	0.766876	0.999404	4227.04	4417.12	4615.74	4238.64	4565.52	4190.01	TWF2
ENSGALG00000003979	0.582661	0.0148473	0.204183	80.0617	58.3812	80.5122	117.863	104.417	106.581
ENSGALG00000003985	-0.149654	0.158347	0.738017	1090.57	1024.01	1067.01	905.685	990.156	973.872	TARSL2
ENSGALG00000003986	-0.0235617	0.943842	0.999404	643.739	1158.28	713.992	772.757	1053.77	649.248	PITHD1
ENSGALG00000003987	0.165306	0.385851	0.978336	315.919	387.651	311.432	385.492	421.267	331.946	TRAF4
ENSGALG00000003990	0.382739	0.0388882	0.366521	190.417	178.646	145.099	221.547	226.836	220.484
ENSGALG00000003991	-0.235448	0.651212	0.999404	97.3723	231.19	85.8207	116.091	162.026	74.037	MRTO4
ENSGALG00000003995	0.0327677	0.898006	0.999404	273.724	176.311	248.614	273.832	206.433	234.315	ERAL1
ENSGALG00000003999	-0.268872	0.715198	0.999404	745.439	126.103	587.473	333.207	175.228	702.131	NAV2
ENSGALG00000004002	0.189419	0.0587299	0.456032	2467.85	2561.77	2625.93	2756.93	3066.48	2909.41	LYPLA2
ENSGALG00000004003	-0.042473	0.770385	0.999404	1922.56	1746.77	2199.49	1907.96	1980.31	1813.5	AIFM1
ENSGALG00000004004	-0.677642	0.0408275	0.376046	2696.13	1516.74	2176.48	1450.69	930.147	1612.54	PHKB
ENSGALG00000004005	0.0508929	0.737449	0.999404	2168.16	2587.46	2300.35	2561.97	2584.01	2164.16
ENSGALG00000004017	-0.188758	0.115423	0.644822	643.739	714.586	673.294	599.95	618.098	565.448	TOR1AIP2
ENSGALG00000004018	0.207935	0.17263	0.762878	512.828	595.488	651.175	654.007	684.108	695.623	GLYCTK
ENSGALG00000004019	0.401168	0.0889417	0.564364	189.335	260.38	207.031	295.101	333.653	239.197	2002-03-01
ENSGALG00000004033	-0.296206	0.751083	0.999404	598.299	40.8668	466.263	241.043	100.816	558.125	GALNT10
ENSGALG00000004034	0.0872718	0.724779	0.999404	4817.77	7099.15	5258.06	5646.8	7375.17	5224.9	CAPZB
ENSGALG00000004035	-0.123756	0.842481	0.999404	22.7202	106.254	61.0477	54.0575	81.6129	39.0525	CRYBA1
ENSGALG00000004037	0.160416	0.340003	0.954807	491.189	401.663	526.426	513.103	519.682	554.871	DNA2
ENSGALG00000004038	0.0997769	0.625164	0.999404	384.08	479.894	391.059	421.826	528.083	396.22	ADAL
ENSGALG00000004039	-0.034717	0.933095	0.999404	1681.3	3356.92	1667.75	2008.1	3010.08	1528.74	MINOS1
ENSGALG00000004040	-0.0452239	0.822554	0.999404	1189.02	920.088	1176.72	1082.04	901.342	1200.05	MFAP3
ENSGALG00000004042	0.359234	0.229897	0.850291	411.128	297.744	434.412	423.598	392.462	650.061	NUFIP2
ENSGALG00000004044	0.751251	0.127724	0.678341	19.4745	43.2021	18.5797	59.3747	39.6063	36.6117	CSRP3
ENSGALG00000004045	-0.371262	0.444837	0.999404	1318.85	526.598	1223.61	789.594	454.872	1127.64
ENSGALG00000004046	0.0587756	0.841568	0.999404	143.895	98.0804	152.177	133.815	110.417	165.973	LARP6
ENSGALG00000004047	0.152718	0.139876	0.707009	1231.22	1210.83	1159.91	1324.85	1404.22	1276.53	GALE
ENSGALG00000004048	-1.15228	0.0436595	0.388705	6710.04	1807.48	6057.88	2050.64	1280.6	3225.9	PTPRS
ENSGALG00000004049	-0.298058	0.138311	0.703653	3002.31	2153.1	3114.32	2223.45	2144.74	2358.61	ITFG1
ENSGALG00000004052	-0.0350915	0.897286	0.999404	2567.38	1663.86	2296.81	2158.76	1652.66	2558.75	GPR107
ENSGALG00000004055	-0.17964	0.690753	0.999404	1305.87	2792.96	1217.41	1308.01	2245.55	1140.66	C7orf50
ENSGALG00000004057	0.301441	0.0363129	0.35227	537.712	618.841	520.232	720.472	702.111	642.739	HMGCL
ENSGALG00000004058	-1.66806	2.13479e-12	1.37292e-09	622.101	458.876	703.375	175.465	177.628	208.28	GPR146
ENSGALG00000004059	-0.279414	0.327091	0.944601	375.424	232.357	287.543	264.97	190.83	280.69	LRRC49
ENSGALG00000004063	0.444565	0.0112904	0.168186	1713.75	1951.1	1564.24	2375.87	2664.42	2076.29	SLC25A14
ENSGALG00000004065	0.054592	0.818964	0.999404	240.185	197.328	230.919	252.564	176.428	263.604	SLC25A16
ENSGALG00000004068	-0.261504	0.0788815	0.534001	295.363	332.773	309.662	264.084	241.238	274.995	FAM114A2
ENSGALG00000004070	-0.465909	0.0915136	0.572249	535.548	350.287	628.172	360.679	337.253	398.661	MICALL2
ENSGALG00000004071	0.410468	0.509937	NA	29.2117	5.83812	25.6577	29.2442	27.6044	24.4078	NETO2
ENSGALG00000004079	0.33785	0.0150182	0.20549	1554.71	1395.31	1350.13	1889.35	1633.46	1908.69	ENOX2
ENSGALG00000004081	-0.452882	0.149011	0.725542	68.1606	82.9013	58.3934	46.0818	42.0066	63.4603	TMCO4
ENSGALG00000004082	0.0600102	0.871531	0.999404	3438.33	1802.81	3270.03	2823.4	2097.93	3950.81	TAOK1
ENSGALG00000004085	0.240393	0.0369134	0.355886	574.497	551.119	563.585	666.414	700.911	630.535	ZDHHC13
ENSGALG00000004087	-1.10462	0.160135	0.741284	139.567	28.023	107.055	31.9028	15.6025	79.7322	THSD4
ENSGALG00000004088	0.0469975	0.90979	0.999404	1078.67	471.72	1119.21	962.401	658.904	1136.59	FNBP1
ENSGALG00000004096	0.480555	0.389593	NA	8.65532	7.00574	11.5017	15.9514	10.8017	11.3903	CHRNA7
ENSGALG00000004097	-0.239725	0.473694	0.999404	134.157	86.4042	77.8579	88.6189	66.0104	96.8176	LRRC38
ENSGALG00000004098	0.31779	0.107283	0.622721	2653.94	2098.22	2564.89	3269.15	2513.2	3336.55	STK4
ENSGALG00000004104	-0.228147	0.478059	0.999404	4998.45	2942.41	5387.24	3674.14	3006.48	4697.69	INTS1
ENSGALG00000004106	-0.201741	0.0160362	0.213549	6053.31	6102	6081.76	5469.56	5038.4	5346.12	DHCR7
ENSGALG00000004107	-0.258642	0.00490448	0.0959225	11903.2	11525.6	11189.4	10142.4	9527.11	9266.02	ITM2A
ENSGALG00000004108	-0.0980383	0.718847	0.999404	1412.98	2251.18	1343.93	1434.74	1755.88	1488.06	CCAR1
ENSGALG00000004110	0.0730865	0.77271	0.999404	681.606	428.518	636.135	689.455	531.684	615.89	TOMM34
ENSGALG00000004113	0.815987	0.0220437	0.260827	40.0309	38.5316	60.1629	92.1636	94.815	59.3923
ENSGALG00000004115	0.338936	0.0450729	0.395491	2655.02	3330.06	2531.27	3645.78	3768.6	3356.07	DNAJA2
ENSGALG00000004116	-0.191153	0.710809	0.999404	72.4883	42.0345	33.6205	37.2199	26.4042	65.0875	TRPM8
ENSGALG00000004122	0.184082	0.0568409	0.448073	2788.09	2541.92	2615.32	2936.83	3118.09	2973.68	PNRC2
ENSGALG00000004123	0.0243152	0.950565	0.999404	42.1947	68.8898	31.851	49.6266	43.2068	51.2564	PABPC1L
ENSGALG00000004127	0.182894	0.700913	NA	20.5564	10.5086	14.156	17.7238	15.6025	17.8991
ENSGALG00000004128	-0.910468	0.106781	NA	17.3106	11.6762	15.9255	9.74808	4.80076	8.94953	CYSLTR1
ENSGALG00000004129	-0.440295	0.505331	NA	32.4574	43.2021	9.73224	19.4962	28.8046	14.6447	SPP2
ENSGALG00000004133	0.0510926	0.83036	0.999404	5656.25	7688.8	5288.14	6136.86	7634.41	5534.06	SRSF10
ENSGALG00000004140	0.056545	0.846	0.999404	5166.14	3111.72	5245.68	4678.19	3834.61	5551.15	SH3BP4
ENSGALG00000004143	0.0654365	0.643211	0.999404	16581.4	14231	16709.4	17196.5	15012	17517.5	YWHAB
ENSGALG00000004144	0.244569	0.0208096	0.250932	2814.06	2745.08	3008.15	3522.6	3442.14	3188.47	DDX21
ENSGALG00000004150	0.390792	0.342511	0.956859	989.952	437.859	1018.35	1074.06	775.323	1357.89	MYO1E
ENSGALG00000004152	0.102612	0.713761	0.999404	1313.44	2144.93	1386.4	1726.3	2028.32	1447.38	C9orf78
ENSGALG00000004153	-0.167876	0.235758	0.858322	1346.98	1278.55	1407.64	1208.76	1064.57	1314.77	NADSYN1
ENSGALG00000004154	-0.452874	0.0661294	0.481995	112.519	166.97	161.909	105.456	115.218	102.513	WISP2
ENSGALG00000004156	0.160103	0.0656909	0.481365	3347.44	3147.91	3314.27	3737.06	3689.38	3536.69	KIF1BP
ENSGALG00000004160	0.0837151	0.643529	0.999404	6189.64	4776.75	5772.99	6252.95	5132.01	6353.35	G3BP1
ENSGALG00000004161	0.298147	0.0316913	0.325029	3302	3446.83	3543.42	4321.94	4623.13	3713.24	CCNB2
ENSGALG00000004162	-0.0561356	0.908651	NA	20.5564	15.1791	24.773	12.4066	26.4042	20.3398	SLC16A6
ENSGALG00000004165	0.208325	0.412548	0.990303	565.841	411.004	636.135	713.382	512.481	637.857	TOR1A
ENSGALG00000004166	0.0011118	0.995555	0.999404	748.685	920.088	823.701	755.919	998.558	741.997	VPS51
ENSGALG00000004167	-0.116473	0.644066	0.999404	125.502	129.606	107.055	100.139	139.222	96.004	SRGN
ENSGALG00000004168	0.237904	0.635166	0.999404	1129.52	388.819	1063.47	1055.45	618.098	1370.91	FEM1A
ENSGALG00000004169	-0.35337	0.618261	0.999404	3946.83	690.066	3729.22	2264.21	961.352	3322.72
ENSGALG00000004170	-0.142336	0.413255	0.990799	433.848	357.293	423.795	385.492	322.851	391.339	ADA
ENSGALG00000004171	0.189115	0.188111	0.793449	742.194	651.534	701.606	788.708	726.115	872.172	RNF111
ENSGALG00000004172	0.321179	0.0160038	0.213549	391.653	364.299	393.713	514.876	462.073	459.68	BET1L
ENSGALG00000004174	0.235675	0.00562784	0.105358	2005.87	1905.56	2013.69	2287.25	2335.57	2355.35	VPS26A
ENSGALG00000004176	0.0855536	0.817068	0.999404	596.135	1161.79	745.843	791.367	1201.39	664.706	ATOX1
ENSGALG00000004179	-0.0498528	0.653737	0.999404	975.887	1031.01	1005.96	1003.17	1003.36	905.53	ANAPC5
ENSGALG00000004180	0.325453	0.0334355	0.335675	545.285	457.709	532.619	679.707	583.292	660.638
ENSGALG00000004184	0.205103	0.307879	0.931009	4740.95	6539.86	5625.23	6483.36	7343.96	5662.61	SPARC
ENSGALG00000004186	-0.149698	0.759377	0.999404	315.919	928.261	389.29	464.363	644.502	363.676	NSRP1
ENSGALG00000004187	0.142797	0.464452	0.999404	741.112	928.261	691.874	853.4	973.354	780.236	TAF9
ENSGALG00000004189	-0.259291	0.508243	0.999404	2131.37	4167.25	1978.3	1939.87	3055.68	1920.08	MAFK
ENSGALG00000004190	0.224489	0.10586	0.619325	872.023	880.389	1037.81	1121.03	1028.56	1111.37	RNF34
ENSGALG00000004191	0.33296	0.0354216	0.347011	433.848	539.442	437.066	599.064	610.897	565.448	RIC8A
ENSGALG00000004192	-0.0153276	0.961395	0.999404	1182.53	2104.06	1126.29	1353.21	1674.26	1338.36	SLTM
ENSGALG00000004193	-0.300008	0.108079	0.624908	136.321	166.97	153.946	126.725	126.02	118.785	ARSG
ENSGALG00000004195	-0.0481179	0.711657	0.999404	2296.91	2093.55	2409.17	2265.99	2005.52	2304.1	KIF4A
ENSGALG00000004197	0.0866815	0.520846	0.999404	1357.8	1565.78	1567.78	1589.82	1703.07	1479.11	SUPV3L1
ENSGALG00000004198	0.227089	0.346585	0.960998	731.374	1009.99	735.226	965.06	1140.18	794.067	PDZD11
ENSGALG00000004199	-1.0163	0.000458913	0.0172451	318.083	216.01	376.903	162.173	126.02	161.905	TMEM184A
ENSGALG00000004200	0.354912	0.0337436	0.338458	1190.11	1104.57	974.109	1402.84	1228.99	1545.01	DPP9
ENSGALG00000004203	-0.0263174	0.931335	0.999404	401.39	711.083	455.646	479.428	620.498	440.154	PSMG3
ENSGALG00000004204	-0.0849283	0.772355	0.999404	2153.01	1233.01	2023.42	1738.7	1389.82	1971.34	MINDY2
ENSGALG00000004205	0.163773	0.824744	0.999404	411.128	63.0517	345.052	307.508	133.221	476.766	SOAT1
ENSGALG00000004209	-0.671464	0.0201051	0.245049	182.844	177.479	220.302	85.9603	152.424	127.734	ELFN1
ENSGALG00000004212	-0.226333	0.295767	0.917573	2277.43	1760.78	2004.84	1758.2	1388.62	2016.9	ADAM10
ENSGALG00000004215	-0.446154	3.44154e-05	0.00220037	3759.65	4044.65	3956.6	3034.31	2920.06	2679.16	WIPI1
ENSGALG00000004216	0.225508	0.598949	0.999404	170.943	77.0632	186.682	180.783	120.019	207.466	TOR3A
ENSGALG00000004220	-0.174138	0.0729242	0.508997	19554.5	17445.5	18380.7	16873.9	16200.2	16009.9	SERINC3
ENSGALG00000004221	-0.846492	0.0577032	NA	19.4745	33.8611	25.6577	16.8376	12.0019	14.6447
ENSGALG00000004222	-0.247497	0.0581665	0.454239	7781.13	9310.63	8774.94	6893.66	7718.42	7178.34	HK1
ENSGALG00000004224	0.306756	0.0607727	0.463197	760.586	727.43	951.105	1010.26	1002.16	1007.23	MAD1L1
ENSGALG00000004225	-0.19971	0.49551	0.999404	748.685	432.021	730.803	558.299	468.074	637.857	KDM2B
ENSGALG00000004227	0.152302	0.373584	0.976428	1973.41	1754.94	1766.84	1993.93	1758.28	2352.1	FAM20B
ENSGALG00000004228	-0.078539	0.884809	0.999404	259.66	86.4042	266.309	196.734	112.818	270.113	USP40
ENSGALG00000004231	-0.0778396	0.713959	0.999404	342.967	261.548	337.974	333.207	253.24	305.911
ENSGALG00000004236	-0.138817	0.784186	0.999404	1226.89	3721.22	1459.84	1725.41	2659.62	1435.18	TRAF3IP1
ENSGALG00000004237	-0.166494	0.326942	0.944601	14873.1	11955.3	13672	11946.7	10633.7	13504	PRKAR1A
ENSGALG00000004238	0.298917	0.369988	0.973298	229.366	370.137	222.957	304.849	440.47	266.859	MRM2
ENSGALG00000004240	0.1257	0.465551	0.999404	218.547	228.854	200.838	217.116	264.042	226.993	ORAI1
ENSGALG00000004244	0.293411	0.263825	0.890794	523.647	377.143	620.209	630.967	525.683	707.826	TTPAL
ENSGALG00000004245	-0.029274	0.938055	0.999404	1587.17	3093.04	1686.33	1907.96	2759.24	1571.86	NUDT1
ENSGALG00000004246	-0.0802628	0.906225	NA	10.8191	8.17337	11.5017	6.20332	6.00095	16.2719	SLC6A4
ENSGALG00000004247	-0.0449957	0.895199	0.999404	73.5702	64.2193	49.5459	46.0818	79.2125	56.9516	MORN3
ENSGALG00000004249	-0.428347	0.0244127	0.276012	207.728	244.033	217.648	156.855	190.83	151.328	GRHL3
ENSGALG00000004250	-0.166835	0.181742	0.782071	2277.43	2551.26	2547.19	2075.45	2125.54	2368.37	B4GALNT4
ENSGALG00000004254	-0.0359919	0.853652	0.999404	308.346	249.872	284.004	312.825	270.043	239.197	TMEM120B
ENSGALG00000004255	-0.875376	0.256073	0.879839	487.944	56.046	396.368	159.514	90.0142	262.791	SNX8
ENSGALG00000004259	0.264014	0.0415901	0.378605	817.928	855.868	768.847	997.849	1039.36	896.58	BLMH
ENSGALG00000004260	0.125671	0.822657	NA	10.8191	16.3467	7.07799	11.5205	13.2021	12.2039	PKP3
ENSGALG00000004262	-0.951022	0.0532841	NA	20.5564	26.8554	15.0407	11.5205	10.8017	9.76312	TMIGD1
ENSGALG00000004263	-0.0449675	0.83336	0.999404	339.721	457.709	411.408	390.809	448.871	333.573	MYDGF
ENSGALG00000004266	0.304493	0.0739701	0.512494	351.622	415.674	355.669	474.997	504.08	408.424	TNFAIP8L1
ENSGALG00000004268	0.0596778	0.871289	0.999404	1633.69	807.996	1441.26	1383.34	957.751	1705.29	NIPAL3
ENSGALG00000004272	-0.394715	0.527785	0.999404	839.566	189.155	955.529	486.518	315.65	707.013	ASB1
ENSGALG00000004273	0.0702321	0.847279	0.999404	588.562	294.241	498.114	437.777	372.059	639.485	RALGPS2
ENSGALG00000004274	0.134867	0.773132	0.999404	7913.13	19397.7	8977.55	11546.2	19161	9137.47	TWIST2
ENSGALG00000004276	0.174278	0.24812	0.872187	331.066	396.992	387.52	428.915	435.669	395.406	CHST12
ENSGALG00000004282	0.375807	0.0277507	0.300692	1302.63	1098.73	1044.89	1592.48	1309.41	1566.98	RCAN3
ENSGALG00000004288	-0.206844	0.345085	0.958846	382.998	367.802	320.279	299.532	253.24	372.626	HDAC4
ENSGALG00000004294	0.34807	0.251734	0.875104	45.4404	36.1963	39.8137	55.8299	40.8064	56.9516	CGNL1
ENSGALG00000004295	-0.457531	0.341313	0.956579	7432.76	2792.96	7791.98	4354.73	2834.85	5931.1	CPD
ENSGALG00000004300	-0.0839787	0.850907	0.999404	632.92	252.207	651.175	472.339	348.055	628.908	PTDSS2
ENSGALG00000004302	-0.0296122	0.900536	0.999404	4212.98	5758.72	4317.58	4508.93	5626.49	3864.57	NDUFA10
ENSGALG00000004304	-0.356237	0.248681	0.872538	20451.4	11671.6	19159.2	13589.7	10356.4	16114.8	TCF12
ENSGALG00000004309	-0.150698	0.780614	NA	12.983	23.3525	16.8102	10.6343	24.0038	13.8311	GDAP1L1
ENSGALG00000004310	0.17873	0.610699	0.999404	909.89	669.049	850.244	809.977	607.296	1331.04	TTYH3
ENSGALG00000004311	-0.580471	0.00645129	0.115816	540.957	458.876	455.646	340.297	258.041	372.626
ENSGALG00000004319	0.283989	0.442906	0.999404	22.7202	26.8554	31.851	28.358	42.0066	30.103	NUDT13
ENSGALG00000004321	0.289804	0.18706	0.791762	847.139	1061.37	817.508	1129	1296.2	907.97	OSER1
ENSGALG00000004322	-0.623332	0.112653	0.636834	253.168	112.092	268.079	143.563	118.819	148.888	AHR1B
ENSGALG00000004323	-0.0966812	0.873435	0.999404	502.009	117.93	475.11	334.093	201.632	488.156	RASAL2
ENSGALG00000004324	0.0312555	0.909761	0.999404	113.601	138.947	94.6681	99.2532	111.618	142.379	SETD1B
ENSGALG00000004325	-0.926612	2.80114e-11	1.33152e-08	14179.6	11744	14140.9	7046.09	6644.25	7386.62	P4HA1
ENSGALG00000004326	-0.108412	0.61629	0.999404	336.476	279.062	360.093	335.866	246.039	322.183	GOSR1
ENSGALG00000004328	0.00516612	0.979537	0.999404	365.687	496.24	377.788	409.419	454.872	379.948	IGHMBP2
ENSGALG00000004329	-0.459571	0.512718	0.999404	2448.37	453.038	2388.82	1182.18	601.295	2063.27	IQCE
ENSGALG00000004333	-0.255222	0.372319	0.975033	2678.82	1761.94	2669.29	1941.64	1542.24	2472.51	ABCA5
ENSGALG00000004341	-0.174929	0.539405	0.999404	636.166	946.943	648.521	568.933	842.533	566.261
ENSGALG00000004342	0.345566	0.0454974	0.398257	368.933	358.461	289.313	426.257	459.673	405.17	ORC6
ENSGALG00000004343	-0.318556	0.275208	0.8987	74.6521	123.768	105.285	88.6189	85.2135	69.969	HPD
ENSGALG00000004345	0.221175	0.447918	0.999404	60.5872	78.2308	49.5459	67.3504	68.4108	82.173	OIT3
ENSGALG00000004347	0.408295	0.517501	0.999404	397.063	88.7394	298.16	348.272	175.228	516.632	NEDD4
ENSGALG00000004348	-0.173579	0.734354	0.999404	68.1606	22.1849	48.6612	46.968	28.8046	47.1884
ENSGALG00000004350	0.377895	0.431843	0.999404	104.946	42.0345	113.248	121.408	74.4118	142.379	WDR41
ENSGALG00000004352	0.0319545	0.870641	0.999404	1150.08	1489.89	1167.87	1323.08	1448.63	1121.95	PSMD9
ENSGALG00000004353	0.195167	0.65196	0.999404	882.843	1782.96	884.749	1191.92	1949.11	924.242	TBCA
ENSGALG00000004355	-0.0797555	0.866682	0.999404	1073.26	393.489	935.18	829.473	463.273	979.567	MCU
ENSGALG00000004357	-0.303487	0.0681299	0.488115	14745.4	18731	16020.1	13284.9	14737.1	12085.9	ANXA6
ENSGALG00000004362	0.0183859	0.944943	0.999404	708.654	1061.37	690.104	827.7	970.953	693.182	MRPL21
ENSGALG00000004363	-0.0259303	0.957041	0.999404	1615.3	615.338	1695.18	1231.8	843.733	1780.14	MCM3AP
ENSGALG00000004364	-0.39316	0.360341	0.969107	961.822	402.83	1023.65	640.715	435.669	741.997	ABR
ENSGALG00000004365	-0.145339	0.822776	NA	14.0649	24.5201	6.19324	11.5205	15.6025	13.0175	WDR66
ENSGALG00000004366	0.271903	0.148552	0.724706	860.122	1091.73	777.694	1078.49	1160.58	1055.23	BAP1
ENSGALG00000004368	0.610163	0.356424	0.967663	210.973	37.364	180.489	185.213	144.023	325.437	GNA12
ENSGALG00000004369	0.0194439	0.975298	NA	20.5564	9.34099	16.8102	16.8376	7.20114	22.7806	PYGO1
ENSGALG00000004370	-0.3434	0.454323	0.999404	144.977	81.7337	151.292	67.3504	75.6119	154.583	MAP2K6
ENSGALG00000004372	-0.339206	0.159176	0.740512	4449.92	6769.88	5415.55	4174.84	5184.82	3791.35	MICU1
ENSGALG00000004375	-0.246354	0.00828725	0.136453	4395.82	4024.8	4214.06	3547.41	3439.74	3662.8	VPS35
ENSGALG00000004376	0.261098	0.202342	0.810393	165.533	164.635	167.218	170.148	190.83	234.315	KCNJ2
ENSGALG00000004378	0.537029	1.37115e-05	0.00103384	931.529	988.978	889.173	1466.64	1299.81	1307.44	ASB6
ENSGALG00000004379	-0.125649	0.845111	0.999404	223.956	51.3755	199.953	145.335	74.4118	215.602	BCL7A
ENSGALG00000004383	0.181691	0.503035	0.999404	243.431	377.143	260.116	345.614	381.66	271.74	TIMM22
ENSGALG00000004387	-0.43631	0.00546592	0.103928	5025.49	4310.87	4680.32	3500.45	3017.28	3838.53	CCPG1
ENSGALG00000004390	-0.13672	0.667356	0.999404	3223.02	1754.94	3416.02	2588.56	2156.74	2889.88	AP3B1
ENSGALG00000004394	0.141106	0.704887	NA	20.5564	22.1849	24.773	23.0409	22.8036	28.4758	PCBP3
ENSGALG00000004397	-0.0354472	0.96768	0.999404	384.08	38.5316	366.286	220.661	90.0142	458.867	MLXIP
ENSGALG00000004398	0.538406	0.243	0.865956	77.8979	32.6935	98.2071	93.936	86.4137	123.666	CARD11
ENSGALG00000004400	-0.142334	0.574529	0.999404	1036.47	655.037	910.407	831.245	651.703	873.8	SPECC1
ENSGALG00000004410	0.325431	0.326408	0.944329	433.848	812.666	466.263	741.74	830.531	573.583	ANAPC16
ENSGALG00000004412	0.0751849	0.474437	0.999404	1313.44	1252.86	1322.7	1379.8	1431.83	1288.73
ENSGALG00000004413	0.00727036	0.951865	0.999404	719.473	666.713	764.423	730.22	697.31	734.675	SLC39A11
ENSGALG00000004416	-0.417675	0.42894	NA	28.1298	42.0345	19.4645	21.2685	32.4051	13.8311	TTC19
ENSGALG00000004420	-0.982034	0.000570485	0.020055	226.12	210.172	243.306	106.343	84.0133	152.142	SDK1
ENSGALG00000004424	0.171357	0.726225	NA	15.1468	29.1906	15.0407	22.1547	27.6044	17.0855	SEC16B
ENSGALG00000004425	0.0196359	0.967951	0.999404	508.5	192.658	508.731	443.981	246.039	536.158	SCAMP1
ENSGALG00000004428	-0.310578	0.406499	0.986954	150.386	100.416	115.902	124.953	58.8093	110.649
ENSGALG00000004431	0.116781	0.601471	0.999404	4712.82	6538.7	5043.07	5877.2	6851.88	4940.14	SAR1A
ENSGALG00000004435	-0.246113	0.337624	0.954125	1395.67	852.366	1300.58	989.873	883.34	1118.69	RAB27A
ENSGALG00000004436	-0.009764	0.986439	NA	14.0649	25.6877	8.84749	13.2928	19.203	15.4583	CYP3A4
ENSGALG00000004437	0.0690774	0.919841	0.999404	91.9628	18.682	97.3224	60.2608	45.6072	112.276	LHFPL2
ENSGALG00000004438	-0.285254	0.310194	0.933633	703.245	450.703	721.07	581.34	406.864	549.989	ARSB
ENSGALG00000004440	-0.0779718	0.717822	0.999404	1213.91	1579.8	1183.79	1264.59	1445.03	1059.3
ENSGALG00000004442	0.218378	0.267299	0.891946	5077.43	6636.78	5086.42	6511.72	7330.76	5704.1	PPA1
ENSGALG00000004444	-0.226755	0.621235	0.999404	529.056	219.513	486.612	341.183	223.235	490.597	SHCBP1
ENSGALG00000004445	0.327852	0.593627	NA	7.5734	16.3467	6.19324	12.4066	10.8017	13.8311
ENSGALG00000004455	-0.170282	0.588112	0.999404	631.838	378.31	579.511	442.208	366.058	603.686	USP34
ENSGALG00000004460	-0.129736	0.640247	0.999404	670.787	411.004	652.06	490.062	465.674	628.908	FOXK1
ENSGALG00000004465	-0.267784	0.262265	0.889097	8997.2	13728.9	10065.8	8535.77	10561.7	8140	PALD1
ENSGALG00000004467	-0.256596	0.302924	0.926137	1431.37	1025.17	1426.22	1043.04	888.14	1318.02	CLIP1
ENSGALG00000004469	0.381875	0.400205	0.986325	442.503	1008.83	466.263	737.309	1179.79	581.719	TP53RK
ENSGALG00000004474	0.251296	0.453458	0.999404	180.68	109.757	215.879	199.393	164.426	239.197	PLEKHF1
ENSGALG00000004476	-0.572669	0.394288	NA	10.8191	24.5201	17.695	13.2928	18.0028	4.88156	SEMA3G
ENSGALG00000004477	0.0024528	0.99071	0.999404	1035.39	830.181	985.61	918.978	795.726	1139.84	NCOR1
ENSGALG00000004480	0.859157	0.00690434	0.121554	40.0309	64.2193	51.3154	73.5537	110.417	98.4448	C11H19orf12
ENSGALG00000004483	-0.00636769	0.975455	0.999404	767.078	1021.67	707.799	782.505	897.742	804.644	AHSA2
ENSGALG00000004486	0.355335	0.0515807	0.426575	487.944	351.455	434.412	558.299	520.882	550.803	ZCCHC8
ENSGALG00000004489	0.0222626	0.906033	0.999404	195.827	228.854	214.109	237.499	225.636	186.313
ENSGALG00000004492	0.232637	0.39355	0.983024	54.0957	68.8898	47.7764	68.2365	70.8112	61.0195
ENSGALG00000004493	0.00702293	0.958367	0.999404	683.77	795.152	675.948	747.057	721.314	695.623	RSRC2
ENSGALG00000004494	0.443405	0.0870247	0.559671	64.9149	50.2078	55.7392	87.7327	75.6119	69.1555	CCNE1
ENSGALG00000004495	-0.0757943	0.889924	0.999404	34.6213	96.9128	29.1967	48.7404	55.2087	48.002	DNAI2
ENSGALG00000004496	0.161865	0.277692	0.900483	843.894	826.678	1030.73	1022.66	1009.36	992.584	TNIP1
ENSGALG00000004498	0.123663	0.85877	NA	7.5734	23.3525	12.3865	10.6343	26.4042	10.5767	SLC2A10
ENSGALG00000004500	0.110964	0.557224	0.999404	352.704	297.744	322.049	407.647	309.649	331.946	COP1
ENSGALG00000004503	-0.0383518	0.841576	0.999404	199.072	200.831	169.872	177.238	210.033	168.414
ENSGALG00000004504	0.250655	0.775165	NA	16.2287	1.16762	21.234	14.179	16.8027	15.4583	RADIL
ENSGALG00000004505	0.0565877	0.892801	0.999404	357.032	758.956	349.476	491.835	661.305	370.999	CCDC137
ENSGALG00000004506	-0.0306619	0.861598	0.999404	452.24	363.131	438.835	410.305	368.458	448.29	URI1
ENSGALG00000004509	0.155673	0.405119	0.986325	27345.4	32130.7	25302.1	32969.8	34863.1	26605.3	UBB
ENSGALG00000004515	-0.280218	0.435194	0.999404	570.169	301.247	545.89	384.606	285.645	496.292	KNTC1
ENSGALG00000004517	-0.549221	0.310096	0.933633	21.6383	47.8726	43.3527	17.7238	40.8064	19.5262	PARP3
ENSGALG00000004519	-0.681621	0.045676	0.398569	454.404	249.872	490.151	232.181	208.833	303.47	TRPV2
ENSGALG00000004521	-0.434043	0.249783	0.873487	1013.75	1984.96	1259.88	959.743	1434.23	759.083	GPX3
ENSGALG00000004523	0.119298	0.852624	0.999404	1358.89	326.935	1254.57	1085.58	484.877	1623.12	MFN2
ENSGALG00000004529	0.158459	0.191183	0.796538	3294.43	3555.42	3090.43	3741.49	3895.82	3456.96	VPS29
ENSGALG00000004530	0.531133	0.323154	NA	9.73723	9.34099	11.5017	19.4962	14.4023	10.5767	MMD2
ENSGALG00000004531	-0.155503	0.194107	0.799313	4849.14	4280.51	5020.07	4327.26	4049.44	4327.5	PLOD1
ENSGALG00000004532	-0.332645	0.61365	0.999404	81.1436	22.1849	84.0512	49.6266	24.0038	74.8506
ENSGALG00000004533	-0.0599169	0.905412	0.999404	2417	825.51	2269.38	1853.02	1056.17	2378.13	KIAA2013
ENSGALG00000004534	0.631078	0.063083	0.470028	207.728	116.762	242.421	291.556	247.239	340.082	DCTN4
ENSGALG00000004542	0.0567254	0.923955	0.999404	420.865	108.589	408.754	327.89	184.829	462.935	ZMYND8
ENSGALG00000004550	0.495031	0.496206	0.999404	268.315	42.0345	226.496	250.791	117.619	388.084	PPTC7
ENSGALG00000004553	-0.264442	0.155746	0.73375	3097.52	2496.38	3309.85	2547.79	2168.74	2695.44	SGPL1
ENSGALG00000004554	0.260158	0.153477	0.732671	1771.09	2336.42	1820.81	2411.32	2544.4	2143.82	CACYBP
ENSGALG00000004555	0.210041	0.0895741	0.567061	2738.33	2983.28	2775.46	3486.27	3370.13	2972.87	RBM22
ENSGALG00000004557	-0.146144	0.108759	0.625334	2566.3	2638.83	2494.11	2309.41	2411.18	2238.2	WIPI2
ENSGALG00000004559	-0.75272	0.340397	0.95547	72.4883	19.8496	97.3224	23.0409	16.8027	72.4098	DPY19L3
ENSGALG00000004562	-0.654215	3.11238e-05	0.00203759	646.985	527.766	582.165	360.679	352.856	401.915	HVCN1
ENSGALG00000004569	-0.345686	0.0109956	0.165585	2598.76	2366.77	2602.93	1963.79	1801.48	2188.57	UNC5B
ENSGALG00000004570	-0.103356	0.910834	0.999404	672.951	57.2136	570.663	365.11	109.217	736.302	NCOA3
ENSGALG00000004571	0.238887	0.0691654	0.491987	1356.72	1548.27	1312.08	1677.56	1735.47	1562.91	PPP1CC
ENSGALG00000004573	0.496276	0.454065	0.999404	783.306	163.467	639.674	757.692	340.854	1139.03	LRRC8A
ENSGALG00000004578	-0.333432	0.0792111	0.535238	1090.57	922.423	1192.64	902.14	722.514	918.547	RABGAP1L
ENSGALG00000004581	-0.0103335	0.982133	0.999404	1958.27	769.464	2126.94	1647.43	1094.57	2077.92	NDST1
ENSGALG00000004583	-0.0849927	0.723965	0.999404	2479.75	3618.47	2751.57	2653.25	3326.93	2364.3	NPLOC4
ENSGALG00000004587	0.0828576	0.884746	0.999404	732.456	213.675	642.328	469.68	331.252	881.122	RC3H1
ENSGALG00000004588	-0.0505764	0.866498	0.999404	16445.1	25079.4	17602.1	18130.5	24650.7	14309.5	RPS14
ENSGALG00000004590	0.677254	0.0248505	0.277518	762.75	463.547	736.111	1026.21	817.329	1294.43	CLCN6
ENSGALG00000004594	-0.0230321	0.935716	0.999404	242.349	343.281	203.492	255.222	302.448	218.857	CD74
ENSGALG00000004597	0.120116	0.88998	0.999404	68.1606	16.3467	46.8917	27.4719	13.2021	101.699	ZBTB37
ENSGALG00000004604	0.33529	0.0930724	0.577176	242.349	312.923	231.804	343.841	348.055	300.216
ENSGALG00000004610	-0.0503233	0.940271	0.999404	44.3585	10.5086	51.3154	30.1304	22.8036	49.6292	SH2B3
ENSGALG00000004611	0.210703	0.672086	0.999404	131.994	53.7107	149.523	142.676	79.2125	165.973	FBXL18
ENSGALG00000004612	-0.177722	0.42608	0.999404	539.876	385.316	535.273	447.525	369.658	473.511	MTHFR
ENSGALG00000004613	-0.628297	0.0662285	0.48215	55.1777	73.5603	44.2374	42.5371	37.2059	31.7302	P2RX5
ENSGALG00000004618	0.0716214	0.614376	0.999404	1706.18	1529.59	1402.33	1674.01	1695.87	1504.33	TAX1BP3
ENSGALG00000004620	-0.386589	0.379781	0.977426	7027.04	3304.38	6762.14	4066.72	2710.03	6298.03	LAMC1
ENSGALG00000004622	-0.0391723	0.884219	0.999404	732.456	1006.49	636.135	758.578	919.345	633.789	SPOUT1
ENSGALG00000004623	0.465475	0.00319195	0.0705001	232.612	289.571	270.733	364.224	378.06	353.1	AGTRAP
ENSGALG00000004625	0.241725	0.277379	0.900444	1728.9	1257.53	1680.14	1866.31	1536.24	2114.53	ATXN2
ENSGALG00000004627	0.507198	0.202391	0.810393	55.1777	45.5373	62.8172	90.3913	44.407	96.8176
ENSGALG00000004628	0.0593646	0.870181	0.999404	31.3755	36.1963	24.773	37.2199	25.204	32.5437	CTNS
ENSGALG00000004629	0.0839302	0.401873	0.986325	2251.46	2274.53	2440.14	2345.74	2518	2522.14	RNF216
ENSGALG00000004631	-0.418402	0.30331	NA	36.7851	30.3582	20.3492	20.3823	22.8036	21.967	DRAXIN
ENSGALG00000004637	0.661997	0.365565	NA	16.2287	8.17337	3.539	9.74808	14.4023	19.5262
ENSGALG00000004640	0.586142	0.00516003	0.0990646	366.769	496.24	372.479	659.325	657.704	536.972	MAD2L2
ENSGALG00000004642	0.0294216	0.936134	0.999404	288.871	157.629	291.082	280.922	172.827	298.589	NMNAT2
ENSGALG00000004645	-0.0658435	0.903604	0.999404	967.232	301.247	910.407	727.561	388.861	964.922	TBC1D13
ENSGALG00000004646	0.281396	0.1977	0.80501	173.106	185.652	149.523	193.189	244.839	180.618
ENSGALG00000004648	0.450737	0.0292626	0.309708	1531.99	1930.08	1604.05	2196.86	2758.04	1970.52	PDCD5
ENSGALG00000004650	0.0705503	0.740325	0.999404	1577.43	1182.8	1734.99	1646.54	1393.42	1680.88	BRAP
ENSGALG00000004655	-0.219583	0.792131	0.999404	1366.46	148.288	1231.57	740.854	288.046	1329.41	SMURF1
ENSGALG00000004657	0.265076	0.601703	0.999404	27.0479	42.0345	18.5797	35.4476	48.0076	21.967	FBXO2
ENSGALG00000004659	-0.0611498	0.881383	0.999404	1287.48	533.604	1190.87	986.328	709.312	1191.1	ZER1
ENSGALG00000004661	0.375753	0.00401972	0.083234	2876.81	2690.21	2984.26	3876.19	3314.92	3902.81	SHISA5
ENSGALG00000004663	-0.243302	0.746916	0.999404	1079.75	162.3	946.681	563.616	261.641	1023.5
ENSGALG00000004667	-0.0209335	0.97104	0.999404	1647.76	454.206	1616.44	1253.96	679.307	1731.33	SMG7
ENSGALG00000004669	-0.440164	0.509766	0.999404	43.2766	35.0287	28.312	25.6995	7.20114	44.7476	ASPA
ENSGALG00000004670	0.408342	0.0321069	0.327301	410.046	314.091	383.981	534.372	429.668	506.055	ATRIP
ENSGALG00000004671	0.220288	0.616444	0.999404	257.496	110.924	256.577	249.019	163.226	315.674	ANKRD27
ENSGALG00000004675	0.360991	0.225346	0.843446	267.233	148.288	228.265	264.084	238.838	323.81	RGS9BP
ENSGALG00000004676	-0.143084	0.578686	0.999404	444.667	613.003	479.534	491.835	547.286	353.913
ENSGALG00000004679	-0.141208	0.78166	0.999404	604.79	191.49	525.541	421.826	250.84	525.581	AKAP10
ENSGALG00000004683	0.198041	0.098117	0.594592	4468.31	4968.24	4401.63	5341.06	5597.68	4936.07	TPD52L2
ENSGALG00000004684	0.276011	0.233263	0.854527	466.305	411.004	429.103	562.73	396.063	620.772	IPPK
ENSGALG00000004687	0.0236755	0.920635	0.999404	325.656	330.438	281.35	330.548	380.46	243.264	CENPP
ENSGALG00000004689	0.06853	0.81786	0.999404	388.407	253.374	411.408	414.736	278.444	410.865	PKN3
ENSGALG00000004691	0.383322	0.4517	0.999404	23.8021	57.2136	22.1187	55.8299	42.0066	35.7981
ENSGALG00000004693	0.10334	0.653863	0.999404	6493.65	9485.78	7068.26	8421.45	9359.08	6979.01	ARPC1A
ENSGALG00000004696	-0.0384088	0.717522	0.999404	931.529	1014.67	927.217	927.84	955.351	914.479	LEO1
ENSGALG00000004701	0.0218782	0.845485	0.999404	13135.5	15082.2	13275.7	13853.8	14543.9	13729.4	SET
ENSGALG00000004702	0.339131	0.0853707	0.55491	207.728	258.045	237.997	288.011	342.054	261.977	WDR34
ENSGALG00000004705	0.20852	0.563563	0.999404	2560.89	4394.94	2440.14	3380.81	4828.36	2648.25	BUD31
ENSGALG00000004707	-0.142647	0.445967	0.999404	6148.52	5065.15	6647.12	5274.6	4785.16	6119.04	CSE1L
ENSGALG00000004710	-0.0132572	0.980585	0.999404	1516.84	460.044	1541.23	1059.88	739.317	1686.58	TMOD3
ENSGALG00000004711	0.381204	0.00115241	0.0332782	983.461	935.267	903.329	1304.47	1148.58	1219.58
ENSGALG00000004714	-0.184841	0.342664	0.956859	3278.2	4163.75	3370.89	3071.53	3678.58	2763.78	CPSF4
ENSGALG00000004719	-0.122375	0.509889	0.999404	8628.27	7012.75	8408.65	7360.69	6291.39	8440.22	SPTAN1
ENSGALG00000004725	-0.475274	0.0597602	0.460761	597.217	832.516	628.172	476.77	603.695	401.102
ENSGALG00000004727	-0.0463406	0.940833	0.999404	685.934	157.629	591.897	459.046	242.438	688.3	ULK2
ENSGALG00000004728	-0.15106	0.52819	0.999404	305.1	224.184	315.855	226.864	234.037	300.216	RGL1
ENSGALG00000004736	0.118095	0.270383	0.894973	10707.7	11779	11934.4	11837.7	13049.7	12472.4	STAU1
ENSGALG00000004738	0.164594	0.610587	0.999404	758.422	402.83	713.992	705.406	566.49	829.865	GLE1
ENSGALG00000004741	0.00232957	0.995739	0.999404	228.284	106.254	223.841	149.766	141.622	267.672	EPHB2
ENSGALG00000004742	0.324214	0.531777	NA	14.0649	29.1906	21.234	23.9271	39.6063	17.8991	BMP15
ENSGALG00000004743	-0.0792974	0.653158	0.999404	377.588	409.836	349.476	378.403	390.062	308.352	MAPKAPK5
ENSGALG00000004745	0.251574	0.104973	0.617356	1157.65	1294.9	1036.04	1444.49	1445.03	1262.7	NATD1
ENSGALG00000004749	0.320476	0.200276	0.809725	534.466	720.424	500.768	694.772	884.54	613.45	TMEM11
ENSGALG00000004750	-0.546916	0.000820525	0.0262891	598.299	509.084	469.802	347.386	355.256	375.88	NOL8
ENSGALG00000004756	0.213753	0.602313	0.999404	240.185	103.919	209.686	182.555	174.028	285.571	CEP89
ENSGALG00000004759	0.0385361	0.760807	0.999404	1131.68	1062.54	1074.09	1230.03	1059.77	1065.81	DHRS7B
ENSGALG00000004760	-0.0761338	0.666558	0.999404	218.547	262.715	210.57	206.482	230.436	218.857	TMEM116
ENSGALG00000004763	-0.15216	0.178596	0.775853	2566.3	2585.12	2381.74	2377.64	2094.33	2303.28	ALDH3A2
ENSGALG00000004767	0.142621	0.362432	0.969344	1167.39	1516.74	1274.04	1397.52	1500.24	1470.98	ODF2
ENSGALG00000004769	-0.279301	0.60095	0.999404	6799.84	2330.58	6803.72	4698.57	2339.17	6091.38	PSAP
ENSGALG00000004777	0.22684	0.364107	0.969995	295.363	427.35	293.737	389.037	459.673	340.896	AIFM2
ENSGALG00000004781	0.474158	0.366873	NA	24.884	9.34099	23.0035	23.0409	21.6034	34.9845	ZBTB40
ENSGALG00000004782	0.452457	0.194702	0.799952	84.3894	150.624	115.902	146.221	211.233	123.666	TSEN15
ENSGALG00000004783	0.00867024	0.942663	0.999404	1110.04	1048.53	1063.47	1152.93	1096.97	992.584	C17H9orf16
ENSGALG00000004788	-0.211926	0.763779	NA	34.6213	9.34099	23.8882	16.8376	9.60152	31.7302
ENSGALG00000004793	-0.634312	0.0018399	0.0475547	305.1	385.316	431.758	229.523	258.041	236.756	NXN
ENSGALG00000004794	0.101133	0.761835	0.999404	49.7681	84.0689	54.8544	69.1227	78.0123	55.3244	H2AFY2
ENSGALG00000004796	0.042025	0.700414	0.999404	11836.1	12242.5	11282.3	12029.1	13008.9	11370	CDC42
ENSGALG00000004798	0.000491635	0.996576	0.999404	4470.47	4355.24	4613.08	4376	4186.26	4879.12	MPRIP
ENSGALG00000004799	0.344566	0.132608	0.691778	327.82	379.478	372.479	509.559	514.881	348.218	MRM3
ENSGALG00000004800	0.101167	0.762829	0.999404	652.395	1164.12	683.911	895.051	1102.97	684.232	C1orf50
ENSGALG00000004801	-0.104834	0.350247	0.96352	1675.89	1554.11	1796.93	1554.38	1532.64	1588.95	PHKA1
ENSGALG00000004804	-0.583756	0.466453	NA	8.65532	40.8668	9.73224	16.8376	14.4023	8.13594	TGM3
ENSGALG00000004806	-0.280035	0.671598	0.999404	1085.16	214.843	984.726	602.608	327.652	951.091	EDEM3
ENSGALG00000004809	0.652824	0.00167334	0.0444046	398.145	497.408	377.788	711.61	728.515	561.38	PPIF
ENSGALG00000004812	-0.284284	0.257488	0.881378	129.83	94.5776	142.445	93.0498	100.816	108.208	FAM129A
ENSGALG00000004813	-0.0170397	0.955375	0.999404	2719.93	1679.04	2820.58	2458.29	1817.09	2858.97	IARS
ENSGALG00000004814	-0.00245054	0.994179	0.999404	446.831	248.704	333.55	386.378	241.238	398.661	RHPN2
ENSGALG00000004816	0.361444	0.338332	0.954266	819.01	394.657	835.203	980.125	643.302	1008.86
ENSGALG00000004817	0.0770822	0.763085	0.999404	139.567	217.178	184.913	187.872	218.435	165.973	GEMIN4
ENSGALG00000004818	-0.149273	0.626236	0.999404	54472.3	92973.2	62239.4	61375.7	78475.6	49223.2	RPL6
ENSGALG00000004820	0.37618	0.215292	0.836976	485.78	281.397	537.043	603.495	492.078	597.991	FAM57A
ENSGALG00000004821	-0.0719367	0.773699	0.999404	1671.56	1145.44	1606.7	1445.37	1126.98	1635.32	PTPN11
ENSGALG00000004825	-0.216886	0.221176	0.841188	931.529	1122.09	1039.58	847.197	1027.36	789.186	HDAC8
ENSGALG00000004831	-0.0974802	0.647114	0.999404	37821.6	48615.2	41523	39864.3	47171.1	32565.7	RPS4X
ENSGALG00000004832	-0.129577	0.637103	0.999404	133.076	193.826	148.638	136.473	178.828	120.412	RBM41
ENSGALG00000004833	0.114682	0.598602	0.999404	2530.6	3657	2710.87	3181.42	3599.37	2854.09	P3H1
ENSGALG00000004834	0.221414	0.156394	0.73479	2831.37	3165.43	2677.25	3346.25	3761.39	3006.23	COPS3
ENSGALG00000004837	0.444717	0.0432458	0.385964	548.531	709.915	484.842	815.294	864.137	692.368	CCNDBP1
ENSGALG00000004839	0.0809569	0.67784	0.999404	580.988	764.794	563.585	630.967	735.716	652.502	GPATCH1
ENSGALG00000004842	0.782861	0.0022384	0.0549942	38.9489	40.8668	42.468	67.3504	67.2106	75.6642	NT5M
ENSGALG00000004845	-0.0554269	0.889621	0.999404	580.988	1168.79	680.372	683.252	1092.17	563.82	TIMM10
ENSGALG00000004848	-0.161803	0.215254	0.836976	54524.2	62870.7	61583	52346.3	57874.3	49771.6	YBX1
ENSGALG00000004850	-0.115715	0.865818	0.999404	310.51	74.7279	308.777	205.596	88.814	345.777	ZMIZ1
ENSGALG00000004852	-0.381311	0.278687	0.901867	1433.54	740.274	1595.2	973.035	792.125	1128.45	DNM1
ENSGALG00000004853	0.428398	0.295131	0.916653	152.55	102.751	163.679	192.303	108.017	262.791	LRP3
ENSGALG00000004856	-0.0886076	0.7714	0.999404	2316.38	3985.1	2518.88	2555.77	3424.14	2315.49
ENSGALG00000004858	-0.134778	0.297369	0.919046	1145.75	1013.5	1165.21	1077.61	963.752	986.889	FICD
ENSGALG00000004859	-0.0234538	0.879671	0.999404	804.945	993.648	950.22	825.928	946.95	932.378	ZNFX1
ENSGALG00000004860	-0.411627	0.136777	0.701415	595.053	769.464	513.154	533.486	526.883	351.472	RASD1
ENSGALG00000004869	0.411601	0.0314287	0.322942	2560.89	2987.95	2229.57	3589.95	3773.4	2982.63	ISCU
ENSGALG00000004870	0.300217	0.155578	0.73375	154.714	204.334	199.069	228.637	256.841	203.398	PIH1D3
ENSGALG00000004871	0.043084	0.881363	0.999404	39066.9	56550.4	34995.4	44593.9	54877.5	35100.9	RPS24
ENSGALG00000004874	0.127046	0.736192	0.999404	216.383	414.507	209.686	307.508	376.86	233.501	PPIH
ENSGALG00000004875	-0.216199	0.226624	0.845128	654.559	799.823	798.044	661.097	715.313	564.634	PEMT
ENSGALG00000004878	0.0309957	0.910136	0.999404	95.2085	74.7279	98.2071	95.7084	70.8112	106.581
ENSGALG00000004881	-0.0011128	0.996127	0.999404	2792.42	1934.75	2714.41	2611.6	2083.53	2740.18
ENSGALG00000004882	0.430536	0.0211287	0.253012	2169.24	2561.77	2133.13	3087.48	3551.36	2613.26	PPCS
ENSGALG00000004885	-0.257513	0.748124	0.999404	12.983	82.9013	22.1187	33.6752	48.0076	17.0855	SLC24A5
ENSGALG00000004888	-0.276303	0.166948	0.752431	507.418	392.322	523.771	354.476	382.861	438.527	RAI1
ENSGALG00000004889	-0.139444	0.426449	0.999404	3644.97	4620.29	3961.91	3461.45	4213.87	3426.86	SLC2A1
ENSGALG00000004893	-0.184577	0.375385	0.976747	113.601	102.751	110.594	107.229	93.6148	87.0545	TMEM119
ENSGALG00000004897	0.165577	0.376484	0.976747	1077.59	804.493	1104.17	1131.66	1047.77	1170.76	GTSE1
ENSGALG00000004899	-1.03112	1.17892e-16	1.17174e-13	2097.83	2053.85	2395.02	1108.62	1058.57	1037.33	PEPD
ENSGALG00000004900	0.796621	0.21042	NA	11.9011	4.6705	5.30849	14.179	13.2021	10.5767	RFLNB
ENSGALG00000004901	0.270595	0.0836073	0.549085	3016.38	3806.45	3359.39	3884.17	4483.91	3915.83	CORO1C
ENSGALG00000004902	-1.00588	1.51287e-20	5.51342e-17	2366.15	2425.16	2605.59	1174.2	1220.59	1288.73	TOM1L2
ENSGALG00000004908	-0.242543	0.361257	0.969344	3280.37	2171.78	3387.7	2623.12	2003.12	2845.14
ENSGALG00000004916	-0.586656	0.0200705	0.245049	165.533	200.831	151.292	116.091	136.822	92.7497	DRC3
ENSGALG00000004918	0.632982	0.0165794	0.218126	385.162	241.698	404.33	561.844	472.875	565.448	RAB9B
ENSGALG00000004920	0.0493538	0.75823	0.999404	371.097	441.362	380.442	445.753	410.465	377.507	TRUB2
ENSGALG00000004926	0.447318	0.0534583	0.434993	153.632	105.086	113.248	178.124	170.427	158.651	ATPAF2
ENSGALG00000004927	-0.339003	0.171475	0.761414	1881.45	2941.25	2233.11	1849.48	2149.54	1580	COQ4
ENSGALG00000004928	-0.0722333	0.842588	0.999404	618.855	333.941	508.731	485.632	309.649	593.923	SSH1
ENSGALG00000004929	0.448175	0.0823115	0.545378	206.646	123.768	195.53	236.612	236.437	245.705	GID4
ENSGALG00000004932	-0.17725	0.323785	0.942119	972.641	743.777	934.295	792.253	706.912	844.51	ATG7
ENSGALG00000004935	0.105456	0.565084	0.999404	2018.85	1572.79	1904.86	1990.38	1721.07	2200.77	LSM14A
ENSGALG00000004937	-0.42674	0.0853259	0.55491	2334.77	1529.59	1796.93	1357.64	1190.59	1662.17	VGLL4
ENSGALG00000004940	-0.319853	0.0448677	0.394959	412.21	363.131	391.944	305.735	348.055	283.944	TAMM41
ENSGALG00000004943	0.203154	0.221517	0.84183	624.265	769.464	660.023	797.57	860.536	707.013	SS18L2
ENSGALG00000004947	-0.145426	0.745819	0.999404	1148.99	525.431	969.685	784.277	465.674	1139.84	POLR3A
ENSGALG00000004948	0.244799	0.34831	0.962603	156.878	133.109	220.302	197.62	192.03	216.416	GLA
ENSGALG00000004949	0.0523926	0.88804	0.999404	336.476	200.831	333.55	260.54	217.234	424.696	KIAA0355
ENSGALG00000004952	0.0658612	0.825772	0.999404	9471.08	14880.2	9961.39	11559.4	15147.6	9209.07
ENSGALG00000004953	0.329453	0.174217	0.765615	1231.22	1676.71	1208.57	1606.66	2097.93	1468.54	DRG2
ENSGALG00000004955	-0.629237	0.162602	NA	21.6383	18.682	19.4645	9.74808	14.4023	14.6447	SYN2
ENSGALG00000004956	0.423658	0.000256165	0.0108975	3290.1	3624.31	3415.13	4639.2	4932.78	4285.2	GPI
ENSGALG00000004957	0.584014	0.239039	0.86166	34.6213	15.1791	25.6577	43.4233	22.8036	46.3748	RHBDD1
ENSGALG00000004958	-0.115382	0.714849	0.999404	46.5223	57.2136	55.7392	45.1956	63.6101	39.8661	BTK
ENSGALG00000004959	-0.0148132	0.96647	0.999404	331.066	180.982	337.089	278.263	211.233	350.659	IRS1
ENSGALG00000004960	-0.110879	0.854015	0.999404	2054.56	535.939	1903.1	1304.47	734.516	2121.85	FBN1
ENSGALG00000004963	-0.0837174	0.683609	0.999404	1755.95	2299.05	1825.24	1884.04	2105.13	1560.47	TIMM8A
ENSGALG00000004965	-0.248527	0.272924	0.896169	6563.98	4491.85	6663.04	4742	4573.92	5599.15	SLC27A4
ENSGALG00000004969	-0.822728	0.138565	NA	23.8021	12.8439	34.5052	16.8376	13.2021	10.5767	TIMP4
ENSGALG00000004971	0.0664556	0.828222	0.999404	2300.15	3606.79	2733.87	2772.89	3984.63	2291.89	URM1
ENSGALG00000004974	0.0416696	0.918868	0.999404	233.694	98.0804	202.608	176.352	141.622	231.874	PPARG
ENSGALG00000004975	0.0510588	0.786607	0.999404	140.649	159.965	161.909	141.79	171.627	166.787
ENSGALG00000004978	-0.0720023	0.902296	NA	10.8191	26.8554	16.8102	18.61	9.60152	22.7806	MYO15A
ENSGALG00000004980	-0.769058	0.00555269	0.104364	310.51	207.837	285.774	164.831	121.219	184.686	KCNMA1
ENSGALG00000004981	0.0841648	0.651181	0.999404	936.938	693.569	816.623	957.97	794.526	841.256	TSEN2
ENSGALG00000004986	-0.0309478	0.887894	0.999404	4671.71	6741.86	5864.12	5345.49	6569.84	4997.09	CERCAM
ENSGALG00000004991	-0.374418	0.11454	0.64219	363.523	265.051	370.71	236.612	230.436	303.47	MKRN2
ENSGALG00000004997	-0.272644	0.142303	0.709696	6781.44	8844.75	7519.48	5874.55	7337.96	5949	FLII
ENSGALG00000004998	-0.159058	0.576625	0.999404	440.339	311.756	543.236	407.647	318.05	434.459	RAF1
ENSGALG00000004999	0.241898	0.396508	0.98519	489.026	734.436	494.575	634.511	848.534	549.176	TAF7
ENSGALG00000005000	0.413236	0.286698	NA	18.3926	21.0172	16.8102	27.4719	25.204	21.967	COMTD1
ENSGALG00000005001	-0.0684125	0.732947	0.999404	5479.9	7023.26	5287.26	5415.5	6509.83	5041.84	CNBP
ENSGALG00000005002	-0.0429669	0.824751	0.999404	19086.1	23994.7	19410.5	19878.1	23389.3	17391.4	VDAC2
ENSGALG00000005004	0.0315561	0.959828	0.999404	299.69	66.5546	249.499	191.417	121.219	316.488	SAMD8
ENSGALG00000005005	0.135908	0.431095	0.999404	182.844	172.808	153.946	197.62	181.229	179.804	MIEF2
ENSGALG00000005006	0.0824592	0.378875	0.977406	1793.81	1679.04	1803.12	1899.99	1878.3	1810.25	UBA2
ENSGALG00000005011	0.313158	0.200709	0.809725	525.811	774.135	531.734	727.561	878.539	669.588
ENSGALG00000005012	0.00191403	0.990108	0.999404	509.582	530.101	469.802	545.892	444.07	518.259
ENSGALG00000005016	-0.081812	0.864599	NA	27.0479	17.5144	17.695	16.8376	14.4023	26.8486	ZNF608
ENSGALG00000005020	0.246068	0.608738	0.999404	106.028	49.0402	74.3189	88.6189	51.6082	130.989
ENSGALG00000005021	0.029606	0.962125	0.999404	100.618	26.8554	85.8207	78.8708	36.0057	102.513	RAB43
ENSGALG00000005028	0.330529	0.0353166	0.346293	546.367	637.523	568.894	709.837	822.13	673.655	TOP3A
ENSGALG00000005030	0.849484	0.373338	NA	6.49149	1.16762	12.3865	18.61	4.80076	13.0175	DOCK10
ENSGALG00000005034	-0.119273	0.513051	0.999404	9987.16	13080.9	9916.27	9940.38	11032.1	9394.57	ACAD9
ENSGALG00000005035	-0.604039	0.300414	0.923888	525.811	176.311	505.192	255.222	126.02	412.492	KAT6B
ENSGALG00000005036	0.0498925	0.822738	0.999404	998.607	1324.09	1078.51	1199.9	1369.42	952.718	SH2D3C
ENSGALG00000005037	0.617567	0.316635	NA	25.966	11.6762	9.73224	30.1304	13.2021	28.4758	TEX14
ENSGALG00000005038	0.132172	0.512288	0.999404	476.043	474.055	517.578	564.502	426.067	615.89	CENPI
ENSGALG00000005041	-0.0828925	0.770872	0.999404	232.612	365.466	237.113	288.011	288.046	212.348	TMEM35A
ENSGALG00000005042	-0.39416	0.697489	0.999404	307.264	18.682	270.733	95.7084	43.2068	314.861	IQSEC1
ENSGALG00000005046	-0.177661	0.0483107	0.411957	2933.07	2884.03	2993.99	2548.68	2725.63	2519.7	SHMT1
ENSGALG00000005052	0.0787932	0.887966	NA	9.73723	17.5144	10.617	10.6343	10.8017	17.8991
ENSGALG00000005054	-0.110965	0.686456	0.999404	5101.23	8412.73	5902.16	5739.85	7190.34	5049.16	DKC1
ENSGALG00000005057	-0.245393	0.0058438	0.107198	3951.15	3755.08	3885.82	3363.97	3298.12	3118.5	ADK
ENSGALG00000005061	-0.14933	0.567506	0.999404	1073.26	858.204	921.024	734.651	705.712	1130.08	PPM1E
ENSGALG00000005063	-0.160323	0.662562	0.999404	1880.37	3630.14	2209.22	2039.12	3114.49	1754.92	ST6GALNAC4
ENSGALG00000005064	0.124983	0.458487	0.999404	1225.81	1402.32	1064.35	1310.67	1451.03	1264.32	PRPSAP2
ENSGALG00000005066	0.245732	0.284521	0.909286	597.217	658.54	534.388	743.513	834.132	545.921	DPM2
ENSGALG00000005070	-0.137487	0.337793	0.954125	7312.66	8489.8	7213.36	6845.81	7629.61	6449.36	AP3M1
ENSGALG00000005071	0.137946	0.392339	0.983024	2372.64	2889.87	2679.02	2722.37	3290.92	2727.17	MPP1
ENSGALG00000005074	0.324558	0.622876	0.999404	172.024	35.0287	119.441	112.546	78.0123	218.043	FAM102A
ENSGALG00000005076	-0.134227	0.796138	NA	24.884	11.6762	27.4272	18.61	14.4023	25.2214
ENSGALG00000005077	-0.0971266	0.768867	0.999404	40.0309	36.1963	43.3527	28.358	40.8064	43.1205	F8
ENSGALG00000005079	-0.705142	0.334447	0.952464	15048.4	2508.06	14113.5	6138.63	2760.44	10526.3	VCL
ENSGALG00000005080	-0.0134388	0.912492	0.999404	503.09	462.379	494.575	484.745	459.673	501.174	C8H1orf27
ENSGALG00000005084	-0.0768239	0.70355	0.999404	820.091	702.91	859.091	849.855	610.897	796.508	TRIM37
ENSGALG00000005086	-0.404685	0.23681	0.860146	35.7032	35.0287	46.0069	30.1304	34.8055	24.4078	PLAU
ENSGALG00000005088	-0.167085	0.702946	0.999404	1052.7	460.044	1001.54	770.098	472.875	995.839	CAMK2G
ENSGALG00000005090	0.299058	0.248342	0.872187	745.439	1090.56	737.881	1041.27	1249.4	876.24	SKA2
ENSGALG00000005093	0.0425524	0.832506	0.999404	2369.39	3175.94	2526.84	2802.13	3122.89	2389.52
ENSGALG00000005094	0.834056	0.0977543	NA	9.73723	9.34099	7.96274	17.7238	15.6025	14.6447	GRAP
ENSGALG00000005095	0.32169	0.527133	0.999404	825.501	279.062	704.26	806.432	434.469	1019.43	SLC25A25
ENSGALG00000005096	0.276143	0.404924	0.986325	232.612	127.271	218.533	212.685	195.631	292.08	B9D1
ENSGALG00000005103	-0.151465	0.805027	0.999404	531.22	133.109	538.812	364.224	195.631	523.141	GDPD1
ENSGALG00000005105	-0.238697	0.454086	0.999404	3344.2	1921.91	2987.8	2273.96	1763.08	2957.41	TPR
ENSGALG00000005107	-0.0772046	0.866547	0.999404	375.424	134.277	371.595	288.898	208.833	337.641
ENSGALG00000005108	0.0756135	0.48766	0.999404	3297.68	2920.23	3314.27	3342.7	3265.72	3437.43	CUL3
ENSGALG00000005120	0.0883145	0.922622	NA	16.2287	2.33525	17.695	13.2928	4.80076	20.3398
ENSGALG00000005121	0.0440389	0.924848	0.999404	428.438	163.467	368.94	332.321	211.233	446.663	TAF4
ENSGALG00000005125	-0.14523	0.6178	0.999404	558.268	347.952	545.89	463.477	339.654	509.31	LSM14B
ENSGALG00000005126	0.352533	0.00396081	0.0823262	772.487	797.487	818.393	1094.44	939.749	1013.74	DHX40
ENSGALG00000005128	-0.112383	0.734963	0.999404	43.2766	66.5546	55.7392	50.5128	39.6063	61.8331	PTPDC1
ENSGALG00000005132	0.184475	0.30797	0.931009	407.882	439.027	383.981	438.664	546.086	415.746	FAM96B
ENSGALG00000005134	0.0301812	0.903288	0.999404	2186.55	1535.43	2286.19	1986.84	1721.07	2426.95	ZSWIM8
ENSGALG00000005135	-0.49252	0.00187681	0.0481671	956.413	810.331	832.549	673.504	549.687	622.399	SERPINE2
ENSGALG00000005138	0.0919639	0.868148	0.999404	1764.6	502.078	1641.21	1395.75	817.329	1951.81	KCTD10
ENSGALG00000005139	-0.17167	0.467301	0.999404	19170.5	13533.9	19042.5	15738.7	12578	17624.1	CLTC
ENSGALG00000005146	0.00793756	0.989405	0.999404	452.24	115.595	406.985	301.304	187.23	491.411	PDP2
ENSGALG00000005150	0.566961	0.0632413	0.470032	2056.72	3390.78	2292.38	3667.94	4831.96	2966.36	PTRH2
ENSGALG00000005156	0.249365	0.578881	NA	16.2287	14.0115	22.1187	22.1547	15.6025	24.4078
ENSGALG00000005158	0.1945	0.257823	0.881519	1257.19	1004.16	1255.46	1328.4	1218.19	1477.49	WDFY1
ENSGALG00000005160	-0.132808	0.301326	0.924873	4925.96	5271.82	4736.06	4636.54	4879.97	4105.39	VMP1
ENSGALG00000005162	0.0807105	0.770947	0.999404	159.041	98.0804	110.594	144.449	115.218	128.548	RNPC3
ENSGALG00000005164	0.155152	0.516717	0.999404	563.678	792.817	541.466	707.179	801.727	604.5	MTG2
ENSGALG00000005169	0.153688	0.419668	0.994565	768.16	974.966	853.783	973.922	1092.17	824.17	FUT11
ENSGALG00000005173	-0.0498835	0.831861	0.999404	451.159	448.368	312.316	423.598	333.653	410.865	TUBD1
ENSGALG00000005181	-0.48741	0.220108	0.841188	5075.26	2377.28	5193.48	2928.85	2186.75	3904.44	SEC24C
ENSGALG00000005188	0.210391	0.703186	NA	16.2287	8.17337	22.1187	22.1547	13.2021	18.7127	MINDY4
ENSGALG00000005195	0.0400078	0.91185	0.999404	3280.37	1712.9	3226.68	2739.21	2073.93	3637.58	OSBPL2
ENSGALG00000005198	0.00803773	0.983303	0.999404	952.085	434.356	819.278	716.041	549.687	951.905	RPS6KB1
ENSGALG00000005200	0.337076	0.139501	0.70577	2008.03	2864.18	2161.44	2983.8	3403.74	2497.73	ADRM1
ENSGALG00000005203	-0.389748	0.0102123	0.157255	310.51	268.554	299.045	212.685	228.036	230.247	OLFM3
ENSGALG00000005205	-0.126881	0.220836	0.841188	2314.22	2163.61	2320.7	1977.09	2191.55	2060.83	RNFT1
ENSGALG00000005206	-0.0758868	0.403306	0.986325	1551.47	1563.45	1630.59	1468.42	1547.04	1489.69	ACSL3
ENSGALG00000005208	0.0858574	0.913256	NA	17.3106	9.34099	28.312	24.8133	4.80076	28.4758	S1PR1
ENSGALG00000005209	-0.32665	0.554648	NA	19.4745	21.0172	12.3865	17.7238	7.20114	16.2719	AQP1
ENSGALG00000005214	-0.221845	0.532357	NA	27.0479	29.1906	26.5425	20.3823	26.4042	24.4078
ENSGALG00000005217	0.0416164	0.873681	0.999404	417.619	259.213	379.557	358.02	313.25	415.746	MOGAT1
ENSGALG00000005223	0.025166	0.936251	0.999404	73.5702	66.5546	71.6647	79.757	48.0076	86.2409	ADCYAP1R1
ENSGALG00000005229	0.216465	0.28675	0.910555	419.783	523.096	399.022	516.648	590.493	452.358	DPH5
ENSGALG00000005230	0.285166	0.320155	0.939414	772.487	547.616	699.836	797.57	604.896	1057.67	MED13
ENSGALG00000005232	0.468802	0.28831	0.911801	967.232	392.322	809.545	1071.4	632.5	1297.68	USP54
ENSGALG00000005236	0.250591	0.314369	0.936826	1754.87	2533.74	1757.11	2343.97	2836.05	2012.83	FARSB
ENSGALG00000005237	-0.17851	0.673201	0.999404	56.2596	30.3582	53.9697	52.2851	27.6044	43.9341	FGD3
ENSGALG00000005241	-0.190236	0.627055	0.999404	1026.74	469.385	991.804	710.724	543.686	925.87	DYNC1LI2
ENSGALG00000005243	-0.325887	0.209701	0.826416	1238.79	751.95	1138.67	802.887	744.118	949.464	PPP3CB
ENSGALG00000005247	0.128676	0.641278	0.999404	42.1947	46.705	42.468	42.5371	51.6082	49.6292
ENSGALG00000005248	-0.000936404	0.99857	0.99985	239.103	73.5603	184.913	154.197	109.217	233.501	CDC14A
ENSGALG00000005249	-0.114885	0.860799	0.999404	4204.32	883.891	3646.05	2745.41	1265	4054.95	BICD2
ENSGALG00000005251	-0.140718	0.859405	0.999404	138.485	18.682	86.7054	56.7161	34.8055	129.361	CMTM4
ENSGALG00000005254	0.0600399	0.823541	0.999404	518.237	819.672	580.395	638.056	799.326	563.007
ENSGALG00000005256	-0.678612	0.1919	0.796538	4866.45	1474.71	4374.2	2372.33	1376.62	2945.21	EPHA4
ENSGALG00000005257	0.388703	0.533604	NA	12.983	10.5086	5.30849	8.86189	12.0019	16.2719	VCAM1
ENSGALG00000005263	0.202283	0.595515	NA	23.8021	17.5144	25.6577	23.0409	28.8046	26.035	SOX8
ENSGALG00000005266	-0.256627	0.304269	0.927049	218.547	254.542	275.157	200.279	261.641	166.787	BEAN1
ENSGALG00000005268	-0.0564747	0.877163	0.999404	109.273	56.046	119.441	81.5294	88.814	104.14	SEC22C
ENSGALG00000005269	-0.0260276	0.931133	0.999404	3219.78	1888.05	2819.69	2747.19	1957.51	3080.27	INTS2
ENSGALG00000005277	0.573978	0.0558554	0.443965	220.711	321.097	197.299	353.589	453.672	292.894
ENSGALG00000005279	-0.326703	0.516683	0.999404	970.478	350.287	977.648	594.633	376.86	860.782	BRIP1
ENSGALG00000005280	-0.101886	0.527854	0.999404	338.639	392.322	354.784	373.086	328.852	309.166	DBT
ENSGALG00000005283	0.11845	0.702294	0.999404	645.903	399.327	464.493	555.64	400.863	680.978	SLC25A36
ENSGALG00000005287	0.299427	0.16364	0.746691	172.024	214.843	168.987	202.937	265.242	216.416	ZBTB47
ENSGALG00000005290	0.455748	0.266894	0.891946	34.6213	16.3467	31.851	36.3337	33.6053	43.9341	TRMT13
ENSGALG00000005291	0.172124	0.552878	0.999404	378.67	231.19	366.286	373.086	295.247	431.205
ENSGALG00000005292	-1.46997	2.42687e-05	0.00164801	95.2085	80.5661	97.3224	31.0166	21.6034	44.7476	KLHL40
ENSGALG00000005295	-0.618615	2.66113e-07	4.3424e-05	3903.55	4515.2	4483.91	2908.47	2813.24	2682.42	BCAS3
ENSGALG00000005297	0.0584134	0.898111	0.999404	133.076	54.8783	112.363	116.091	66.0104	130.175	HHATL
ENSGALG00000005298	-0.129577	0.75935	NA	19.4745	26.8554	18.5797	15.9514	24.0038	19.5262
ENSGALG00000005299	-0.189553	0.422246	0.997067	146.059	178.646	150.407	154.197	152.424	110.649	ANXA7
ENSGALG00000005302	-0.0773275	0.707855	0.999404	293.199	235.86	265.425	237.499	219.635	294.521	SASS6
ENSGALG00000005303	-0.0199631	0.965704	0.999404	102.782	38.5316	98.2071	71.7813	63.6101	100.886	CCDC13
ENSGALG00000005309	-0.192316	0.326668	0.944582	4815.6	6365.89	5255.41	4615.27	5535.27	4236.38	TKT
ENSGALG00000005314	0.290932	0.0104162	0.15883	2521.94	2240.67	2253.46	2842.89	2741.23	2997.28	APPBP2
ENSGALG00000005315	0.0992788	0.442564	0.999404	627.511	544.113	593.667	664.642	615.697	611.009	RPUSD1
ENSGALG00000005316	0.106669	0.592886	0.999404	413.291	538.275	421.141	515.762	535.285	427.137	SRFBP1
ENSGALG00000005321	-0.862096	0.0520606	0.427456	2004.79	874.55	2303	875.555	691.309	1283.85
ENSGALG00000005326	-0.234394	0.380978	0.977426	3625.5	5410.77	3784.07	3476.52	4459.9	2962.29
ENSGALG00000005328	-0.00697119	0.97468	0.999404	374.343	252.207	315.855	339.41	283.245	314.861	IBA57
ENSGALG00000005329	-0.0149776	0.968851	0.999404	1689.95	747.279	1483.72	1317.76	968.553	1593.83	MFSD14A
ENSGALG00000005330	-0.744464	0.00854691	0.13926	75.734	84.0689	101.746	57.6023	40.8064	56.9516	SNCAIP
ENSGALG00000005331	-0.696175	0.114863	0.643012	410.046	196.161	503.422	248.133	152.424	283.944	GJC2
ENSGALG00000005332	-0.471754	0.33413	NA	29.2117	15.1791	23.0035	18.61	10.8017	18.7127	CACNA1D
ENSGALG00000005336	0.0611888	0.84385	0.999404	627.511	1029.84	669.755	784.277	1017.76	626.467	GUK1
ENSGALG00000005337	0.118271	0.237556	0.861578	1767.85	1614.82	1627.94	1868.97	1776.28	1792.35	SNX2
ENSGALG00000005338	0.0376395	0.859723	0.999404	9289.32	8968.52	8911.19	9109.14	11451	7329.66	RPS21
ENSGALG00000005340	-0.0592413	0.909141	0.999404	253.168	82.9013	189.336	157.742	104.417	241.637	SLC35A3
ENSGALG00000005345	0.0942312	0.804773	0.999404	235.857	123.768	248.614	205.596	162.026	281.503	CABLES2
[truncated: 10,150 more rows]

## Sheet: Butyrate and untreated controls
Column1	Column2	Column3	Column4	Column5	Column6	Column7	Column8	Column9	Column10	Column11
[truncated: 12,072 more rows]
