# Supplementary material for: The gut microbiota and its metabolite butyrate shape metabolism and antiviral immunity along the gut-lung axis in the chicken
Source: Commun Biol. 2024 Sep 20;7:1185. doi: 10.1038/s42003-024-06815-0 (PMC11413219; doi:10.1038/s42003-024-06815-0)
Supplement: Supplementary file 5 — Supplementary Data 3 [file 42003_2024_6815_MOESM5_ESM.xlsx]

## Sheet: CAECA
	baseMean	log2FoldChange	lfcSE	stat	pvalue	padj
ENSGALG00000029820	418.79	-4.01446	0.339778	-11.815	3.27e-32	3.85e-28
ENSGALG00000049755	69.6989	-6.02568	0.596853	-10.0958	5.77e-24	3.4e-20
ENSGALG00000043906	1505.97	2.53066	0.275693	9.17925	4.34e-20	1.7e-16
ENSGALG00000007768	130.431	-3.04637	0.349608	-8.71367	2.94e-18	8.66e-15
ENSGALG00000043828	993.729	2.31185	0.266762	8.66636	4.46e-18	1.05e-14
ENSGALG00000010567	262.308	-2.5523	0.302995	-8.42357	3.65e-17	7.17e-14
ENSGALG00000017302	644.113	3.25639	0.396437	8.21416	2.14e-16	3.6e-13
ENSGALG00000049810	52.5247	5.1905	0.63432	8.18277	2.77e-16	4.08e-13
ENSGALG00000036190	1716.73	4.05607	0.497057	8.16017	3.35e-16	4.38e-13
ENSGALG00000036892	312.488	-3.36348	0.413515	-8.13388	4.16e-16	4.9e-13
ENSGALG00000015544	27751.7	3.06815	0.387443	7.91895	2.4e-15	2.56e-12
ENSGALG00000014513	156.963	-3.52067	0.460877	-7.63906	2.19e-14	2.15e-11
ENSGALG00000001604	706.504	1.62666	0.213806	7.60813	2.78e-14	2.52e-11
ENSGALG00000010901	697.309	4.47797	0.597128	7.49917	6.42e-14	5.4e-11
ENSGALG00000003213	13868.8	-1.55397	0.208173	-7.4648	8.34e-14	6.55e-11
ENSGALG00000009157	87.1263	-2.35883	0.318662	-7.40228	1.34e-13	9.86e-11
ENSGALG00000035030	142.076	-2.2065	0.299966	-7.35582	1.9e-13	1.31e-10
ENSGALG00000003584	863.452	-2.79558	0.380627	-7.34466	2.06e-13	1.35e-10
ENSGALG00000049949	550.255	2.59662	0.363984	7.13388	9.76e-13	6.05e-10
ENSGALG00000003362	352.015	-1.53917	0.218838	-7.03337	2.02e-12	1.19e-09
ENSGALG00000043064	25.4546	-4.69834	0.669273	-7.02007	2.22e-12	1.24e-09
ENSGALG00000045846	246.128	2.30762	0.329677	6.99964	2.57e-12	1.37e-09
ENSGALG00000011529	181.808	2.7487	0.401954	6.83835	8.01e-12	4.1e-09
ENSGALG00000014261	143.151	-2.66445	0.392058	-6.79605	1.08e-11	5.07e-09
ENSGALG00000038411	55.7653	-2.23692	0.329024	-6.79865	1.06e-11	5.07e-09
ENSGALG00000001616	199.024	-2.56009	0.378155	-6.76996	1.29e-11	5.84e-09
ENSGALG00000002797	984.512	-1.63838	0.242719	-6.7501	1.48e-11	6.37e-09
ENSGALG00000016760	587.064	-1.4053	0.208302	-6.74645	1.52e-11	6.37e-09
ENSGALG00000019061	23.53	-8.20879	1.21786	-6.74035	1.58e-11	6.42e-09
ENSGALG00000027454	113.931	-2.45359	0.364496	-6.73145	1.68e-11	6.6e-09
ENSGALG00000015492	1184.6	4.28201	0.636696	6.72536	1.75e-11	6.66e-09
ENSGALG00000012165	98.1974	-2.22851	0.332109	-6.71018	1.94e-11	7.09e-09
ENSGALG00000016931	83.9495	-2.49429	0.371894	-6.707	1.99e-11	7.09e-09
ENSGALG00000004676	111.426	1.9095	0.287132	6.65027	2.93e-11	1.01e-08
ENSGALG00000014801	94.7568	-2.24284	0.338383	-6.6281	3.4e-11	1.14e-08
ENSGALG00000007814	3863.6	3.76596	0.578072	6.51468	7.28e-11	2.38e-08
ENSGALG00000053860	286.834	-2.43667	0.374966	-6.49838	8.12e-11	2.58e-08
ENSGALG00000034960	3217.22	2.61748	0.404581	6.46962	9.82e-11	3.05e-08
ENSGALG00000003217	1554.48	-2.216	0.34303	-6.46008	1.05e-10	3.16e-08
ENSGALG00000002699	257.094	1.74621	0.272238	6.41428	1.41e-10	4.17e-08
ENSGALG00000002066	1903.25	1.44254	0.22509	6.4087	1.47e-10	4.22e-08
ENSGALG00000032398	202.151	-1.97809	0.309711	-6.38689	1.69e-10	4.75e-08
ENSGALG00000008599	73.0299	5.91684	0.935572	6.3243	2.54e-10	6.97e-08
ENSGALG00000050515	41.3697	-7.78322	1.24222	-6.26559	3.71e-10	9.94e-08
ENSGALG00000016438	95.0879	-2.10641	0.33675	-6.2551	3.97e-10	1.04e-07
ENSGALG00000008355	461.743	-1.37853	0.220621	-6.2484	4.15e-10	1.06e-07
ENSGALG00000006267	212.048	-2.22481	0.357055	-6.231	4.63e-10	1.14e-07
ENSGALG00000009854	62.4477	-2.20033	0.353136	-6.23082	4.64e-10	1.14e-07
ENSGALG00000037939	156.829	2.14872	0.348048	6.17364	6.67e-10	1.6e-07
ENSGALG00000038416	80.4266	-2.60641	0.422714	-6.1659	7.01e-10	1.65e-07
ENSGALG00000008409	4661.11	-1.97206	0.320829	-6.14676	7.91e-10	1.83e-07
ENSGALG00000010001	245.927	2.05905	0.336438	6.12012	9.35e-10	2.12e-07
ENSGALG00000008306	320.61	2.47142	0.404184	6.11459	9.68e-10	2.15e-07
ENSGALG00000041663	66.5028	3.0212	0.496571	6.08411	1.17e-09	2.56e-07
ENSGALG00000009971	523.128	-2.38382	0.3929	-6.06726	1.3e-09	2.79e-07
ENSGALG00000009286	5981.95	-1.39641	0.230379	-6.06135	1.35e-09	2.84e-07
ENSGALG00000007526	1624.98	-3.71027	0.612604	-6.05656	1.39e-09	2.87e-07
ENSGALG00000011275	40.0597	-2.13053	0.351977	-6.05304	1.42e-09	2.89e-07
ENSGALG00000029968	339.539	-2.46928	0.408809	-6.04017	1.54e-09	3.07e-07
ENSGALG00000023772	77.8861	3.19834	0.530461	6.02936	1.65e-09	3.23e-07
ENSGALG00000006110	352.682	-2.58401	0.429703	-6.01348	1.82e-09	3.51e-07
ENSGALG00000002893	94.294	3.97612	0.664356	5.98492	2.17e-09	3.98e-07
ENSGALG00000011281	65.1786	-2.2668	0.378606	-5.98723	2.13e-09	3.98e-07
ENSGALG00000048671	287.798	-1.82637	0.305011	-5.98786	2.13e-09	3.98e-07
ENSGALG00000011717	148.324	3.62298	0.608399	5.95494	2.6e-09	4.71e-07
ENSGALG00000019233	475.45	-2.79036	0.47086	-5.9261	3.1e-09	5.54e-07
ENSGALG00000045842	52.1475	-2.21704	0.376467	-5.88907	3.88e-09	6.83e-07
ENSGALG00000000608	8195.98	1.77941	0.303472	5.86349	4.53e-09	7.74e-07
ENSGALG00000007311	1624.6	-2.83911	0.484014	-5.86577	4.47e-09	7.74e-07
ENSGALG00000041909	500.993	1.50534	0.258683	5.81924	5.91e-09	9.95e-07
ENSGALG00000005964	2203.22	-2.07897	0.357564	-5.81427	6.09e-09	1.01e-06
ENSGALG00000004195	263.605	-2.23589	0.385165	-5.80501	6.44e-09	1.02e-06
ENSGALG00000013723	5131.99	-2.61396	0.450182	-5.80646	6.38e-09	1.02e-06
ENSGALG00000013878	619.043	1.80858	0.31155	5.80512	6.43e-09	1.02e-06
ENSGALG00000045185	120.927	-2.13881	0.368837	-5.79879	6.68e-09	1.05e-06
ENSGALG00000008233	93.5786	-2.14284	0.369796	-5.79466	6.85e-09	1.06e-06
ENSGALG00000046857	40.2128	-2.72168	0.473403	-5.7492	8.97e-09	1.37e-06
ENSGALG00000001049	2262.04	-1.29091	0.224828	-5.74179	9.37e-09	1.41e-06
ENSGALG00000027786	112.187	-3.14046	0.548328	-5.72735	1.02e-08	1.52e-06
ENSGALG00000028501	252.631241330495	-1.1767769686803	0.244798123632095	-4.80713230649134	1.53110667860263e-06	0.000100753662386929
ENSGALG00000005291	57.129144862752	-1.64077373955027	0.341776721798123	-4.80071823182688	1.58097583963686e-06	0.000103421186019669
ENSGALG00000016932	174.254918082571	-1.46952028942473	0.306170556721544	-4.79967866655851	1.58920406397487e-06	0.000103421186019669
ENSGALG00000036645	70.3850876282497	-1.96500265686882	0.409919522113144	-4.79363033685047	1.63789961635791e-06	0.000106004503192746
ENSGALG00000005011	43.7367817710677	-2.59505497637343	0.543253123501863	-4.77687999223171	1.78035951316731e-06	0.000113972036443466
ENSGALG00000049446	57.0444838972909	1.91909329562171	0.401659775266525	4.77790760687519	1.77128731451662e-06	0.000113972036443466
ENSGALG00000010296	429.000017967205	-1.10130868679448	0.230691970556883	-4.77393592909172	1.80659878286881e-06	0.000115026632775198
ENSGALG00000037316	954.183599484381	1.37433058733373	0.288139096230242	4.76967758042646	1.8452101705059e-06	0.00011685339031392
ENSGALG00000033696	146.66083357928	2.3466672745865	0.494512523980752	4.74541525398828	2.0807901818117e-06	0.00013106752701369
ENSGALG00000004859	1416.78541410389	-1.33422581480431	0.281632581805226	-4.73746967148511	2.16403230531222e-06	0.000135585832575918
ENSGALG00000007109	145291.280977225	6.73296248657941	1.42258768717473	4.73289804718551	2.2133667907099e-06	0.000137943108083449
ENSGALG00000041808	19.5895180587446	3.91428929828509	0.828668551480928	4.72358857023088	2.31718971936237e-06	0.000143653566865102
ENSGALG00000015360	81.2401809531765	-1.65238878185141	0.349940044515569	-4.72191967666591	2.33628954666633e-06	0.000144079343299386
ENSGALG00000023571	286.874742997555	-1.48326066325819	0.314299787032216	-4.71925443304914	2.36710603556402e-06	0.000145219489546399
ENSGALG00000012418	147.358320013393	2.48795028694963	0.52731969352477	4.7181061460447	2.38050288827043e-06	0.000145284681455634
ENSGALG00000050763	286.783829306585	1.89387727771133	0.401694126373884	4.71472484501447	2.42037600450549e-06	0.000146956747201393
ENSGALG00000006937	100.554587442434	1.55220567506955	0.329300671487278	4.71364260527941	2.43327292893118e-06	0.000146982163230156
ENSGALG00000008716	147.375989218236	2.13683977598955	0.453619903335093	4.71063937071353	2.4694086082905e-06	0.000148403897944152
ENSGALG00000010331	563.439951557324	4.95611279175429	1.05383550640939	4.70292826689875	2.56456540280544e-06	0.000153340182130179
ENSGALG00000016400	421.851652266523	-2.51007883109953	0.534218714203523	-4.69859771730733	2.61953849304082e-06	0.000155836080351151
ENSGALG00000037453	193.460298559886	-1.79195320031377	0.381464886104577	-4.6975574045956	2.6329119928607e-06	0.000155844574692996
ENSGALG00000013869	59.3492161990421	-3.36726413919434	0.717303551977714	-4.6943363516189	2.67473631679214e-06	0.000156744871022361
ENSGALG00000015166	72.4685394515186	-1.76850720362856	0.376710917531972	-4.69460034557788	2.67128459329855e-06	0.000156744871022361
ENSGALG00000007153	1909.50335589705	-1.25733480401735	0.267936146490782	-4.69266584775864	2.69667761574128e-06	0.000157248344731765
ENSGALG00000007701	347.190460732914	-2.31937691649495	0.494600555382325	-4.68939408024335	2.7401522599384e-06	0.000158996322511401
ENSGALG00000013494	67.0411368440954	-1.40588376505911	0.300068532266575	-4.68520892357401	2.79674501441904e-06	0.000160696875730936
ENSGALG00000025977	1080.11415845852	-1.25597408223669	0.268015921810727	-4.68619205064862	2.78335099055955e-06	0.000160696875730936
ENSGALG00000033231	114.938945739381	-1.96255871259786	0.419469550062989	-4.6786678849589	2.88744696404312e-06	0.000165103096065359
ENSGALG00000012160	106.92341101148	-2.07306239170041	0.443371925647123	-4.6756735638475	2.92990352862323e-06	0.000166721418664991
ENSGALG00000050615	487.80182045119	1.24717880053275	0.266809177468858	4.67442241816559	2.94782041038526e-06	0.000166934502951577
ENSGALG00000026195	172.465050276257	1.55560681616074	0.333296420180635	4.66733730688633	3.05128185013926e-06	0.000171966741209523
ENSGALG00000049414	6814.76422803529	2.03537632144532	0.436449278351902	4.6634888001905	3.1089311292659e-06	0.000174381427483919
ENSGALG00000008440	108.163521199574	2.71519349538897	0.584015994854974	4.64917659671842	3.33262784262445e-06	0.000186042764731153
ENSGALG00000021135	29.1601402218234	2.7767907231995	0.599176870607133	4.63434231095375	3.58074059150336e-06	0.000198950676543953
ENSGALG00000040247	295.010729378606	1.01898100599679	0.2200539242694	4.63059683838814	3.64613205871156e-06	0.000201155789473021
ENSGALG00000048869	121.875361451032	-2.0832003650467	0.449923869075978	-4.63011746703955	3.654583491572e-06	0.000201155789473021
ENSGALG00000038582	2576.10553016329	2.74118120247177	0.59221542519684	4.62868930095946	3.67987387585283e-06	0.000201605741319398
ENSGALG00000014692	100.18247925527	-1.76779021157604	0.382268700704034	-4.62447019157011	3.75557086046226e-06	0.000204800320210115
ENSGALG00000000946	809.349270633755	-0.888393791229315	0.192417058820219	-4.617021986909	3.89286039055978e-06	0.000211308767467298
ENSGALG00000015970	39.4848124032351	2.50779100893289	0.543447812626864	4.61459398798751	3.93864508870002e-06	0.000212813305044943
ENSGALG00000010187	122.679218845349	2.36693527635739	0.513064197542215	4.6133316019632	3.96265334577826e-06	0.000213132848218823
ENSGALG00000002377	12557.3722448341	-1.03005331462914	0.223538094972916	-4.60795424938173	4.06650107524001e-06	0.00021772416438751
ENSGALG00000027069	2203.72778891657	1.22862593640598	0.266800839943011	4.60503024154052	4.12405925327827e-06	0.000219806759929252
ENSGALG00000011409	770.026779655017	-1.22346735959959	0.265756433448297	-4.60371680837451	4.15016713695042e-06	0.000220201886063689
ENSGALG00000009553	189.509675538472	-1.97497260281064	0.429289164314358	-4.60056476376473	4.21346989988934e-06	0.000222139826568099
ENSGALG00000014425	283.883453601192	-1.55774509050257	0.338638422952963	-4.6000246425638	4.22440964014383e-06	0.000222139826568099
ENSGALG00000004874	697.744362639645	-0.845205675835045	0.183942880856533	-4.59493551421686	4.32883117927559e-06	0.000226619122047498
ENSGALG00000021972	3055.83056599717	1.46381641287846	0.318708210179199	4.59296737933236	4.36987391413925e-06	0.000227755508117904
ENSGALG00000010641	1361.41047054534	1.42954314644366	0.311658110299863	4.58689538054446	4.49885978075322e-06	0.000232421356831106
ENSGALG00000012827	383.523518112485	-1.05790976716367	0.230596313294888	-4.58771327280852	4.48127533735011e-06	0.000232421356831106
ENSGALG00000005961	441.026560310492	-1.99114148458232	0.434665913208641	-4.58085491425819	4.63079026566519e-06	0.000238192482704237
ENSGALG00000006051	103.926703260534	-1.5923208561855	0.347859965748583	-4.57747660832104	4.70618395294056e-06	0.000240839872087546
ENSGALG00000007507	21.7360121704966	-2.24090772684532	0.489631449717639	-4.57672342766709	4.72315225844496e-06	0.000240839872087546
ENSGALG00000015691	363.656235617007	-2.35534337741795	0.514962638690093	-4.57381409923101	4.78924813631437e-06	0.000243157559472616
ENSGALG00000011289	325.58707285189	-1.45739430846842	0.319001121372025	-4.56861813588667	4.90950322601162e-06	0.000247943740865326
ENSGALG00000038721	719.40487895977	1.00883281464098	0.220851140285229	4.56793120170481	4.92561638190731e-06	0.000247943740865326
ENSGALG00000052284	429.544764187249	-1.34554122483267	0.294673850386688	-4.56620505371269	4.96632982605483e-06	0.000248929357536595
ENSGALG00000015704	17289.5237736512	-1.73500779117712	0.38108693311314	-4.5527874099583	5.29397631164872e-06	0.000264227741419111
ENSGALG00000047735	55.8749886845959	-2.00624278359765	0.441646659848595	-4.54264226584535	5.55534804597968e-06	0.000275061261135642
ENSGALG00000048273	284.184188042049	2.20790177574017	0.486048796647302	4.54255167581932	5.55773666272882e-06	0.000275061261135642
ENSGALG00000008066	9499.42283523894	-1.65896588181137	0.365666317676522	-4.53682989549761	5.7106130610987e-06	0.000281444816931722
ENSGALG00000033811	260.253473543326	1.28559993675618	0.284132698619416	4.52464620581451	6.04966200888267e-06	0.000296912370010954
ENSGALG00000000919	2661.3696595871	-1.67440823325487	0.371175786078564	-4.51109230735343	6.4494645138846e-06	0.000314583026844096
ENSGALG00000042320	84.0206134487454	1.14467798706186	0.25377264620614	4.51064369692561	6.46312017117507e-06	0.000314583026844096
ENSGALG00000000516	120.541348362677	-1.32283882366142	0.293405853956868	-4.50856315857923	6.52681400996803e-06	0.000316375893923512
ENSGALG00000035187	518.665829408692	-1.25953678216329	0.279429474991337	-4.50753014585284	6.55866145834566e-06	0.000316616693925629
ENSGALG00000005352	4540.18445060981	4.27876494177601	0.949997117781607	4.50397676128492	6.66935027565432e-06	0.000320646028150744
ENSGALG00000040167	1808.66500933093	-1.28372521251022	0.285285147416816	-4.49979686686819	6.80184287302001e-06	0.000325686614639442
ENSGALG00000025884	328.024721510989	-1.2264932375546	0.272851509775815	-4.49509419450284	6.9539157267687e-06	0.000330282957038744
ENSGALG00000037014	96.7563196733312	2.5659659898579	0.570823318258048	4.49520176871597	6.95040098094246e-06	0.000330282957038744
ENSGALG00000027871	144.555325802778	-1.68665489777789	0.376058234954838	-4.48508965102291	7.28832837821154e-06	0.000344775983803027
ENSGALG00000001330	7210.17839896639	-1.11152393382925	0.247974593386587	-4.48241055121487	7.38045816230319e-06	0.000347737666775077
ENSGALG00000002219	1062.9453073689	1.10719537956724	0.247140482240333	4.48002435509753	7.46345224532752e-06	0.000350247027879334
ENSGALG00000028982	3124.51757032487	-2.09763729131201	0.468398791906088	-4.47831490507467	7.52345634774986e-06	0.000351661874286292
ENSGALG00000016964	310.856485634287	-1.67727756751476	0.374676857020192	-4.47659772971878	7.58419587730626e-06	0.000353099775647393
ENSGALG00000013569	4019.41332728163	-1.13259031660856	0.253131305043357	-4.4743194304417	7.66550740540366e-06	0.000355480361134841
ENSGALG00000004515	24.4138291680436	-2.62732474093485	0.588971267287005	-4.46087082148705	8.16272843328039e-06	0.000377054032218077
ENSGALG00000017167	134.725309842624	-1.8528286734298	0.415531452120209	-4.45893725727842	8.23670254333335e-06	0.000378984840851264
ENSGALG00000034860	3157.40742898181	1.49735535430042	0.335953455918943	4.45703215108969	8.31021434772379e-06	0.000380879435026609
ENSGALG00000013057	1306.24535099556	-1.93175428745478	0.433726084167356	-4.45385776408458	8.43409848841382e-06	0.000385059093391575
ENSGALG00000001569	214.144848102365	-2.21554854004259	0.497790135566751	-4.45076826908213	8.5563632341375e-06	0.000388260560648988
ENSGALG00000010060	2025.13587815114	-1.1938078896639	0.268245958400724	-4.45042265233504	8.57014566336166e-06	0.000388260560648988
ENSGALG00000012952	110.549831434559	2.12416122168304	0.477761179090766	4.44607329906034	8.74541189614726e-06	0.000394682784385895
ENSGALG00000053999	82.7000489477469	1.73924009292492	0.39158118607539	4.441582371095	8.92997499424452e-06	0.000401473952126741
ENSGALG00000004446	17.7328408742095	-4.12576973544803	0.929240807407202	-4.43993602364482	8.99856242978539e-06	0.000403019265629057
ENSGALG00000047196	173.783142115647	3.66198767086116	0.824947290308458	4.43905654807581	9.03540767865644e-06	0.000403136617601872
ENSGALG00000029322	12.8424478160998	-2.59339725469664	0.58494193771113	-4.43359774278549	9.26734637190342e-06	0.000411924803451511
ENSGALG00000039363	749.231375386039	-1.38501014330909	0.312522160432035	-4.43171819046186	9.34851487252512e-06	0.000413970513847644
ENSGALG00000011921	2174.62162331397	1.59427485430017	0.359959148078097	4.42904385903891	9.46517749002919e-06	0.000417566762753011
ENSGALG00000013759	373.643443152597	-0.919776792089521	0.207858693224403	-4.42500998068209	9.64378244746392e-06	0.000423858632271185
ENSGALG00000022704	42.8567525076987	2.0968554527747	0.474013330868873	4.42362127016794	9.70601087627099e-06	0.000425007814541249
ENSGALG00000036909	193.968326222801	-0.994804637946659	0.225059164450387	-4.42019164327769	9.86134080374829e-06	0.000430210123434634
ENSGALG00000009382	212.898397370789	-1.91137523918825	0.433323668315337	-4.410964318241	1.02911277313827e-05	0.000447303297224932
ENSGALG00000003750	161.055504328568	1.81613996756041	0.411931996971228	4.40883442149134	1.03928442759803e-05	0.000448108614180727
ENSGALG00000011967	168.698991698924	-1.7519509024563	0.397303595990069	-4.4096024303291	1.0356056630931e-05	0.000448108614180727
ENSGALG00000032270	116.174404554123	-1.59051883803206	0.36080991539951	-4.40819049074897	1.04237847258272e-05	0.000448108614180727
ENSGALG00000014899	1439.36070456986	-1.40322368554775	0.318662061576053	-4.40348524266624	1.06525533309071e-05	0.000456277911580925
ENSGALG00000009032	11.1458763969686	-2.87763573224214	0.654903299108209	-4.39398570164581	1.11291138886108e-05	0.000474963161209951
ENSGALG00000008421	687.170068454729	0.574669722733262	0.131047762686648	4.38519293234613	1.15883022876185e-05	0.000492774774894795
ENSGALG00000042564	330.951210021697	-1.14772838591975	0.262092702541442	-4.37909325513661	1.19174130082175e-05	0.00050494679073307
ENSGALG00000005309	2793.64785113176	-1.16967582228107	0.267401096550376	-4.37423719412728	1.21857826838846e-05	0.000514467147790237
ENSGALG00000025809	196.250594414565	1.40656029185112	0.322265124581158	4.36460598607807	1.27352093325234e-05	0.000535742966884977
ENSGALG00000007661	149.59428328375	1.74756307951194	0.400530365395977	4.36312257569846	1.28219054304479e-05	0.000537470548274895
ENSGALG00000029268	737.956427056006	0.778565001211876	0.178493729002899	4.36186192961004	1.28960246913859e-05	0.000538660549077428
ENSGALG00000013607	120.304509845233	-1.69958050944492	0.390179603906349	-4.35589275407859	1.32525655713019e-05	0.000549202324235544
ENSGALG00000016491	11757.8053574382	3.79324307131457	0.870696855208843	4.35655997678404	1.32122501496197e-05	0.000549202324235544
ENSGALG00000053254	2108.66310308876	0.940856749224394	0.216025541624001	4.35530327641528	1.32882810431387e-05	0.000549202324235544
ENSGALG00000041914	1086.58168293415	1.24047521321243	0.285461819065617	4.34550307733901	1.3895682371421e-05	0.000572298051234154
ENSGALG00000006088	585.039559561641	-1.02235491431284	0.236222448265467	-4.32793293702519	1.50515281072985e-05	0.00061774198458491
ENSGALG00000037863	1639.59585892441	-1.35494097660977	0.313254013493308	-4.32537467437338	1.52272822033865e-05	0.000622785267616977
ENSGALG00000009594	2113.62305436632	-1.67889549409619	0.388457972652831	-4.32194886522932	1.54657036753854e-05	0.000628174219284017
ENSGALG00000048771	195.62676735473	-1.93899009717455	0.448603766969022	-4.32227778708877	1.54426585926293e-05	0.000628174219284017
ENSGALG00000039742	45.2154606036424	-2.12977251942677	0.493238867181963	-4.31793327965995	1.57497021364338e-05	0.000637511139055166
ENSGALG00000000511	504.002756772487	-1.19895912948611	0.277975262671331	-4.31318642516663	1.60918317042678e-05	0.000649129060426611
ENSGALG00000012285	417.385122058279	1.118656779597	0.259587608972477	4.30936123655888	1.63726749531513e-05	0.000658203884891364
ENSGALG00000003085	448.129626154159	-1.58408227366018	0.369028951631923	-4.2925690969639	1.76617561514623e-05	0.000707611652068281
ENSGALG00000016442	254.201776517328	-1.6977081310676	0.395769106440317	-4.28964288379498	1.78960648009433e-05	0.000711864084927319
ENSGALG00000019873	228.553249814233	-0.939749058945927	0.219059585230359	-4.28992439640432	1.78733953241644e-05	0.000711864084927319
ENSGALG00000035914	455.476388276364	-2.9867032556957	0.696487346412099	-4.28823764147542	1.80096355639987e-05	0.000711864084927319
ENSGALG00000049951	55.8599083565552	2.13371178455109	0.49755837377084	4.28836473674508	1.79993356313756e-05	0.000711864084927319
ENSGALG00000030597	54.1127797378167	-1.52284804077437	0.355544531872396	-4.28314290970708	1.84271730963431e-05	0.000723566921265134
ENSGALG00000034675	77.4585088993457	-4.02013247519987	0.938597739205753	-4.28312610107258	1.84285657848323e-05	0.000723566921265134
ENSGALG00000036796	56.0847233417062	-1.72698007392827	0.40351662878807	-4.27982380581221	1.87041328285506e-05	0.000731946779360456
ENSGALG00000016761	70.2555793827986	-5.81749310923413	1.36136116542537	-4.27329150924941	1.9260838019992e-05	0.00074885819923537
ENSGALG00000041573	287.555704517713	1.10114202257536	0.257681876316949	4.27326142728392	1.92634378443261e-05	0.00074885819923537
ENSGALG00000047398	1133.39604189708	0.95186378962409	0.223018833380307	4.26808702743462	1.97156414890698e-05	0.000763916253617608
ENSGALG00000007796	83.6722851930321	-1.58624002677448	0.372863688714634	-4.25420891007834	2.09789371543839e-05	0.000804921500786606
ENSGALG00000008518	448.592013659312	-1.08138080881235	0.254173502952314	-4.25449858561861	2.09517984056244e-05	0.000804921500786606
ENSGALG00000012006	72.4430063161545	-2.22515827966901	0.522925131579114	-4.25521388300758	2.08849276397964e-05	0.000804921500786606
ENSGALG00000011637	2491.95974795291	-1.06702892370623	0.251640725343906	-4.24028710872602	2.23234069766205e-05	0.000853725359667576
ENSGALG00000031794	112.536605563135	-2.3234662268797	0.548489060961124	-4.23612136002907	2.27413896258304e-05	0.000866895884798242
ENSGALG00000008608	363.481635072158	1.92051158386983	0.453894351626292	4.23118634763505	2.32461980939266e-05	0.000883280539833426
ENSGALG00000009236	767.406318613342	-1.34907887600878	0.319001687380608	-4.22906501556892	2.34664528715372e-05	0.000887920300706999
ENSGALG00000028627	245.338788755842	2.39946555827367	0.567442572916541	4.22856104352709	2.35190707038444e-05	0.000887920300706999
ENSGALG00000009110	282.463353958148	-1.15313572349091	0.273000447996839	-4.22393344755341	2.40074971381043e-05	0.000903464245334603
ENSGALG00000000667	522.509825410667	1.47991802446466	0.350533012202068	4.22190770326517	2.42243307238103e-05	0.000905836163796069
ENSGALG00000028900	136.918757002465	-1.38232515454513	0.327382937318538	-4.2223494170686	2.417689187716e-05	0.000905836163796069
ENSGALG00000026380	311.155367202777	-2.16257925901954	0.513009650056652	-4.2154748137403	2.49253210029369e-05	0.000929099228144285
ENSGALG00000036106	951.95520193949	0.78023132420555	0.185221266170107	4.21242841245339	2.52639796213e-05	0.000938752100817958
ENSGALG00000004243	7536.75986159822	-1.86077905085406	0.442109293874939	-4.20886662332964	2.56654825268144e-05	0.000950672071331281
ENSGALG00000005071	5206.67465241757	1.25420886118289	0.298238323311375	4.20539133689211	2.60630789128589e-05	0.000962373061174185
ENSGALG00000002569	1508.2051318582	-0.907044655491407	0.215836482346519	-4.20246218632852	2.6402736335205e-05	0.000965831774199939
ENSGALG00000004420	327.440798813007	1.05223544101431	0.250379803193295	4.202557185501	2.63916547107356e-05	0.000965831774199939
ENSGALG00000034271	189.909148376681	-1.5400649669623	0.36635277828897	-4.20377586367733	2.62498880276617e-05	0.000965831774199939
ENSGALG00000042664	257.868195625252	4.85656679373808	1.15696541637381	4.19767671963753	2.69667209266004e-05	0.000980373474674154
ENSGALG00000043437	1897.72071676072	-0.985477492112978	0.234764786625943	-4.1977227772373	2.69612386792307e-05	0.000980373474674154
ENSGALG00000011192	599.005327670807	-1.40265155776867	0.334363386243343	-4.1949914837501	2.72881840472124e-05	0.000989007753514199
ENSGALG00000011174	2202.83339002539	-0.826243764464869	0.197184933859992	-4.19019723409259	2.7871208171103e-05	0.00100703975781418
ENSGALG00000006753	2802.77608327715	-0.93361614371483	0.2230957919252	-4.18482184562161	2.85389835679179e-05	0.00102801433469879
ENSGALG00000010864	250.398140679801	-2.45962269897541	0.588067324616195	-4.18255290851382	2.88253906601553e-05	0.00103516547739625
ENSGALG00000001328	4401.50303628007	1.42237342225924	0.340341243741856	4.17925669725204	2.92463422703619e-05	0.00104709016900484
ENSGALG00000043336	1728.16244827335	-1.15369841443057	0.276209693162378	-4.17689329154838	2.95517572312518e-05	0.00105481863159671
ENSGALG00000008713	181.349020034848	-1.83900770921192	0.440620295884754	-4.1736790755842	2.99719873158324e-05	0.00106502013830322
ENSGALG00000010614	93.4248997773979	-1.66240747268116	0.398341078077927	-4.17332673974424	3.00183959518354e-05	0.00106502013830322
ENSGALG00000011164	717.903043079254	-1.4521008104649	0.348089085336814	-4.17163557156591	3.02421038519644e-05	0.00106973495877564
ENSGALG00000020679	168.628161402656	2.78363710463971	0.667544445284372	4.16996519752912	3.04646157919474e-05	0.00107437936950104
ENSGALG00000004705	1630.45973120379	-0.620878881875371	0.149139756422757	-4.16306756003681	3.14000410336916e-05	0.00110406293533091
ENSGALG00000011686	220.540962978509	1.78257715043622	0.428277591249725	4.16220037390845	3.15195578759811e-05	0.00110496688161066
ENSGALG00000004161	311.310964038322	-1.50170740106691	0.361459069467981	-4.15457109231544	3.25898281092835e-05	0.0011323763578149
ENSGALG00000004398	151.687535851423	2.04593370431241	0.492444993723726	4.15464413363543	3.25794197732225e-05	0.0011323763578149
ENSGALG00000033143	481.413832679073	1.23325197358708	0.296813467869186	4.15497309620265	3.25325819692883e-05	0.0011323763578149
ENSGALG00000033212	31531.7865082279	-1.29646110003169	0.312507796681465	-4.14857201579887	3.34555605580646e-05	0.00115903837592189
ENSGALG00000042587	313.082435810316	-1.57164565528438	0.379806874963763	-4.13801265560118	3.50327052150444e-05	0.00121011799040472
ENSGALG00000027630	45.803687451247	1.80694171159633	0.437935186000553	4.12604825864358	3.6904985823844e-05	0.00127106382461713
ENSGALG00000010866	20.5571493988198	-3.78102346501578	0.916714197551386	-4.12453900584848	3.71478036899565e-05	0.00127569673371428
ENSGALG00000016357	459.446717232237	-0.868974653094563	0.211092776650141	-4.11655323732264	3.84580527455822e-05	0.00131472473306663
ENSGALG00000031341	3219.34451508926	4.09801950786824	0.995569435162965	4.11625685073129	3.85075161650383e-05	0.00131472473306663
ENSGALG00000051266	1402.31923677122	-1.29200245612528	0.314065030805403	-4.11380551604873	3.89189363413922e-05	0.00132493107273196
ENSGALG00000002578	354.966785084955	1.44562607978457	0.351666527821395	4.11078668402236	3.94313363824911e-05	0.00133687287102577
ENSGALG00000029172	1702.48809443589	-0.956136529189753	0.232613748179496	-4.1104042072868	3.94967110210518e-05	0.00133687287102577
ENSGALG00000014788	197.17310814394	-1.48937689474192	0.362910676946249	-4.10397651365466	4.06108709576373e-05	0.00137064598570204
ENSGALG00000029766	578.071349083908	1.02872627994975	0.250730696306226	4.1029131857606	4.07980365315316e-05	0.00137302877801403
ENSGALG00000033535	62.5953880223423	-2.2302284071466	0.544161998197343	-4.09846408704526	4.15900751433855e-05	0.00139569656727618
ENSGALG00000008319	1245.32500103582	1.53941833931706	0.375697998603972	4.09748879429029	4.17656379384561e-05	0.00139760638999169
ENSGALG00000007234	1158.69131924779	1.63990691352629	0.4021525050868	4.07782344454706	4.54592651194669e-05	0.00151689712136601
ENSGALG00000016502	335.609526540516	-1.83687465145205	0.451373198650849	-4.069525299558	4.71090241236638e-05	0.00156750620099615
ENSGALG00000011504	732.031523300017	-1.18712161393785	0.292113847484934	-4.06390051056745	4.82594025079231e-05	0.00160126056941078
ENSGALG00000005391	1164.39807619568	-1.30998136287838	0.322593801519704	-4.06077660732227	4.89097530319068e-05	0.00161828084540121
ENSGALG00000009016	43.6397040789459	-1.57001061006307	0.386725603213449	-4.05975347123972	4.91245549489328e-05	0.00162083510572403
ENSGALG00000031426	3255.41133841324	1.25350593606112	0.309238140353017	4.05352953756012	5.04506265090102e-05	0.00165993835097662
ENSGALG00000007863	6231.06016644726	-1.07360365592339	0.265247519203333	-4.04755399465353	5.17556453859177e-05	0.00169014253355693
ENSGALG00000050133	96.5083803786234	2.07546441289519	0.512794926377833	4.04735754223504	5.17990877505776e-05	0.00169014253355693
ENSGALG00000054420	112.296645720267	-1.27001456708347	0.313788350799002	-4.04736047036042	5.17984399880502e-05	0.00169014253355693
ENSGALG00000002108	260.852993435807	1.82982743495717	0.452784693483258	4.04127493992866	5.31613861677537e-05	0.0017298010156629
ENSGALG00000017073	56.9702917973581	-1.12847031890122	0.279353557502804	-4.03957740502337	5.35475942744696e-05	0.0017375678042947
ENSGALG00000006900	61.0961437492731	1.63620710047255	0.405155740219996	4.03846456571023	5.38022186506325e-05	0.00174103388320275
ENSGALG00000001563	494.029982019912	-0.809651208411867	0.200561970829537	-4.03691290558772	5.41591633914058e-05	0.00174461167824619
ENSGALG00000034772	2292.36139031749	1.31091418854523	0.324749215758594	4.03669701090122	5.4209005368716e-05	0.00174461167824619
ENSGALG00000020193	8599.8404387016	-1.38349453953768	0.342884894092429	-4.03486582049526	5.46335095153867e-05	0.00175348258469139
ENSGALG00000054964	58.8579923255273	-3.83169479559451	0.950902446410045	-4.02953511168297	5.58872681009245e-05	0.00178884818195867
ENSGALG00000009639	882.621424367401	-2.36205767678829	0.586822403885083	-4.02516615103681	5.69351015171197e-05	0.00181637684489489
ENSGALG00000042148	222.245348919837	-1.74506152295934	0.433591412733418	-4.02466809007643	5.7055729061135e-05	0.00181637684489489
ENSGALG00000042001	355.793136808328	-1.72050559674208	0.428124754029331	-4.0187015129338	5.85197482651574e-05	0.00185796257362612
ENSGALG00000003799	469.456616776914	-0.770916589542309	0.191890617159353	-4.01747933773183	5.8823991360761e-05	0.00186260159741507
ENSGALG00000049450	11.833557514519	-4.73237661558017	1.17841244713729	-4.01589157266329	5.92214803295174e-05	0.00187016036675975
ENSGALG00000010825	6504.1223143051	-1.41201516077483	0.351739469366024	-4.01437792386463	5.96027817851553e-05	0.00187716889477899
ENSGALG00000031002	581.205464580802	1.15274230425488	0.287312864561739	4.01214998156537	6.01682516339075e-05	0.00188992489598879
ENSGALG00000010539	597.047903174083	-0.782670303135045	0.195228465331576	-4.00899685302427	6.09772290769354e-05	0.00190827234253426
ENSGALG00000038096	254.530073966617	-1.88087507846245	0.46920843180439	-4.00861312579007	6.10763794155205e-05	0.00190827234253426
ENSGALG00000016567	909.961054440452	1.08130895945949	0.269846019107567	4.00713326450244	6.14601884659618e-05	0.00191518402100678
ENSGALG00000030871	1343.31274894675	-0.937395184769004	0.233997415978968	-4.00600656570181	6.17539330714211e-05	0.0019192600993358
ENSGALG00000001299	672.19968424853	7.69975523942098	1.92351151366785	4.00296810531625	6.25527377944358e-05	0.00193897025915963
ENSGALG00000012756	25.4116161460857	-1.7847028248778	0.446495450757229	-3.99713551806867	6.411360040554e-05	0.00198213674324634
ENSGALG00000030303	60.7829349838847	1.75767716534201	0.440268170418054	3.99228761796024	6.5438933688016e-05	0.00201781465945325
ENSGALG00000045238	515.469228614455	-2.6737991965784	0.670688637085261	-3.98664752723176	6.70134656985019e-05	0.00206097026752651
ENSGALG00000004442	3834.37062644052	-1.1986222931446	0.300859004725394	-3.98400006088777	6.77648549031499e-05	0.00207325253481611
ENSGALG00000012747	621.314549165587	1.31387535008445	0.329787514887186	3.98400573330952	6.776323649907e-05	0.00207325253481611
ENSGALG00000040586	982.602803522682	-1.13028849620351	0.283880890664087	-3.98155893325334	6.84647403765897e-05	0.00208923880024832
ENSGALG00000045671	25.2558511742729	-1.93045181003269	0.484968347291589	-3.98057279575815	6.87494066750274e-05	0.00209250455096937
ENSGALG00000007731	268.483695925386	-1.14016738335147	0.286702906972341	-3.97682533250864	6.98414260576868e-05	0.00211579233137561
ENSGALG00000017077	654.760227769364	-0.809427590574517	0.20354175682143	-3.97671516260242	6.98737767981248e-05	0.00211579233137561
ENSGALG00000049395	161.215423467469	2.20296869063039	0.554465810922211	3.97313711185604	7.09321903002484e-05	0.00214233402447853
ENSGALG00000046858	677.300608509424	1.35589953663159	0.342176479552926	3.96257375259444	7.414609125045e-05	0.00223367470291317
ENSGALG00000035417	978.250691812207	-1.01834172310862	0.257051425249041	-3.96162644156519	7.44409431992618e-05	0.00223683640291863
ENSGALG00000010347	1246.3816390587	-1.33154589464177	0.336426033565172	-3.95791574311632	7.56066165652393e-05	0.00226608228122634
ENSGALG00000006799	1054.90907484585	-1.10695061741046	0.279838800107223	-3.95567239777444	7.63196874468097e-05	0.00228164872699485
ENSGALG00000029533	243.658429086157	1.06276568087564	0.269059830946221	3.94992324620935	7.81762580913542e-05	0.00233123580774193
ENSGALG00000005504	173.227748193364	1.48798800510588	0.377516891783326	3.94151371102065	8.09690056586868e-05	0.00240235243741479
ENSGALG00000031529	1184.65467263517	1.13592164234158	0.288159895024699	3.94198381507676	8.0810430848442e-05	0.00240235243741479
ENSGALG00000003881	41.2668638690641	-1.14355057918223	0.290890662973477	-3.93120414210921	8.45214638175478e-05	0.00250145307112285
ENSGALG00000014023	1882.26727100563	-1.14201372685191	0.290622878495336	-3.92953828261749	8.51091265175747e-05	0.00251253233396118
ENSGALG00000003893	452.035692015373	1.09398372722728	0.278856042031553	3.92311286948372	8.74121743504123e-05	0.00257407000418377
ENSGALG00000040626	1951.56279511205	-0.821516871987912	0.209564542567029	-3.92011387959465	8.85071357525828e-05	0.00259981434421365
ENSGALG00000050751	95.1568550615951	3.490140853019	0.890849327448666	3.91776784859291	8.93727148110859e-05	0.00261870947203926
ENSGALG00000039738	28.990793992662	5.81566707237416	1.48469971860308	3.91706619157038	8.96331439692951e-05	0.00261982333204548
ENSGALG00000007716	696.960501734893	1.49328661586055	0.381306073333593	3.91624136171081	8.99402070079195e-05	0.00262229133254031
ENSGALG00000008164	19.5275615428643	2.21421343332067	0.566897080407327	3.90584730429325	9.38957925184439e-05	0.00273086059277716
ENSGALG00000026733	205.371770634999	-1.78639964955637	0.457689816360635	-3.90307930327378	9.49765660683435e-05	0.00275549007812566
ENSGALG00000010792	507.191800992847	4.89725396556201	1.25566880744883	3.90011596729227	9.61466233787563e-05	0.00278258249822695
ENSGALG00000016823	340.418806920324	-1.23147290934588	0.315930800093721	-3.89791976274729	9.70225502151627e-05	0.00279420200240685
ENSGALG00000032687	1425.74335993017	-1.56965517068952	0.402652329394231	-3.89828906007072	9.68747358672957e-05	0.00279420200240685
ENSGALG00000013208	58.4080147454947	-2.26653090714044	0.583012708502879	-3.88761835562843	0.000101232629721544	0.00290833937924406
ENSGALG00000006639	94.9929954648487	-1.36491678129704	0.351295580653899	-3.88537988082968	0.000102170000763094	0.00292812758877977
ENSGALG00000042819	834.883025614765	-2.4741087397917	0.637870400143725	-3.87870128357458	0.000105015613757961	0.00300237600595878
ENSGALG00000008918	246.675834798369	2.43595199997896	0.630384784599259	3.86423032327392	0.000111440032409249	0.00315541380228015
ENSGALG00000009907	74.9351418131587	-1.51412978624022	0.391765192450669	-3.86489105060266	0.000111138797385526	0.00315541380228015
ENSGALG00000031922	116.486330125668	0.970563117404366	0.25109253983025	3.86536022958113	0.000110925358559982	0.00315541380228015
ENSGALG00000042612	535.383767670172	0.992061607973852	0.256710824552146	3.8645102313258	0.000111312324421128	0.00315541380228015
ENSGALG00000015906	9588.41984085874	-1.35927660634708	0.352240131457649	-3.85894872546773	0.000113875824348684	0.0032166506834608
ENSGALG00000009042	15.9929125195534	3.01124051681988	0.780863901906653	3.85629366329685	0.000115119181914649	0.00324399244921686
ENSGALG00000026089	1096.82237360861	5.23154864483228	1.35763517769369	3.85342743823085	0.000116475792800257	0.0032743875021342
ENSGALG00000013726	412.501643481556	-1.10478518839109	0.286932068201248	-3.85033710354125	0.000117955361042267	0.00330808618504014
ENSGALG00000026663	359.953936247268	1.70836694308545	0.444057927585616	3.84717136427221	0.000119489396354585	0.00334314869278065
ENSGALG00000001263	56.7734801256891	1.11567316872492	0.290216387727827	3.8442803918131	0.000120906702374228	0.00337478684186264
ENSGALG00000046879	20.1642571784847	-2.53619358071001	0.660191145956716	-3.84160495977977	0.000122232447556456	0.00340372576777186
ENSGALG00000033695	32.9234142322186	3.19368461428685	0.832675872703562	3.83544752403774	0.000125335865862222	0.00348191312262054
ENSGALG00000014944	132.376700395318	1.95341539142373	0.509848870427412	3.83136161464113	0.000127436044651006	0.00353192745869225
ENSGALG00000033186	145.665663608753	1.9463407956716	0.509233332820841	3.82210014589984	0.00013231992823907	0.00365867707682629
ENSGALG00000006939	1576.93777441579	-1.94665974445312	0.509655183030659	-3.81956234189032	0.000133688668805322	0.00368701527456568
ENSGALG00000037553	799.376213857794	-0.831749340494092	0.217790036212761	-3.81904220669466	0.000133970841116743	0.00368701527456568
ENSGALG00000014897	395.594654741338	-1.7686201936366	0.463613857578029	-3.81485618845836	0.000136262264582864	0.00373677528468966
ENSGALG00000030775	5429.9065646416	-1.12065077632628	0.293824911208247	-3.81400872961389	0.000136730634833283	0.00373677528468966
ENSGALG00000034507	67.5213290259647	2.44294515814462	0.640440841033315	3.81447434583196	0.000136473112480538	0.00373677528468966
ENSGALG00000040480	803.658226255727	-0.921740128342194	0.241874610687773	-3.8108180338615	0.000138507695641361	0.00377657904388793
ENSGALG00000003438	149.627736976048	-1.76699436318774	0.464017873929805	-3.80803081619017	0.000140077820152676	0.00379341350841111
ENSGALG00000003636	284.926656467889	-1.30113790598178	0.341684737676928	-3.80800709691647	0.000140091253600376	0.00379341350841111
ENSGALG00000017715	185.753728456577	1.60625385387507	0.421788765721786	3.80819496490469	0.000139984887519084	0.00379341350841111
ENSGALG00000006064	12.3230275059371	-2.20264007263451	0.578568461858573	-3.80705174554248	0.000140633328127853	0.00379469434799256
ENSGALG00000014372	588.25389773279	3.87763612406279	1.018610783217	3.80678880289914	0.000140782870368686	0.00379469434799256
ENSGALG00000015709	396.237648806057	-1.10069034751477	0.289553945792082	-3.80133085219684	0.000143920973285795	0.00387042270395749
ENSGALG00000048687	1325.21984244783	1.41211300078609	0.371543836341811	3.80066323987404	0.000144309313794326	0.00387202598447236
ENSGALG00000021273	18.2210853708008	-2.22588862203821	0.586557838974907	-3.79483228103859	0.000147743295271876	0.00394618656464269
ENSGALG00000034509	1056.7375550765	-0.894924551060297	0.235826919084872	-3.79483629151861	0.000147740907188199	0.00394618656464269
ENSGALG00000010636	27.9486428121476	-1.50355390834628	0.396526982062616	-3.7918073078539	0.000149554937471702	0.00398553757574475
ENSGALG00000012404	552.930561124144	-1.01204750861616	0.267175314698552	-3.78795290185409	0.000151893633458149	0.0040387248498951
ENSGALG00000041365	63.7533516283037	1.61238673613986	0.426608380402605	3.77954773091469	0.00015711347477052	0.00416810725072513
ENSGALG00000033572	628.540862599281	1.37919416589126	0.364965661178517	3.77896967467481	0.000157478598800754	0.0041684054275822
ENSGALG00000001428	2949.18282726326	-1.18583608580367	0.31395380237509	-3.77710375486045	0.000158662647033108	0.00419033031256274
ENSGALG00000011551	29.5765217873845	-4.06963034475124	1.07801380039495	-3.77511896717859	0.000159931317587237	0.00421438700192409
ENSGALG00000029006	11.8404818734734	-2.36575228931072	0.626838839220553	-3.7740997227492	0.000160586519546269	0.00422220672708816
ENSGALG00000014106	431.485200376737	0.886375926764514	0.23495860090968	3.77247703779631	0.000161634845889844	0.0042403047878318
ENSGALG00000004240	92.7133090765456	-1.12004584143425	0.297094537699764	-3.76999809591297	0.000163248792884328	0.00427312784752112
ENSGALG00000015884	98.5515271284571	-1.39077759072238	0.369280940557029	-3.76617755745669	0.00016576592546412	0.00432939431494872
ENSGALG00000008914	23.9292442019068	2.43540714787738	0.646799135096987	3.76532220858983	0.000166334446124547	0.00433463150641823
ENSGALG00000026970	1203.50160246655	-1.82443481322192	0.484742919168085	-3.76371627326298	0.000167406813954882	0.00435294671429261
ENSGALG00000009473	43.4848339225858	-1.42717086178648	0.379467371229503	-3.76098439547605	0.000169245989144644	0.00439107600470212
ENSGALG00000031737	24.172050628897	-2.68525624900508	0.714229664259503	-3.7596537687763	0.000170148671214279	0.00440479384227032
ENSGALG00000019552	54.342493140135	-3.25864277353677	0.867365246688274	-3.7569441316432	0.000172000876857716	0.00443902255004537
ENSGALG00000034548	873.415433940714	0.720300732385374	0.191741771940386	3.75661873308086	0.000172224578094128	0.00443902255004537
ENSGALG00000003909	439.723075448409	0.875105773211028	0.233059328650711	3.75486267070889	0.000173436546130005	0.00445391587793515
ENSGALG00000006543	939.337984073515	0.963203425186497	0.256570908231924	3.75414123068006	0.000173936777642429	0.00445391587793515
ENSGALG00000006702	1233.01473075682	1.10120676789633	0.293295075212344	3.75460367719802	0.000173615970963623	0.00445391587793515
ENSGALG00000017064	148.566533149021	-1.79390863182722	0.478296352912812	-3.75062159872717	0.000176396734869606	0.00450710876362059
ENSGALG00000009626	154.630965147771	1.90032009620664	0.506799407773389	3.74964940183267	0.000177081971795635	0.0045148236921662
ENSGALG00000006836	221.770046802008	1.22571291882492	0.32712716599967	3.74690042962116	0.000179033109642965	0.00454901603797539
ENSGALG00000043399	294.252824964762	-1.10616921046003	0.295240397325139	-3.74667295018521	0.000179195470041649	0.00454901603797539
ENSGALG00000007791	80.8156083720707	2.17948596688989	0.582312778576366	3.74280978723888	0.000181973978698357	0.00460451467628532
ENSGALG00000048399	389.341625076551	1.08284101578552	0.289332541942938	3.74254830968538	0.000182163497677983	0.00460451467628532
ENSGALG00000017319	654.709358925755	-0.725098884885212	0.193835538363332	-3.74079434043751	0.000183439580131483	0.00462684114425853
ENSGALG00000011881	46.1451072970327	-1.43548904600759	0.383889259006111	-3.7393311022144	0.000184510569051552	0.00464391024115008
ENSGALG00000039032	17.9038703665901	2.61223598977364	0.698739366703771	3.7384983790116	0.000185122686320416	0.00464938192359954
ENSGALG00000016774	102.098888909296	1.59486309194506	0.426775997777	3.73700278425314	0.000186226862357963	0.0046631873989348
ENSGALG00000027633	27.237353132457	2.46895731096769	0.660735113191302	3.73668246423715	0.000186464153569767	0.0046631873989348
ENSGALG00000017128	83.1361057712534	-1.75548066569701	0.469942859005751	-3.73551939784987	0.000187328138050836	0.00467486893665423
ENSGALG00000005934	87.4262248986775	4.97830502633281	1.33408914775102	3.73161346430643	0.000190257280856449	0.00471272789518186
ENSGALG00000006662	102.877237458842	3.79500201386143	1.016886809475	3.73198076570658	0.000189980010815036	0.00471272789518186
ENSGALG00000006804	27.4020083392735	-2.19134247387677	0.587062427030474	-3.7327247886757	0.000189419522998948	0.00471272789518186
ENSGALG00000046639	26.224664154783	1.88674456683936	0.505644694438002	3.73136431093454	0.000190445579260257	0.00471272789518186
ENSGALG00000040619	1641.77438311553	1.32780177718022	0.355946992368316	3.73033571191487	0.000191224801717069	0.00472209001975965
ENSGALG00000003443	13.8831074131445	-2.43818554567344	0.654138052520546	-3.7273256559201	0.000193522340245281	0.00476882771077232
ENSGALG00000030200	360.958277063383	-1.00024728710576	0.268424486893365	-3.72636378551827	0.000194261976384271	0.0047770601666604
ENSGALG00000036883	315.870595631971	-1.04325460621702	0.280144263595766	-3.7239906069338	0.000196098224840763	0.00481216872999864
ENSGALG00000026328	640.909843174575	0.770802463223171	0.207066281917725	3.72249144614206	0.000197266593817636	0.00483077590140944
ENSGALG00000002057	356.782581246267	-0.948643107605523	0.255133375512464	-3.71822426485781	0.000200628122618771	0.00486254867556893
ENSGALG00000003597	4131.00871933323	-1.18500634017209	0.318692711122731	-3.7183352452505	0.000200540018850231	0.00486254867556893
ENSGALG00000011020	4736.61701585076	-1.07958027205715	0.290287377339865	-3.71900522148159	0.000200008917829267	0.00486254867556893
ENSGALG00000026421	1505.4131773972	-0.766347301555147	0.206051941662474	-3.71919475920529	0.000199858908175448	0.00486254867556893
ENSGALG00000026674	33.1295470879635	1.47868543611513	0.397512785748484	3.71984371101645	0.000199346095335391	0.00486254867556893
ENSGALG00000043642	32.6390862657707	-1.72720041912612	0.46514780181653	-3.71322924107334	0.000204631373544133	0.0049493900389658
ENSGALG00000002442	623.944967415798	0.919619660577071	0.248179677230389	3.70545916909777	0.000211008121449248	0.00508459734913427
ENSGALG00000042748	198.632632165365	-3.77769237382731	1.01951906855405	-3.70536706016207	0.000211084820759543	0.00508459734913427
ENSGALG00000012784	551.852731598689	-1.10823457376814	0.299284194870549	-3.70295054921793	0.000213106433415642	0.00512281771265887
ENSGALG00000014683	529.051845925244	0.738849983328247	0.19961765940696	3.70132575205661	0.000214475918563804	0.00514523797304083
ENSGALG00000010961	196.040489134099	-1.46726487216742	0.396689066048271	-3.69877820627625	0.000216639804154896	0.00518658588036692
ENSGALG00000044592	582.71799324059	1.80384914057657	0.487861524501735	3.69746136963534	0.00021776634555968	0.00520298130699285
ENSGALG00000028256	100.91020880881	2.21275837519692	0.5988695171415	3.69489231270073	0.000219979999834059	0.00524523161547649
ENSGALG00000036288	1070.11598393906	-1.24468075011243	0.336917081538389	-3.69432367284296	0.000220472821453303	0.00524636235131002
ENSGALG00000009985	334.425302258107	-1.11457453374005	0.302333862356656	-3.68656863327207	0.000227298160680169	0.00539787305373328
ENSGALG00000004039	3053.33997130172	-0.878292988560995	0.238291915401205	-3.68578592808002	0.000227997942702354	0.00540359711688335
ENSGALG00000026491	17.0861109123206	-1.58656645025977	0.430931490798614	-3.6817138782768	0.000231671323536303	0.00547963156613275
ENSGALG00000033170	536.643574021649	-1.28997605252647	0.35047452226034	-3.68065571273751	0.000232634942381001	0.0054913967661439
ENSGALG00000010053	818.328785959547	1.43344763576936	0.389525179618235	3.6799870990991	0.000233245753457029	0.0054948034599407
ENSGALG00000000474	13175.5323272169	-1.51315679787668	0.411389334733566	-3.67816243670164	0.000234920337955113	0.0055232069077311
ENSGALG00000049199	7689.26742860585	-2.23600086852752	0.608108361307195	-3.67697767503311	0.000236013687030336	0.00553785900304847
ENSGALG00000009075	63.1881438293927	1.39850158624105	0.381061476363597	3.6700156614799	0.000242535608327957	0.00566877964357614
ENSGALG00000054913	318.891150729202	1.18797938014784	0.323700600517991	3.66999436592584	0.000242555814616043	0.00566877964357614
ENSGALG00000028774	8387.10343462533	-1.3722516388445	0.374891053324297	-3.66040113968108	0.000251820700751865	0.00587365551318063
ENSGALG00000035814	29.9627131805242	-1.74666377186506	0.477326835100659	-3.65926162834888	0.000252943001964744	0.00588817316233739
ENSGALG00000011136	28.5265002931103	-1.96901857661712	0.538784720759286	-3.65455533676284	0.000257628094978802	0.00597362466684117
ENSGALG00000040397	46.7963742821701	-1.89846347711488	0.519435366775894	-3.65485987005185	0.000257322487800696	0.00597362466684117
ENSGALG00000009959	288.464464859328	-0.813109931045597	0.222671522094784	-3.65161168072261	0.000260599726638738	0.00603065654239233
ENSGALG00000012342	131.854715036855	2.11406875824034	0.579793919172377	3.6462416874914	0.00026610371176244	0.00613392489403088
ENSGALG00000025935	2392.85302990047	1.33358257812243	0.365705769547885	3.64659977820726	0.000265733321111457	0.00613392489403088
ENSGALG00000000791	33.5159006678019	-1.72207956954607	0.472868578602627	-3.64177204295321	0.000270767789022675	0.00616900152204659
ENSGALG00000008812	1845.93077280342	-0.559582118704152	0.153614511095023	-3.64276860770011	0.000269721283327068	0.00616900152204659
ENSGALG00000010151	184.968574113473	-0.803834590195174	0.220699444891069	-3.6422139194411	0.000270303299968867	0.00616900152204659
ENSGALG00000014920	458.335001236659	-0.691939228154665	0.189872901291493	-3.6442231800756	0.00026820062127363	0.00616900152204659
ENSGALG00000021362	553.359892333996	1.33169868908057	0.365491854471609	3.64357966610721	0.000268872379894782	0.00616900152204659
ENSGALG00000042706	14.1701520840694	5.07490872420737	1.39303541328003	3.64305794083012	0.000269418161701201	0.00616900152204659
ENSGALG00000029731	1995.19533289258	0.96422421070292	0.264959815033637	3.63913377045689	0.000273556677559236	0.00622050985515492
ENSGALG00000040794	22.1990899626563	-2.18781264723017	0.601516769289616	-3.63715985809331	0.000275660860702572	0.00625627991949056
ENSGALG00000002849	969.208683752061	1.21647460144863	0.334898478116825	3.63236825765531	0.000280831959536925	0.00636138394497199
ENSGALG00000008587	481.629212622308	-0.512706506330145	0.141248907094105	-3.62980866102251	0.000283631387881094	0.00641246471756507
ENSGALG00000051336	81.0454671228515	-1.49524705713346	0.412519362407995	-3.62467121156514	0.000289329296847645	0.00652875438231496
ENSGALG00000011341	453.00210819164	-1.99296574122942	0.549951958750361	-3.62389061356919	0.000290204379599353	0.00653597970803208
ENSGALG00000046952	247.041884752204	2.17970846467455	0.601831964506442	3.6217891259101	0.000292572572794734	0.00657674109723125
ENSGALG00000004875	431.040028087812	0.964091637613528	0.26653733832703	3.61709786578055	0.000297924681550486	0.00665712219835258
ENSGALG00000005957	15.1511660817372	-3.16217060124537	0.874077641375368	-3.61772278749708	0.000297206471715462	0.00665712219835258
ENSGALG00000012836	154.015671147113	-1.41213345201994	0.390450510241007	-3.61667718438452	0.000298409077233226	0.00665712219835258
ENSGALG00000030016	4919.8253506587	0.981796855430416	0.271440263092873	3.61699050923221	0.000298048227744574	0.00665712219835258
ENSGALG00000010469	40.9600167156821	3.9345172239628	1.0882074401983	3.61559485684626	0.000299658720977591	0.00666922355513021
ENSGALG00000015057	256.105619810774	2.55405755865087	0.706472143592864	3.61522755258523	0.000300083919196792	0.00666922355513021
ENSGALG00000023348	142.146388931551	1.13645732618875	0.314498110286126	3.61355852076445	0.000302023148300864	0.0066996810995026
ENSGALG00000005551	1269.28435408347	-1.33989116854761	0.370934694122731	-3.61220233582217	0.000303607519998983	0.00672077591403989
ENSGALG00000019284	5562.49940959416	1.34563427709808	0.372569294564189	3.61176913055095	0.000304115252753482	0.00672077591403989
ENSGALG00000012448	201.183216480349	-1.3127022996048	0.363893465834982	-3.60738079369659	0.000309303563601529	0.00682263422408691
ENSGALG00000037851	18.9656491773614	3.86889566449999	1.07401956079745	3.60225810191703	0.00031546491080165	0.00694553492398623
ENSGALG00000050173	728.860180214251	0.757217656794095	0.210254801651016	3.60142860399895	0.000316473337932461	0.00695473777519861
ENSGALG00000015821	2633.11446120399	-1.16145444447532	0.3226677947827	-3.59953631336991	0.000318785115669945	0.00699249511634316
ENSGALG00000036577	253.086928497996	0.86876245694817	0.241570399430376	3.59631171284527	0.000322761009452341	0.0070665463389203
ENSGALG00000049652	4491.31998814344	-1.07712200173893	0.299572493845028	-3.59553037701832	0.000323731348168663	0.00707464109476565
ENSGALG00000004505	109.865798629927	1.41668562925256	0.394234991266077	3.59350555033918	0.000326258695768946	0.00711666884715262
ENSGALG00000017329	68.4270669770391	1.49636412467385	0.41651275218341	3.59260098719603	0.000327393710091351	0.00712822645317194
ENSGALG00000000632	142.895821882645	-1.51156910999428	0.421271479738252	-3.58811166360815	0.000333081641774038	0.00723868756172765
ENSGALG00000011394	1123.38346599544	1.87538293705547	0.523015765695559	3.58571014501139	0.000336162176351196	0.00729218098571039
ENSGALG00000014680	64.6030983875307	1.32729556252929	0.370318117850282	3.58420368475168	0.000338108164135273	0.00732091188483343
ENSGALG00000002722	210.044275938309	-2.07003206938344	0.578257864019903	-3.57977331253759	0.000343892400801715	0.00742274965974913
ENSGALG00000005314	240.601537496129	-0.768570413585032	0.214706240668032	-3.57963704824657	0.000344071764515071	0.00742274965974913
ENSGALG00000029102	273.254016122658	1.19238937862093	0.333334973704026	3.5771505323041	0.000347360155619246	0.00747999135838957
ENSGALG00000023818	148.313599730279	-1.64406710338807	0.459956679466113	-3.57439553937208	0.000351037923922448	0.0075453936238732
ENSGALG00000041621	1578.96388212447	-2.14887700882147	0.601476929099074	-3.57266738732635	0.000353363469078208	0.00758154517718072
ENSGALG00000007837	12.5505458816142	2.41461205580835	0.676070836509096	3.57153707187879	0.000354892301213849	0.00760050257454169
ENSGALG00000008803	69.9721925726987	-1.3422833999016	0.37631046801782	-3.56695737690198	0.000361150195221639	0.0077080340278937
ENSGALG00000036252	214.306359211055	-0.873861586667864	0.24499153627492	-3.56690520805279	0.00036122207177157	0.0077080340278937
ENSGALG00000002138	127.678847996948	1.09333431177819	0.306672140061401	3.56515695087036	0.000363638513225909	0.00774556608912836
ENSGALG00000014916	467.044688227535	1.24959637034507	0.351041009507712	3.55968771881514	0.000371296049262765	0.00789439740842258
ENSGALG00000014435	2446.88968870719	-1.08599571265593	0.305163658190964	-3.55873212129453	0.000372649365814479	0.00790889527915089
ENSGALG00000008860	85.3016222171252	-1.15180537344582	0.324149548387124	-3.5533147560343	0.000380409009382702	0.00805313504540353
ENSGALG00000009070	5999.08334405257	-1.0533219086378	0.296456900679795	-3.55303555499117	0.000380812990940637	0.00805313504540353
ENSGALG00000052026	857.392273430189	-1.78562441372575	0.502910642094984	-3.55057989285599	0.000384383450175286	0.008114072866693
ENSGALG00000003325	245.77679350731	-0.911776489219286	0.256901060307784	-3.54913478413409	0.000386499192925116	0.00813167102914194
ENSGALG00000005321	77.8281553047957	1.7709574494873	0.49899231313842	3.5490675965504	0.00038659782463023	0.00813167102914194
ENSGALG00000035625	27.7355808839558	-1.62808324176301	0.458897058384035	-3.54781799538258	0.000388436537826369	0.0081557824938624
ENSGALG00000008704	841.411135778243	4.88733936321315	1.37783221767228	3.54712228421387	0.000389463773385944	0.00816280033222961
ENSGALG00000008498	371.550754616427	2.41493782598026	0.681472385041319	3.54370606790448	0.000394544845619536	0.0082399711641002
ENSGALG00000047929	479.27964057369	1.44378195924036	0.407405559568249	3.5438445188878	0.000394337723488865	0.0082399711641002
ENSGALG00000051311	322.556442655344	2.92062381772916	0.824293558260131	3.54318408589028	0.00039532664306259	0.00824168589138806
ENSGALG00000005000	965.371391624633	1.13193133008762	0.319669054972274	3.54094746576516	0.000398692953121592	0.00829718073289618
ENSGALG00000008666	13.8445004893631	-2.60965212965274	0.737585072214515	-3.53810323440733	0.000403012458147144	0.0083722817363584
ENSGALG00000003742	17.3964774875981	2.16145399263787	0.611307247030458	3.53578990456525	0.000406557886379924	0.00843106574589634
ENSGALG00000031312	595.111745365134	-0.923068079314106	0.261148614404994	-3.53464666629475	0.000408320759994925	0.00845274205971918
ENSGALG00000019171	786.179384573041	0.938016250067131	0.265486177174812	3.53320184142576	0.000410558894538592	0.00848416354170188
ENSGALG00000048876	1257.59913840548	2.68494746270029	0.760455677083934	3.53070868376717	0.000414447936919559	0.00854953108402011
ENSGALG00000001542	1117.58003375191	-0.724563898848852	0.205352780341257	-3.52838611507849	0.000418101810448972	0.00860982731692034
ENSGALG00000053509	53.9410667445595	-1.13299320761046	0.321770355790779	-3.52112364368069	0.00042972219373364	0.00883367839439538
ENSGALG00000027501	63769.96363178	1.14485891087401	0.325379178792294	3.5185377107514	0.000433932138152656	0.00890468058414658
ENSGALG00000028879	999.460964674831	-0.802678419001879	0.228162651511192	-3.51800969039189	0.000434796484873082	0.00890690051360006
ENSGALG00000028409	1360.58406084193	-0.948826278750838	0.269872422265932	-3.51583266931908	0.000438377177814289	0.0089491243977028
ENSGALG00000032002	12411.1136633552	-0.900592681511736	0.256151155234885	-3.51586421964762	0.000438325088866755	0.0089491243977028
ENSGALG00000050288	134.698970941184	0.87357173529395	0.248767058002136	3.51160536410914	0.000445408863306818	0.00907693944790832
ENSGALG00000000613	954.574974367205	0.65253210573035	0.185932943080941	3.50950237713544	0.000448946045700821	0.00910797649254449
ENSGALG00000004620	526.543520549673	1.21029561136644	0.344857439295682	3.50955343703266	0.000448859854313192	0.00910797649254449
ENSGALG00000034115	608.060727095498	-0.654817248883952	0.186593692738443	-3.50932145279873	0.000449251578416533	0.00910797649254449
ENSGALG00000009856	788.938963292304	1.0630975028193	0.303042024293355	3.50808606594506	0.000451343007852745	0.00913465513659362
ENSGALG00000012082	165.396587746754	-0.789847464257212	0.225401101555722	-3.5041863540403	0.000458004731123987	0.00922194483403324
ENSGALG00000034288	772.814467885911	-1.55240473588315	0.442973701608612	-3.50450767222921	0.000457452386673864	0.00922194483403324
ENSGALG00000034741	248.300933203692	2.57446395060953	0.734539791057574	3.50486655992166	0.000456836195291314	0.00922194483403324
ENSGALG00000006123	81.8042812418178	-1.4017724370907	0.400733966600836	-3.49801253180762	0.000468739106925464	0.00940592494118405
ENSGALG00000013640	132.044502376737	1.90745743065527	0.545256660508815	3.49827442525012	0.000468279028128173	0.00940592494118405
ENSGALG00000015770	1361.42672708542	1.10197000206552	0.315081307976526	3.4974147122292	0.000469790901184489	0.00941099834192533
ENSGALG00000042095	423.097513725964	1.57394269093143	0.450914558095753	3.49055638739701	0.000482015883629501	0.00963949930945992
ENSGALG00000040541	741.316108087386	1.14616143386913	0.328444832697148	3.48966194552976	0.000483631922373212	0.00965288755796574
ENSGALG00000049751	196.045002597872	-0.91142463773897	0.261207112744508	-3.4892795535413	0.000484324352386259	0.00965288755796574
ENSGALG00000039186	332.37076384722	-1.08207066253765	0.310437284953283	-3.48563370118536	0.000490972800262017	0.00976886590251063
ENSGALG00000017097	353.991809883444	-0.761321052781039	0.218446989711878	-3.48515241059256	0.000491856796571321	0.00976995144487959
ENSGALG00000004413	543.794743967379	1.09148399213774	0.313588824529863	3.48062145956288	0.000500251950312812	0.00991802485460295
ENSGALG00000010995	75.5231830874329	-1.39859015904085	0.401923169759217	-3.47974504649413	0.000501891151078596	0.00991802485460295
ENSGALG00000039786	138.64168351915	1.35023927746752	0.387997172547324	3.48002349760122	0.000501369807557099	0.00991802485460295
ENSGALG00000042365	56.361631303516	2.52316452671856	0.725188034350463	3.47932454370749	0.000502679415756682	0.00991802485460295
ENSGALG00000030269	1638.75624442867	-1.13838742901902	0.327533691178778	-3.47563459783944	0.000509646173371698	0.0100386660136208
ENSGALG00000023661	278.691027789356	-1.14108994878268	0.328738979835723	-3.47111239851416	0.000518306999181635	0.0101922172677136
ENSGALG00000039903	1625.54705929588	1.21690397225633	0.350888830312181	3.46806129785798	0.000524227696046665	0.0102914633862228
ENSGALG00000000737	361.172661457089	1.12919814805592	0.325772611721812	3.46621572049211	0.000527839592376484	0.010327944449506
ENSGALG00000006613	1588.05580848668	1.08147044496701	0.311978038634938	3.46649542929043	0.000527290699920026	0.010327944449506
ENSGALG00000037325	3465.95006173094	-0.950633909778147	0.274307785461786	-3.46557392885438	0.00052910103886302	0.0103354579382546
ENSGALG00000006947	2635.3669256759	-1.15483723913642	0.333322051957011	-3.4646289747591	0.000530963467530337	0.0103546666954302
ENSGALG00000001491	29.749298792821	-1.46873372725934	0.424254596240155	-3.46191588794938	0.000536344748058574	0.010425090408221
ENSGALG00000008378	490.06217267492	0.868434621873914	0.25083833202961	3.46212883352852	0.000535920549701108	0.010425090408221
ENSGALG00000000891	190.876459216559	0.857192199061219	0.247648373740626	3.46132779357153	0.000537517887411392	0.0104306807179881
ENSGALG00000016351	491.903717666055	-0.939321506164192	0.271626160652582	-3.45814079140048	0.000543917059354925	0.0105374984245751
ENSGALG00000014510	1115.83311728889	-0.803435168646793	0.23257213706169	-3.45456329720908	0.000551184815843714	0.0106607650998737
ENSGALG00000004833	67.1313787668836	1.28989453231759	0.373700636341213	3.45167871520516	0.000557110673184525	0.0107455806862502
ENSGALG00000036418	3683.40463398697	-1.26939984502251	0.367777680898177	-3.4515412733106	0.000557394498624573	0.0107455806862502
ENSGALG00000048164	22.1049408604091	1.99637238895638	0.578676473233506	3.44989382029155	0.000560807082832129	0.0107937036416334
ENSGALG00000033834	32.5936562291198	-2.10248815097689	0.609847307008846	-3.44756486880149	0.000565664551754521	0.0108694335320008
ENSGALG00000030571	36.4583603701877	-2.07240456111594	0.601644272747522	-3.44456791993035	0.000571972912949524	0.0109727507192711
ENSGALG00000012173	7732.1687149624	-1.05932508336068	0.307958549354452	-3.43983008616339	0.000582079497072637	0.0111484786927131
ENSGALG00000016067	5155.06392054445	-1.37394199426793	0.399547315903184	-3.43874665047395	0.000584413884239828	0.0111750180884106
ENSGALG00000006351	530.687553937572	-1.33991817423139	0.390126894615524	-3.43457011737654	0.000593494507756899	0.011330262247761
ENSGALG00000048042	258.343957456328	-0.600524604158136	0.174965629500913	-3.43224326898445	0.00059861034121603	0.0114094356135657
ENSGALG00000053631	63.0146083968811	2.56336839141436	0.747112691635653	3.43103312273063	0.000601287177091364	0.0114419412907256
ENSGALG00000005478	721.835340784918	-0.86497061130694	0.252140704411977	-3.43050763391876	0.000602453020727963	0.0114456356954108
ENSGALG00000015395	26.9900747720238	-2.28632270973772	0.666699890892898	-3.4293131601922	0.000605110897485349	0.0114776187785506
ENSGALG00000041923	89.9652779647193	-1.55194489429713	0.452653968974278	-3.42854586653435	0.000606823989101948	0.0114916073434596
ENSGALG00000009495	183.59371371712	1.7813450212579	0.519637491240368	3.42805330886701	0.000607926071268599	0.0114939987054138
ENSGALG00000044940	97.7623836650379	1.93450443953877	0.565415009517952	3.4213885499574	0.000623022539749485	0.0117605488713288
ENSGALG00000005367	809.166008137374	-0.997068939066063	0.291601529920296	-3.41928569215186	0.000627857680146467	0.0118139546556633
ENSGALG00000041380	30801.5711248813	1.37709267512565	0.402699219356798	3.41965568576264	0.000627004423968463	0.0118139546556633
ENSGALG00000004496	2424.74993465582	0.95342287262716	0.279114763572705	3.41588119676374	0.000635759771995704	0.0119350554579357
ENSGALG00000013865	239.785562973994	-1.49034184203213	0.436328561314873	-3.41564127166235	0.000636320131384977	0.0119350554579357
ENSGALG00000039536	517.365838682639	1.96434174593482	0.575204286892828	3.41503321636547	0.000637742339099935	0.0119427138509668
ENSGALG00000044874	43.7532480549054	1.88645281927545	0.552801958677589	3.41252918818923	0.000643630339014359	0.012033844068651
ENSGALG00000034584	1281.4949153516	1.70582832918556	0.500481248502537	3.40837610657637	0.000653507533896296	0.0121991525226061
ENSGALG00000046787	38.6945951409363	1.49184963837408	0.438418112044461	3.40280111014846	0.000666988145058496	0.0124310970896266
ENSGALG00000019555	493.310767114552	-0.95611787986277	0.281095587293174	-3.40139768492904	0.000670422195573676	0.0124753602553907
ENSGALG00000008874	55.6628751043001	2.86617685535173	0.842757690141085	3.40095010568448	0.000671520832669011	0.0124760944605809
ENSGALG00000002606	1151.31364396788	1.25326517999189	0.369378486913808	3.39290246831383	0.000691562567090263	0.0128282133507972
ENSGALG00000005675	1417.13314432081	1.0293866566146	0.303451032440574	3.39226612061763	0.000693170806157311	0.0128378284995707
ENSGALG00000016251	224.363542135781	1.35324930649593	0.399214493531629	3.38978000153371	0.000699487341316818	0.0129344762847265
ENSGALG00000028141	233.178949215393	-0.913512172415662	0.269631842530394	-3.38799810824527	0.000704047499191059	0.0129983941896105
ENSGALG00000012039	3050.83657198404	-0.994536211667638	0.293591502554431	-3.38748295851395	0.000705370990798253	0.0130024489837443
ENSGALG00000006225	480.309203493371	0.791087266170641	0.233586871190465	3.38669404722492	0.000707402295985089	0.0130195181943881
ENSGALG00000021627	20420.5209391206	-1.57864215138602	0.466497323628827	-3.38403260088601	0.000714295212603	0.013125870997271
ENSGALG00000027482	87.070033545482	1.16793113254455	0.345745712758573	3.37800611676736	0.00073013456553092	0.0133960358993593
ENSGALG00000012814	246.93293679816	1.20337218654016	0.35676263170924	3.37303315869948	0.000743449989658175	0.0136191250827117
ENSGALG00000010052	100.84443708794	-0.820385699266453	0.243253370171486	-3.37255635425774	0.000744738443519513	0.013621543674249
ENSGALG00000002033	2693.79390285799	-0.784684312201897	0.232941608354539	-3.3685880240322	0.000755542673167727	0.0137977320112289
ENSGALG00000011350	15.5876198684631	2.45576813105621	0.729548051792562	3.36614994039417	0.000762252625804791	0.013898720865874
ENSGALG00000004196	9624.95363389148	1.33884196269908	0.398070000658035	3.363332982857	0.000770074171562061	0.0140196347246206
ENSGALG00000033001	6982.86965323773	-1.10308820898147	0.328504570853258	-3.35790825106727	0.000785346758851493	0.0142756164699255
ENSGALG00000042418	184.410426394304	-1.136452215154	0.338503497801003	-3.35728352154899	0.000787123538486405	0.014285867734717
ENSGALG00000032051	287.798398758697	0.894578479674988	0.266569443787709	3.35589280963279	0.000791092238080797	0.0143358084190057
ENSGALG00000015142	609.309347902871	1.35453942183251	0.403829146790417	3.35423887205324	0.000795836285009983	0.0143996245793127
ENSGALG00000009504	1372.91286854322	-1.2386344148456	0.369560876126842	-3.35163837640777	0.00080334879900776	0.0145132599747123
ENSGALG00000023621	67.3234336643734	1.39729914505392	0.417093592775214	3.3500853747398	0.000807866561817925	0.0145502450025281
ENSGALG00000035476	53.492553269713	-1.33934490972129	0.399774315347069	-3.3502525257495	0.000807379181092772	0.0145502450025281
ENSGALG00000015528	40.2622895412437	-1.87725338762989	0.560552287235154	-3.34893538101358	0.000811227133458419	0.0145884647404683
ENSGALG00000015256	197.080436913541	0.996674225134292	0.297682444153178	3.34811220718624	0.000813640615477804	0.0146095622099284
ENSGALG00000009601	18.3118512333685	2.71842191177147	0.812094737570519	3.34741968640748	0.000815676191175686	0.0146238201763446
ENSGALG00000047208	62.8386815144549	-1.15790027670378	0.345998926540799	-3.34654297422293	0.000818259951216262	0.0146478479716966
ENSGALG00000033530	7115.44033680973	1.04920048370502	0.313704191284003	3.34455360449793	0.000824151016216791	0.0147309177845487
ENSGALG00000031158	285.801557641455	0.659726088939393	0.197451850726875	3.34119982421415	0.000834171631344042	0.0148874358266689
ENSGALG00000014878	91.3458898746884	2.10520357037642	0.630569901305832	3.33857287830707	0.000842099374075608	0.0150061853664699
ENSGALG00000003063	290.393811663216	1.44674010102424	0.43340233173857	3.33809948649957	0.000843535412028667	0.0150090689097971
ENSGALG00000004172	321.030778985836	0.778513748466886	0.233327305491938	3.33657368915953	0.000848179403739192	0.0150582509875684
ENSGALG00000030773	49.6542164736674	-1.72501951345205	0.517037635321157	-3.3363519318677	0.000848856325303117	0.0150582509875684
ENSGALG00000013743	2113.65551620687	6.66304150939238	1.99874169693425	3.33361810563737	0.000857242686492262	0.0151697389838136
ENSGALG00000039652	99.4298272772988	1.60583165525648	0.481730570211647	3.33346429426508	0.000857716797964159	0.0151697389838136
ENSGALG00000022030	129.477873326466	1.159198187819	0.347915145848616	3.33184169085695	0.000862733179940537	0.0151945230549981
ENSGALG00000024481	540.073589739587	-1.5920641177363	0.477799364462059	-3.33207667517257	0.000862005030195472	0.0151945230549981
ENSGALG00000035223	1412.7772371669	-0.708231766857049	0.212569895393391	-3.33175949278408	0.000862988023074433	0.0151945230549981
ENSGALG00000029788	604.591787935778	3.99224933166686	1.19896456991413	3.32974754370998	0.000869247584169186	0.0152137701247085
ENSGALG00000039535	197.46080299858	0.837139125020868	0.251398674071475	3.32992657225734	0.000868688890235219	0.0152137701247085
ENSGALG00000042009	19.1478606983613	-1.96254219331282	0.589194151769662	-3.33089218115669	0.000865681253545869	0.0152137701247085
ENSGALG00000051431	11256.4523660242	-0.78671727621823	0.236225445062405	-3.33036636256691	0.00086731785098972	0.0152137701247085
ENSGALG00000016271	766.254384431708	0.742418025176818	0.223061071004869	3.3283173161157	0.000873722868621281	0.0152694090051781
ENSGALG00000001465	23789.24758184	-1.41768565148938	0.426071365031743	-3.32734318201308	0.000876783223672119	0.0153001919876058
ENSGALG00000019042	144.609977478826	-0.763174336292594	0.229402897178083	-3.32678595466975	0.000878538283190815	0.0153081397007465
ENSGALG00000001557	168.416096405367	1.07404961347712	0.322908930165452	3.32616881461531	0.000880485846298229	0.0153194132696408
ENSGALG00000048829	132.03007873459	1.47652204947017	0.444165826821625	3.32425855459414	0.000886539619823886	0.0154019914187398
ENSGALG00000001223	362.147806478861	-0.6786037423423	0.204264126510255	-3.3221875712387	0.00089314631465791	0.0154939181743086
ENSGALG00000005572	1501.30324328506	-2.39905393446532	0.722726780956333	-3.3194479541644	0.000901956160242646	0.0156144457624884
ENSGALG00000010195	18.4254204058079	-2.21628032353218	0.66771445564234	-3.31920374765606	0.000902745357352459	0.0156144457624884
ENSGALG00000012876	488.205716834093	-0.729213877124156	0.219782839399782	-3.31788359416782	0.000907022762767636	0.0156232924740811
ENSGALG00000029150	71.0372160865121	-1.6699219243088	0.503272842809678	-3.31812444912771	0.000906240974823319	0.0156232924740811
ENSGALG00000041334	1566.35575131799	-1.15460301439659	0.348000713276888	-3.31781795366014	0.000907235932784743	0.0156232924740811
ENSGALG00000004503	1730.61812984431	-1.3975705752098	0.421517964873608	-3.31556586355427	0.000914577865732784	0.0156695012937347
ENSGALG00000011659	577.951553001203	-1.05834213197912	0.319119028886723	-3.31644946298327	0.000911690745960943	0.0156695012937347
ENSGALG00000014509	27.7500253129592	-1.68025074183779	0.506807402794765	-3.31536345478011	0.000915240418549068	0.0156695012937347
ENSGALG00000048029	22.2924597968743	-1.91833627360548	0.578486219285747	-3.31613132629855	0.000912729268238024	0.0156695012937347
ENSGALG00000003935	295.377600085618	-1.13198276979498	0.341777685485273	-3.3120441089878	0.000926169418959642	0.0157649560490255
ENSGALG00000004725	7244.12191441492	0.824353380200577	0.248850050528576	3.31265104608012	0.000924162078459175	0.0157649560490255
ENSGALG00000006777	1331.85158386981	-0.619146642266662	0.18689795468677	-3.31275236962498	0.00092382736111085	0.0157649560490255
ENSGALG00000009592	2139.96217688301	-1.20053314213322	0.362445079130753	-3.31231739995598	0.000925265056412864	0.0157649560490255
ENSGALG00000008095	176.908684100614	-1.05347250808292	0.318513644641459	-3.30746429801705	0.00094144711373211	0.0160018839143586
ENSGALG00000010463	2042.65281507344	-1.10790763264115	0.335383843931194	-3.30340191601015	0.000955193778631205	0.0162121433984106
ENSGALG00000043735	71.2503972768404	3.41372908666295	1.03360509846093	3.3027401777972	0.000957450560139129	0.0162270649609767
ENSGALG00000011683	50.9061391848525	-0.986341955929106	0.298753709056437	-3.30152204317162	0.000961617784929993	0.0162742757021414
ENSGALG00000009855	130.766519449077	0.862910471650158	0.261539661198656	3.2993484341739	0.00096909543372349	0.01637729571568
ENSGALG00000021683	1440.90393538107	-1.08163988190933	0.328475191283368	-3.29291194772828	0.000991555224738864	0.0167047624844134
ENSGALG00000031303	112.426418451006	1.70417732374256	0.517601588150985	3.29244995138123	0.00099318573303013	0.0167047624844134
ENSGALG00000046937	12.1689453102534	-2.3549215692649	0.715306058351355	-3.29218736758996	0.00099411356728552	0.0167047624844134
ENSGALG00000050814	67.0240867395947	-1.46612650654923	0.445336292037719	-3.29217836669159	0.000994145385989797	0.0167047624844134
ENSGALG00000048565	582.914167162067	1.0325211808583	0.313715610208677	3.29126491401396	0.000997379402549486	0.0167352307444877
ENSGALG00000030826	266.541431799602	0.901905464678682	0.274130164649274	3.29006282775408	0.00100165014957638	0.016769148919134
ENSGALG00000037747	42.3494500129359	-1.25699603312831	0.382077870266604	-3.28989489040864	0.00100224813983108	0.016769148919134
ENSGALG00000002286	8744.24317149483	-0.877175952324752	0.266696532847386	-3.28904145456854	0.0010052921594442	0.0167962217675082
ENSGALG00000044606	1442.68041359968	3.05040455078127	0.928282549733843	3.28607335304954	0.00101594549684585	0.0169501728149394
ENSGALG00000008939	324.623350535145	-1.00538040100684	0.306082138925425	-3.28467516770651	0.00102100009280843	0.0169863843124159
ENSGALG00000013742	6390.73135198149	0.858476170643923	0.261336966134389	3.28493968282491	0.00102004205958973	0.0169863843124159
ENSGALG00000013867	213.709058564753	-0.704927248320255	0.214748084566177	-3.28257758267932	0.00102862676292116	0.0170891320739751
ENSGALG00000001479	760.3927679683	-0.93147044533325	0.283928983616844	-3.28064586245358	0.00103569696181073	0.0171823584692516
ENSGALG00000012792	791.865340870486	1.17892428162246	0.35960979347901	3.27834309020639	0.00104418398058873	0.0172987948064059
ENSGALG00000004362	1246.37786446088	-0.933347254083649	0.28480361193432	-3.27716087497827	0.00104856606916468	0.0173469940009702
ENSGALG00000050390	226.005490268387	0.810062422551951	0.247411738127553	3.27414709052456	0.00105981428680267	0.0175084887577119
ENSGALG00000000309	2572.27116944098	1.00165129954014	0.306154918473937	3.27171389090523	0.0010689769458966	0.0175839331169041
ENSGALG00000009399	469.351846340258	-0.929779509476661	0.284231701815686	-3.27120269673363	0.00107091123248528	0.0175839331169041
ENSGALG00000029494	29.8668720743859	1.42936648585404	0.436927724225035	3.27140258354917	0.00107015450382767	0.0175839331169041
ENSGALG00000030969	196.452741490439	1.84307108839452	0.563465538177604	3.27095618723286	0.00107184514627194	0.0175839331169041
ENSGALG00000038684	171.557554387946	0.922778122062978	0.282112450771052	3.27095851154707	0.00107183633697204	0.0175839331169041
ENSGALG00000017790	27.6464884946531	-2.39939612623246	0.73388909492382	-3.26942605201339	0.00107765901371843	0.0176392068979397
ENSGALG00000040739	325.328302473421	-0.886232765623287	0.271078750180462	-3.26928158342661	0.00107820943768712	0.0176392068979397
ENSGALG00000038540	30.6711284862218	1.66381065681917	0.50976688083062	3.26386573821379	0.00109903232971574	0.0179549262298499
ENSGALG00000049426	639.20612850192	1.01531243598782	0.311280612705846	3.26172718294945	0.00110735660420615	0.0180658634916125
ENSGALG00000035619	738.727368375928	2.03701827953509	0.624775581954663	3.26039995539215	0.00111255208440747	0.0181255200584171
ENSGALG00000002457	493.570957291175	1.16573155618137	0.358070953905881	3.25558815498835	0.00113157761682046	0.0183593013065127
ENSGALG00000008963	201.591369537829	-0.923968295054274	0.283797528476364	-3.2557305908012	0.00113101014197661	0.0183593013065127
ENSGALG00000042491	302.667025919391	-1.01823058334759	0.312733637350525	-3.25590362448384	0.00113032111688211	0.0183593013065127
ENSGALG00000016483	1040.64520774527	1.78469500388462	0.548638684962026	3.25295144655749	0.00114213010912118	0.0185050213966139
ENSGALG00000007619	445.090982013487	0.993022403149516	0.30531128650311	3.25249162755534	0.00114397966024039	0.0185095280466642
ENSGALG00000010745	430.749488773153	-1.36467384300329	0.419694603239813	-3.2515877794681	0.00114762332201449	0.0185430111248405
ENSGALG00000008506	728.218200400915	-0.614445691954848	0.189014063584903	-3.25079351399081	0.00115083407777185	0.0185694172631159
ENSGALG00000003153	1371.62915302832	-0.641080764867964	0.197471301547144	-3.24645029351221	0.00116853851709156	0.0188292957494138
ENSGALG00000043610	182.411480455659	2.46243684751773	0.758806499725581	3.24514464281508	0.00117390979330518	0.0188900047204122
ENSGALG00000013265	32.500843795132	2.71959303796203	0.839240343223495	3.24054135376305	0.00119302966184018	0.0191193148119938
ENSGALG00000013410	652.386826028984	-0.944564520436799	0.291449581222831	-3.24091912046571	0.00119144982861884	0.0191193148119938
ENSGALG00000048349	33.2965545794788	-1.80437445122911	0.556729890194021	-3.24102312990646	0.00119101519705831	0.0191193148119938
ENSGALG00000019489	37.8098718196297	2.74242354592775	0.846839846954223	3.23842052991632	0.00120193500934503	0.0192358593411346
ENSGALG00000012631	613.88093738916	0.644725106124505	0.199170117378931	3.23705741910009	0.00120769109275317	0.0193017549274622
ENSGALG00000038599	1301.97995237402	0.917200021683612	0.283386859261798	3.23656511128586	0.00120977623967602	0.0193088812020919
ENSGALG00000052318	11.8002191998213	2.48439554556028	0.767952096952785	3.2350918181203	0.00121603618843891	0.0193825308032772
ENSGALG00000011685	297.169754687066	-0.752048234516422	0.232506820635956	-3.23452117430108	0.00121846885370257	0.0193950603077872
ENSGALG00000004449	1130.17355407326	1.82147257836674	0.563475843246805	3.23256551313936	0.00122684001384188	0.01947567186394
ENSGALG00000023682	428.521578717805	-0.901868153002075	0.278992419588424	-3.23259016977067	0.00122673414192216	0.01947567186394
ENSGALG00000024318	24.7572134658592	1.6232927277662	0.502383264175491	3.23118392574311	0.00123278584722007	0.0195437207192533
ENSGALG00000006512	17108.1886239051	-0.718799297151585	0.222765861703621	-3.22670310277573	0.00125225323084272	0.0198256596856134
ENSGALG00000001602	905.826026747732	-1.1338945539298	0.351639662313185	-3.22459231837137	0.00126152175100857	0.0199453862671346
ENSGALG00000026009	1130.21651955652	-0.914790261787901	0.283751930111642	-3.22390850849183	0.00126453793782875	0.0199453862671346
ENSGALG00000029402	545.616480058899	1.17374722276033	0.364096987642622	3.22372132315584	0.00126536474529818	0.0199453862671346
ENSGALG00000044739	195.162459657313	3.53934483447994	1.09800088743938	3.22344442064519	0.00126658875352888	0.0199453862671346
ENSGALG00000004383	416.893859932124	-0.695379800024757	0.216006842086895	-3.21924895205412	0.00128526847650542	0.0202125198728402
ENSGALG00000003820	2271.54136006038	-1.01513090747057	0.315801479534325	-3.21445899799921	0.00130690578206489	0.020362491014474
ENSGALG00000010294	253.096567171544	0.87153988085149	0.271078802854567	3.2150794221969	0.00130408435814429	0.020362491014474
ENSGALG00000014887	267.982848229569	-0.789451890308788	0.245473785513389	-3.21603338889206	0.00129975709071985	0.020362491014474
ENSGALG00000031457	186.800295510342	-0.653296289204613	0.203224393538778	-3.21465488383881	0.00130601436908949	0.020362491014474
ENSGALG00000042505	79.4290320781902	2.89922012102019	0.901668516037316	3.21539464831464	0.0013026529991982	0.020362491014474
ENSGALG00000045529	178.738754287018	-1.84724210940437	0.574466437690816	-3.21557881924266	0.00130181739859212	0.020362491014474
ENSGALG00000052471	3529.19883016146	-0.831281435453701	0.258603024893746	-3.21450778000472	0.00130668373847718	0.020362491014474
ENSGALG00000008572	173.150309869015	1.04334773787768	0.32462429487061	3.21401618536759	0.00130892294856267	0.0203669794070273
ENSGALG00000047598	11.1820013129304	2.53007328069877	0.78740425978325	3.21318210977831	0.00131273025973125	0.0203992740493067
ENSGALG00000006018	12.385175717809	5.06517135826374	1.57726499833787	3.21136357149967	0.00132106681291685	0.0204747973544047
ENSGALG00000016205	286.585680634772	-0.799749898982899	0.249018483492752	-3.21160858328887	0.00131994078808056	0.0204747973544047
ENSGALG00000029354	307.851871184955	1.45595066169876	0.453753439201663	3.20868237221599	0.00133344712111376	0.0206395185802878
ENSGALG00000034655	513.32455619066	-0.752470051654363	0.234731652916758	-3.20566077179719	0.00134752745893975	0.0208300865339256
ENSGALG00000035537	1809.40971608188	-1.12252403782514	0.35033065728635	-3.20418443113193	0.00135445681459765	0.0209097599202434
ENSGALG00000011697	264.510223022933	-1.14920299797505	0.358753263617989	-3.20332416320192	0.00135850971195392	0.0209448768286717
ENSGALG00000050627	10.9779514585467	3.39728715098122	1.06074010396122	3.20275168092016	0.0013612129885593	0.0209591212970457
ENSGALG00000005090	619.238096430543	-0.867190046683191	0.270849322247475	-3.20174346196384	0.00136598589257761	0.0209879906046208
ENSGALG00000054882	804.621772240407	0.828217456194506	0.258688359894641	3.20160310472347	0.00136665156581578	0.0209879906046208
ENSGALG00000051055	23.6992547562692	2.66872838759387	0.834155520526653	3.19931753962252	0.00137753352289616	0.0211275616747316
ENSGALG00000034932	15.9901821453932	-2.43033589173465	0.759892963239816	-3.19826082001454	0.00138259170751313	0.0211662885390416
ENSGALG00000041392	339.842865549162	-3.20420674101274	1.00192839096063	-3.19803967022094	0.00138365244715698	0.0211662885390416
ENSGALG00000030436	6254.45614242557	1.45659310690529	0.455585226288634	3.1971912670901	0.00138772875848942	0.0211800484037832
ENSGALG00000050921	13.6771714171096	2.44683202703705	0.765327605041162	3.19710410407247	0.00138814817622215	0.0211800484037832
ENSGALG00000008508	306.747491277333	0.774891024018936	0.242475341588501	3.19575186054994	0.00139466999823782	0.021221014801591
ENSGALG00000036736	485.743249655223	-0.778824811404985	0.243721397237947	-3.1955536946336	0.00139562811556849	0.021221014801591
ENSGALG00000038589	10036.7244925327	0.895761991590731	0.280326170375922	3.19542763484944	0.00139623792098082	0.021221014801591
ENSGALG00000007473	1468.20057322107	-0.565977292276432	0.177166781381358	-3.19460165084868	0.00140023964402294	0.0212270563281161
ENSGALG00000024031	486.973133541867	0.97585544858581	0.305465620478547	3.19464903139352	0.00140000980938377	0.0212270563281161
ENSGALG00000007699	25244.3370807399	-0.931716370170437	0.291764598749573	-3.19338389291755	0.00140615872376652	0.0212364612662769
ENSGALG00000016165	97.7298569501528	2.18414143283981	0.683963143776755	3.19336129835778	0.00140626876540419	0.0212364612662769
ENSGALG00000042182	158.420331719635	0.919122674429364	0.287773174339898	3.19391366668444	0.00140358085615231	0.0212364612662769
ENSGALG00000016921	629.510991706393	-1.06013344496968	0.332175325967818	-3.19148763346856	0.00141542170076469	0.0212656278230961
ENSGALG00000016946	1174.60635313865	-0.683700698931523	0.214219353270963	-3.19159164889607	0.00141491214437681	0.0212656278230961
ENSGALG00000016969	14.9395976941711	-2.20006848569076	0.68929169264258	-3.19178151887515	0.00141398243519219	0.0212656278230961
ENSGALG00000038054	132.323101834809	-0.621275022535478	0.194651568508363	-3.1917288275475	0.00141424038480481	0.0212656278230961
ENSGALG00000003022	1176.73740729798	1.40222437305727	0.439721961164478	3.18888865442127	0.00142820877718418	0.0214174885747169
ENSGALG00000050292	632.527260533669	1.06169679666711	0.332956525308802	3.18869496755601	0.00142916597501719	0.0214174885747169
ENSGALG00000035236	1588.56080423569	0.824948599016682	0.258842729294804	3.18706498445673	0.00143724479012062	0.0215111898129998
ENSGALG00000002407	13.6908505328201	-2.60566136463269	0.818270760272752	-3.18435106218894	0.0014507894701012	0.0216863568125914
ENSGALG00000026999	957.75169044169	-0.872040784825369	0.273948501731289	-3.18322888905864	0.00145642432953265	0.0217154711108419
ENSGALG00000042599	145.467460763176	1.00614489926281	0.316074749870439	3.18324984730744	0.00145631890558734	0.0217154711108419
ENSGALG00000026493	1104.61887554008	-0.815481181896635	0.256222135688742	-3.18271167205975	0.00145902825827471	0.0217267937474309
ENSGALG00000039995	727.761353126689	-0.833819455064876	0.262015817671395	-3.18232487822778	0.00146097837501109	0.0217283639889592
ENSGALG00000009604	11.587300597436	-4.24070825886413	1.33319636945496	-3.18085794112823	0.0014683961520106	0.0218111453651107
ENSGALG00000013740	1136.45244105702	1.50742216313464	0.474661799042101	3.1757815062782	0.00149433455938118	0.0221684720087543
ENSGALG00000010268	670.579852605661	0.832975865677457	0.26250309355587	3.17320399692802	0.00150766550257113	0.0223100401442027
ENSGALG00000042478	5928.72355330172	1.37988614021878	0.434832872277416	3.17337126098976	0.00150679709555228	0.0223100401442027
ENSGALG00000008254	230.309405861992	-0.727647758687444	0.229875057601468	-3.16540544363433	0.0015486698822227	0.0228880583973666
ENSGALG00000028960	344.152877658194	1.06748145486256	0.337550084232627	3.16243871569259	0.00156453662722994	0.0230935801154655
ENSGALG00000012906	15.993292771942	2.08532519910152	0.659654998049387	3.16123610867479	0.00157101097759674	0.0231022950126242
ENSGALG00000021473	644.19077938713	-0.585066130098663	0.185044534480239	-3.16175850176835	0.00156819559968617	0.0231022950126242
ENSGALG00000054793	96.5836419035689	-1.21065095697864	0.382936973547507	-3.16148881045158	0.00156964848962899	0.0231022950126242
ENSGALG00000034004	736.812952236644	0.80180383231612	0.253670566653606	3.16080751067587	0.00157332433222182	0.0231074654728688
ENSGALG00000041625	452.705395320001	-0.746176028285822	0.23611258950998	-3.1602551555358	0.00157631029076992	0.0231224893088155
ENSGALG00000000357	834.613512897002	1.17253640224249	0.371320027050849	3.15775158036902	0.00158990981635979	0.0232855524230209
ENSGALG00000013310	562.433530476939	-0.873699347055173	0.276707622145246	-3.15748203927885	0.00159138039736241	0.0232855524230209
ENSGALG00000014201	18.9524204374219	2.14876560630381	0.680680813817573	3.15678885416578	0.00159516807774079	0.0233120158656436
ENSGALG00000002517	862.72969315481	0.867104109422147	0.275085661972113	3.15212397187771	0.0016208744012377	0.0235998511398996
ENSGALG00000009988	637.888255247559	0.811362050717971	0.257377259511405	3.1524232259611	0.00161921395356354	0.0235998511398996
ENSGALG00000047414	28.9498625300368	-2.0582589197816	0.652898817870778	-3.15249294905137	0.00161882731145729	0.0235998511398996
ENSGALG00000006132	835.349619047795	-0.879964552773505	0.279400003215392	-3.14947939386792	0.00163561642855026	0.0237850937183871
ENSGALG00000045478	22.2914341841706	-1.84548184481589	0.58672161594757	-3.1454130794813	0.00165852470332444	0.0240884864124026
ENSGALG00000003076	29.0515502490958	-1.63968712618839	0.521463105348976	-3.14439719583051	0.00166429376226424	0.0241425076671311
ENSGALG00000055094	770.349564266704	1.091186389592	0.347293248171845	3.14197409634656	0.00167812881735116	0.0243132587202698
ENSGALG00000016443	681.954329186929	0.861024460376324	0.274387171030572	3.13799095323006	0.00170110127237071	0.0246158131293054
ENSGALG00000043002	3850.87850156544	-0.966612896536167	0.308087059956511	-3.13746671694881	0.00170414620911852	0.0246296174198859
ENSGALG00000007489	73.3514334409076	2.33180473888845	0.743808873179788	3.13495149489139	0.00171882529233831	0.0248113273510452
ENSGALG00000006344	490.54045085424	-1.19797595119229	0.382572865189185	-3.13136675440869	0.00173994721898633	0.0250854813860955
ENSGALG00000030313	152.193936738307	-1.22069888730775	0.389889389523195	-3.13088511795761	0.00174280322313453	0.0250959402998798
ENSGALG00000002701	350.284746709959	-1.11495340680365	0.356287371767195	-3.12936549301045	0.00175184256272829	0.0251645774955812
ENSGALG00000008368	206.877157792382	-1.04799884614002	0.334853889802352	-3.12971979139499	0.00174973120846838	0.0251645774955812
ENSGALG00000013094	242.715851454819	1.33925852551357	0.42813962535407	3.12808823618232	0.00175947352002539	0.0252126990174927
ENSGALG00000034354	1001.74988729994	-0.801523923533025	0.256210132045702	-3.12838495938189	0.00175769803029378	0.0252126990174927
ENSGALG00000036089	79.2423721764553	1.31107337119461	0.419620321159438	3.12442773879976	0.00178151273482419	0.0254974951439784
ENSGALG00000001309	734.44059599329	-0.72373016844278	0.231689265316204	-3.12371040347964	0.00178586131091835	0.0255287140549845
ENSGALG00000036941	695.426450671941	-0.779792723184551	0.249827928601131	-3.12131925181811	0.00180042733505855	0.0257057376723087
ENSGALG00000011285	334.51958698123	-0.799029734428349	0.256105907904078	-3.11991918096485	0.00180900666090716	0.0257969606039049
ENSGALG00000052088	41.8461741979622	-1.35948489757777	0.435932347192923	-3.11856852635926	0.00181731876559533	0.0258841568802265
ENSGALG00000003398	228.681950298294	1.0435844719666	0.334724007022713	3.11774611342946	0.00182239717942199	0.025893867764067
ENSGALG00000004435	1077.87756384625	-0.805662644317011	0.258397061875488	-3.11792494260337	0.001821291797967	0.025893867764067
ENSGALG00000003503	60.8031660609315	-1.1278449162595	0.36198731439129	-3.11570287526804	0.00183507070907076	0.0260425275688488
ENSGALG00000002524	501.663068993094	-0.701626932755989	0.225384044115046	-3.11302841117646	0.00185178190416632	0.0262165132802585
ENSGALG00000003959	259.91190747855	-0.719917959361753	0.231248707614544	-3.11317614177437	0.00185085518425657	0.0262165132802585
ENSGALG00000007354	13.0229086522102	-2.04270616372031	0.656934221525982	-3.10945311841929	0.00187434027172352	0.0264722470750976
ENSGALG00000037479	39.2511871786969	2.54708332994281	0.819090295588874	3.10964901386314	0.00187309775888479	0.0264722470750976
ENSGALG00000032610	306.890651973359	0.741953892604736	0.238675393242471	3.10863169648571	0.00187955858096417	0.0265141563175772
ENSGALG00000006691	4986.67552559392	-0.799351996569245	0.257274154632565	-3.1070046570005	0.00188993421388019	0.0266267749245134
ENSGALG00000029145	174.808462845458	-0.816343675657243	0.262810111108379	-3.10621106704907	0.00189501400206112	0.0266267749245134
ENSGALG00000041993	3151.84508544691	-0.787264429173016	0.253468449201419	-3.10596617312089	0.00189658410405525	0.0266267749245134
ENSGALG00000052793	9.88611086524964	2.77198556722067	0.892380996492803	3.10628036468168	0.00189456992706935	0.0266267749245134
ENSGALG00000028822	50.072833040302	2.29299498086442	0.738345333533397	3.10558606755345	0.00189902346248906	0.0266292825769745
ENSGALG00000041422	1049.19087240805	0.78463523697394	0.252761085607088	3.10425647638513	0.00190757890826423	0.0267174458507068
ENSGALG00000005034	6840.30486000471	-0.961109672351258	0.309876040242594	-3.10159401675208	0.00192481739183596	0.0268630616806111
ENSGALG00000030732	28.8591046975894	1.50661489022691	0.485740312518802	3.10168798305904	0.00192420656606492	0.0268630616806111
ENSGALG00000032465	3973.81004027064	1.46821575457788	0.473329755589708	3.10188771620468	0.00192290879667933	0.0268630616806111
ENSGALG00000008040	388.657185527194	1.00350373960001	0.323699776728094	3.10010636937494	0.0019345115620063	0.0269664043655292
ENSGALG00000017072	262.66519986793	1.04274488855662	0.336607257269884	3.09780869555219	0.00194957234412577	0.0271442229804462
ENSGALG00000049529	47.9735955349341	2.00584059998467	0.647808868634211	3.09634631000594	0.00195921396467164	0.0272462589018503
ENSGALG00000052238	50.3549038780712	-1.18085742732513	0.381452866381213	-3.09568371717257	0.00196359688391417	0.0272750090750295
ENSGALG00000006779	682.262498621202	1.04271216765605	0.337179757824827	3.09245185530314	0.00198510431109758	0.0275412764198097
ENSGALG00000031408	3772.48027446621	0.859487806828084	0.278062970998722	3.0909826063537	0.00199495319687688	0.0276453573011914
ENSGALG00000001492	339.651836236529	0.848425380868406	0.274558891399171	3.09013988417848	0.00200062247521243	0.0276913421099027
ENSGALG00000005930	1828.3191212448	0.836229993137321	0.27125482299238	3.08282073628167	0.00205048633654902	0.0283482142702006
ENSGALG00000010689	957.185700454651	-0.750099427813249	0.243346563222301	-3.08243279823114	0.00205316083126384	0.0283519125808404
ENSGALG00000037087	726.811093336812	-0.841691219064651	0.273101522743488	-3.08197190044676	0.0020563424794308	0.0283625972660602
ENSGALG00000008167	1080.83886967263	0.892842992988603	0.289911695311803	3.07970670872157	0.00207204529031745	0.0285457561107008
ENSGALG00000031606	476.573958490002	-1.07267682993653	0.348468420805367	-3.07826123083809	0.00208212307538999	0.0286510837675452
ENSGALG00000047833	392.89417850439	1.44622783789613	0.470002665008334	3.07706305850519	0.00209051071908828	0.0287329355427548
ENSGALG00000015086	519.597777203836	0.991841910776742	0.322471847614041	3.07574728806669	0.00209975728768937	0.0288263882187565
ENSGALG00000040366	71.7351018128375	-1.26436926512961	0.411571523302724	-3.07205234945184	0.00212592438060797	0.0291516452609793
ENSGALG00000038128	1708.62824311655	-0.749724674334986	0.244127122100895	-3.07104211888892	0.00213313057986903	0.0292164477910201
ENSGALG00000003795	872.869422021017	-0.739828415377816	0.240964015115115	-3.07028588905434	0.00213853958661212	0.0292565131134776
ENSGALG00000029672	355.955817820849	0.983167026953917	0.320783009066586	3.06489745144151	0.00217744643352611	0.0297542245249467
ENSGALG00000003675	47.6119049520857	1.25255623638571	0.408727606063058	3.06452565915616	0.00218015471844344	0.0297567119681869
ENSGALG00000007609	34.4342464997202	-1.47567055822614	0.481892845163651	-3.06223794985999	0.00219688738222473	0.029908749746393
ENSGALG00000017210	198.519872767938	-0.682406495932886	0.222858906171382	-3.06205620253788	0.00219822174476933	0.029908749746393
ENSGALG00000038672	3337.98066680746	-0.696318719960093	0.227409304812657	-3.06196230859477	0.00219891139149133	0.029908749746393
ENSGALG00000012987	27.9059887764307	-1.27737883565031	0.417325504106687	-3.06086932880995	0.00220695388078936	0.0299397692040618
ENSGALG00000014725	118.407824597703	1.34711993049538	0.440118254120025	3.06081358336027	0.00220736479501857	0.0299397692040618
ENSGALG00000027334	966.708609044136	0.862328363460502	0.281749880789369	3.06061660450236	0.00220881733919091	0.0299397692040618
ENSGALG00000006631	148.373593813668	-1.0456223651145	0.341722129271594	-3.05986143579089	0.00221439415850842	0.0299597914549636
ENSGALG00000007090	124.56647332227	1.074264591144	0.351098077373317	3.05972792326559	0.0022153814718799	0.0299597914549636
ENSGALG00000034013	191.967907363855	-0.760291012171681	0.248550575466484	-3.05889861950533	0.00222152314098464	0.0300083957312592
ENSGALG00000006856	929.923114442705	0.921833910185221	0.301499591343568	3.05749638358469	0.00223194334567602	0.0301146170317501
ENSGALG00000000783	36.7684848313523	-1.39928477139588	0.457894806930195	-3.055908803109	0.00224379491835505	0.0301364428087847
ENSGALG00000000972	399.208613132105	-0.724631900281252	0.237079410639176	-3.0564944392582	0.00223941634355719	0.0301364428087847
ENSGALG00000009373	165.229841153608	0.872057834259965	0.285339508596041	3.05621131315029	0.00224153218934592	0.0301364428087847
ENSGALG00000025796	277.890341562899	1.30659526109812	0.42751324016754	3.0562685276977	0.00224110446844025	0.0301364428087847
ENSGALG00000010324	1195.13749167059	-1.05404236605501	0.345057135387522	-3.05468937737298	0.00225293727523983	0.0302036542931931
ENSGALG00000010716	383.001072311947	0.855869813586133	0.280194363300439	3.05455757034065	0.00225392750859298	0.0302036542931931
ENSGALG00000017200	71.5572218912469	0.953756642325652	0.312396469937092	3.05303271358256	0.00226541240509985	0.0303230599087172
ENSGALG00000036647	405.276298322177	0.769225958839181	0.25199197261326	3.05258120273432	0.00226882336230011	0.0303342456124098
ENSGALG00000040030	89.4649396656129	1.01070331143647	0.331199920295379	3.05164116747094	0.00227593999728485	0.0303948948163473
ENSGALG00000050309	109.564856035712	-1.34138492332714	0.439731803511689	-3.05046146904743	0.00228489996091046	0.030479996194297
ENSGALG00000000934	99.1012860840476	-0.83155203825244	0.272650921213446	-3.04987797052575	0.00228934364162861	0.030504727098126
ENSGALG00000046226	1972.05297437549	3.36969822760694	1.10521824705376	3.04889847465848	0.00229682087408608	0.0305697774868474
ENSGALG00000052162	72.0942733538221	0.988902427144837	0.324874407645033	3.04395299806238	0.00233491617051492	0.0310417354091368
ENSGALG00000050294	701.414210536269	3.11972352134479	1.02509987666195	3.04333615911026	0.00233970808775479	0.0310703738057088
ENSGALG00000010428	261.364850188155	0.75627139549355	0.248703663452609	3.04085345987538	0.00235908615749206	0.0312917735784899
ENSGALG00000052837	48.0818964728063	-1.18766982549486	0.390613939247114	-3.04052084721816	0.00236169341296184	0.0312917735784899
ENSGALG00000012112	5665.15171294495	-0.81218171200751	0.267554888407819	-3.03557044627623	0.0024008113154173	0.0317743331284274
ENSGALG00000006596	2456.72275042715	-0.751849830940959	0.247739718517365	-3.03483767334731	0.00240665179468257	0.0318158827043389
ENSGALG00000028996	195.85337470972	1.01664555197915	0.335096058565589	3.03389289725161	0.00241420121343559	0.0318799059339213
ENSGALG00000007926	10248.4804726525	-1.13567600722776	0.374592594158824	-3.03176310727126	0.00243129929048954	0.0320697361060205
ENSGALG00000044649	76.3248482771579	1.11410774909798	0.367861199172396	3.02860902863491	0.00245682407534249	0.0323701686615874
ENSGALG00000028821	128.593960994704	-1.80484151548847	0.596050528619309	-3.02800086373416	0.00246177383693983	0.0323991441623624
ENSGALG00000036894	382.260190133505	1.36146436957119	0.449704454178705	3.02746472026306	0.00246614499340098	0.0324204485237391
ENSGALG00000022950	1706.09550196879	-1.07967182792082	0.356866575908107	-3.02542154633958	0.0024828680895961	0.0326039054931465
ENSGALG00000037246	32.4584382421728	1.60328746899688	0.530878193972865	3.02006653729466	0.00252719160112153	0.0331489864917712
ENSGALG00000002116	91.0897010755947	-1.07291907330314	0.355309400733367	-3.01967544649426	0.00253045685675379	0.0331548957905483
ENSGALG00000052650	302.897296818047	-0.911370696256075	0.301873088791315	-3.01905247634083	0.0025356660657634	0.0331862339873634
ENSGALG00000001658	21166.8817594415	-0.747509805329283	0.247728585774859	-3.01745478016265	0.00254907069361836	0.0332508346623817
ENSGALG00000038710	58.3207363250057	-1.06701105224226	0.353562057185759	-3.01788902557962	0.00254542098729311	0.0332508346623817
ENSGALG00000041826	18371.9455573998	-1.22154436188031	0.404820109834118	-3.01749921065151	0.00254869704862242	0.0332508346623817
ENSGALG00000032079	268591.774641146	1.23397898309827	0.409007369892679	3.01700916397192	0.00255282094304073	0.033262918017784
ENSGALG00000011238	178.701673700429	1.29507284424135	0.429524612686376	3.01513069563483	0.00256868542761853	0.0334326471291919
ENSGALG00000014575	758.785914353723	-0.932494072114242	0.309359366509229	-3.01427457211458	0.00257594562905207	0.033490136384773
ENSGALG00000002763	30.4174653913154	-1.54943598293584	0.514164512381226	-3.01350238226285	0.00258251013607641	0.0335384640494421
ENSGALG00000034831	207.372999113328	1.28972290146434	0.428484946891688	3.00996081850772	0.00261281392937481	0.0338946423723633
ENSGALG00000009439	89.3668849968468	-2.44487890313128	0.812452557817032	-3.00925743861327	0.00261887103699866	0.0338985515877003
ENSGALG00000037029	35.673548261862	-1.42379923456946	0.473094150108003	-3.00954732635021	0.00261637313529797	0.0338985515877003
ENSGALG00000016667	68.2361319158366	2.52645647486702	0.8396907384746	3.00879402273346	0.00262286872292363	0.0339130303922255
ENSGALG00000013911	1182.12743529716	-1.11175439677899	0.369595242677852	-3.00803221579348	0.00262945262281172	0.0339608798729158
ENSGALG00000031410	619.444078984139	3.0451842551677	1.01250694879164	3.00756874686334	0.00263346553095509	0.0339754550811829
ENSGALG00000016692	172.407230014565	-1.10386505371056	0.367343071960312	-3.00499761114271	0.00265582935331634	0.0342264922896205
ENSGALG00000007470	126.421990076421	-0.912131714098219	0.303582044647891	-3.00456410442902	0.00265961706474436	0.034237846344944
ENSGALG00000007559	620.415349814511	-0.739205117786854	0.246255507077975	-3.00178106292174	0.00268405137072388	0.0345016404389008
ENSGALG00000011096	537.465066413437	-0.901205747266548	0.300245401384845	-3.00156386445836	0.00268596691420936	0.0345016404389008
ENSGALG00000005326	1187.1896088842	0.881664921285267	0.293846652479953	3.00042526890932	0.00269602901221839	0.0345555231065511
ENSGALG00000008818	4501.41390669546	-0.723453979720579	0.241115042595478	-3.00045145227346	0.00269579723584452	0.0345555231065511
ENSGALG00000037170	88.341177606683	-1.63518132967957	0.545047188447377	-3.00007295577022	0.00269914947619293	0.0345579148696485
ENSGALG00000026038	65.9986394971067	-1.44186003935891	0.481029246244134	-2.99744776563362	0.00272250509752373	0.0348190961386884
ENSGALG00000054306	2077.47656899812	-0.812149919132017	0.271236275806518	-2.99425258187571	0.00275118087532638	0.035147678449533
ENSGALG00000012387	161.18129389834	-1.14902029476314	0.383785816636598	-2.993910261804	0.00275426939864887	0.0351490132683479
ENSGALG00000017380	13976.4110671663	-0.975535699583967	0.32594646135221	-2.99293232249521	0.00276311014286171	0.0352236735636018
ENSGALG00000023521	38.5758265505003	1.5354546193355	0.513535979274597	2.98996502933334	0.00279009388107341	0.0355292062974743
ENSGALG00000027891	905.407510798671	1.23944180462538	0.414638514067587	2.98921051126319	0.00279699353010441	0.0355786034461122
ENSGALG00000051301	2580.65941557732	1.39058716907169	0.465400532757677	2.98793634986176	0.00280868041338499	0.0356887233972619
ENSGALG00000003072	463.828592760573	-0.911082354364249	0.30504153409734	-2.98674853265562	0.00281961547516357	0.0357890632348617
ENSGALG00000006525	46.604189706808	-1.74976191261905	0.586115896897969	-2.98535139872456	0.00283252725832179	0.03591425035067
ENSGALG00000036829	11.8549463810712	2.52939187259161	0.848309170635802	2.98168634755634	0.00286665526003856	0.0363078842021443
ENSGALG00000023070	14.2024866383175	2.65083574705664	0.889380492268867	2.98054181545424	0.00287738951130969	0.0364046950093629
ENSGALG00000004899	12404.7503401782	1.05806000842674	0.355084251208439	2.97974355332826	0.00288489789836011	0.0364217888860232
ENSGALG00000054174	17.9559646273836	3.37111610438862	1.1313454577577	2.9797406983629	0.00288492478399352	0.0364217888860232
ENSGALG00000003751	1054.33365076062	3.86475298806677	1.30074149178292	2.97119221035177	0.00296646056499882	0.0373311314050439
ENSGALG00000012721	416.572173134927	-0.834313101263695	0.280756537656835	-2.97166045794262	0.00296194053475221	0.0373311314050439
ENSGALG00000013728	377.01233824742	-1.08555376075868	0.365337135111474	-2.97137535834525	0.0029646918743467	0.0373311314050439
ENSGALG00000000141	931.752491828791	2.27885171361235	0.767388079061388	2.96962094641824	0.00298167412992681	0.0374825395692721
ENSGALG00000037506	15.7920364567941	-1.79916969297146	0.606121300118172	-2.96833272914297	0.0029942001995264	0.037559834025795
ENSGALG00000042853	221.43320515613	-0.703360546020659	0.236952815524673	-2.96835698897792	0.00299396386449434	0.037559834025795
ENSGALG00000000048	84.6774141555935	1.81716585373022	0.612549629511885	2.96656102000786	0.00301150595554964	0.037736732606829
ENSGALG00000004245	977.831442797986	-1.34500816648662	0.453541755555253	-2.96556634535221	0.00302126171465775	0.0378187478607371
ENSGALG00000037195	1406.58403404	-0.616577101335099	0.207953377706812	-2.96497757398485	0.00302704995191954	0.037850978114289
ENSGALG00000047060	32.2434823191118	1.56875395717018	0.529206094133005	2.96435353742527	0.00303319592326191	0.0378876084624624
ENSGALG00000011293	390.431395445573	-1.00671712857527	0.33968326977611	-2.96369358796744	0.00303970797257659	0.0379287290349361
ENSGALG00000001682	161.213399833926	0.982735693582795	0.331629493053766	2.96335432814918	0.00304306057805762	0.0379303815332706
ENSGALG00000031893	357.376567627477	-0.630889174910974	0.212936525424944	-2.96280393254257	0.00304850682688754	0.0379580992747445
ENSGALG00000004693	2368.37548458693	-0.501124452916115	0.169256530710259	-2.96073924482101	0.00306901654494956	0.038052574613643
ENSGALG00000015069	466.445543315152	-0.91579694876048	0.309281725577307	-2.96104448800216	0.00306597648532258	0.038052574613643
ENSGALG00000028145	851.252944567917	0.991749454551772	0.334951432965364	2.9608753895205	0.00306766027675225	0.038052574613643
ENSGALG00000053964	474.097098934981	-0.892390532241499	0.301373278312743	-2.96108048211043	0.00306561818423035	0.038052574613643
ENSGALG00000028967	134.43581474719	0.649643230554927	0.219583528479699	2.958524416894	0.00309115751942069	0.0382867974986922
ENSGALG00000006857	158.565772716096	0.882257587845657	0.298322794482327	2.95739247608155	0.0031025293460364	0.038347002273833
ENSGALG00000051491	21.8102902865339	-1.70830775104931	0.577598245555274	-2.95760550554829	0.00310038627681036	0.038347002273833
ENSGALG00000049547	272.655711630155	1.4999420087872	0.507348644975424	2.95643247230876	0.00311220371940886	0.0384262553573554
ENSGALG00000000535	351.087921352665	-1.26430612502079	0.428141401083939	-2.95301066848454	0.00314691087103443	0.0387962935404479
ENSGALG00000029500	139583.215201211	1.2674779475135	0.429241873308994	2.95282922363237	0.00314876106839869	0.0387962935404479
ENSGALG00000011455	1278.03478063912	1.63902789400705	0.555372048274082	2.95122503752326	0.00316516218133553	0.0389576231284757
ENSGALG00000007652	1617.61540050748	-0.664429003576296	0.225191367377155	-2.95050832238829	0.00317251497396933	0.039007363129838
ENSGALG00000007025	87.6599158415973	-1.52255525254129	0.516105973546138	-2.95008260043938	0.00317688982943042	0.0390204226286349
ENSGALG00000028336	266.601706333106	-0.846073937310161	0.286902791754174	-2.948991650228	0.00318812589507264	0.0390769353986063
ENSGALG00000042782	52.2508583388679	-1.55379121853937	0.526852692291077	-2.94919479633393	0.00318603088430173	0.0390769353986063
ENSGALG00000021525	43.9531499907072	1.7262409184781	0.585478962853462	2.94842518348546	0.0031939744023256	0.0391079256600761
ENSGALG00000005695	88.2198520528028	-1.22023289094754	0.414444263495019	-2.94426295265203	0.00323724827176074	0.03959662242271
ENSGALG00000001848	845.375890868761	-0.693620970648077	0.235742202048463	-2.94228595737595	0.00325798924381432	0.039726558284564
ENSGALG00000015140	35.0136584816487	1.6488571082949	0.560370702040361	2.94243989254124	0.00325636994961801	0.039726558284564
ENSGALG00000033855	432.647887546123	-1.18159926351404	0.401560903959585	-2.94251569777561	0.00325557279912459	0.039726558284564
ENSGALG00000009364	557.893754335976	-1.05371236762711	0.358380911173425	-2.94020226740595	0.00327998054978569	0.0398708884374878
ENSGALG00000009669	205.694536943909	-0.81011130496146	0.275525033171046	-2.94024573969852	0.00327952036454104	0.0398708884374878
ENSGALG00000050532	1440.34008958469	0.928101937033137	0.315651905090062	2.94027034865616	0.00327925988723205	0.0398708884374878
ENSGALG00000008123	81.1011445630151	-1.06888088041368	0.363612178676645	-2.93961793112606	0.0032861718783787	0.03990496758291
ENSGALG00000008613	2292.222653061	-0.931550091038615	0.3169731906148	-2.93889236888389	0.00329387438073378	0.039957308270508
ENSGALG00000013420	34.1511343483922	-1.89292857072803	0.644390558798721	-2.93754857963289	0.00330818337265738	0.0400072812592724
ENSGALG00000017318	169.497486072216	0.600268657329362	0.204310303735934	2.9380243989319	0.0033031102722583	0.0400072812592724
ENSGALG00000031056	118.893480241106	1.10003003406651	0.374435211850029	2.9378381072427	0.00330509563631519	0.0400072812592724
ENSGALG00000050656	55.0357836621712	1.32942953802965	0.452687097875134	2.93675155371085	0.00331669702297358	0.0400691017780573
ENSGALG00000002182	289.97057791788	1.15437438991222	0.393311670458946	2.9350117899253	0.00333535014700373	0.040176325531212
ENSGALG00000040316	84.1345594197335	1.51091274631682	0.5147025279516	2.93550675247295	0.00333003363564343	0.040176325531212
ENSGALG00000041331	335.982891125751	0.992887144764903	0.338295560021011	2.93496948261229	0.00333580493840949	0.040176325531212
ENSGALG00000032925	724.425952584768	0.965838511143084	0.329287331349782	2.93311773393776	0.00335576612041614	0.0403754536592255
ENSGALG00000030411	1795.40743919778	-0.66706280391657	0.227462168623806	-2.93263186556445	0.00336102158903948	0.0403974217319347
ENSGALG00000029624	1714.12027358181	1.13688569144901	0.387790343583684	2.9317019112511	0.00337110148609556	0.040477272583812
ENSGALG00000035824	232.506477903108	0.685377798707515	0.233948416646418	2.929610760065	0.00339386836388658	0.0407091399778208
ENSGALG00000033656	2006.01556008423	0.481040004648501	0.164256624843658	2.92858814739657	0.00340505268887845	0.0408017452922679
ENSGALG00000005973	346.30160975874	-0.800266102500701	0.273481950945962	-2.92621176546612	0.00343117290526615	0.0410312544681522
ENSGALG00000052306	249.062951620258	3.4419215537023	1.17616785935731	2.92638633705146	0.00342924789658581	0.0410312544681522
ENSGALG00000004438	473.382783872015	1.06323210211003	0.36342064689522	2.92562382240374	0.00343766341713722	0.0410377139160403
ENSGALG00000054600	340.713635010594	1.08406713590748	0.370553880118744	2.92553173525017	0.00343868101155716	0.0410377139160403
ENSGALG00000000761	417.787250978957	1.09946951422474	0.376095754023719	2.92337656690323	0.00346257479186326	0.0412810409649366
ENSGALG00000004200	273.081184091494	-0.819887327171286	0.280563859785988	-2.92228417372319	0.00347474348457208	0.0412841392606607
ENSGALG00000015128	10.7745935182355	2.04268014542347	0.699046442696488	2.9220950435626	0.00347685424455178	0.0412841392606607
ENSGALG00000049965	25.3693853647162	1.48519965111684	0.508155756289755	2.92272523283189	0.00346982563804009	0.0412841392606607
ENSGALG00000053742	836.204043328432	0.912686292638314	0.312310617370193	2.92236716229367	0.00347381767074224	0.0412841392606607
ENSGALG00000014152	300.115348699791	0.916652701198714	0.313769872762798	2.92141719384155	0.00348442887826892	0.0413324146597479
ENSGALG00000005398	1423.7255991999	-0.595592539874027	0.204307319386384	-2.91517965025838	0.00355483848546189	0.0418907241607174
ENSGALG00000005901	149.534058252068	0.758860931115974	0.260277690759356	2.9155819267568	0.00355025882076058	0.0418907241607174
ENSGALG00000008084	1483.69014661213	-0.598322406364611	0.205227753589248	-2.91540688771617	0.00355225086999713	0.0418907241607174
ENSGALG00000009654	795.96300219359	-1.71135675012695	0.586988482629054	-2.91548607983239	0.00355134949030593	0.0418907241607174
ENSGALG00000025819	3519.50223854254	-0.645351176577865	0.221377914637618	-2.91515609239641	0.00355510684339852	0.0418907241607174
ENSGALG00000038593	124.877674255974	1.23389820888476	0.423025584867773	2.91684061915652	0.00353596405082553	0.0418907241607174
ENSGALG00000055010	757.394659943089	0.508958746208875	0.174597311930438	2.91504342524844	0.00355639053915591	0.0418907241607174
ENSGALG00000002315	636.765457953717	-0.49497604705027	0.169836295111398	-2.91443031494303	0.00356338352844548	0.0419311634181411
ENSGALG00000013422	16.4905745103895	-2.30631616639657	0.791619732630602	-2.91341419538966	0.0035750006941558	0.0420203482719738
ENSGALG00000027207	792.064670505616	-1.14292097751432	0.392332490042477	-2.91314384233277	0.00357809740358178	0.0420203482719738
ENSGALG00000009634	1290.8589573976	-0.999590158801788	0.3432393203502	-2.91222508476571	0.00358863938805107	0.0421021746532405
ENSGALG00000001882	32.5023476670745	-1.24625896231979	0.428361866529899	-2.90936019215613	0.00362169331758005	0.0424476871520153
ENSGALG00000007954	222.053728890673	0.903053313531133	0.310448592478727	2.90886586510458	0.00362742458537816	0.0424725985995719
ENSGALG00000006375	18.469297667591	-1.91027021848988	0.656854011449898	-2.90821123901378	0.00363502706716618	0.0424771664922127
ENSGALG00000013372	88.9600975252381	1.3852731675732	0.476318422540802	2.90829223061288	0.00363408568866998	0.0424771664922127
ENSGALG00000016447	2206.18277819363	-0.857788633662323	0.295240858157511	-2.9053859246158	0.00366800527768715	0.0427776575899772
ENSGALG00000043754	6617.7339794201	2.0110548220594	0.692170623172487	2.90543220809047	0.00366746285368666	0.0427776575899772
ENSGALG00000008595	482.954681261743	1.55649927260742	0.535959337622211	2.90413686887674	0.00368267129222475	0.0428638193192839
ENSGALG00000019741	324.822547639118	-1.04444386174776	0.359612314258196	-2.90436066935646	0.00368003958401225	0.0428638193192839
ENSGALG00000009621	100727.043055594	-1.22698407260584	0.422581291451313	-2.90354565482984	0.00368963171243736	0.0429024402179661
ENSGALG00000010312	39.6923413203584	-1.42206535144352	0.490484387245013	-2.89930808895075	0.00373987211573473	0.0434437412734116
ENSGALG00000025811	559.744794696754	-0.774642438701812	0.267402874656976	-2.89691141015414	0.00376856156922983	0.0437338785457716
ENSGALG00000010402	8485.5805437319	-1.23077094413183	0.424943522121232	-2.89631652222411	0.00377571359439648	0.0437737504216498
ENSGALG00000007241	640.37067445655	-0.972755177084785	0.335942634817833	-2.89559905848886	0.00378435569299932	0.0438308020726047
ENSGALG00000053854	8038.35336203839	0.991793981253649	0.342644452033061	2.89452806070228	0.00379728967998547	0.0439374019062366
ENSGALG00000007979	1719.84785800416	0.753643320171092	0.260447712059668	2.89364538552151	0.00380797955657586	0.044017852008741
ENSGALG00000003924	158.245544744768	0.748139176115784	0.258686412833715	2.89206985369074	0.00382712845078712	0.0441958294331584
ENSGALG00000007556	336.55950124826	-0.781409263219394	0.270287856608545	-2.89102615642515	0.00383986160041336	0.0442994415193624
ENSGALG00000050737	20.8241224181407	1.92006364036871	0.664320538437572	2.89026686557749	0.00384914915326605	0.0443631388222318
ENSGALG00000005214	34.5311353547644	-1.53117011614704	0.53004582514762	-2.88875045043624	0.00386775886494537	0.0445340485534619
ENSGALG00000006441	252.125116794235	-0.604581283461129	0.209416648381804	-2.88697812773161	0.00388961268549328	0.0447162195323715
ENSGALG00000042375	14.0938738534143	-2.23110346687872	0.772849979351161	-2.88685194602946	0.003891172851743	0.0447162195323715
ENSGALG00000004162	23.2979926955031	1.8583566611984	0.644027147167191	2.88552535304224	0.00390760986989046	0.0448613417713838
ENSGALG00000049422	374.38318444263	-0.907598272980869	0.314634011314049	-2.88461590401604	0.00391891471703254	0.044947318843161
ENSGALG00000001529	271.87655317221	-0.848448206223005	0.294363980567943	-2.88230986884339	0.00394771300997936	0.045233571541388
ENSGALG00000010752	26.6627608576439	2.0609037081559	0.715383501440485	2.88083762626073	0.00396619908522726	0.045401223542169
ENSGALG00000049229	347.113326657482	0.954902288117204	0.33210413070232	2.87530987975915	0.00403631144981887	0.0461589442402102
ENSGALG00000010494	194.15441246945	-1.4609269418479	0.508352081805403	-2.87384864572493	0.00405503239408343	0.0463280568088349
ENSGALG00000005781	200.964528541843	-0.653018488788137	0.227351873648646	-2.87228109585463	0.0040752030243943	0.0465133880080818
ENSGALG00000000259	801.657667020508	0.535924949816342	0.186650075639774	2.87128171783147	0.00408811012808165	0.0465829932121462
ENSGALG00000023395	115.966992816663	1.51125897781686	0.526351614846957	2.87119662063975	0.00408921088219366	0.0465829932121462
ENSGALG00000011838	1349.75101780483	0.992091430556087	0.34560625632718	2.8705829607925	0.00409715669775573	0.0466284142443137
ENSGALG00000012277	118.133804491046	-1.17008256205452	0.407919550220654	-2.86841501325835	0.00412534012187394	0.0469038429493756
ENSGALG00000000378	69.3832726241411	-1.06639067377471	0.371952744777381	-2.86700579239698	0.00414375428342134	0.0470677740640502
ENSGALG00000012072	678.29712994754	-1.00453661087447	0.350526562370275	-2.86579312016113	0.00415965982906363	0.0472029220872259
ENSGALG00000007848	846.089589932832	-0.621121879981273	0.216803937103148	-2.86490129413915	0.00417139244497883	0.04722030854259
ENSGALG00000008490	17.7966398062446	1.69562671036935	0.591786227409315	2.86526896340991	0.00416655185744959	0.04722030854259
ENSGALG00000024053	245.737772017646	0.796713536887495	0.278108039779676	2.86476269265237	0.00417321854086393	0.04722030854259
ENSGALG00000000137	836.945356798173	-0.905648864419138	0.31618334149802	-2.86431555858805	0.00417911454570573	0.0472416412992973
ENSGALG00000043768	94229.245677616	1.17766515896297	0.411195736416472	2.86400138587573	0.00418326181316527	0.0472431839858808
ENSGALG00000022813	3292.92905824106	-1.17380648453589	0.409892361285409	-2.86369446079667	0.00418731701267493	0.0472436849543085
ENSGALG00000031553	35.7363630709052	-1.75134717820583	0.612284297847765	-2.86034965188879	0.00423174153925203	0.0476536171996651
ENSGALG00000041091	403674.475284443	1.2900244480323	0.450979656472447	2.86049365978688	0.00422982010718759	0.0476536171996651
ENSGALG00000007170	1471.77048751452	-0.952332390222151	0.333067686883813	-2.85927584009181	0.00424609390150089	0.0477239886123845
ENSGALG00000026364	1610.75307532352	1.17683279604289	0.411561357709186	2.85943462377839	0.00424396885157242	0.0477239886123845
ENSGALG00000008516	561.52791223124	2.65226919881064	0.928078433899987	2.8578071657858	0.00426579540534501	0.047899717902344
ENSGALG00000013397	203.220196324794	0.57438085191072	0.201148504729738	2.85550644625698	0.00429682506048224	0.048202192749924
ENSGALG00000013674	57.927651778985	1.02379368813041	0.358586050430949	2.85508509575319	0.00430252991092683	0.0482202662424426
ENSGALG00000012137	1445.76583773542	0.717699229004874	0.251567625820441	2.85290774861921	0.00433211956493867	0.0485057379804302
ENSGALG00000014833	19539.8524851859	-0.843528993787368	0.29589789191156	-2.85074350593714	0.00436171384537207	0.0487907192636634
ENSGALG00000007900	363.200201751668	0.657784711599958	0.230886631853434	2.84895104718543	0.00438636289663639	0.0489270535601136
ENSGALG00000009479	35.43099528693	-2.68217063114761	0.941344823938924	-2.84929662642053	0.00438160085107567	0.0489270535601136
ENSGALG00000010031	50.8279954812592	1.48502917095578	0.521252315013344	2.84896417374714	0.00438618192831746	0.0489270535601136
ENSGALG00000038797	73.6528518365772	-0.829112208274182	0.29115155693114	-2.84769972385988	0.0044036452732816	0.049073356361385
ENSGALG00000005672	40.5018953501352	-1.99370621146396	0.700214088051487	-2.84728091805739	0.0044094432874216	0.0490915240855757
ENSGALG00000015343	421.760714521472	-1.07449263474051	0.37749658607064	-2.84636384642546	0.00442216354290677	0.049186651909253
ENSGALG00000004494	84.1746288355376	-1.07226796925495	0.376839427332344	-2.84542404929751	0.00443523350670787	0.0492390343784279
ENSGALG00000016731	441.608808826869	-0.648989332594078	0.228074854779662	-2.84551023049451	0.00443403350971716	0.0492390343784279
ENSGALG00000014924	34.5055677024202	-1.3759435162515	0.483712414933283	-2.84454869003368	0.00444743879764836	0.0492816383795861
ENSGALG00000020742	104.58263784331	1.18055714814896	0.414994323407992	2.84475493171582	0.00444456039532106	0.0492816383795861
ENSGALG00000005763	85.1881653124585	-1.79404170493634	0.631232463232794	-2.84212522237582	0.0044813885842318	0.0495645785292642
ENSGALG00000035850	1479.95403404965	0.744705156008179	0.262021945644215	2.84214802762884	0.00448106801940159	0.0495645785292642
ENSGALG00000020729	112.14166130572	-0.702337137974488	0.247300987620728	-2.84000943438052	0.00451121996188365	0.0498164764463628
ENSGALG00000033593	32.3964363452298	-1.26526466321352	0.445529802693129	-2.83991027214178	0.00451262249497149	0.0498164764463628
ENSGALG00000001350	573.149945500524	-0.901552241879529	0.317513117749659	-2.83941730744603	0.00451960076514404	0.0498244769951921
ENSGALG00000002576	286.756438497601	-1.32785651102408	0.46776488916482	-2.83872633834259	0.00452939838505513	0.0498244769951921
ENSGALG00000012111	2103.19696051838	1.05834574381979	0.372832190250653	2.83866514612987	0.00453026698886584	0.0498244769951921
ENSGALG00000021688	250.135853559651	0.661543568114364	0.233041096706301	2.83874208225212	0.0045291749297176	0.0498244769951921
ENSGALG00000040976	1163.06280188231	-1.03467562836442	0.364542708643115	-2.83828370128604	0.00453568487878739	0.0498375300254073
ENSGALG00000012199	103.400495312983	-1.78897033968185	0.337198174492035	-5.30539746360373	1.12427751609474e-07	1.13536677587258e-05
ENSGALG00000037869	213.581251558399	2.24639750464231	0.423462308202904	5.30483460068881	1.12775203987683e-07	1.13536677587258e-05
ENSGALG00000009731	161.740682316063	-1.21208420949157	0.229146799664191	-5.28955329626182	1.22615450543214e-07	1.22397236605807e-05
ENSGALG00000001475	1280.34876902958	-1.92462417431464	0.365253923105582	-5.26927721391865	1.36961989678384e-07	1.34260725717217e-05
ENSGALG00000007191	1540.42617931491	-1.556190266104	0.295404488778921	-5.26799803393863	1.37919584105469e-07	1.34260725717217e-05
ENSGALG00000035946	50.3134677016852	2.60143702752028	0.493797183426494	5.26822978103828	1.37745619148288e-07	1.34260725717217e-05
ENSGALG00000001506	211.589767841004	-2.25325729730981	0.429201283335743	-5.2498848088187	1.5219435178527e-07	1.41157265329032e-05
ENSGALG00000007158	86.4154112085823	-2.00017240705782	0.380984807270916	-5.25000569283988	1.52094509855157e-07	1.41157265329032e-05
ENSGALG00000007537	178.184163780967	-1.98761144209693	0.378563247895478	-5.25040783316005	1.51762825114966e-07	1.41157265329032e-05
ENSGALG00000011016	1195.71097787783	1.15704384191949	0.220277494116452	5.25266481063109	1.49914214214491e-07	1.41157265329032e-05
ENSGALG00000014857	7803.63854723852	1.85004094059888	0.352047837908858	5.25508394423896	1.47956970592497e-07	1.41157265329032e-05
ENSGALG00000049193	46.7834582615352	-2.6346965722251	0.501302237101414	-5.25570479688901	1.47458657582835e-07	1.41157265329032e-05
ENSGALG00000004948	132.474880771143	1.68759549086124	0.322327610619146	5.23565290488023	1.64402654655193e-07	1.51288974154963e-05
ENSGALG00000034511	597.591599898244	-1.68222706433891	0.321533942138186	-5.23188019638666	1.67794492395919e-07	1.53213281079964e-05
ENSGALG00000045085	1654.53141847266	-2.2722727436015	0.434527531681916	-5.22929521820232	1.7015746340864e-07	1.54175750883874e-05
ENSGALG00000000329	1481.53871902394	1.21506966572421	0.232474661165161	5.22667571439525	1.72584802489941e-07	1.5487369514923e-05
ENSGALG00000043257	127.802876502312	-3.335012582484	0.638202225792921	-5.22563608790377	1.73557413699791e-07	1.5487369514923e-05
ENSGALG00000041502	9253.16302277983	-2.62290932276227	0.502546261216464	-5.2192395510281	1.79659265742561e-07	1.59113270013656e-05
ENSGALG00000004687	82.852915213146	-2.1338894895321	0.409343493596081	-5.21295567882584	1.85855312959893e-07	1.63372368011536e-05
ENSGALG00000002781	65.3535	-2.02845	0.355434	-5.70696485288428	1.15008518945554e-08	1.65205529836547e-06
ENSGALG00000011046	260.408357725895	-2.15677586597983	0.377837557947539	-5.70820931009534	1.14170964787223e-08	1.65205529836547e-06
ENSGALG00000013575	32853.1290561128	-2.95986132297442	0.518332258900782	-5.71035522514332	1.12740607288348e-08	1.65205529836547e-06
ENSGALG00000025996	327.16110329151	-2.10135061841869	0.404205783926648	-5.19871486747459	2.00671068541722e-07	1.75089223433552e-05
ENSGALG00000015363	82.2168307721861	-1.8059368954445	0.317146764974076	-5.69432545084332	1.23860625460251e-08	1.75777627385097e-06
ENSGALG00000016609	35.5285248624492	-2.09344835091931	0.403730688587095	-5.18525940707058	2.15714399858939e-07	1.86830876171945e-05
ENSGALG00000009690	100.55544101137	-2.7277338062331	0.527020802920591	-5.17576116752283	2.26983667915082e-07	1.95156249954142e-05
ENSGALG00000011914	67.3002363161501	-2.00840176020782	0.35411410201442	-5.67162321066229	1.41450813510592e-08	1.98351087183484e-06
ENSGALG00000010582	1070.18170037254	-1.14518349631586	0.221491318583342	-5.17033129623524	2.33679348450872e-07	1.99457177203103e-05
ENSGALG00000016582	168.561038579086	-2.04668767509001	0.396461742240789	-5.16238379905764	2.43824731413891e-07	2.06619533188793e-05
ENSGALG00000007636	2885.99880306402	3.50208007975828	0.678626712175056	5.1605396854094	2.46238955472962e-07	2.07174904036859e-05
ENSGALG00000039611	197.504979165254	1.51583584038064	0.294227772853488	5.15191283840992	2.57842875788651e-07	2.1539937829181e-05
ENSGALG00000007720	708.35194654549	2.14666477376121	0.379604759355471	5.65499963015748	1.55846608227672e-08	2.15966729213382e-06
ENSGALG00000025810	209.779305583106	-2.03410425526204	0.360380265841994	-5.64432752861635	1.65828121844391e-08	2.27126679907568e-06
ENSGALG00000011203	288.399215447329	-1.41309132511677	0.250911795828901	-5.63182500228238	1.78312567911646e-08	2.414188203944e-06
ENSGALG00000003803	103.41012664599	2.12315030415134	0.377540517339232	5.62363562754674	1.86979833092429e-08	2.50276756135877e-06
ENSGALG00000020210	81.6895036059937	-1.87052092104564	0.365368644633558	-5.11954418782066	3.06275003404182e-07	2.5405727218999e-05
ENSGALG00000011961	76.4933522703085	-2.47382948068179	0.483384152846917	-5.1177297933994	3.09235189394803e-07	2.54718971739957e-05
ENSGALG00000007817	261.397375604977	-1.83682203189888	0.359225086214312	-5.11328997441744	3.16595725691502e-07	2.58970906452792e-05
ENSGALG00000033376	33.4588570806181	2.53794305380341	0.49677794377082	5.10880783985499	3.24197860979895e-07	2.6336045548153e-05
ENSGALG00000014729	31.4048807786842	-2.11373092788553	0.377090911875525	-5.60536162850634	2.07820594671151e-08	2.75047054452976e-06
ENSGALG00000005327	34769.2986652157	9.94231900401329	1.95114855290375	5.09562380025696	3.47594779677007e-07	2.79918396579225e-05
ENSGALG00000026392	320.568494840077	2.05303448163643	0.402976260266915	5.09467848124994	3.49333596206351e-07	2.79918396579225e-05
ENSGALG00000028318	252.331744593987	-3.04208651519964	0.597500601090624	-5.09135306248544	3.5551732516216e-07	2.81473943516359e-05
ENSGALG00000037593	791.940038386632	0.890670406840545	0.174947688540676	5.09106701706127	3.56054143678899e-07	2.81473943516359e-05
ENSGALG00000028664	1347.33154557398	-2.06863156764923	0.369536753182168	-5.59790480875246	2.16957816096243e-08	2.83949568421961e-06
ENSGALG00000012220	96.1839532687143	-2.04075127119565	0.365087320272895	-5.58976211408885	2.27380897865075e-08	2.92313261325399e-06
ENSGALG00000053105	112.972195178389	3.82288177436324	0.683994575148095	5.58905276922047	2.28311571796729e-08	2.92313261325399e-06
ENSGALG00000004037	70.7937920374023	-2.20788727660263	0.395848202968154	-5.57761096311017	2.43844239017782e-08	2.99191801186505e-06
ENSGALG00000006785	1181.14911860003	-1.38769613854475	0.248780035892296	-5.57800441489414	2.43293482007651e-08	2.99191801186505e-06
ENSGALG00000011457	3178.85581503026	1.42727064644204	0.255755313753656	5.58060994117523	2.39676596822647e-08	2.99191801186505e-06
ENSGALG00000017025	179.24810047064	-2.5003620446611	0.4480915399364	-5.58002511052985	2.404838644078e-08	2.99191801186505e-06
ENSGALG00000010900	487.447188372356	-2.31119666723668	0.455477143158704	-5.07423193886016	3.89064267090257e-07	3.05519200137076e-05
ENSGALG00000039576	208.545559840107	-2.19671957439438	0.394233723465656	-5.57212496963303	2.51650794285347e-08	3.05587083081145e-06
ENSGALG00000048295	103.810162649291	3.27576290349881	0.588192754406131	5.56919968659966	2.55912062670661e-08	3.07590631244665e-06
ENSGALG00000005749	8967.33382790689	-0.951323973876497	0.187712497953021	-5.06798420057563	4.02050767660981e-07	3.13626224654218e-05
ENSGALG00000036831	137.729474935633	4.70465318127017	0.929564016492919	5.06113952110581	4.16758090652069e-07	3.22960101959916e-05
ENSGALG00000038817	84.4347034818927	-2.79702575712953	0.50342556764638	-5.55598669770828	2.76047895164338e-08	3.28441227994014e-06
ENSGALG00000052425	105.967675044656	-2.46845542967271	0.4446878175075	-5.55098505623236	2.84064370684577e-08	3.34599422229364e-06
ENSGALG00000009748	606.314926298559	-1.40520594800492	0.278090351276551	-5.05305538848953	4.3479773846001e-07	3.34737422308527e-05
ENSGALG00000006598	443.610425004505	2.05362460335487	0.370381382484053	5.54462157244983	2.94590595295427e-08	3.43562635840083e-06
ENSGALG00000033411	37.004968154994	3.68596849675245	0.730856059167228	5.04335764959302	4.57433100437972e-07	3.49876914938888e-05
ENSGALG00000011900	619.329007037081	1.19324810780562	0.236771567445239	5.03965962079295	4.66360528833356e-07	3.54403914137297e-05
ENSGALG00000012196	1939.44846060222	-1.35060005022193	0.244274633724131	-5.52902292649516	3.22019263240654e-08	3.71869108010948e-06
ENSGALG00000052829	680.38913572186	3.02376943718805	0.547423823486481	5.52363508392821	3.32056771780385e-08	3.79737545126325e-06
ENSGALG00000006494	84.654220439348	2.00374626737053	0.398984720038581	5.02211279463729	5.11061539747037e-07	3.85884222864125e-05
ENSGALG00000017419	243.976496142585	1.32089762690847	0.263138418010525	5.01978250418621	5.17300165654031e-07	3.88106920461072e-05
ENSGALG00000015874	53.7127939899735	-2.34331733288307	0.467096877623352	-5.01676942223669	5.25475691105892e-07	3.91745453514956e-05
ENSGALG00000007114	309529.581312175	3.99690328647346	0.724672246156256	5.51546344940556	3.47862037819163e-08	3.93987206103069e-06
ENSGALG00000009890	437.610737705867	-1.09070028881385	0.217899699803745	-5.0055153347903	5.57127771154803e-07	4.12730063926567e-05
ENSGALG00000000102	65.4564139769202	-2.08064428423599	0.416072509559807	-5.00067713302485	5.71293134676718e-07	4.18453430757201e-05
ENSGALG00000014069	30.6799253455399	3.0681013450548	0.613564716864631	5.00045269997445	5.71958590304011e-07	4.18453430757201e-05
ENSGALG00000029971	84.4646426741886	1.85227033567873	0.371878256096537	4.98085140852627	6.33051350924512e-07	4.60290855712335e-05
ENSGALG00000002531	1084.30256352297	-0.81724028541588	0.164174494485528	-4.97787605789107	6.42857976936465e-07	4.64553626400897e-05
ENSGALG00000000949	35.6543519335565	-3.15137094180807	0.635650622906028	-4.95770920100862	7.13292190311696e-07	5.10403829485121e-05
ENSGALG00000041927	61.729173330536	1.8943567505728	0.382138491990025	4.95725186098826	7.1497267904784e-07	5.10403829485121e-05
ENSGALG00000004614	138.479752860393	2.41562507396906	0.441780663676786	5.46792848257471	4.55325513791004e-08	5.10788497804213e-06
ENSGALG00000051676	23.5870110826504	-4.05616896939152	0.744092788956396	-5.45116016388275	5.00422750097762e-08	5.56082978622786e-06
ENSGALG00000010120	46.4392584586943	-2.18249169343138	0.400665866193648	-5.44716153179005	5.11799806908972e-08	5.63410273418765e-06
ENSGALG00000010986	73.3478997795242	-2.83915864711076	0.521760441499568	-5.44149847571975	5.28342453076284e-08	5.76235718035699e-06
ENSGALG00000009511	1428.49843534766	4.00284697451636	0.737320601559056	5.42890971180296	5.66993569025397e-08	6.12717178857812e-06
ENSGALG00000016142	656.882610247379	-1.98083140618158	0.402896178906782	-4.91648099407734	8.81137480443697e-07	6.25236047117248e-05
ENSGALG00000002908	51.1625575995111	-2.06748355025126	0.421076080595937	-4.90999998699809	9.10763990067951e-07	6.42388565210203e-05
ENSGALG00000005038	37.967006942784	-1.95392698320712	0.398302519319369	-4.90563551178649	9.31253190804064e-07	6.52235897411868e-05
ENSGALG00000007080	272.207587701721	1.45362378412686	0.296444878222343	4.90352133200494	9.41337147126391e-07	6.52235897411868e-05
ENSGALG00000009217	107.345600393091	2.64461628000002	0.539330012590435	4.90352144005071	9.41336629106723e-07	6.52235897411868e-05
ENSGALG00000038853	136.50365018222	1.39025553489173	0.256783928596783	5.41410649213482	6.15955015330086e-08	6.59575829597553e-06
ENSGALG00000005619	54.1219715028996	-2.81756642801766	0.5787313989942	-4.86852179251795	1.12436125224938e-06	7.74494221651779e-05
ENSGALG00000016325	4798.7675814111	-2.66418157431705	0.495110947666849	-5.38097892375776	7.40818687013113e-08	7.86135433723194e-06
ENSGALG00000011747	48.3943165895906	-2.59796896652665	0.535381425029828	-4.85255715844438	1.21879640320291e-06	8.34662955425993e-05
ENSGALG00000016690	1333.00559616595	3.88025176134621	0.723230582540167	5.36516548804918	8.08750342915901e-08	8.43032768956318e-06
ENSGALG00000031139	365.497075248134	-1.0952754515562	0.204109474343911	-5.36611764386174	8.04494792751519e-08	8.43032768956318e-06
ENSGALG00000006471	229.177640973051	-2.32104672397423	0.4791756400394	-4.8438328872131	1.27358061377137e-06	8.67139078012309e-05
ENSGALG00000042020	62.153042939302	-2.31454471204679	0.478518879126244	-4.83689319901663	1.31884243426229e-06	8.92795691561814e-05
ENSGALG00000025751	197.077728822943	-2.00871008033369	0.41555405183142	-4.83381180253435	1.3394321981538e-06	9.01552677831638e-05
ENSGALG00000032590	78.0976581803208	-1.59370253913802	0.298347760049136	-5.3417613689325	9.20477765019007e-08	9.51079613522709e-06
ENSGALG00000008584	234.621794030833	-2.15637314577143	0.40385557547462	-5.33946607828111	9.32207092742181e-08	9.54823247426969e-06
ENSGALG00000008698	173.492609021799	-1.48262150928006	0.307524760015758	-4.82114516308896	1.42736437327511e-06	9.55279826864064e-05
ENSGALG00000011625	1430.16453732771	-0.841829103407328	0.174659404708232	-4.81983266125063	1.43678686192308e-06	9.56153245570164e-05
ENSGALG00000030022	233.216444116452	-1.91819569111015	0.398371616876362	-4.81509126114643	1.47132632771995e-06	9.73637798551307e-05

## Sheet: SPLEEN
ID	log2FoldChange	padj	Gene.name
ENSGALG00000001697	4.94829254373947	0.000182216687131509
ENSGALG00000021139	-2.70318588474737	0.000216389300825917	IGLL1
ENSGALG00000011287	5.19082070661497	0.00065311288951918	SULT
ENSGALG00000035803	3.21307815376569	0.000830548609934032	THRSP
ENSGALG00000011455	3.94849507179997	0.000901222156057009	CL2
ENSGALG00000030653	-3.11276516941658	0.000901222156057009
ENSGALG00000023435	3.29954589193717	0.000911670877687425	GATM
ENSGALG00000007178	1.38105164230616	0.00146303205118863	FADS2
ENSGALG00000000293	3.37498760003208	0.00150847242980134
ENSGALG00000013723	-2.03494219565653	0.00152648268332655	OASL
ENSGALG00000015143	3.66101134274823	0.00152648268332655	TTR
ENSGALG00000030614	2.68995179422952	0.00152648268332655	ADH1C
ENSGALG00000033941	-3.16022869875848	0.00302319056710202	RORC
ENSGALG00000004343	3.11231070117869	0.00325359092088442	HPD
ENSGALG00000002960	3.25637095909012	0.00375878250290609	HMGCS2
ENSGALG00000004771	-1.53957170156992	0.00375878250290609	C1QB
ENSGALG00000033932	-1.66278195236431	0.00375878250290609	BF1
ENSGALG00000010427	3.51129906565201	0.00378434378313665	TM4SF4
ENSGALG00000010969	3.56705017439289	0.00453869187302576	SPIA4
ENSGALG00000006629	2.75117877235613	0.00856663493137937	RBP4A
ENSGALG00000039268	-2.52445607805155	0.00856663493137937
ENSGALG00000004293	2.74594010183378	0.0105298842795586
ENSGALG00000006170	1.5117129352575	0.0105298842795586	LRRC8C
ENSGALG00000007109	4.64517561962828	0.0105298842795586	APOA4
ENSGALG00000019845	4.95502038419624	0.0105298842795586	AvBD9
ENSGALG00000021569	-1.42096461304532	0.0105298842795586	C1QA
ENSGALG00000039647	-2.53676432001459	0.0105298842795586
ENSGALG00000033376	3.28183517585881	0.0114308927438414	APOH
ENSGALG00000016592	2.76155094794211	0.0124080289336068	PRPS2
ENSGALG00000028536	-1.78804095736185	0.0124080289336068	MPEG1
ENSGALG00000031398	1.63407160565282	0.0129280681053794
ENSGALG00000021450	3.41240150563918	0.0151210737493091
ENSGALG00000046098	-1.50919483684656	0.0151210737493091
ENSGALG00000014950	3.57091088017711	0.0153508003476104	SOT3A1L
ENSGALG00000009719	1.69115076957182	0.0193584445618656	PCDH10
ENSGALG00000016667	3.6934490676748	0.0193584445618656	AvBD10
ENSGALG00000026241	2.16345509272357	0.0193584445618656	GRIN3B
ENSGALG00000046217	3.70796873114287	0.0193584445618656	PIT54
ENSGALG00000008332	3.0867386384336	0.0204231754204761	F2
ENSGALG00000014585	-1.69053578446969	0.0228679524777506
ENSGALG00000014966	3.35175748648608	0.0253438731043738	HGD
ENSGALG00000045879	-3.46719427235184	0.025744651332602
ENSGALG00000002988	3.24974608297395	0.0293940391139633	PHGDH
ENSGALG00000004129	4.23597114159959	0.033369028655182	SPP2
ENSGALG00000032854	-1.61535878143756	0.033369028655182	ACP5
ENSGALG00000043921	-2.65048313075651	0.033369028655182
ENSGALG00000030255	3.27464267882685	0.0361321689128937	AMBP
ENSGALG00000028871	3.19766928650981	0.0367428929897783	SLC38A3
ENSGALG00000011219	3.12405217154367	0.0378812858674271	GCGR
ENSGALG00000015544	4.04708800446939	0.0397376371564518	ALDOB
ENSGALG00000042801	2.41403965078961	0.0397376371564518
ENSGALG00000041228	2.9848725167171	0.0459970313217455
ENSGALG00000004141	4.52352584259744	0.0459999948579728	LBFABP
ENSGALG00000012550	-1.18778439752915	0.0544011907272149	HMOX1
ENSGALG00000029669	-1.33275169644974	0.056678208825121	C1QC
ENSGALG00000011612	2.24461428568628	0.0576073335900971	GC
ENSGALG00000000141	-1.29293113336188	0.0595713545848005	BLB1
ENSGALG00000004261	4.76253647088541	0.0615857516791147	AQP9
ENSGALG00000004518	3.13529895467918	0.065234949715749
ENSGALG00000000775	-1.35305052436135	0.0654272693681547	CTSS
ENSGALG00000008839	1.43700532412926	0.0694473077143055	ATP11B
ENSGALG00000013575	-1.8153901923924	0.0717478406890855	IFI6
ENSGALG00000020160	2.37825173720171	0.075789092082948	ADH6
ENSGALG00000019277	2.81162322527812	0.0826106596856636	SLCO1B3
ENSGALG00000026152	-1.13138006982985	0.0876521390904408	GBP
ENSGALG00000041380	-1.4295115661984	0.103318082072845	BF2
ENSGALG00000016322	1.60352055765136	0.103898366235573	GSTAL3
ENSGALG00000044811	3.92703214388937	0.108783531518977
ENSGALG00000003016	2.30182091329065	0.112071129577358	MASP2
ENSGALG00000002397	3.25644047466644	0.112542282651791	PSPH
ENSGALG00000015937	4.77296472293259	0.116137116504388	FABP1
ENSGALG00000043779	1.91864277335023	0.116137116504388
ENSGALG00000027587	-2.1177780898483	0.117953303487587	LRG1
ENSGALG00000042944	4.32520003058466	0.117953303487587
ENSGALG00000030920	4.02573189326791	0.118636089752194	APOC3
ENSGALG00000044778	-1.54549055237877	0.118636089752194
ENSGALG00000026995	-1.33988807497322	0.119680291209428	RHOG
ENSGALG00000013892	1.05697668436202	0.127766772281135	MAP3K5
ENSGALG00000005795	2.0659767892467	0.13936450757659	CYP2C23b
ENSGALG00000033286	1.27362918944633	0.13936450757659	ARSJ
ENSGALG00000030016	-1.32554117993014	0.146083943293582	CTSB
ENSGALG00000014179	2.62004069089402	0.147666805249608	SBK1
ENSGALG00000014496	1.2384496851571	0.147666805249608	PROM1
ENSGALG00000035557	1.63677817550831	0.147666805249608	BARX1
ENSGALG00000004860	1.99410383424514	0.148194177637897	RASD1
ENSGALG00000006876	-1.20457254732746	0.148194177637897	CTSA
ENSGALG00000038755	1.76083622280463	0.160693996022842
ENSGALG00000039011	2.20761334781232	0.160693996022842	DPYS
ENSGALG00000042446	1.8433256551688	0.160693996022842	ACSM5
ENSGALG00000044427	-1.84605737365185	0.160693996022842	MZB1
ENSGALG00000045581	-1.42770230161102	0.172768791736023
ENSGALG00000001558	-1.12146202292758	0.175043047928016	MOV10
ENSGALG00000009856	-1.05757608762368	0.175043047928016	GNS
ENSGALG00000001698	1.26285971995384	0.179663807425223	GABRA1
ENSGALG00000039826	2.33114076433536	0.184257395751468	CNGA3
ENSGALG00000045085	-1.97666125645673	0.184257395751468	IFIT5
ENSGALG00000011484	1.28112803285563	0.185568575988474	CMTM8
ENSGALG00000010402	1.52885285012851	0.186358566244289	HPGDS
ENSGALG00000040950	-2.47899086373076	0.186358566244289
ENSGALG00000041182	1.51632364440789	0.18900880158959	TBX1
ENSGALG00000004591	2.14466829435722	0.193377188994852	SERPINC1
ENSGALG00000006174	1.41915618481007	0.194660385910223	VSTM4
ENSGALG00000016491	2.017530408911	0.194660385910223	APOB
ENSGALG00000032992	1.16751217580158	0.194660385910223	NR3C1
ENSGALG00000013535	1.3861098784214	0.196144409787087	CYP4V2
ENSGALG00000031916	-1.81251059532469	0.196144409787087	ZP1
ENSGALG00000006439	-1.17570187625191	0.204069293164092	ARHGEF6
ENSGALG00000000720	-1.01258929574947	0.204383780898621
ENSGALG00000028982	-2.20634321089291	0.210430338688413	CMPK2
ENSGALG00000031325	-1.40737638376691	0.225317949157393	TGFB1
ENSGALG00000034721	-1.60833959345765	0.225545065831117
ENSGALG00000038933	-1.14706073332228	0.237334176933685	FABP7
ENSGALG00000039536	2.29215407533852	0.237334176933685	C2H8ORF22
ENSGALG00000014798	1.29047477490768	0.238355938790954	SERINC5
ENSGALG00000008257	-1.02089175360162	0.249238175307979	MERTK
ENSGALG00000013371	-2.08126871674046	0.253837707134139	S1PR4
ENSGALG00000025778	-1.58254673345078	0.253837707134139	SIRPA
ENSGALG00000044604	-1.87629292313925	0.253837707134139
ENSGALG00000012123	1.25520083859823	0.254533033090193	PAX6
ENSGALG00000034265	1.66560501833618	0.254533033090193	ZAR1L
ENSGALG00000003217	-1.23963751112629	0.255442675209745	LITAF
ENSGALG00000014252	2.3164736829747	0.256387836544819
ENSGALG00000030240	-1.32713827181482	0.256387836544819
ENSGALG00000042116	1.79491304838214	0.256387836544819	FUT9
ENSGALG00000016854	1.28880988820975	0.258866977613152	LIG4
ENSGALG00000028466	-0.964117810691494	0.258866977613152	IL34
ENSGALG00000001889	-1.14564690334826	0.260515538888832	CARD9
ENSGALG00000006864	1.5591726993413	0.260515538888832	COL24A1
ENSGALG00000009266	4.10956637219379	0.260515538888832	FGA
ENSGALG00000016294	2.14919787952012	0.260515538888832	HMGCLL1
ENSGALG00000008022	-1.20990080971821	0.269454169013369	TAPBP
ENSGALG00000007641	-1.17354367584368	0.271117953660687	LDB1
ENSGALG00000008601	3.85025759406221	0.271117953660687	AHSG
ENSGALG00000009262	3.18745292800215	0.271117953660687	FGB
ENSGALG00000010818	0.813330229375028	0.271117953660687	PLPP3
ENSGALG00000014918	2.15577399666982	0.271117953660687	RFX6
ENSGALG00000015107	1.59494078567466	0.271117953660687	PIP5K1B
ENSGALG00000020391	3.1446676987094	0.271117953660687	SERPINA10
ENSGALG00000032658	-1.41673195167003	0.271117953660687
ENSGALG00000033997	1.2417363526415	0.271117953660687	ZNF800
ENSGALG00000044525	-0.824068536607831	0.271117953660687	NFKBIE
ENSGALG00000003025	1.75269597991363	0.272499847800152
ENSGALG00000006572	1.20346948142722	0.272499847800152	TNNT3
ENSGALG00000044319	-1.26946291754313	0.272499847800152
ENSGALG00000006527	-1.8896282364249	0.276958983997709	CRTAM
ENSGALG00000030034	3.16025944840596	0.279254004508892	G6PC
ENSGALG00000002804	2.22488097686926	0.282474806177362	RND2
ENSGALG00000006723	1.681585006924	0.282474806177362
ENSGALG00000012229	-1.36638760259997	0.282474806177362	RPS29
ENSGALG00000015180	1.51332023841631	0.282474806177362	PSAT1
ENSGALG00000015953	2.6596986740634	0.282474806177362
ENSGALG00000026698	2.6601699165591	0.282474806177362
ENSGALG00000032591	1.99634620433214	0.282474806177362
ENSGALG00000040182	1.93751951238363	0.284831419605883	GAMT
ENSGALG00000007218	1.0307574484041	0.285998365827842	MB21D2
ENSGALG00000009268	3.01886669378599	0.288167005033447	FGG
ENSGALG00000038000	-1.28226842868058	0.289789924779759	CX3CR1
ENSGALG00000016724	1.42288308320244	0.291461382215207	RGN
ENSGALG00000032469	-1.12246603237838	0.291461382215207	ARHGAP45
ENSGALG00000042077	-1.09793147439827	0.29602127762801	HIC1
ENSGALG00000004594	-1.12329826762329	0.296228209898965	CD74
ENSGALG00000035113	1.68737083498793	0.297245883691553	DEXI
ENSGALG00000037402	0.8943959638426	0.298860919823765	CTGF
ENSGALG00000000893	1.75509693158183	0.299633723659244	TAT
ENSGALG00000034939	-1.30541587650785	0.299633723659244	PITPNM1
ENSGALG00000039409	-1.32971062512074	0.299633723659244	RELA
ENSGALG00000009233	1.41096231204925	0.30133429431018	LIN9
ENSGALG00000028451	-1.05958582511828	0.30133429431018	MT4L
ENSGALG00000033689	-1.72619402612536	0.30133429431018
ENSGALG00000009795	0.986188806761837	0.31532670153519	MON2
ENSGALG00000031874	-1.01823163389139	0.31532670153519	HIST1H101
ENSGALG00000044052	-1.46362369295015	0.31532670153519
ENSGALG00000004745	-1.02998470547997	0.320259451816018	NATD1
ENSGALG00000015053	1.39570060442501	0.320259451816018	GLDC
ENSGALG00000037349	2.25798312113606	0.320259451816018
ENSGALG00000040896	1.06032534716378	0.320259451816018	FASN
ENSGALG00000039292	2.95903796570708	0.325149393098933	UNCX
ENSGALG00000003651	-1.24041830160245	0.326000811653598	NT5C3B
ENSGALG00000031270	-1.0522232427961	0.326349149866452	CSK
ENSGALG00000045640	-1.81632794790796	0.334824298517053
ENSGALG00000010152	1.31999020878226	0.335553883249499	TSPAN8
ENSGALG00000010657	2.40279940418094	0.335553883249499
ENSGALG00000017274	1.15019383124908	0.335553883249499	CD9
ENSGALG00000033933	2.80290170429841	0.335553883249499
ENSGALG00000034197	1.8359073035812	0.335553883249499	ZIC5
ENSGALG00000041183	1.85160320410681	0.335553883249499	SGPP1
ENSGALG00000044105	-1.18972094153649	0.335553883249499
ENSGALG00000000839	2.69654484382904	0.3359314159266	WNT11
ENSGALG00000004167	-1.62193574144003	0.3359314159266	SRGN
ENSGALG00000008905	1.94706948791231	0.3359314159266	HABP2
ENSGALG00000023689	-0.988803000898507	0.3359314159266	ASS1
ENSGALG00000003457	-1.09693167302707	0.338045826568795	CNP
ENSGALG00000036106	-1.14621366024947	0.338045826568795	SMPD1
ENSGALG00000035308	-1.02370079995654	0.342875552002132
ENSGALG00000008255	1.19693243769039	0.34468130087424	C11orf49
ENSGALG00000035835	1.88320019969892	0.34468130087424	NKX2-4
ENSGALG00000031293	1.57992334742706	0.34516027198751	SLCO1A2
ENSGALG00000029482	-1.1499032318006	0.349717490385185
ENSGALG00000039764	2.64216192704611	0.349717490385185
ENSGALG00000044026	4.00047784665184	0.349717490385185
ENSGALG00000045615	-1.47774462566916	0.349717490385185
ENSGALG00000030031	2.3283763917378	0.349933879290236	TTPA
ENSGALG00000039982	-1.20391639619535	0.349933879290236	IRF5
ENSGALG00000042171	-2.43567157343065	0.349933879290236
ENSGALG00000017239	-0.983740752801513	0.350007866499709	CTSC
ENSGALG00000008382	0.81189337233357	0.355517261317289	GNAI1
ENSGALG00000009378	1.40844237219902	0.355517261317289	PDGFC
ENSGALG00000035219	2.70903264091925	0.355517261317289	ALB
ENSGALG00000008700	-0.954159138748966	0.360542692928232	PDCD4
ENSGALG00000016719	-1.03251318741472	0.360542692928232	TNFRSF21
ENSGALG00000033908	2.58549659658165	0.360542692928232	SLC10A4
ENSGALG00000045611	-1.14755983022509	0.360542692928232	GLMP
ENSGALG00000006833	2.00651937878864	0.360746590722584	ITIH2
ENSGALG00000007636	3.64190747160377	0.360746590722584	PCK1
ENSGALG00000012456	-1.26231587457104	0.363119952129029	RAC2
ENSGALG00000016805	2.28491993183148	0.363119952129029	SULT1C3
ENSGALG00000038271	-1.73597229444425	0.363119952129029
ENSGALG00000043727	-1.51481441136438	0.363119952129029	NR4A1
ENSGALG00000023451	1.09145466473964	0.363744865574801	TRPM7
ENSGALG00000040174	-0.951851345630408	0.363744865574801
ENSGALG00000040877	-1.08877061160866	0.363744865574801	UBALD2
ENSGALG00000041083	1.93746466181242	0.367153874716055	ZIC2
ENSGALG00000000466	-1.19977350831391	0.368521217367669	LCK
ENSGALG00000000793	-1.08914852844076	0.370240865490398	VPS72
ENSGALG00000002358	1.7213341783578	0.370240865490398	CDO1
ENSGALG00000006719	1.77923390202766	0.370240865490398	GNAZ
ENSGALG00000007426	1.77516111994962	0.370240865490398	MKX
ENSGALG00000008018	0.780668470443545	0.370240865490398	SNAI1
ENSGALG00000025864	1.15423267140811	0.370240865490398	WTIP
ENSGALG00000031331	-0.891822611083587	0.370240865490398	PKIG
ENSGALG00000032259	1.21675409162176	0.370240865490398	SIX3
ENSGALG00000034011	0.949339047671526	0.370240865490398	PMS1
ENSGALG00000042784	1.00134592918169	0.370240865490398	TPPP
ENSGALG00000044226	-1.58482410748935	0.370240865490398
ENSGALG00000007027	-1.23880680819172	0.374032865202521	SGSH
ENSGALG00000007417	1.50349784250872	0.374032865202521	ARMC4
ENSGALG00000008486	0.964096141427001	0.374032865202521	CACNA2D1
ENSGALG00000009029	0.943457756284486	0.374032865202521	TSPAN12
ENSGALG00000015233	-0.94903157845297	0.374032865202521	ATP1B1
ENSGALG00000016834	0.905419915083909	0.374032865202521	MCF2L
ENSGALG00000016853	0.876937838536401	0.374032865202521	ABHD13
ENSGALG00000020975	2.25054348397109	0.374032865202521	TMEM233
ENSGALG00000026747	2.12602284561145	0.374032865202521	GTF2A1L
ENSGALG00000026970	-0.972966387925489	0.374032865202521	IFITM3
ENSGALG00000031718	-0.940836639666503	0.374032865202521	CSNK2A2
ENSGALG00000031860	1.35884327210739	0.374032865202521	ADHFE1
ENSGALG00000032249	-1.13689929852671	0.374032865202521	MAX
ENSGALG00000033428	1.38247549883743	0.374032865202521	CA13
ENSGALG00000034018	-1.33452546823668	0.374032865202521
ENSGALG00000036541	2.20701055005231	0.374032865202521
ENSGALG00000039682	-0.828579839479437	0.374032865202521	HCLS1
ENSGALG00000044339	-1.38831879394742	0.374032865202521
ENSGALG00000045065	-1.29509878281572	0.374032865202521
ENSGALG00000009509	1.6280528814112	0.3741769127641
ENSGALG00000026808	2.39008163368839	0.3741769127641	TMEM72
ENSGALG00000032588	-0.952038021770589	0.3741769127641	ARPC1B
ENSGALG00000033353	1.88503008186265	0.3741769127641	RIT2
ENSGALG00000035580	2.33365022787108	0.3741769127641	MPP2
ENSGALG00000036283	-1.01702261289899	0.3741769127641	RBM8A
ENSGALG00000041417	0.863565060110065	0.3741769127641	ACADSB
ENSGALG00000041266	-2.23311540913506	0.375614487943913	CNN1
ENSGALG00000000419	-1.05339763023594	0.376554976021669	LAMTOR5
ENSGALG00000003939	-1.00514223577692	0.376554976021669	KLF2
ENSGALG00000004528	1.1345165602424	0.376554976021669	TSHZ3
ENSGALG00000004704	2.02970996110431	0.376554976021669
ENSGALG00000004948	-1.24336430062083	0.376554976021669	GLA
ENSGALG00000005094	-1.3410988795584	0.376554976021669	GRAP
ENSGALG00000009572	2.05557437624917	0.376554976021669	ADAMTS20
ENSGALG00000010290	1.07690475048447	0.376554976021669	VEGFA
ENSGALG00000011117	1.98756281877308	0.376554976021669	AGT
ENSGALG00000011994	1.11982311355379	0.376554976021669	SYNPO2
ENSGALG00000013031	-0.890635958872632	0.376554976021669	CECR1
ENSGALG00000015022	-0.946430829461368	0.376554976021669	FYN
ENSGALG00000015134	2.65059846220818	0.376554976021669	APOV1
ENSGALG00000015511	1.54298523170368	0.376554976021669	ROBO1
ENSGALG00000020688	1.86091626107873	0.376554976021669	CYP4A22
ENSGALG00000025199	1.52689094820772	0.376554976021669	gga-mir-1555
ENSGALG00000026884	-0.98923396348686	0.376554976021669
ENSGALG00000029175	1.27237565179321	0.376554976021669	EFNB2
ENSGALG00000029301	1.43619540485103	0.376554976021669	BMP2
ENSGALG00000031244	1.1395176429524	0.376554976021669	ADCY5
ENSGALG00000032035	-1.16644792660953	0.376554976021669	OS9
ENSGALG00000032833	-1.81473799838146	0.376554976021669
ENSGALG00000035516	-1.58076991110554	0.376554976021669	BATF3
ENSGALG00000035804	-0.729317114933408	0.376554976021669	SQSTM1
ENSGALG00000038440	1.42907031726203	0.376554976021669	COQ10B
ENSGALG00000040244	-1.01231928881379	0.376554976021669	2009-09-01
ENSGALG00000042614	1.20810202746662	0.376554976021669	NBAS
ENSGALG00000045561	-1.44864420375852	0.376554976021669
ENSGALG00000046008	1.94511493068741	0.376554976021669
ENSGALG00000029011	1.95898847013491	0.378961969377093	SLC35F1
ENSGALG00000007127	1.11862186631595	0.379878832527429
ENSGALG00000020251	1.59504361735731	0.381664966497351	FNIP2
ENSGALG00000037941	-1.22018620727916	0.381915817985199	ZC3H10
ENSGALG00000030407	-1.21871184155756	0.383028858886416	IL6R
ENSGALG00000015623	2.40265931152101	0.389057412927795	HGFAC
ENSGALG00000006072	1.67753501743167	0.392341395747822
ENSGALG00000006508	2.0216002859588	0.392341395747822	FGF13
ENSGALG00000044476	-1.03936308665291	0.392593650215514
ENSGALG00000037317	1.96099010357856	0.393304890123159
ENSGALG00000031423	1.55922610401835	0.394456321321111	DMRTA2
ENSGALG00000033942	1.79686185722484	0.394456321321111
ENSGALG00000006482	2.19097999913193	0.39489035493374	FAH
ENSGALG00000011551	-1.26383672566734	0.39489035493374	JCHAIN
ENSGALG00000016676	-0.84235705376057	0.39489035493374	MCM3
ENSGALG00000031367	1.14353379396827	0.39489035493374
ENSGALG00000043861	1.84956320768168	0.396880882888311
ENSGALG00000040855	1.71960133497452	0.399451376502091
ENSGALG00000009352	1.07013569457339	0.399533333464812	DPF3
ENSGALG00000007928	1.10448491810388	0.400008930557551	MLLT10
ENSGALG00000029399	1.93706713446081	0.400008930557551
ENSGALG00000030173	1.69806190089684	0.400008930557551	WNT2
ENSGALG00000001189	-0.950820800405562	0.400324864468962	NCF1
ENSGALG00000012126	2.18098727329544	0.400840786880411	CFI
ENSGALG00000015307	1.60653703932706	0.401789878590677	ABI3BP
ENSGALG00000037206	1.05389628733522	0.401789878590677	ST7
ENSGALG00000028119	-0.975836559536086	0.403500313905313	CDC42SE1
ENSGALG00000027070	-0.903919912208787	0.407601446755995	TIMP2
ENSGALG00000036081	-1.58645408263957	0.407601446755995
ENSGALG00000036827	-1.05953893640133	0.407601446755995	UBE2S
ENSGALG00000034616	1.3276481878604	0.407655720578902	INHBA
ENSGALG00000031606	0.986845634721823	0.408859916397929	NDC1
ENSGALG00000004959	1.21723086136333	0.409079520213365	IRS1
ENSGALG00000010018	1.83213802860179	0.409079520213365	CTSEAL
ENSGALG00000034950	1.98758281767118	0.409079520213365	SMPD3
ENSGALG00000037249	1.78845268566621	0.409079520213365	KCNQ5
ENSGALG00000016557	2.63536119172092	0.410046384295289	BMX
ENSGALG00000005417	0.71626613170193	0.411450476004675	JMJD4
ENSGALG00000008907	1.04903406754205	0.41217335230597	PLCB4
ENSGALG00000009627	0.901010826235397	0.41217335230597	GPATCH2
ENSGALG00000015248	1.75696476766807	0.41217335230597	SNTG1
ENSGALG00000033274	-1.40248511512829	0.41217335230597
ENSGALG00000040392	2.38313941585697	0.412449126847194	ALC
ENSGALG00000041621	-0.72096784040259	0.412449126847194	LY6E
ENSGALG00000002085	-1.23355766413528	0.41260101478582	FZR1
ENSGALG00000003578	-0.93341118336317	0.41260101478582	FN1
ENSGALG00000005280	0.951501089565472	0.41260101478582	DBT
ENSGALG00000005775	1.26621200984724	0.41260101478582	TEX11
ENSGALG00000006575	1.8543446224152	0.41260101478582	VIPR2
ENSGALG00000006613	-1.33084918141349	0.41260101478582	CTSD
ENSGALG00000014337	2.28322149245185	0.41260101478582	NWD2
ENSGALG00000014948	0.908471582590989	0.41260101478582	HMGCR
ENSGALG00000016268	2.06331308401523	0.41260101478582
ENSGALG00000021634	-1.03529216492165	0.41260101478582	MAP7D1
ENSGALG00000027793	1.84451115585352	0.41260101478582	SCN9A
ENSGALG00000027805	-0.909439915381876	0.41260101478582
ENSGALG00000029276	-1.03476873989419	0.41260101478582	PPP1R9B
ENSGALG00000031519	0.767030382444206	0.41260101478582	KHDRBS3
ENSGALG00000032777	-1.00833460636725	0.41260101478582	MAF1
ENSGALG00000038264	-1.62264568487828	0.41260101478582
ENSGALG00000041926	-0.957553143003722	0.41260101478582	HEXIM1
ENSGALG00000042062	1.18262666301529	0.41260101478582	HMX1
ENSGALG00000042903	-1.69087965669717	0.41260101478582
ENSGALG00000043967	-1.11513191803016	0.41260101478582
ENSGALG00000044230	-1.1162304192673	0.41260101478582
ENSGALG00000044505	-1.27532551801709	0.41260101478582
ENSGALG00000046160	2.14203980488436	0.41260101478582
ENSGALG00000046524	-1.81272415259426	0.41260101478582
ENSGALG00000046639	1.73202033013832	0.41260101478582	CYP2AC2
ENSGALG00000003185	-0.944032278927104	0.413382545137333	SCPEP1
ENSGALG00000005134	1.02312606632251	0.413382545137333	ZSWIM8
ENSGALG00000043828	-1.07209378254154	0.413382545137333	HEXA
ENSGALG00000003574	1.1171797324293	0.414664723913638	LPCAT2
ENSGALG00000006812	1.29344874547756	0.414664723913638	TTC36
ENSGALG00000014931	0.773516844457589	0.414664723913638	RAB28
ENSGALG00000015032	-1.07940627217937	0.414664723913638	CD274
ENSGALG00000007713	-1.0521494900563	0.415089087488746	CD300LG
ENSGALG00000015254	1.40039334096659	0.415739001470875	ST18
ENSGALG00000038634	1.16392512410076	0.416251542332576	KIT
ENSGALG00000008883	0.762594559531297	0.419453323061168	TCF7L2
ENSGALG00000015495	1.78538614234201	0.419453323061168	POU1F1
ENSGALG00000033246	-1.03369285048792	0.419453323061168	ZNF740
ENSGALG00000037112	1.96081529576183	0.419453323061168
ENSGALG00000038022	1.11003517264208	0.419453323061168	COL22A1
ENSGALG00000042830	-1.54410495638915	0.419453323061168
ENSGALG00000004491	2.41504397174545	0.421365115228647	DMGDH
ENSGALG00000011680	1.44402705160187	0.421365115228647	EPHA5
ENSGALG00000022815	1.58051423674661	0.421365115228647	AvBD1
ENSGALG00000023709	-1.60996609207029	0.421365115228647	TOR1BL
ENSGALG00000030590	-1.23441690482586	0.421365115228647	COA6
ENSGALG00000035207	2.0275053025265	0.421365115228647	TDO2
ENSGALG00000046461	-1.26084381673318	0.421365115228647	LRRC15
ENSGALG00000032913	-1.20761194602801	0.422615320847895
ENSGALG00000032385	1.55090854042649	0.422781555674204	PFKFB1
ENSGALG00000032530	-1.05633693430801	0.422781555674204	SASH3
ENSGALG00000038775	1.84229704236054	0.422781555674204	SPON1
ENSGALG00000000529	-1.24950779786978	0.42409907244064	LIMD2
ENSGALG00000001624	-0.860431615172558	0.42409907244064	CWC25
ENSGALG00000003045	-0.97576913640185	0.42409907244064	E2F1
ENSGALG00000003589	1.89395454703814	0.42409907244064	VTN
ENSGALG00000004106	1.14537407490457	0.42409907244064	DHCR7
ENSGALG00000004538	1.82406332974193	0.42409907244064	TNN
ENSGALG00000005156	1.3842829248993	0.42409907244064
ENSGALG00000005247	1.65479115902916	0.42409907244064
ENSGALG00000005638	-1.28469548879348	0.42409907244064	IL2RG
ENSGALG00000005889	1.02837705337555	0.42409907244064	CCDC18
ENSGALG00000005992	0.954352633705543	0.42409907244064	PDE8A
ENSGALG00000007727	1.70850706786047	0.42409907244064
ENSGALG00000009067	1.1293402070149	0.42409907244064	GPR50
ENSGALG00000009973	1.655309793084	0.42409907244064	SLC3A1
ENSGALG00000010013	1.13511833493147	0.42409907244064	EDNRA
ENSGALG00000010432	0.882879632241832	0.42409907244064	GSTZ1
ENSGALG00000011096	0.964993812209172	0.42409907244064	ABCB10
ENSGALG00000011190	-1.27189508869368	0.42409907244064
ENSGALG00000013083	1.8409757874012	0.42409907244064	ZPBP
ENSGALG00000014103	1.14968440652605	0.42409907244064	FRYL
ENSGALG00000014217	0.87261398939204	0.42409907244064	GUF1
ENSGALG00000019795	-1.23909458619453	0.42409907244064
ENSGALG00000021475	-0.819104651830833	0.42409907244064	ADAR
ENSGALG00000023294	-1.05071301431593	0.42409907244064	RPLP0
ENSGALG00000025751	-1.24613877230688	0.42409907244064	NMRK2
ENSGALG00000025904	-0.814412478503709	0.42409907244064	WDR82
ENSGALG00000026207	-0.945890575005504	0.42409907244064	CNTF
ENSGALG00000027305	-1.53996892236436	0.42409907244064	SKAP1
ENSGALG00000028790	-1.20718134443832	0.42409907244064	DNASE2B
ENSGALG00000029244	-0.892353706051459	0.42409907244064	SMAP2
ENSGALG00000029569	-1.47997619518718	0.42409907244064
ENSGALG00000030396	-1.05410354509907	0.42409907244064	HMGA1
ENSGALG00000030710	1.45049087753423	0.42409907244064	L3MBTL1
ENSGALG00000031380	1.24113677463782	0.42409907244064	DENND3
ENSGALG00000031593	-1.00461942562117	0.42409907244064	TMSB15B
ENSGALG00000031729	-0.924914624641124	0.42409907244064	MOB3A
ENSGALG00000031835	1.01685764037336	0.42409907244064	TMEM68
ENSGALG00000032162	-1.12151991400651	0.42409907244064
ENSGALG00000032219	-0.988515360109485	0.42409907244064	FUS
ENSGALG00000032925	-0.834695971101061	0.42409907244064	STK40
ENSGALG00000033074	0.859990967754208	0.42409907244064	ARID2
ENSGALG00000033415	1.93792973942628	0.42409907244064
ENSGALG00000033898	-1.00649859192849	0.42409907244064
ENSGALG00000034077	1.36868330710062	0.42409907244064	KCNK5
ENSGALG00000034094	1.67197387262717	0.42409907244064	SP5
ENSGALG00000034551	1.16208086305847	0.42409907244064
ENSGALG00000034655	1.15515255286272	0.42409907244064
ENSGALG00000034955	-0.91020445396762	0.42409907244064	DCTN2
ENSGALG00000035075	-1.16998987625263	0.42409907244064	TAP1
ENSGALG00000035718	-1.11295939238033	0.42409907244064
ENSGALG00000037704	-0.993563862937174	0.42409907244064
ENSGALG00000037935	-0.982452867973117	0.42409907244064	RARA
ENSGALG00000038101	-1.15950528620731	0.42409907244064	EXOSC5
ENSGALG00000038607	1.17845440019382	0.42409907244064
ENSGALG00000039222	1.12853702783996	0.42409907244064	DPY19L4
ENSGALG00000039238	0.880887572951469	0.42409907244064	SALL1
ENSGALG00000039300	0.907461035015355	0.42409907244064	NFAT5
ENSGALG00000039724	-1.02335244855667	0.42409907244064	RHOF
ENSGALG00000040429	1.75850721688624	0.42409907244064
ENSGALG00000041154	1.85101170070766	0.42409907244064	MNX1
ENSGALG00000042372	2.32814124860198	0.42409907244064
ENSGALG00000042686	1.216728483614	0.42409907244064	FOXD3
ENSGALG00000043393	1.69651964462878	0.42409907244064	CADM2
ENSGALG00000043421	0.841331475434252	0.42409907244064
ENSGALG00000043956	-0.823232924720383	0.42409907244064
ENSGALG00000046003	-1.067870498092	0.42409907244064
ENSGALG00000046400	-1.05532063149518	0.42409907244064
ENSGALG00000006267	-1.01817557031343	0.4250723736419	TPX2
ENSGALG00000012105	0.622868064211885	0.4250723736419	EXOC5
ENSGALG00000033475	1.9605047647199	0.4250723736419
ENSGALG00000033834	1.09121837000258	0.426173927197196	TRIP13
ENSGALG00000037094	1.0318814023686	0.431530559153133	POU4F2
ENSGALG00000028886	1.59447625822277	0.432117677524463
ENSGALG00000012890	1.5220503940079	0.433122342699065	DGKI
ENSGALG00000031493	-1.00339307227091	0.433122342699065	BAK1
ENSGALG00000037015	0.850373608887865	0.433122342699065	DACH1
ENSGALG00000046494	1.57408591843017	0.433122342699065	CASP10
ENSGALG00000007669	-1.22435272639277	0.433413773247662	EGR1
ENSGALG00000008293	1.05799188215854	0.433413773247662	SH3PXD2A
ENSGALG00000026287	1.50983414970715	0.433413773247662	IRS2
ENSGALG00000031104	-0.816218777506131	0.433413773247662
ENSGALG00000012538	0.852839843397944	0.435442607483597	NR4A2
ENSGALG00000016837	1.62388438315007	0.437083336547596	MYO16
ENSGALG00000030530	1.1204835964374	0.437083336547596	HAND2
ENSGALG00000033601	-1.06806520058536	0.437083336547596	ARRB1
ENSGALG00000042825	-1.56006414268721	0.437083336547596
ENSGALG00000007110	1.70705456411051	0.437158142523893
ENSGALG00000007220	-0.863351425412992	0.437158142523893	FTH1
ENSGALG00000014958	1.4616420193446	0.437158142523893	ANKDD1B
ENSGALG00000016899	1.98128225558608	0.437158142523893	DCT
ENSGALG00000017287	1.85926593410573	0.437158142523893	FGF6
ENSGALG00000029863	1.7416763145142	0.437158142523893	PHYHIPL
ENSGALG00000031395	1.84552241769989	0.437158142523893
ENSGALG00000032545	1.63926756256879	0.437158142523893	NKX6-1
ENSGALG00000037674	1.14359416489803	0.437158142523893
ENSGALG00000038810	-1.16974622775954	0.437158142523893
ENSGALG00000006680	1.55192143152027	0.440481346798561	EHHADH
ENSGALG00000010886	1.64389644530112	0.440481346798561	PAQR3
ENSGALG00000014236	1.30848657794808	0.440481346798561	ATP8A1
ENSGALG00000017804	1.62792688426155	0.440481346798561	RF00019
ENSGALG00000031534	1.0449571866205	0.440481346798561	ARID5B
ENSGALG00000043329	-0.849801436118504	0.440481346798561	PTMA
ENSGALG00000027777	-1.01950187972695	0.440887669620186	CNN2
ENSGALG00000033234	-1.10396997755504	0.440887669620186	JAK3
ENSGALG00000000154	-1.05365809128477	0.442065027681991	DENND2D
ENSGALG00000000158	-1.05800395877865	0.442065027681991	MHCDMA
ENSGALG00000000259	-0.639041658020476	0.442065027681991	PSMF1
ENSGALG00000000004	0.777914202546992	0.442065027681991	RFKL
ENSGALG00000000544	-1.04312768938948	0.442065027681991	RAB44
ENSGALG00000000573	0.987023219443817	0.442065027681991	PER3
ENSGALG00000000579	-0.891756373242901	0.442065027681991	VAMP3
ENSGALG00000000905	-0.819541604876967	0.442065027681991	PSMB4
ENSGALG00000001416	1.38178629614736	0.442065027681991	ADRA1B
ENSGALG00000001565	1.20195584180078	0.442065027681991	C5
ENSGALG00000001586	-1.07390218038116	0.442065027681991	NEIL1
ENSGALG00000001688	-0.868545849167751	0.442065027681991	2005-09-01
ENSGALG00000002062	-0.781203548433834	0.442065027681991	SRP68
ENSGALG00000002283	0.703855698944805	0.442065027681991	MAPKAPK3
ENSGALG00000002581	-0.904386109184372	0.442065027681991
ENSGALG00000003172	0.740618817059034	0.442065027681991	SLC16A9
ENSGALG00000003196	-1.22066532902477	0.442065027681991	RNASE6
ENSGALG00000003374	1.33927912472684	0.442065027681991	ESRP2
ENSGALG00000003699	0.826636321208748	0.442065027681991	EBF1
ENSGALG00000004901	-0.803210784843219	0.442065027681991	CORO1C
ENSGALG00000005363	1.29389717555251	0.442065027681991	CHDH
ENSGALG00000005418	1.36520905030284	0.442065027681991	FRRS1
ENSGALG00000005704	-0.860864672945381	0.442065027681991	NDUFB8
ENSGALG00000006104	1.30540307318665	0.442065027681991	ADAMTSL3
ENSGALG00000006144	-1.16919938314767	0.442065027681991	CDK10
ENSGALG00000006420	0.81495587245194	0.442065027681991	ABHD17C
ENSGALG00000006583	-0.87111525628907	0.442065027681991	LSP1
ENSGALG00000006705	1.08763049479651	0.442065027681991	MYOF
ENSGALG00000006785	-0.802963578586087	0.442065027681991	IRF1
ENSGALG00000007631	1.70700713768376	0.442065027681991	MEGF11
ENSGALG00000007759	1.66505494783197	0.442065027681991	TMEFF2
ENSGALG00000007980	1.90785520492985	0.442065027681991	KCNG1
ENSGALG00000008100	1.69579537293215	0.442065027681991	RAPSN
ENSGALG00000008624	1.70170130944203	0.442065027681991	RPAP1
ENSGALG00000008779	-0.744004863556606	0.442065027681991	ACTR2
ENSGALG00000008840	0.975104496910271	0.442065027681991	ACSL5
ENSGALG00000008845	1.84359929624191	0.442065027681991	HAO1
ENSGALG00000009172	1.28251759533459	0.442065027681991	OSBPL6
ENSGALG00000009261	1.18782973792213	0.442065027681991	VAX1
ENSGALG00000009480	1.2787177790991	0.442065027681991	DOCK4
ENSGALG00000009500	0.754142841140767	0.442065027681991	VPS50
ENSGALG00000009507	1.58272324561011	0.442065027681991	PLEKHH1
ENSGALG00000009560	1.38551900401529	0.442065027681991	MSMO1
ENSGALG00000009628	-0.900054020273033	0.442065027681991
ENSGALG00000009722	1.43647700879281	0.442065027681991	DYNC1I1
ENSGALG00000009946	0.887954148786856	0.442065027681991	HECTD1
ENSGALG00000010161	1.65312647583091	0.442065027681991	DMRT3
ENSGALG00000010170	1.29096014875002	0.442065027681991	INTU
ENSGALG00000010204	1.95754873650172	0.442065027681991	KCNC2
ENSGALG00000010237	-0.838836391546689	0.442065027681991	NPC2
ENSGALG00000010440	1.15729471534962	0.442065027681991	MKNK1
ENSGALG00000010853	1.08333186368603	0.442065027681991	C8B
ENSGALG00000011040	1.45621662268628	0.442065027681991	SCN3A
ENSGALG00000011046	-0.857076469316972	0.442065027681991	SNX10
ENSGALG00000011180	1.16134996851293	0.442065027681991	FAM120B
ENSGALG00000011290	-1.11155274653301	0.442065027681991	RPL15
ENSGALG00000011447	1.36397659864753	0.442065027681991	GADL1
ENSGALG00000011618	1.11173178309653	0.442065027681991	ADSSL1
ENSGALG00000011686	1.38281584638216	0.442065027681991	SEMA5B
ENSGALG00000011738	-0.840747341622373	0.442065027681991	ARHGDIB
ENSGALG00000011847	1.09379561829262	0.442065027681991	TTC26
ENSGALG00000012377	1.64510330619303	0.442065027681991	HNMT
ENSGALG00000012422	-1.10643765382129	0.442065027681991
ENSGALG00000012480	-0.829853562868052	0.442065027681991	NMI
ENSGALG00000012505	1.55217261114268	0.442065027681991	LRFN5
ENSGALG00000012594	1.32033231563508	0.442065027681991	NTRK2
ENSGALG00000012906	1.48409941407942	0.442065027681991	CDH20
ENSGALG00000012913	1.53680068418392	0.442065027681991	PKP2
ENSGALG00000013033	2.1901346891118	0.442065027681991
ENSGALG00000013100	0.76259073255189	0.442065027681991	GRB10
ENSGALG00000013495	-1.07914039096974	0.442065027681991	GSDMA
ENSGALG00000013604	1.41982168815937	0.442065027681991	VIP
ENSGALG00000013674	1.62882188993206	0.442065027681991	TUSC3
ENSGALG00000014776	2.01644892180272	0.442065027681991	TBX15
ENSGALG00000014853	1.54514731293878	0.442065027681991	CLVS2
ENSGALG00000015001	0.846164468123354	0.442065027681991
ENSGALG00000015064	1.43739818375776	0.442065027681991	TTC39C
ENSGALG00000015297	0.72415142424945	0.442065027681991	FOXO3
ENSGALG00000015415	0.835198892740537	0.442065027681991	HACE1
ENSGALG00000015441	-1.22716860445874	0.442065027681991	CD247
ENSGALG00000015910	1.61389880117031	0.442065027681991	CD109
ENSGALG00000016099	-0.877211926733777	0.442065027681991
ENSGALG00000016157	1.37774077311832	0.442065027681991	UMODL1
ENSGALG00000016183	1.49371443322779	0.442065027681991
ENSGALG00000016451	1.07552521857632	0.442065027681991	ROCK2
ENSGALG00000016584	1.41460820913291	0.442065027681991	EGFL6
ENSGALG00000016797	1.10462732309841	0.442065027681991	FHL2
ENSGALG00000016866	1.55264484043103	0.442065027681991	FGF14
ENSGALG00000016920	1.26756717294706	0.442065027681991	LMO7
ENSGALG00000017040	1.32732394602361	0.442065027681991
ENSGALG00000017169	1.51923099547086	0.442065027681991	ELMOD1
ENSGALG00000017295	1.30675512365174	0.442065027681991	PTHLH
ENSGALG00000017299	-1.01378727042781	0.442065027681991	RPS11
ENSGALG00000017302	-0.825386257533627	0.442065027681991	SLCO2B1
ENSGALG00000017362	-0.986197627772127	0.442065027681991	HAVCR1
ENSGALG00000019221	1.64376255373531	0.442065027681991
ENSGALG00000020656	2.39610058581955	0.442065027681991	PRLHR
ENSGALG00000020679	1.49675809442374	0.442065027681991	PLEKHS1
ENSGALG00000022586	1.63054629278523	0.442065027681991	HPX
ENSGALG00000023070	2.19960305087239	0.442065027681991	SPIA1
ENSGALG00000023844	-1.3938494715022	0.442065027681991
ENSGALG00000025557	-1.04645478105084	0.442065027681991	RF00030
ENSGALG00000025764	-1.08657619291628	0.442065027681991	FKBP10
ENSGALG00000025898	0.702512839082807	0.442065027681991	SMAD6
ENSGALG00000025935	1.71948945751915	0.442065027681991	XPNPEP2
ENSGALG00000026250	-1.12359945835524	0.442065027681991
ENSGALG00000026499	-1.216358351634	0.442065027681991
ENSGALG00000028138	1.94244371285851	0.442065027681991
ENSGALG00000029304	-0.834669420833859	0.442065027681991	SMARCD2
ENSGALG00000029343	-0.985998982176904	0.442065027681991	TGM2
ENSGALG00000029383	-0.783579425332245	0.442065027681991	SLC25A11
ENSGALG00000029530	-0.835053655421508	0.442065027681991	STAT6
ENSGALG00000029944	1.64636765658038	0.442065027681991	FAM222A
ENSGALG00000030004	-0.919540810516124	0.442065027681991
ENSGALG00000030209	1.77905549625549	0.442065027681991	CPZ
ENSGALG00000030351	-0.934296431206274	0.442065027681991	ILF3
ENSGALG00000030583	1.31317888871009	0.442065027681991
ENSGALG00000030681	-1.02801424314614	0.442065027681991
ENSGALG00000030998	-1.03230445597878	0.442065027681991	MTA2
ENSGALG00000031038	-1.08177391589508	0.442065027681991	RPL28
ENSGALG00000031118	-1.35881942170932	0.442065027681991
ENSGALG00000031875	-1.44824922219109	0.442065027681991
ENSGALG00000031958	-1.08512104061919	0.442065027681991	NABP2
ENSGALG00000032404	1.52353825334693	0.442065027681991	MYH1C
ENSGALG00000032847	-0.861980044236965	0.442065027681991
ENSGALG00000032986	1.34423735673168	0.442065027681991	CFTR
ENSGALG00000033238	1.9946319985887	0.442065027681991
ENSGALG00000033883	1.72344212185193	0.442065027681991	PCDH7
ENSGALG00000034321	1.61549303136266	0.442065027681991
ENSGALG00000034648	-1.53307807061941	0.442065027681991
ENSGALG00000034679	-0.974315484102493	0.442065027681991
ENSGALG00000034964	-1.18280330701537	0.442065027681991	SYTL1
ENSGALG00000034988	-1.22774430037111	0.442065027681991	RDH5
ENSGALG00000035011	2.14102998065447	0.442065027681991
ENSGALG00000035157	0.979260283628971	0.442065027681991	SOX21
ENSGALG00000035386	-0.964773727409192	0.442065027681991	NCKAP1L
ENSGALG00000035720	-0.918892964130829	0.442065027681991	LAMTOR1
ENSGALG00000035725	1.35880910312763	0.442065027681991	SP8
ENSGALG00000035817	-1.0158031099519	0.442065027681991	CIAO1
ENSGALG00000035856	-1.11705764098089	0.442065027681991	CD48
ENSGALG00000035916	1.71255177074801	0.442065027681991
ENSGALG00000036110	1.64412155636541	0.442065027681991
ENSGALG00000036364	1.12428979990563	0.442065027681991	FOXG1
ENSGALG00000036515	-0.903589590323476	0.442065027681991
ENSGALG00000036789	1.15431920269878	0.442065027681991	ADGRL2
ENSGALG00000037538	-0.951268462664839	0.442065027681991	DBNL
ENSGALG00000037872	0.887236960595001	0.442065027681991	ATAD2B
ENSGALG00000037896	-1.20052520453733	0.442065027681991
ENSGALG00000037929	-1.16322170516862	0.442065027681991	BIN2
ENSGALG00000037943	-0.843061524227221	0.442065027681991	PRKCB
ENSGALG00000038036	1.29048014628588	0.442065027681991
ENSGALG00000038559	-1.47002052244004	0.442065027681991	CD8A
ENSGALG00000038688	1.56897426702211	0.442065027681991	ADAMTS17
ENSGALG00000038773	-0.968545677423952	0.442065027681991
ENSGALG00000039432	-1.26808972381885	0.442065027681991	P2RY13
ENSGALG00000039511	-1.26900671349259	0.442065027681991
ENSGALG00000039528	1.68679824357197	0.442065027681991
ENSGALG00000039716	-0.959353475968656	0.442065027681991	RNF19B
ENSGALG00000040114	1.41937310953536	0.442065027681991	PTPRZ1
ENSGALG00000040173	-0.878556080218068	0.442065027681991
ENSGALG00000040957	1.03444349124088	0.442065027681991	AGO2
ENSGALG00000041022	-1.15885806043749	0.442065027681991
ENSGALG00000041042	1.18502053757203	0.442065027681991
ENSGALG00000041528	-0.943996110367267	0.442065027681991	LMF2
ENSGALG00000041791	1.41306118046577	0.442065027681991	DPP6
ENSGALG00000041867	0.86062629751919	0.442065027681991	IFNAR2
ENSGALG00000042199	2.56873979107427	0.442065027681991	SLC12A5
ENSGALG00000042374	1.77191527341186	0.442065027681991
ENSGALG00000042508	-1.01658490296642	0.442065027681991	KRI1
ENSGALG00000042621	1.62958750388655	0.442065027681991	HNF4G
ENSGALG00000042657	1.37159773544816	0.442065027681991	WNT3A
ENSGALG00000042711	-1.41148315134143	0.442065027681991
ENSGALG00000042792	-1.19198807763934	0.442065027681991
ENSGALG00000042912	1.72935452117784	0.442065027681991
ENSGALG00000043052	-0.939946791115374	0.442065027681991	CD1B
ENSGALG00000043213	1.88142729106241	0.442065027681991	CYP26C1
ENSGALG00000043326	-1.48258152401926	0.442065027681991
ENSGALG00000043587	0.923739420223165	0.442065027681991	CCDC88A
ENSGALG00000043806	1.21925749191348	0.442065027681991
ENSGALG00000044067	1.84071232414523	0.442065027681991
ENSGALG00000044497	-0.845023853378826	0.442065027681991
ENSGALG00000044559	-1.01583304249428	0.442065027681991
ENSGALG00000045534	-0.843937959949392	0.442065027681991
ENSGALG00000045559	-1.48006157547088	0.442065027681991
ENSGALG00000013505	0.794352044437006	0.442247039604918
ENSGALG00000001486	-1.11059698009716	0.44365237204475	ZAP70
ENSGALG00000001661	1.82689123239473	0.44365237204475	SLC22A7
ENSGALG00000005675	-0.916388640796816	0.44365237204475	PTTG1IP
ENSGALG00000009758	1.80300465956259	0.44365237204475	SLC7A11
ENSGALG00000015958	1.13303054760033	0.44365237204475	EIF2AK3
ENSGALG00000023347	1.27788508948614	0.44365237204475	PTCHD3
ENSGALG00000023725	-0.88803602052881	0.44365237204475	IER5
ENSGALG00000030036	1.63059775410431	0.44365237204475
ENSGALG00000030573	1.21219192308222	0.44365237204475
ENSGALG00000030745	-1.45336551804274	0.44365237204475
ENSGALG00000036180	-1.01514100389957	0.44365237204475
ENSGALG00000037332	1.02366176236007	0.44365237204475
ENSGALG00000037857	-0.922685691545949	0.44365237204475
ENSGALG00000040519	-0.845177489843691	0.44365237204475	PEF1
ENSGALG00000042330	0.921387916326453	0.44365237204475	PPP1R9B
ENSGALG00000043064	-1.23758924459815	0.44365237204475	EXFABP
ENSGALG00000043641	-0.917634129732643	0.44365237204475	JUND
ENSGALG00000044071	-0.918675355808805	0.44365237204475	ABI3
ENSGALG00000046226	-1.00138687621674	0.44365237204475	SCARB1
ENSGALG00000045424	-0.957125476305314	0.443682080869854
ENSGALG00000003588	1.1181758846215	0.443713163318628	IRX5
ENSGALG00000014227	1.3964669866778	0.443713163318628	UPK3A
ENSGALG00000043071	1.13187946158966	0.444426170080162
ENSGALG00000016802	1.86475596289562	0.445284249048137
ENSGALG00000012965	1.46116383867372	0.44587249731178	FAM105A
ENSGALG00000015795	1.49086712604479	0.445876319096216	ADAMTS5
ENSGALG00000013268	1.45671960700651	0.44635308481223
ENSGALG00000014977	-0.974297021792431	0.447280402720286	GSK3B
ENSGALG00000040741	-0.892298123590099	0.449200957778256	DNM2
ENSGALG00000045702	-1.46622108849971	0.449200957778256
ENSGALG00000008646	1.66838080121676	0.449304430240593
ENSGALG00000003123	-1.06449293010502	0.449452196551092	CNTNAP1
ENSGALG00000003745	-0.774395845291188	0.449452196551092	NECAP2
ENSGALG00000015465	0.884248790084445	0.449452196551092	ASCC3
ENSGALG00000026757	0.822112079167503	0.449452196551092	DHFR
ENSGALG00000029027	-0.983732130185867	0.449452196551092	2012-09-01
ENSGALG00000033132	-1.20647116316119	0.449452196551092
ENSGALG00000036765	-0.843591074317882	0.449452196551092
ENSGALG00000038056	2.03602876739809	0.449452196551092
ENSGALG00000041701	2.01582549540532	0.449452196551092
ENSGALG00000003158	-0.814586396722304	0.449755184772893	COIL
ENSGALG00000003313	-0.802682400140409	0.449755184772893
ENSGALG00000006406	2.1158821188263	0.449755184772893	BRS3
ENSGALG00000006652	1.34598405251104	0.449755184772893	DIP2C
ENSGALG00000009373	0.827283016902293	0.449755184772893	CTSO
ENSGALG00000010036	1.12347421733003	0.449755184772893	FOSL2
ENSGALG00000010975	1.0613008491341	0.449755184772893	TMTC2
ENSGALG00000011805	1.62755618694398	0.449755184772893
ENSGALG00000016138	1.54621852503402	0.449755184772893	DSCAM
ENSGALG00000016384	1.38293435915967	0.449755184772893	MYT1L
ENSGALG00000016674	1.36842673486688	0.449755184772893	EFHC1
ENSGALG00000018439	1.08110957086239	0.449755184772893	DLX1
ENSGALG00000020788	1.60277994055606	0.449755184772893
ENSGALG00000027093	-1.12521003705329	0.449755184772893	TLR1B
ENSGALG00000028819	1.93091522077231	0.449755184772893	FOXB2
ENSGALG00000036093	-1.14447081350038	0.449755184772893	PTPN7
ENSGALG00000036163	-0.803826854294641	0.449755184772893	ZNF710
ENSGALG00000036647	-0.869377881504552	0.449755184772893	BCL7B
ENSGALG00000036810	1.72469708474075	0.449755184772893
ENSGALG00000037519	-0.938966641538184	0.449755184772893
ENSGALG00000039973	-1.77515018318404	0.449755184772893
ENSGALG00000042141	0.841733275825326	0.449755184772893
ENSGALG00000042263	-1.40036366193006	0.449755184772893
ENSGALG00000042362	1.4553922396883	0.449755184772893
ENSGALG00000043016	-1.31291205273226	0.449755184772893	CD6
ENSGALG00000044805	-1.41539896883086	0.449755184772893	RNF26
ENSGALG00000045089	-1.38368742442886	0.449755184772893
ENSGALG00000046650	1.64290180470585	0.449755184772893
ENSGALG00000003880	-0.760761912122929	0.450204578553783	STX6
ENSGALG00000032692	1.77854978869242	0.450204578553783
ENSGALG00000001238	-0.872491493017918	0.450327651719521	STX8
ENSGALG00000001013	-0.789984780023825	0.450374220364643	PPP6C
ENSGALG00000001394	-0.832571261905733	0.450374220364643	UBL7
ENSGALG00000001983	1.32773791022795	0.450374220364643	FNDC7
ENSGALG00000002287	1.58047145234784	0.450374220364643	CRB1
ENSGALG00000002479	1.36799651549655	0.450374220364643	MAT1A
ENSGALG00000002786	-0.852427899855957	0.450374220364643	PSTPIP1
ENSGALG00000002944	1.51329287197042	0.450374220364643	CPS1
ENSGALG00000003085	-0.830928110323759	0.450374220364643	CDK1
ENSGALG00000003096	-0.950631177582717	0.450374220364643	CBFA2T2
ENSGALG00000003767	1.01445063053584	0.450374220364643	NKD1
ENSGALG00000003849	1.47264453372483	0.450374220364643	TRPM1
ENSGALG00000004134	1.79298598883632	0.450374220364643	GLRA1
ENSGALG00000004758	1.17216853417567	0.450374220364643	KCNB1
ENSGALG00000004769	-1.31301465632058	0.450374220364643	PSAP
ENSGALG00000004804	1.24680696488136	0.450374220364643	TGM3
ENSGALG00000004818	-0.828081258686629	0.450374220364643	RPL6
ENSGALG00000005290	0.731285001748375	0.450374220364643	TRMT13
ENSGALG00000005347	1.41012300462076	0.450374220364643	ADAMTS18
ENSGALG00000005403	1.32175641474817	0.450374220364643	DHRS11
ENSGALG00000005839	1.47289982295581	0.450374220364643	ARID3C
ENSGALG00000005983	-0.891033491921795	0.450374220364643	SMARCB1
ENSGALG00000006112	1.50434248331161	0.450374220364643	SCN5A
ENSGALG00000006749	1.07701173349925	0.450374220364643	WDR37
ENSGALG00000007788	1.13113676468394	0.450374220364643	ABCB7
ENSGALG00000008187	-0.784077847733223	0.450374220364643	EIF3J
ENSGALG00000008602	1.43662181761746	0.450374220364643	SLC39A12
ENSGALG00000008608	2.97870425293777	0.450374220364643	FETUB
ENSGALG00000008875	1.0780562055489	0.450374220364643	PLCB1
ENSGALG00000009744	-0.7016930875025	0.450374220364643	FAM98B
ENSGALG00000010461	1.0955416462822	0.450374220364643	EBF3
ENSGALG00000010628	1.36037389797815	0.450374220364643	ACSL1
ENSGALG00000010718	1.42322391516504	0.450374220364643	THSD7A
ENSGALG00000011305	-0.771600328584242	0.450374220364643	SRSF11
ENSGALG00000011323	-0.987790548052046	0.450374220364643	SNAPC3
ENSGALG00000011565	1.49680993078982	0.450374220364643	TDRD9
ENSGALG00000011797	0.887942283126055	0.450374220364643	MTHFD1
ENSGALG00000011823	1.37671428092863	0.450374220364643	FAT4
ENSGALG00000012166	1.18405370063586	0.450374220364643	SLC35F5
ENSGALG00000012908	1.53817425453509	0.450374220364643	SLC13A4
ENSGALG00000013265	1.35684622752571	0.450374220364643	GYS2
ENSGALG00000013663	1.6493395652052	0.450374220364643	FGF20
ENSGALG00000014233	1.12457255042183	0.450374220364643	FBLN1
ENSGALG00000015339	-0.94041466949907	0.450374220364643	RPL24
ENSGALG00000015531	1.45875299754077	0.450374220364643	PPP2R2C
ENSGALG00000015554	1.35607798250106	0.450374220364643	SORCS2
ENSGALG00000016514	-0.727868574298381	0.450374220364643
ENSGALG00000017197	1.28859689813666	0.450374220364643	CNTN5
ENSGALG00000017418	1.85282359722703	0.450374220364643	NPTX1
ENSGALG00000019233	1.51037763358969	0.450374220364643
ENSGALG00000020590	-0.76157714528813	0.450374220364643	SGF29
ENSGALG00000021301	-1.19435390659671	0.450374220364643
ENSGALG00000026744	1.28482394162015	0.450374220364643	OTP
ENSGALG00000027796	1.39368798936922	0.450374220364643
ENSGALG00000028322	1.35302239281611	0.450374220364643
ENSGALG00000028473	0.959090413595634	0.450374220364643
ENSGALG00000029152	-1.00614733410849	0.450374220364643	IMP4
ENSGALG00000029785	2.00495753361438	0.450374220364643
ENSGALG00000029967	1.71078835733777	0.450374220364643
ENSGALG00000030680	1.67954568004732	0.450374220364643
ENSGALG00000030746	-1.31249418338012	0.450374220364643
ENSGALG00000030824	-0.993360171467966	0.450374220364643	SF3B5
ENSGALG00000031082	1.60595275437133	0.450374220364643
ENSGALG00000031650	1.39198814991865	0.450374220364643
ENSGALG00000031792	-1.44675184844728	0.450374220364643
ENSGALG00000032097	1.55724612048961	0.450374220364643	TBX20
ENSGALG00000032223	-0.904222400696678	0.450374220364643	CCDC97
ENSGALG00000032335	-0.766353534858224	0.450374220364643	MARCKSL1
ENSGALG00000033116	-1.58432969881568	0.450374220364643	CLC2DL3
ENSGALG00000033123	-0.935434539549861	0.450374220364643	KEAP1
ENSGALG00000033532	-0.787141448111643	0.450374220364643	RAD23A
ENSGALG00000033557	-0.919384019453644	0.450374220364643	CTSH
ENSGALG00000033895	-1.17426006154274	0.450374220364643
ENSGALG00000034533	1.3332165592037	0.450374220364643
ENSGALG00000035579	1.06825141426755	0.450374220364643
ENSGALG00000035677	-1.04362754296364	0.450374220364643	RPL35
ENSGALG00000035748	-0.863666640377231	0.450374220364643	KAT5
ENSGALG00000035760	-1.21862597808665	0.450374220364643	LENG8
ENSGALG00000036938	1.36169313827789	0.450374220364643	RALYL
ENSGALG00000037325	-0.758737408461499	0.450374220364643	SERP1
ENSGALG00000038136	-0.947695727120915	0.450374220364643
ENSGALG00000038573	-1.23333558689666	0.450374220364643
ENSGALG00000038583	1.41892480567247	0.450374220364643
ENSGALG00000038598	-1.054626445966	0.450374220364643
ENSGALG00000038926	-0.821872177658465	0.450374220364643
ENSGALG00000038943	-0.696188688075181	0.450374220364643	RASSF5
ENSGALG00000038958	1.44734120037089	0.450374220364643
ENSGALG00000039403	1.9258970832768	0.450374220364643	GRM8
ENSGALG00000039495	1.84861269647825	0.450374220364643
ENSGALG00000039532	-0.98841513439995	0.450374220364643
ENSGALG00000039967	-0.741710924253951	0.450374220364643	DDX19B
ENSGALG00000039985	0.896527060783179	0.450374220364643	CDH11
ENSGALG00000040047	1.81157716277427	0.450374220364643
ENSGALG00000040676	-1.01501795057306	0.450374220364643
ENSGALG00000040703	-1.00174452061729	0.450374220364643
ENSGALG00000041164	-0.845317083680652	0.450374220364643
ENSGALG00000041562	-0.967600167075448	0.450374220364643
ENSGALG00000042033	-0.912278477957655	0.450374220364643	PRKAG1
ENSGALG00000042092	2.22668736326011	0.450374220364643
ENSGALG00000042245	1.71051707919212	0.450374220364643
ENSGALG00000042505	1.52820746037674	0.450374220364643	DSEL
ENSGALG00000042647	2.05047830935736	0.450374220364643	CNGB1
ENSGALG00000042796	-0.82598665276139	0.450374220364643	DNAJC7
ENSGALG00000043252	2.34685895913028	0.450374220364643	OVALX
ENSGALG00000043628	-0.92887005670006	0.450374220364643
ENSGALG00000044229	-1.29580946597744	0.450374220364643
ENSGALG00000044299	1.62685593001242	0.450374220364643
ENSGALG00000044940	1.84598740257542	0.450374220364643	GCNT3
ENSGALG00000045115	-0.903082870053182	0.450374220364643
ENSGALG00000045552	-1.26668604415695	0.450374220364643
ENSGALG00000045776	-1.08595401702582	0.450374220364643	CPN2
ENSGALG00000046087	1.60844532403777	0.450374220364643
ENSGALG00000046159	1.8712074083668	0.450374220364643	KNG1
ENSGALG00000046222	-1.44374340266224	0.450374220364643
ENSGALG00000012296	-0.75584144994547	0.451224240778503	EIF3L
ENSGALG00000024488	-0.78907117238643	0.451224240778503	CD99
ENSGALG00000013956	1.26833712435055	0.451863058320287	MYB
ENSGALG00000040018	-0.748701272361888	0.451863058320287	NUP98
ENSGALG00000044929	2.29476245956957	0.451863058320287
ENSGALG00000039462	1.54494712063359	0.452402313839953
ENSGALG00000030342	-0.823234381210951	0.452468413528672	SARNP
ENSGALG00000042590	-1.08324489580984	0.453601706604688
ENSGALG00000036618	-0.816506318607291	0.453845780662398	ENY2
ENSGALG00000039687	1.65216006540126	0.453845780662398	NIPAL4
ENSGALG00000005958	1.06614083752801	0.454389153919122	TRIM66
ENSGALG00000008443	-0.687802398603601	0.454767819672873	ARHGDIA
ENSGALG00000005054	-0.84980375405884	0.455771289799006	DKC1
ENSGALG00000007650	-0.936277975172134	0.455771289799006	SLC9A3R1
ENSGALG00000016443	-0.660876461240663	0.455771289799006	HPCAL1
ENSGALG00000023437	0.828033385706859	0.455771289799006	NQO1
ENSGALG00000030550	0.961011278027609	0.455771289799006	ATP2B1
ENSGALG00000036873	0.704631342659114	0.455771289799006	SIK2
ENSGALG00000000630	1.25155637449176	0.45781032698083	HAS3
ENSGALG00000010639	1.36700577632653	0.45781032698083
ENSGALG00000033092	-0.980057734111166	0.45781032698083	TMEM127
ENSGALG00000002911	1.49688351825848	0.458141731342613	MOXD1
ENSGALG00000009730	1.44944172584952	0.458141731342613	SLC38A4
ENSGALG00000011633	1.99844819054572	0.458141731342613	SLC5A8
ENSGALG00000012801	0.99745589725278	0.458141731342613	LY86
ENSGALG00000013086	-0.806074932756142	0.458141731342613	IKZF1
ENSGALG00000013117	1.27221040896263	0.458141731342613	PIK3C2G
ENSGALG00000026914	-1.06238465544513	0.458141731342613	DOK3
ENSGALG00000027788	0.880721380079924	0.458141731342613	CPE
ENSGALG00000028879	-0.788917011916034	0.458141731342613	MRPS33
ENSGALG00000030122	1.91741081894571	0.458141731342613
ENSGALG00000030703	1.02145191629118	0.458141731342613	CYBRD1
ENSGALG00000032002	-1.06760926665758	0.458141731342613	RPL34
ENSGALG00000032181	1.47397557073555	0.458141731342613	LRP4
ENSGALG00000033835	-1.27292418174967	0.458141731342613
ENSGALG00000034297	0.788665170962688	0.458141731342613	TBX2
ENSGALG00000037805	-0.973298226591303	0.458141731342613	RPS19
ENSGALG00000039109	-0.906681169142878	0.458141731342613
ENSGALG00000042001	-0.764431391741508	0.458141731342613
ENSGALG00000046224	-1.16031434216885	0.458141731342613
ENSGALG00000001860	-0.94021005199342	0.460426973588268	RSBN1
ENSGALG00000004684	0.950842097649516	0.460426973588268	IPPK
ENSGALG00000004885	1.51381593596575	0.460426973588268	SLC24A5
ENSGALG00000005099	1.64439502072061	0.460426973588268	ORM1
ENSGALG00000007093	-0.774925423310611	0.460426973588268	CYTH1
ENSGALG00000009919	1.74408025955834	0.460426973588268	KCNG3
ENSGALG00000010298	-0.874230428387163	0.460426973588268	DCTN6
ENSGALG00000010468	1.2618799566103	0.460426973588268	ISM2
ENSGALG00000010850	1.42913710322786	0.460426973588268	C8A
ENSGALG00000011322	1.65494846124414	0.460426973588268
ENSGALG00000013824	1.04233070067409	0.460426973588268	HECA
ENSGALG00000015916	1.0038929471454	0.460426973588268	SLC17A5
ENSGALG00000016867	1.46742262980327	0.460426973588268	ITGBL1
ENSGALG00000017238	1.4011354689409	0.460426973588268	GRM5
ENSGALG00000021679	-0.855924366662656	0.460426973588268	SF3A2
ENSGALG00000026944	-0.847724148714657	0.460426973588268	ARF6
ENSGALG00000032051	-1.10166321585132	0.460426973588268	CYB561A3
ENSGALG00000032339	1.75853873781585	0.460426973588268
ENSGALG00000032386	1.267481748408	0.460426973588268	DCLK2
ENSGALG00000033684	-1.06973264142437	0.460426973588268
ENSGALG00000037712	-0.996223752594866	0.460426973588268
ENSGALG00000038439	1.69736895332288	0.460426973588268
ENSGALG00000039499	0.957698818977163	0.460426973588268	LRRCC1
ENSGALG00000040582	2.48708987286651	0.460426973588268	LMX1B
ENSGALG00000040827	-0.822674878165633	0.460426973588268	USF1
ENSGALG00000042011	-0.813838572272578	0.460426973588268	HNRNPA1
ENSGALG00000042129	-0.884884258777662	0.460426973588268	CHTOP
ENSGALG00000043033	1.5623763827348	0.460426973588268	EYA1
ENSGALG00000043274	1.08335379624131	0.460426973588268
ENSGALG00000045849	1.62768542184029	0.460426973588268
ENSGALG00000033091	1.08010265581811	0.460753978466117	RUNX1T1
ENSGALG00000045271	0.801284475043401	0.460809717487856
ENSGALG00000003931	1.94102090915809	0.461259265164732	ATOH7
ENSGALG00000009944	-0.74467612310132	0.461259265164732	KAT7
ENSGALG00000011900	-0.705484222330313	0.461259265164732	NAGA
ENSGALG00000034194	-0.881412226859461	0.461259265164732	MRPL4
ENSGALG00000040388	0.743219881255802	0.461334550959256	PUDP
ENSGALG00000001317	-0.592883539880856	0.461531669567086
ENSGALG00000007418	-1.27381522268887	0.461531669567086	CD3D
ENSGALG00000010316	1.31526611584866	0.461531669567086	FRAS1
ENSGALG00000010992	1.54920645380583	0.461531669567086	SLC6A15
ENSGALG00000013124	1.18279086135546	0.461531669567086	FHOD3
ENSGALG00000031159	-0.903892453331546	0.461531669567086	HIST1H110
ENSGALG00000037483	-0.740581652667187	0.461531669567086	ANP32B
ENSGALG00000004832	-1.14694537368784	0.462361830445938	RBM41
ENSGALG00000006934	1.26129881095655	0.462361830445938	PATZ1
ENSGALG00000041063	-1.01643612626515	0.462361830445938	KRTCAP2
ENSGALG00000041914	-0.937039140526392	0.462361830445938	BRI3
ENSGALG00000006674	1.06941343886866	0.462372418790339	BPIFB6
ENSGALG00000026594	1.64144776913793	0.462372418790339	HS3ST5
ENSGALG00000035493	0.76465882531794	0.462372418790339	POC1B
ENSGALG00000036175	-0.840287142810801	0.462372418790339	CAPG
ENSGALG00000038727	1.19235910607035	0.462372418790339
ENSGALG00000039509	1.12719888899626	0.462372418790339	TG
ENSGALG00000000156	-0.751802621072724	0.462979378195802	BRD2
ENSGALG00000000233	-0.952649548362492	0.462979378195802	SP2
ENSGALG00000000847	0.533951812553391	0.462979378195802	GARNL3
ENSGALG00000001373	-1.05886145543785	0.462979378195802	TRAF3IP3
ENSGALG00000001791	-0.830521435317285	0.462979378195802
ENSGALG00000002010	-0.784332629911336	0.462979378195802	SNIP1
ENSGALG00000002160	-0.96991110669015	0.462979378195802	B2M
ENSGALG00000002210	-0.916525747340614	0.462979378195802	PPIB
ENSGALG00000002284	-0.697274034623493	0.462979378195802	TRAPPC3
ENSGALG00000002307	1.72800304134112	0.462979378195802	LRIT2
ENSGALG00000002336	0.914626563775138	0.462979378195802
ENSGALG00000002407	1.10097926509795	0.462979378195802	HYDIN
ENSGALG00000002470	1.64266501617471	0.462979378195802	CYP27A1
ENSGALG00000002548	-0.801131151744151	0.462979378195802	TLN1
ENSGALG00000002639	0.920458923819455	0.462979378195802	TRPC1
ENSGALG00000002943	-0.891700804198542	0.462979378195802	PRPF8
ENSGALG00000003026	0.88640558319453	0.462979378195802	MKL2
ENSGALG00000003082	-0.933301954438168	0.462979378195802	DPH1
ENSGALG00000003321	-0.866012777237961	0.462979378195802	RILPL2
ENSGALG00000003344	-0.640470265329429	0.462979378195802	CLTB
ENSGALG00000003533	-1.10842526608313	0.462979378195802
ENSGALG00000003733	0.758497619008559	0.462979378195802	LIFR
ENSGALG00000003765	1.53009363035267	0.462979378195802	A1CF
ENSGALG00000003932	-0.667965254404203	0.462979378195802	SDC4
ENSGALG00000003977	-0.774166704617173	0.462979378195802	TWF2
ENSGALG00000004831	-0.957752372555166	0.462979378195802	RPS4X
ENSGALG00000005035	1.15251143746237	0.462979378195802	KAT6B
ENSGALG00000005203	0.992289898788239	0.462979378195802	OLFM3
ENSGALG00000005207	1.60862234037974	0.462979378195802	SYNPO2L
ENSGALG00000005423	1.14205543474481	0.462979378195802	GRHPR
ENSGALG00000005535	-0.78080248532239	0.462979378195802	TCOF1
ENSGALG00000005584	0.911155885977641	0.462979378195802	GALNT18
ENSGALG00000005820	-0.945583538231402	0.462979378195802	RNF130
ENSGALG00000005897	-0.788957861192138	0.462979378195802	HMCES
ENSGALG00000006197	-0.672228331285105	0.462979378195802	CSNK2A1
ENSGALG00000006480	-0.951299745484822	0.462979378195802	TCF7
ENSGALG00000006728	1.46529913380485	0.462979378195802	SLC5A1
ENSGALG00000006910	-0.778337295291684	0.462979378195802	IMPDH2
ENSGALG00000006964	2.0496805389409	0.462979378195802	SDR42E2
ENSGALG00000006974	-0.701167284554897	0.462979378195802	DDX27
ENSGALG00000007125	0.846927421560431	0.462979378195802	PARD3
ENSGALG00000007711	-0.837613857167026	0.462979378195802	RPL4
ENSGALG00000008080	1.57264513461564	0.462979378195802	C1QTNF4
ENSGALG00000008135	1.44078755538996	0.462979378195802	SATB2
ENSGALG00000008320	-0.718265170338113	0.462979378195802	EDEM1
ENSGALG00000008563	0.938034491442813	0.462979378195802	ENTPD6
ENSGALG00000008587	-0.71222914888989	0.462979378195802	NDUFAF1
ENSGALG00000008628	1.61470545970014	0.462979378195802
ENSGALG00000008704	1.38155421611798	0.462979378195802	CUBN
ENSGALG00000008727	1.89046732930856	0.462979378195802
ENSGALG00000008780	0.928308599202331	0.462979378195802	CTBS
ENSGALG00000008806	-0.877716793427899	0.462979378195802	RPL12
ENSGALG00000009050	1.32826705172034	0.462979378195802	CAPN3
ENSGALG00000009279	1.38100798459363	0.462979378195802	SFMBT2
ENSGALG00000009325	-0.750534757952879	0.462979378195802	OLA1
ENSGALG00000009429	0.921422088143987	0.462979378195802	RXFP1
ENSGALG00000009514	1.22782842411989	0.462979378195802	NRCAM
ENSGALG00000009875	1.13364108588087	0.462979378195802	HMGA2
ENSGALG00000009902	1.4506084736083	0.462979378195802	CFAP57
ENSGALG00000009990	0.814917654908935	0.462979378195802	SRBD1
ENSGALG00000010091	-0.943127517042362	0.462979378195802	ATP6V0B
ENSGALG00000010185	0.569087457090494	0.462979378195802	HSPA4L
ENSGALG00000010244	-0.796303554870324	0.462979378195802	AKR1A1
ENSGALG00000010397	1.3141468549712	0.462979378195802	GRID2
ENSGALG00000010469	1.61875146603158	0.462979378195802	CYP4B7
ENSGALG00000010518	1.33766870881103	0.462979378195802	NRXN3
ENSGALG00000010571	0.786796520948627	0.462979378195802	HEATR5B
ENSGALG00000010630	0.685108409337167	0.462979378195802	AHCTF1
ENSGALG00000010840	1.08327506628458	0.462979378195802	SNX13
ENSGALG00000010924	0.699938438012516	0.462979378195802	NFIA
ENSGALG00000010940	1.06581591645601	0.462979378195802	ACSS3
ENSGALG00000010956	0.903311642694354	0.462979378195802	TTC21B
ENSGALG00000011078	1.05992038671679	0.462979378195802	PTPN13
ENSGALG00000011141	1.68987747973915	0.462979378195802	ITGB6
ENSGALG00000011200	1.36392689518202	0.462979378195802	THBS2
ENSGALG00000011205	1.32885841835866	0.462979378195802
ENSGALG00000011206	1.42266590231066	0.462979378195802	KITLG
ENSGALG00000011227	1.45968341023383	0.462979378195802	CDS1
ENSGALG00000011306	-0.87378913548148	0.462979378195802	DES
ENSGALG00000011423	1.05470582961082	0.462979378195802	FGFR1OP
ENSGALG00000011472	-0.868222565414702	0.462979378195802	RPL37A
ENSGALG00000011571	1.28448236946062	0.462979378195802	AGPAT4
ENSGALG00000011742	1.83578488456661	0.462979378195802	ART4
ENSGALG00000012131	1.16542704621719	0.462979378195802	ELOVL6
ENSGALG00000012227	0.775196503293746	0.462979378195802	TSPAN5
ENSGALG00000012407	1.41716370350735	0.462979378195802	LRP1B
ENSGALG00000012466	-0.805711441699287	0.462979378195802	FKBP3
ENSGALG00000012894	1.90372810989802	0.462979378195802	CHRM2
ENSGALG00000012973	1.38142306509885	0.462979378195802	ESR1
ENSGALG00000012997	1.16451470344246	0.462979378195802	DNAH5
ENSGALG00000013060	1.4628505457957	0.462979378195802	ADCY2
ENSGALG00000013125	2.07120444816542	0.462979378195802	CAPZA3
ENSGALG00000013138	1.17330634477482	0.462979378195802	TMEM245
ENSGALG00000013143	1.41906191332256	0.462979378195802	PDE3A
ENSGALG00000013598	1.72692671545904	0.462979378195802	SCGN
ENSGALG00000013616	1.92514426952947	0.462979378195802	OPRM1
ENSGALG00000014406	1.03641717582261	0.462979378195802	PACRGL
ENSGALG00000014432	-0.977005715354573	0.462979378195802	RPS20
ENSGALG00000014455	-1.10451993431923	0.462979378195802	LPAR5
ENSGALG00000014589	-0.751412315792818	0.462979378195802
ENSGALG00000014689	1.52612134357375	0.462979378195802	FAM131B
ENSGALG00000014775	-0.770657496140917	0.462979378195802
ENSGALG00000014786	0.864190991151479	0.462979378195802	PIK3R1
ENSGALG00000014892	1.18548858137856	0.462979378195802	CEP85L
ENSGALG00000014908	1.36362472159974	0.462979378195802	FST
ENSGALG00000015144	0.842614195705812	0.462979378195802	ZFAND5
ENSGALG00000015156	0.829304464716054	0.462979378195802	NMRK1
ENSGALG00000015398	-1.09319554937092	0.462979378195802
ENSGALG00000015593	1.22349501929358	0.462979378195802	EPHA7
ENSGALG00000015652	0.913265417120942	0.462979378195802	MFSD10
ENSGALG00000015669	1.19894205141582	0.462979378195802	PTBP3
ENSGALG00000015675	0.835915346186953	0.462979378195802
ENSGALG00000015889	0.905367552820162	0.462979378195802	PHIP
ENSGALG00000016055	1.34718387497695	0.462979378195802	KCNJ15
ENSGALG00000016388	2.08121557817964	0.462979378195802	KLHL34
ENSGALG00000016391	1.42554974664474	0.462979378195802
ENSGALG00000016431	-1.1345279771189	0.462979378195802	PAX5
ENSGALG00000016509	0.852027461462308	0.462979378195802	IFT172
ENSGALG00000016615	1.89858942655399	0.462979378195802	GPR143
ENSGALG00000016699	2.25301677678827	0.462979378195802	OPN5L2
ENSGALG00000016739	0.83416497867884	0.462979378195802	HERC2
ENSGALG00000016768	1.00821678007443	0.462979378195802	LONRF2
ENSGALG00000016905	1.28738577627831	0.462979378195802	SLITRK1
ENSGALG00000016955	1.0493239948668	0.462979378195802	VWA8
ENSGALG00000017039	1.63895122546931	0.462979378195802	STOML3
ENSGALG00000017062	1.28149365463931	0.462979378195802
ENSGALG00000017229	1.33919415316852	0.462979378195802	FAT3
ENSGALG00000017398	1.33409061613049	0.462979378195802
ENSGALG00000019036	-0.88471059678322	0.462979378195802	SPCS2
ENSGALG00000019316	-0.633748596550642	0.462979378195802	TOMM22
ENSGALG00000020049	1.50002381656296	0.462979378195802	KCNK16
ENSGALG00000020084	1.27635326374774	0.462979378195802	CAPN13
ENSGALG00000021442	-1.10290416786938	0.462979378195802	CARMIL2
ENSGALG00000023303	0.909422110875058	0.462979378195802	SIX2
ENSGALG00000023444	2.07423746910522	0.462979378195802	APELA
ENSGALG00000024051	-0.794702271903337	0.462979378195802	SETDB1
ENSGALG00000024272	-1.34722679863945	0.462979378195802	S100A9
ENSGALG00000024332	-0.845039558049669	0.462979378195802	CDC34
ENSGALG00000024335	-0.742316119363609	0.462979378195802
ENSGALG00000025822	1.84390174808419	0.462979378195802	CYP1B1
ENSGALG00000026077	-0.878410412357355	0.462979378195802	ALDOC
ENSGALG00000026396	1.07714351207204	0.462979378195802	BG1
ENSGALG00000026994	2.10234659858569	0.462979378195802	FAM155A
ENSGALG00000027114	1.38617550866181	0.462979378195802
ENSGALG00000027444	1.33184176972125	0.462979378195802
ENSGALG00000027540	-0.915343931966474	0.462979378195802	CSNK1G2
ENSGALG00000027768	-0.812851924086512	0.462979378195802	CTDSP1
ENSGALG00000028091	1.94294513545396	0.462979378195802	MYF5
ENSGALG00000028250	1.62160560271401	0.462979378195802	ANKRD22
ENSGALG00000028302	-0.874975426965813	0.462979378195802	UQCRQ
ENSGALG00000028360	1.43712776080602	0.462979378195802	MGAT4C
ENSGALG00000029448	-1.00685396190081	0.462979378195802	NUDT18
ENSGALG00000029553	1.8654372596249	0.462979378195802
ENSGALG00000029617	1.24861297187415	0.462979378195802	COL17A1
ENSGALG00000029731	-0.896490522068665	0.462979378195802
ENSGALG00000029850	-0.844659667171918	0.462979378195802	OTUD5
ENSGALG00000029893	-0.707483234873009	0.462979378195802	COG1
ENSGALG00000029950	1.67437829868476	0.462979378195802
ENSGALG00000030097	-0.818823255459514	0.462979378195802	RCC1
ENSGALG00000030120	-0.849571415727071	0.462979378195802	ITGB1BP3
ENSGALG00000030353	1.12691458142624	0.462979378195802	SOX1
ENSGALG00000030442	1.07464586451891	0.462979378195802	FOXC1
ENSGALG00000030605	-0.886112596180518	0.462979378195802
ENSGALG00000030661	-0.747874512743677	0.462979378195802	STAT2
ENSGALG00000030836	1.35946941226077	0.462979378195802	PSD2
ENSGALG00000030904	-1.01957581457089	0.462979378195802	LRP1
ENSGALG00000031129	1.04041071257604	0.462979378195802	HMCN1
ENSGALG00000031338	1.52751779215022	0.462979378195802
ENSGALG00000031567	0.611042913807876	0.462979378195802	GPALPP1
ENSGALG00000031813	-0.757044010894187	0.462979378195802	CASC3
ENSGALG00000031837	1.36702309588225	0.462979378195802
ENSGALG00000031840	1.91214499388236	0.462979378195802
ENSGALG00000032206	-1.28881671068848	0.462979378195802	MARVELD1
ENSGALG00000032215	-0.957940685753899	0.462979378195802	ULK3
ENSGALG00000032234	0.652513696683529	0.462979378195802	MARCH5
ENSGALG00000032307	-0.864134316514996	0.462979378195802	DDX23
ENSGALG00000032428	-0.997204643676326	0.462979378195802
ENSGALG00000032550	1.2460081783031	0.462979378195802
ENSGALG00000032654	1.64419342631411	0.462979378195802
ENSGALG00000032699	-0.852701776260328	0.462979378195802	CDK2
ENSGALG00000032713	0.941366610893984	0.462979378195802	FOXA1
ENSGALG00000032730	-0.784241636245323	0.462979378195802	NOP56
ENSGALG00000032831	1.33407870788128	0.462979378195802
ENSGALG00000033345	-1.79389680311506	0.462979378195802
ENSGALG00000033447	-0.82317632164039	0.462979378195802
ENSGALG00000033573	-0.965891554097761	0.462979378195802
ENSGALG00000033671	1.73888078832715	0.462979378195802	FREM2
ENSGALG00000033695	1.12498280963717	0.462979378195802	CYP26A1
ENSGALG00000033888	-0.685384087962857	0.462979378195802	IDH3B
ENSGALG00000033974	1.41641863604799	0.462979378195802	HGF
ENSGALG00000034510	-0.731682351168027	0.462979378195802	VPS16
ENSGALG00000034747	-0.808614932517638	0.462979378195802	NAPA
ENSGALG00000034822	1.48967866770248	0.462979378195802
ENSGALG00000034975	-1.28809061933338	0.462979378195802	FUT7
ENSGALG00000035266	1.46808327487338	0.462979378195802	ANOS1
ENSGALG00000035441	1.70248241976474	0.462979378195802	POU4F1
ENSGALG00000035487	-0.763184498739913	0.462979378195802	SP1
ENSGALG00000035501	-0.956102420147031	0.462979378195802
ENSGALG00000035506	-0.935178123651211	0.462979378195802	FAU
ENSGALG00000035629	0.723194738137477	0.462979378195802	GRAMD1C
ENSGALG00000035660	-1.42838798966865	0.462979378195802
ENSGALG00000035800	1.12606351717791	0.462979378195802	CAMKMT
ENSGALG00000035898	-0.916497650544737	0.462979378195802
ENSGALG00000036086	-0.740994665607711	0.462979378195802	TAGLN2
ENSGALG00000036153	0.836536039694017	0.462979378195802
ENSGALG00000036452	-0.891867444890518	0.462979378195802	CDK5RAP3
ENSGALG00000036686	-1.03823094239908	0.462979378195802	PLTP
ENSGALG00000036881	1.48522939491089	0.462979378195802
ENSGALG00000036909	1.49414369241705	0.462979378195802	AGBL4
ENSGALG00000037082	1.55790859711235	0.462979378195802	ASCL1
ENSGALG00000037336	1.34075590534969	0.462979378195802	PRTG
ENSGALG00000037423	1.13283931222801	0.462979378195802	PTPRK
ENSGALG00000037540	-0.789364490489727	0.462979378195802	PLEKHO1
ENSGALG00000037858	1.69394046669641	0.462979378195802
ENSGALG00000037991	-0.682114514746161	0.462979378195802	H1FX
ENSGALG00000038090	1.28574386597033	0.462979378195802
ENSGALG00000038110	-1.03526647157529	0.462979378195802	DGKA
ENSGALG00000038259	0.744087729945589	0.462979378195802
ENSGALG00000038393	-0.824504518838397	0.462979378195802	DMB2
ENSGALG00000038757	-0.874735644904454	0.462979378195802	RBMS2
ENSGALG00000038758	-0.720394217410739	0.462979378195802	MMP15
ENSGALG00000039081	1.44181395117169	0.462979378195802
ENSGALG00000039156	-1.00566163467141	0.462979378195802
ENSGALG00000039239	0.938260887552252	0.462979378195802	SERPIND1
ENSGALG00000039609	-1.09757391656759	0.462979378195802
ENSGALG00000039627	1.62743624729604	0.462979378195802
ENSGALG00000039761	-1.03032509483886	0.462979378195802
ENSGALG00000040238	-0.87647050089712	0.462979378195802
ENSGALG00000040275	-0.679766432600497	0.462979378195802	RCSD1
ENSGALG00000040526	-0.730627559543322	0.462979378195802
ENSGALG00000040782	-0.867020928640654	0.462979378195802	ASNA1
ENSGALG00000041222	1.57850275798791	0.462979378195802	CYP7A1
ENSGALG00000041453	-0.999929603858857	0.462979378195802
ENSGALG00000041471	-0.80702277168829	0.462979378195802	TUBB
ENSGALG00000041662	1.29380289554387	0.462979378195802	OPN4-1
ENSGALG00000041717	-0.825278050602245	0.462979378195802	KLF3
ENSGALG00000041814	0.975286050432809	0.462979378195802
ENSGALG00000041879	1.06794365808019	0.462979378195802
ENSGALG00000042003	2.17800745741257	0.462979378195802	FZD10
ENSGALG00000042088	0.90798971847474	0.462979378195802	ATG2B
ENSGALG00000042279	1.50277680646118	0.462979378195802	CYP24A1
ENSGALG00000042388	1.32080023264503	0.462979378195802	LAMA2
ENSGALG00000042396	0.835612330076126	0.462979378195802	SLC12A7
ENSGALG00000042492	1.06822314086737	0.462979378195802	PITX2
ENSGALG00000043018	1.14016599092658	0.462979378195802	DLG5
ENSGALG00000043129	-0.705629097351614	0.462979378195802	DEDD
ENSGALG00000043218	1.56691535687829	0.462979378195802
ENSGALG00000043280	-0.77714911577692	0.462979378195802	EXOC8
ENSGALG00000043355	1.18134698111279	0.462979378195802	CELSR1
ENSGALG00000043583	1.16689472421051	0.462979378195802	SCG3
ENSGALG00000043672	-0.754324734341522	0.462979378195802	STAB1
ENSGALG00000043877	-1.25682618259014	0.462979378195802
ENSGALG00000044606	1.45148278531874	0.462979378195802	MEP1B
ENSGALG00000044618	1.22134790373631	0.462979378195802
ENSGALG00000044756	-1.37135369320621	0.462979378195802
ENSGALG00000044763	1.0957349561092	0.462979378195802	GPR82
ENSGALG00000044768	-0.810568277249392	0.462979378195802
ENSGALG00000045037	1.04134205295845	0.462979378195802
ENSGALG00000045169	1.80164541905842	0.462979378195802
ENSGALG00000045817	1.65729883659143	0.462979378195802	FBXL13
ENSGALG00000045835	-1.31564251396875	0.462979378195802
ENSGALG00000045936	1.33628335592116	0.462979378195802	FAM83F
ENSGALG00000046284	-1.14942815775381	0.462979378195802
ENSGALG00000046534	1.66060331919026	0.462979378195802
ENSGALG00000006131	1.52904733963266	0.46307828830981	FTCD
ENSGALG00000000511	-0.840550360832494	0.463422102228217	KCTD20
ENSGALG00000001445	1.19496782768407	0.463422102228217	FABP6
ENSGALG00000002055	0.609686273153596	0.463422102228217	HES4
ENSGALG00000002507	1.56455538947298	0.463422102228217	MBL2
ENSGALG00000003349	-0.798010716511375	0.463422102228217	PLEKHA2
ENSGALG00000003641	0.954682386007155	0.463422102228217	KAT6A
ENSGALG00000005062	1.04556924150594	0.463422102228217	FOXN4
ENSGALG00000005150	-0.983466184706959	0.463422102228217	PTRH2
ENSGALG00000005521	1.01239453664541	0.463422102228217	PER2
ENSGALG00000006283	-0.757650380640358	0.463422102228217	THAP4
ENSGALG00000007007	1.28357259281356	0.463422102228217
ENSGALG00000007028	1.27514273382382	0.463422102228217
ENSGALG00000008591	1.08874752899755	0.463422102228217	CACNB2
ENSGALG00000008914	1.31122238380071	0.463422102228217	NRAP
ENSGALG00000009293	0.873323887457798	0.463422102228217	CHN1
ENSGALG00000010032	1.44815622097829	0.463422102228217
ENSGALG00000010812	1.18333687639979	0.463422102228217	RYR2
ENSGALG00000010875	1.24971943131218	0.463422102228217	ITGB8
ENSGALG00000011392	0.836030119435116	0.463422102228217	MSH4
ENSGALG00000011402	-0.706428128756454	0.463422102228217	CNOT9
ENSGALG00000012362	1.67189049987468	0.463422102228217	THSD7B
ENSGALG00000013196	1.07768746834897	0.463422102228217	ANKS6
ENSGALG00000014166	-0.685388585818016	0.463422102228217	TSPO
ENSGALG00000014984	1.00953080895978	0.463422102228217	F2RL1
ENSGALG00000015192	-1.4639720024493	0.463422102228217
ENSGALG00000016022	0.595242428208937	0.463422102228217	RUNX1
ENSGALG00000016409	0.863767865550683	0.463422102228217	KIDINS220
ENSGALG00000016890	0.651893259974101	0.463422102228217	MBNL2
ENSGALG00000027255	1.30654887873908	0.463422102228217	NRXN3
ENSGALG00000027363	1.21051735047765	0.463422102228217	C1orf159
ENSGALG00000028210	2.12126227073664	0.463422102228217
ENSGALG00000029963	1.70539513376703	0.463422102228217
ENSGALG00000030640	-1.01897065598028	0.463422102228217
ENSGALG00000031144	1.02286733445915	0.463422102228217	ZIC3
ENSGALG00000032155	-0.921260698880042	0.463422102228217
ENSGALG00000033807	-0.958568654299892	0.463422102228217	TYSND1
ENSGALG00000034070	1.57469295135539	0.463422102228217	GAD1
ENSGALG00000034855	-0.673608527069596	0.463422102228217	HK2
ENSGALG00000035530	-0.692720492660787	0.463422102228217	TFCP2
ENSGALG00000035619	1.47723223503479	0.463422102228217	MTTP
ENSGALG00000037220	1.98025376778368	0.463422102228217	ASTL
ENSGALG00000037302	1.14042516736294	0.463422102228217
ENSGALG00000037761	1.23882069586646	0.463422102228217
ENSGALG00000040006	-0.551115895914461	0.463422102228217	TBL1X
ENSGALG00000040016	-0.779309065970424	0.463422102228217	PPP1CA
ENSGALG00000040052	-0.796845816632424	0.463422102228217
ENSGALG00000042737	2.01850709442893	0.463422102228217
ENSGALG00000043370	-1.18792674657162	0.463422102228217
ENSGALG00000044460	1.14558243196663	0.463422102228217
ENSGALG00000045638	-1.75673407875935	0.463422102228217
ENSGALG00000046001	-1.03460098967025	0.463422102228217
ENSGALG00000025896	1.35252745864298	0.463771653810334	PLPPR4
ENSGALG00000031565	1.42760166229652	0.463771653810334	NEBL
ENSGALG00000042134	1.18025413520319	0.463771653810334
ENSGALG00000010342	1.25617945178282	0.463809526371541	OTOGL
ENSGALG00000002249	0.735569552724873	0.465193965902702	AGO1
ENSGALG00000002649	1.10310578862288	0.465193965902702	UBE4B
ENSGALG00000006172	0.711909354632811	0.465193965902702	ABCC8
ENSGALG00000008139	1.25930521721193	0.465193965902702
ENSGALG00000009405	1.54115434811519	0.465193965902702	GRIA2
ENSGALG00000015345	1.60824703641051	0.465193965902702
ENSGALG00000016127	1.73041460734463	0.465193965902702	SH3BGR
ENSGALG00000025899	1.42586226750131	0.465193965902702
ENSGALG00000028402	1.52076988432546	0.465193965902702
ENSGALG00000031980	-0.838465620245302	0.465193965902702	GNG7
ENSGALG00000043602	1.77175707180284	0.465193965902702
ENSGALG00000040131	-0.719496810797099	0.465323225304964	CAMKK2
ENSGALG00000030280	-0.613154803204474	0.465333167179586	PABPC1
ENSGALG00000016858	1.95260066810731	0.465526630122656	SLC10A2
ENSGALG00000000280	1.02579773953765	0.465576939667977	EFNA5
ENSGALG00000000836	-0.788235566489647	0.465576939667977	RFX5
ENSGALG00000000962	-1.01476041427011	0.465576939667977	PUS3
ENSGALG00000000988	-0.691019950197312	0.465576939667977	EFTUD2
ENSGALG00000001124	1.30634476725314	0.465576939667977	LHX2
ENSGALG00000001616	0.789061533519247	0.465576939667977	CDC45
ENSGALG00000001740	-0.76104396386877	0.465576939667977	MGAT5B
ENSGALG00000002663	0.95142770277115	0.465576939667977	ATR
ENSGALG00000002734	-0.764386453201004	0.465576939667977	UHMK1
ENSGALG00000002845	1.20773039608092	0.465576939667977	CTNNA3
ENSGALG00000003908	1.43292862681912	0.465576939667977	SLC6A5
ENSGALG00000004437	1.30514407006922	0.465576939667977	LHFPL2
ENSGALG00000004449	2.01715525885912	0.465576939667977	CYP3A5
ENSGALG00000004927	-0.781278028730129	0.465576939667977	COQ4
ENSGALG00000004997	-0.76681458050366	0.465576939667977	FLII
ENSGALG00000005407	0.990981938909916	0.465576939667977	AGL
ENSGALG00000005547	-0.809602715157664	0.465576939667977	PIK3AP1
ENSGALG00000005822	1.14795076943425	0.465576939667977	KCNQ2
ENSGALG00000006160	-0.856537750189502	0.465576939667977	HNRNPA0
ENSGALG00000006294	-0.795606557885145	0.465576939667977	PSMD2
ENSGALG00000006355	-0.824113580446287	0.465576939667977	SPTY2D1
ENSGALG00000006626	1.26893827342884	0.465576939667977	PDE6C
ENSGALG00000006717	1.23830738948011	0.465576939667977
ENSGALG00000006756	-0.866318832693696	0.465576939667977
ENSGALG00000006810	1.31701000236159	0.465576939667977	ZIC4
ENSGALG00000006851	1.31945138976276	0.465576939667977
ENSGALG00000007210	-0.737375734088759	0.465576939667977
ENSGALG00000007520	-0.720640143593019	0.465576939667977	SSRP1
ENSGALG00000007677	0.961501962579018	0.465576939667977	THNSL1
ENSGALG00000007699	-0.914946081151697	0.465576939667977	RPS25
ENSGALG00000007741	1.65449970455844	0.465576939667977	MDFIC2
ENSGALG00000008645	0.624199045275455	0.465576939667977	NKRF
ENSGALG00000009095	1.81806232453648	0.465576939667977	LHCGR
ENSGALG00000009158	0.802199821744568	0.465576939667977	CDC42BPA
ENSGALG00000009192	1.21445764982826	0.465576939667977	SLITRK2
ENSGALG00000009554	0.645346340093947	0.465576939667977	KLHL2
ENSGALG00000009606	1.11422794246317	0.465576939667977
ENSGALG00000009639	1.1872619653882	0.465576939667977
ENSGALG00000009948	1.55843906982732	0.465576939667977	HHIP
ENSGALG00000010088	0.626607869078642	0.465576939667977	RALGAPA1
ENSGALG00000010542	0.612125144141863	0.465576939667977	PAPSS1
ENSGALG00000011325	-0.735222332781178	0.465576939667977	NDUFA12
ENSGALG00000011347	1.07160806861194	0.465576939667977	IHH
ENSGALG00000012187	0.965016387804912	0.465576939667977	MGAT5
ENSGALG00000012297	1.24441089454059	0.465576939667977	GRM1
ENSGALG00000012681	1.07747651648412	0.465576939667977	MBOAT1
ENSGALG00000012754	1.27507600492238	0.465576939667977	PAH
ENSGALG00000013297	0.864748760385788	0.465576939667977	BBOX1
ENSGALG00000013352	-0.793103257087062	0.465576939667977	SF3B4
ENSGALG00000013661	1.13693606950458	0.465576939667977	MICU3
ENSGALG00000014030	1.39575593303801	0.465576939667977
ENSGALG00000014615	1.11880660715059	0.465576939667977	LAMA1
ENSGALG00000014878	0.901183625475793	0.465576939667977	MAN1A1
ENSGALG00000015016	1.29825204670801	0.465576939667977	SLC22A15
ENSGALG00000015492	1.09656275959822	0.465576939667977	PDZK1
ENSGALG00000016148	1.34382594240596	0.465576939667977	C2CD2
ENSGALG00000016299	1.45449498069083	0.465576939667977	FAM83B
ENSGALG00000016583	-0.859117087270169	0.465576939667977	ESCO2
ENSGALG00000016722	1.33033771586877	0.465576939667977
ENSGALG00000016937	1.32431877364204	0.465576939667977	DIAPH3
ENSGALG00000017280	1.40568072073615	0.465576939667977	KCNA1
ENSGALG00000021231	0.798642128088034	0.465576939667977	TMEM254
ENSGALG00000024039	-0.652905858275654	0.465576939667977
ENSGALG00000025881	1.01959947610051	0.465576939667977
ENSGALG00000025971	2.05068505411515	0.465576939667977	KCNK3
ENSGALG00000026981	1.04519162113884	0.465576939667977	NHSL1
ENSGALG00000027789	-0.99030231711128	0.465576939667977	RAB37
ENSGALG00000028204	-0.841838950885015	0.465576939667977	GPX1
ENSGALG00000028357	1.15833907902631	0.465576939667977	MMR1L2
ENSGALG00000028950	1.29868879250546	0.465576939667977	RF02250
ENSGALG00000029235	1.14122587317929	0.465576939667977	CPNE4
ENSGALG00000029329	1.08568470737449	0.465576939667977	POU3F4
ENSGALG00000029367	-0.993853050488571	0.465576939667977	CYBA
ENSGALG00000029389	-0.979596527901546	0.465576939667977	IL1RNL
ENSGALG00000029502	-0.690857464299333	0.465576939667977	CLIC2
ENSGALG00000029857	-1.05763412697762	0.465576939667977
ENSGALG00000030112	0.759730283019396	0.465576939667977	ASPH
ENSGALG00000030432	-0.640276769041821	0.465576939667977	RASSF2
ENSGALG00000030436	-0.721756785760753	0.465576939667977	ND3
ENSGALG00000030511	0.858111946593658	0.465576939667977	SLC19A1
ENSGALG00000031037	-0.915216562917394	0.465576939667977
ENSGALG00000031122	1.18415393862057	0.465576939667977	NTNG1
ENSGALG00000031360	1.55960558446774	0.465576939667977
ENSGALG00000031642	-0.678885571690309	0.465576939667977	ILK
ENSGALG00000032083	1.70463366338827	0.465576939667977
ENSGALG00000032534	1.17988105287635	0.465576939667977	OBSCN
ENSGALG00000032701	-1.00799303228329	0.465576939667977	LY96
ENSGALG00000032841	1.20834965291594	0.465576939667977
ENSGALG00000033884	-0.728828204887819	0.465576939667977	EEF2
ENSGALG00000034041	-0.961107522501055	0.465576939667977
ENSGALG00000034453	-0.630783614637893	0.465576939667977	SAMD11
ENSGALG00000034475	-0.877678740868486	0.465576939667977	EIF3G
ENSGALG00000034741	1.28252729169622	0.465576939667977	ETNPPL
ENSGALG00000035099	1.25691173925949	0.465576939667977	LRRN1
ENSGALG00000035278	1.64093751960027	0.465576939667977
ENSGALG00000035427	-0.914824985874577	0.465576939667977
ENSGALG00000035565	1.65268001083396	0.465576939667977	ZAR1
ENSGALG00000035650	1.50158668645779	0.465576939667977	NKX1-1
ENSGALG00000036378	0.927945597785485	0.465576939667977	TBR1
ENSGALG00000036406	0.941453792506786	0.465576939667977	CPNE9
ENSGALG00000036516	1.56176432943549	0.465576939667977
ENSGALG00000036559	-1.08095513623682	0.465576939667977
ENSGALG00000036798	0.801332937151416	0.465576939667977	COL4A1
ENSGALG00000037280	1.99465206605925	0.465576939667977
ENSGALG00000037390	1.67609448701348	0.465576939667977	GPR83L
ENSGALG00000037484	-0.873880149856434	0.465576939667977
ENSGALG00000037633	-0.801598099907426	0.465576939667977	WIPF2
ENSGALG00000037698	0.707287543305364	0.465576939667977	ZFAT
ENSGALG00000038581	-1.10152837615723	0.465576939667977
ENSGALG00000038939	-0.827624477516023	0.465576939667977	TARBP2
ENSGALG00000039061	-0.845410450294613	0.465576939667977	PHPT1
ENSGALG00000039099	1.20044382501461	0.465576939667977	MAPK9
ENSGALG00000039205	-0.794020668387959	0.465576939667977
ENSGALG00000039818	-0.677649916964988	0.465576939667977	GLG1
ENSGALG00000040120	-1.18347300149147	0.465576939667977
ENSGALG00000040351	-0.999226313984909	0.465576939667977
ENSGALG00000040834	0.936534453365797	0.465576939667977	LGR4
ENSGALG00000041295	1.5626438529706	0.465576939667977
ENSGALG00000041383	1.30652556104992	0.465576939667977
ENSGALG00000041387	0.901195920724328	0.465576939667977
ENSGALG00000041731	0.934370669921248	0.465576939667977	CAPN7
ENSGALG00000041863	-0.796994817044568	0.465576939667977	MRPL13
ENSGALG00000042503	-0.811789659269472	0.465576939667977	HSPBP1
ENSGALG00000042976	-0.734695842274933	0.465576939667977
ENSGALG00000043118	0.899114002406213	0.465576939667977	ATP10A
ENSGALG00000043474	1.47184143083225	0.465576939667977
ENSGALG00000043839	1.27723099115326	0.465576939667977	SPACA1
ENSGALG00000043906	2.06465125723169	0.465576939667977
ENSGALG00000044125	-1.50339057638719	0.465576939667977	MLLT11
ENSGALG00000044403	-1.19216318088876	0.465576939667977
ENSGALG00000044479	1.25104485510929	0.465576939667977
ENSGALG00000044840	-0.960677402592968	0.465576939667977
ENSGALG00000045002	-1.03572050381008	0.465576939667977
ENSGALG00000045240	1.69256180739845	0.465576939667977
ENSGALG00000045498	-1.46148954451747	0.465576939667977
ENSGALG00000046393	-1.05793916289449	0.465576939667977
ENSGALG00000030287	1.41937781643843	0.466249593146154
ENSGALG00000032685	0.856794558912101	0.466249593146154	HECTD4
ENSGALG00000041497	1.69172590145845	0.466249593146154
ENSGALG00000001992	-0.664770819315453	0.467248856715804	PKM
ENSGALG00000004958	-0.880969470750526	0.467248856715804	BTK
ENSGALG00000008185	1.1349899025162	0.467248856715804	AOX1
ENSGALG00000008317	1.45055728093912	0.467248856715804	SDSL
ENSGALG00000008442	1.36033698517245	0.467248856715804	TENM1
ENSGALG00000011792	1.26663206730132	0.467248856715804
ENSGALG00000012378	0.732446360697674	0.467248856715804	KATNA1
ENSGALG00000013057	-1.06861254488313	0.467248856715804
ENSGALG00000013962	0.526349154678638	0.467248856715804	HBS1L
ENSGALG00000014012	-0.929422125610077	0.467248856715804	WASF2
ENSGALG00000014276	-0.652743264443711	0.467248856715804	CIR1
ENSGALG00000016285	0.978260396721258	0.467248856715804
ENSGALG00000016832	1.4886367649576	0.467248856715804	PROZ
ENSGALG00000027188	1.00856950356262	0.467248856715804	SREBF1
ENSGALG00000029718	-1.06974489215717	0.467248856715804	RUFY4
ENSGALG00000029807	1.53683759223359	0.467248856715804
ENSGALG00000031400	1.23467888352758	0.467248856715804
ENSGALG00000032052	-0.949964262133019	0.467248856715804	RPS26
ENSGALG00000032305	-0.78632243852047	0.467248856715804	DHX8
ENSGALG00000033960	1.15703117565772	0.467248856715804	ADGRB1
ENSGALG00000034274	1.17015427953196	0.467248856715804
ENSGALG00000037089	-1.06553191128269	0.467248856715804
ENSGALG00000038638	2.26182803384453	0.467248856715804
ENSGALG00000040048	-0.701400338171672	0.467248856715804	PRPF19
ENSGALG00000041375	-0.718414591877364	0.467248856715804
ENSGALG00000043823	-0.764001825827336	0.467248856715804	ECSIT
ENSGALG00000045127	1.70992260899634	0.467248856715804
ENSGALG00000045343	1.53320048814212	0.467248856715804
ENSGALG00000000996	-0.709875551784084	0.467784414836316
ENSGALG00000008681	1.20948812752771	0.467784414836316	NSMF
ENSGALG00000004222	-0.652808038593994	0.468395160411443	HK1
ENSGALG00000035656	-0.810041745565158	0.468637565811392
ENSGALG00000041769	-0.894039994338999	0.469215943036473	CTDNEP1
ENSGALG00000005332	1.21825151508639	0.469499499541674	CACNA1D
ENSGALG00000006445	1.31611186632281	0.469499499541674	ARNT2
ENSGALG00000010009	1.56070461527676	0.469499499541674	TTC29
ENSGALG00000004676	-0.87155696795158	0.470124300932756
ENSGALG00000036456	0.903240714924722	0.470636697800599	TRIB1
ENSGALG00000040713	-0.760167502104987	0.470636697800599
ENSGALG00000042125	-0.779103147827571	0.47076694721102	AP2B1
ENSGALG00000008926	1.03121880907384	0.471121153388359	CADPS2
ENSGALG00000008629	0.83470075288688	0.471296398402139	MRC1
ENSGALG00000014329	0.751159123389745	0.471296398402139	FOXJ2
ENSGALG00000033446	-0.772613358767115	0.471296398402139	COX5B
ENSGALG00000000201	-0.822972276333701	0.471667363617515	PLEKHM1
ENSGALG00000001595	0.983532928008091	0.471667363617515	PHF19
ENSGALG00000002431	-0.738778307771883	0.471667363617515
ENSGALG00000002729	1.04321574132795	0.471667363617515	GK5
ENSGALG00000003283	0.998748163105273	0.471667363617515	COMP
ENSGALG00000004420	0.968763628858238	0.471667363617515	SDK1
ENSGALG00000005558	-0.88731991671842	0.471667363617515	TBL3
ENSGALG00000005714	1.10585559396655	0.471667363617515	PKD1
ENSGALG00000005716	0.872610382137093	0.471667363617515	SBF2
ENSGALG00000005999	-0.53287789947105	0.471667363617515	ABTB1
ENSGALG00000007177	0.7273294326194	0.471667363617515	PTPRG
ENSGALG00000008936	-0.867510422002262	0.471667363617515
ENSGALG00000009652	1.28815811193895	0.471667363617515
ENSGALG00000010395	-0.703667042028188	0.471667363617515	SIAH2
ENSGALG00000011185	1.18101285090508	0.471667363617515	PLEKHA8
ENSGALG00000011267	1.51058758516018	0.471667363617515	EFHB
ENSGALG00000011459	1.23754464769563	0.471667363617515
ENSGALG00000011557	0.924741132876608	0.471667363617515	UHRF1BP1L
ENSGALG00000011784	-1.62929587422132	0.471667363617515	APOLD1
ENSGALG00000013149	1.56146094463852	0.471667363617515	MOCOS
ENSGALG00000013624	-0.758101400692231	0.471667363617515	FAM65B
ENSGALG00000013655	1.85953005552407	0.471667363617515
ENSGALG00000015608	1.60736569160355	0.471667363617515	ADRA2C
ENSGALG00000016617	-0.628043620147842	0.471667363617515	NCOA1
ENSGALG00000016803	1.58825885990735	0.471667363617515	ST6GAL2
ENSGALG00000024082	-0.883158650340298	0.471667363617515	SMCR8
ENSGALG00000028253	0.881676129826885	0.471667363617515	ATXN1L
ENSGALG00000029889	-0.921981826169184	0.471667363617515	KAT8
ENSGALG00000030908	1.26747074121854	0.471667363617515	ATP2B2
ENSGALG00000032731	-0.954535264300264	0.471667363617515
ENSGALG00000033058	-0.829345224120011	0.471667363617515	FASTK
ENSGALG00000034725	-0.708228349788361	0.471667363617515	BRD4
ENSGALG00000035236	-0.838602850334077	0.471667363617515
ENSGALG00000037186	-0.843120989480075	0.471667363617515
ENSGALG00000037241	-0.92522577866503	0.471667363617515	KCNAB2
ENSGALG00000037326	1.07505335965251	0.471667363617515	MAP3K9
ENSGALG00000037439	1.40378323413783	0.471667363617515	SLC9A4
ENSGALG00000037441	-0.943316764237621	0.471667363617515	RPS27
ENSGALG00000037464	1.3180742747016	0.471667363617515	WDR27
ENSGALG00000037946	-0.777739509286136	0.471667363617515
ENSGALG00000040520	1.82932772064326	0.471667363617515
ENSGALG00000041792	-0.602476630696031	0.471667363617515	C26H6orf106
ENSGALG00000042254	-0.823438377459891	0.471667363617515
ENSGALG00000042992	1.22456943314826	0.471667363617515
ENSGALG00000042994	-0.7171865374691	0.471667363617515	DDX41
ENSGALG00000045199	-0.718467416537336	0.471667363617515
ENSGALG00000032768	1.23865070833025	0.472034108140879	SOX5
ENSGALG00000003219	0.720630346865647	0.472045982482386	TMEM231
ENSGALG00000003519	1.49875763364122	0.472045982482386
ENSGALG00000004431	-0.786578411941641	0.472045982482386	SAR1A
ENSGALG00000005757	-0.620456144509935	0.472045982482386	IRF8
ENSGALG00000008266	1.22631439873818	0.472045982482386	COL4A6
ENSGALG00000008615	1.13389770626004	0.472045982482386	LTK
ENSGALG00000010902	1.41369485284106	0.472045982482386	CERS6
ENSGALG00000013294	1.54681743472204	0.472045982482386	CYP19A1
ENSGALG00000013803	1.13778442685869	0.472045982482386	ADGRG6
ENSGALG00000014155	-0.672663676075405	0.472045982482386	OGDH
ENSGALG00000015846	0.618697375376336	0.472045982482386	SNAP91
ENSGALG00000019509	1.36631131235466	0.472045982482386	CCDC102B
ENSGALG00000023122	-0.89365321533617	0.472045982482386	SULT1B
ENSGALG00000027611	-0.945123388343932	0.472045982482386	MRPL54
ENSGALG00000028295	-0.667068836076664	0.472045982482386	MFAP1
ENSGALG00000031735	-1.08079994035848	0.472045982482386	CD5
ENSGALG00000033927	-0.958772267651371	0.472045982482386	MFSD5
ENSGALG00000035421	-0.763222591777217	0.472045982482386	SNRPL
ENSGALG00000038950	1.21478656897043	0.472045982482386
ENSGALG00000041552	-1.1726329889617	0.472045982482386
ENSGALG00000042967	-0.72903324484878	0.472045982482386	CTPS1
ENSGALG00000003645	0.881772561581746	0.4724505880942	PITPNM2
ENSGALG00000004966	1.40938382935042	0.4724505880942	NYAP2
ENSGALG00000013867	-0.538783297162152	0.4724505880942	PTPN2
ENSGALG00000014124	0.965920811419513	0.4724505880942	TEC
ENSGALG00000016589	-0.818869415938094	0.4724505880942	SLC35F6
ENSGALG00000030660	1.74195454845898	0.4724505880942
ENSGALG00000031014	-0.816695166841998	0.4724505880942
ENSGALG00000032471	1.56026958983897	0.4724505880942
ENSGALG00000043178	-0.698421832515465	0.4724505880942	SBF1
ENSGALG00000011184	-0.71730976483792	0.472495306720315	HNRNPD
ENSGALG00000011549	1.1370188407588	0.472495306720315	ANKS1B
ENSGALG00000012004	1.36968115542843	0.472495306720315	PRSS12
ENSGALG00000015617	-0.831044730597303	0.472495306720315	RPS23
ENSGALG00000029648	1.57072180385735	0.472495306720315	TH
ENSGALG00000031112	0.68929810131133	0.472495306720315	COL5A2
ENSGALG00000032993	-0.625665203333337	0.472495306720315	FTSJ3
ENSGALG00000036447	1.16113356453129	0.472495306720315	A2ML1
ENSGALG00000038618	1.16168445370696	0.472495306720315	ONECUT1
ENSGALG00000042491	-1.07580884929944	0.472495306720315
ENSGALG00000046052	1.60609757942287	0.472495306720315
ENSGALG00000000122	-0.786371640688568	0.472532553577392	GNB2L1
ENSGALG00000000538	-0.738791272095833	0.472532553577392	RNF113A
ENSGALG00000000883	-0.729682892694107	0.472532553577392	MAPKAPK2
ENSGALG00000001201	-0.622719531570971	0.472532553577392	GFOD2
ENSGALG00000001658	-0.842098634014446	0.472532553577392	RPL19
ENSGALG00000001690	1.20733938090868	0.472532553577392	GABRB2
ENSGALG00000001932	1.46590198977188	0.472532553577392	SRRM3
ENSGALG00000002127	-0.952585031086675	0.472532553577392	LSM10
ENSGALG00000002145	0.900035967531936	0.472532553577392	CAMSAP2
ENSGALG00000002542	-0.745532353565574	0.472532553577392	GUSB
ENSGALG00000002816	-0.57409036249059	0.472532553577392	STK10
ENSGALG00000002827	-0.616079307024659	0.472532553577392	GPS1
ENSGALG00000002932	-0.859286420466804	0.472532553577392	NME2
ENSGALG00000003286	1.50287525377435	0.472532553577392	ACSBG1
ENSGALG00000003503	-0.681169302536921	0.472532553577392	MYBL2
ENSGALG00000003522	-0.626188422654394	0.472532553577392	RBBP4
ENSGALG00000004893	-0.979963159656723	0.472532553577392	TMEM119
ENSGALG00000005160	0.944974546815001	0.472532553577392	VMP1
ENSGALG00000005470	1.17358962323209	0.472532553577392	PLPPR5
ENSGALG00000005478	0.659048356802893	0.472532553577392	SNX7
ENSGALG00000005632	1.11362694750322	0.472532553577392	MRVI1
ENSGALG00000005700	0.742708696712302	0.472532553577392	GID8
ENSGALG00000005739	1.02689677719316	0.472532553577392	SCD
ENSGALG00000005978	1.47141865904963	0.472532553577392	RBP3
ENSGALG00000006326	-0.774192723584691	0.472532553577392	MIF
ENSGALG00000006965	-0.860869560771331	0.472532553577392	C12orf43
ENSGALG00000007017	-0.691667585995879	0.472532553577392	RBM7
ENSGALG00000007647	1.19810574295644	0.472532553577392	MYO3A
ENSGALG00000008530	-0.686523408175512	0.472532553577392	EIF4A3
ENSGALG00000008702	1.19933973856403	0.472532553577392	OVOL2
ENSGALG00000008866	1.39187748245285	0.472532553577392	WDPCP
ENSGALG00000008940	1.06991161105534	0.472532553577392	SPTBN5
ENSGALG00000009152	1.12733208147707	0.472532553577392	ATRNL1
ENSGALG00000009248	1.26518670979373	0.472532553577392	HSPA12A
ENSGALG00000009256	1.50495475295014	0.472532553577392	LEFTY2
ENSGALG00000009381	0.66558882092396	0.472532553577392	SIPA1L1
ENSGALG00000009567	1.01765101981945	0.472532553577392	TLL1
ENSGALG00000009905	0.693021966670854	0.472532553577392	MDM1
ENSGALG00000009920	1.78739078891817	0.472532553577392	COCH
ENSGALG00000010006	0.651026334815214	0.472532553577392	SLC10A7
ENSGALG00000010090	1.31297519131272	0.472532553577392	FAM160A1
ENSGALG00000010116	1.11578311262547	0.472532553577392	DNAH8
ENSGALG00000010371	1.03035176528966	0.472532553577392	FAM13A
ENSGALG00000010858	1.1532896869943	0.472532553577392	LRP2
ENSGALG00000010978	1.74512386255617	0.472532553577392	ANGPTL3
ENSGALG00000011005	1.18340627072657	0.472532553577392	KCNK1
ENSGALG00000011299	1.26386910241451	0.472532553577392	KIF25
ENSGALG00000011319	1.08752170974379	0.472532553577392	ADGRL3
ENSGALG00000011343	-0.742714829586342	0.472532553577392	CNPPD1
ENSGALG00000011483	0.873470138758777	0.472532553577392	MPC1
ENSGALG00000011614	1.52542691919656	0.472532553577392	ANO4
ENSGALG00000011639	1.17196585622943	0.472532553577392
ENSGALG00000011671	1.45513319538586	0.472532553577392	SLC15A2
ENSGALG00000011722	1.59656405074078	0.472532553577392	STRA8
ENSGALG00000011809	1.49117214315737	0.472532553577392
ENSGALG00000012144	1.27216975678173	0.472532553577392	MIEF1
ENSGALG00000012917	1.16515982479449	0.472532553577392	CDH6
ENSGALG00000014421	0.805095244980289	0.472532553577392	LCORL
ENSGALG00000014924	1.00556858262849	0.472532553577392	POLQ
ENSGALG00000015058	1.26570334447752	0.472532553577392	PTPRD
ENSGALG00000015140	1.12866792778906	0.472532553577392
ENSGALG00000015224	1.60817989272385	0.472532553577392	AK9
ENSGALG00000015384	1.51488857767151	0.472532553577392	CHRNB3
ENSGALG00000015403	1.3934417946097	0.472532553577392	EPHA3
ENSGALG00000015967	1.30682418647177	0.472532553577392	LRRTM1
ENSGALG00000016350	1.01151946704602	0.472532553577392	ARHGEF10
ENSGALG00000016462	0.866449111236266	0.472532553577392	MYCN
ENSGALG00000016941	1.18025899754983	0.472532553577392	PCDH17
ENSGALG00000016964	-0.770549730586262	0.472532553577392	EPSTI1
ENSGALG00000019961	1.05936711013851	0.472532553577392	SLC18B1
ENSGALG00000027192	1.23623490311149	0.472532553577392	NTS
ENSGALG00000027778	1.41211572012792	0.472532553577392
ENSGALG00000028205	-0.728594291583302	0.472532553577392	PRPF3
ENSGALG00000028457	1.56441920963924	0.472532553577392	MAP3K19
ENSGALG00000028863	1.22981114120899	0.472532553577392
ENSGALG00000028924	-0.713245328019786	0.472532553577392	S100A16
ENSGALG00000029083	1.82557216043472	0.472532553577392	NXPH2
ENSGALG00000029401	0.778850789018485	0.472532553577392	SIX1
ENSGALG00000029438	-0.843943105010635	0.472532553577392	CLPP
ENSGALG00000029498	0.708416901903679	0.472532553577392	NUDT19
ENSGALG00000029521	1.12499591488792	0.472532553577392	SKOR1
ENSGALG00000029524	-0.919571527121934	0.472532553577392
ENSGALG00000029582	0.781066426092275	0.472532553577392
ENSGALG00000029594	-0.747421291040469	0.472532553577392
ENSGALG00000030630	-1.43855826959803	0.472532553577392
ENSGALG00000030917	-0.98328877463785	0.472532553577392	CCDC65
ENSGALG00000031298	-0.652141166757018	0.472532553577392	SNRNP200
ENSGALG00000031553	-0.872750038454675	0.472532553577392	KIF18B
ENSGALG00000031758	1.40815869171094	0.472532553577392	SUGCT
ENSGALG00000032468	-0.565691940873198	0.472532553577392	SNX17
ENSGALG00000032527	1.25117322705748	0.472532553577392
ENSGALG00000032937	1.70484017452085	0.472532553577392	DLGAP2
ENSGALG00000033365	0.967779379364176	0.472532553577392	ALDH1A3
ENSGALG00000033404	-0.90909045438066	0.472532553577392
ENSGALG00000033635	0.678817736301648	0.472532553577392	PTGS2
ENSGALG00000033698	1.62138680418988	0.472532553577392
ENSGALG00000033732	1.37331762079606	0.472532553577392
ENSGALG00000033769	0.928283812612586	0.472532553577392	BBS10
ENSGALG00000033880	1.11370953597052	0.472532553577392	CRISPLD1
ENSGALG00000033966	1.10008654569569	0.472532553577392
ENSGALG00000034284	-0.798816150353184	0.472532553577392	SLC4A2
ENSGALG00000034575	-0.932549598892552	0.472532553577392	MRI1
ENSGALG00000035140	0.737957997825021	0.472532553577392	TMEM106B
ENSGALG00000035263	-1.0283929126348	0.472532553577392
ENSGALG00000035563	0.608033504733134	0.472532553577392	USP6NL
ENSGALG00000035645	-0.744702151009418	0.472532553577392	GNAI2
ENSGALG00000035941	1.37487643667505	0.472532553577392
ENSGALG00000035970	1.4562899357602	0.472532553577392
ENSGALG00000036204	1.36935024035738	0.472532553577392
ENSGALG00000036624	1.55415403091713	0.472532553577392
ENSGALG00000037164	1.30283698289448	0.472532553577392	ZFHX4
ENSGALG00000037193	1.01376734722614	0.472532553577392	HECW1
ENSGALG00000037395	-0.704962116989574	0.472532553577392	UBTD2
ENSGALG00000037736	-0.907856705205405	0.472532553577392
ENSGALG00000038162	1.19268327581786	0.472532553577392	FAM26E
ENSGALG00000038229	-0.655198999433505	0.472532553577392	OTUB1
ENSGALG00000038612	1.45576535728259	0.472532553577392	COL4A3
ENSGALG00000039411	1.64299505275471	0.472532553577392	COL25A1
ENSGALG00000039549	0.93761423493601	0.472532553577392	SEL1L3
ENSGALG00000039772	1.48033645606205	0.472532553577392	RGS7
ENSGALG00000040151	1.34909316074316	0.472532553577392
ENSGALG00000040306	0.771936655987133	0.472532553577392
ENSGALG00000040355	1.14743034540356	0.472532553577392
ENSGALG00000040799	0.967962214827121	0.472532553577392
ENSGALG00000041124	-0.746570331374661	0.472532553577392	NOLC1
ENSGALG00000041347	2.06291083248075	0.472532553577392	PROM2
ENSGALG00000042214	-0.674271830372752	0.472532553577392	UBQLN4
ENSGALG00000042219	1.89236945917849	0.472532553577392
ENSGALG00000043170	1.63263431263342	0.472532553577392
ENSGALG00000043345	1.82406899366836	0.472532553577392
ENSGALG00000043517	-0.953151001438036	0.472532553577392
ENSGALG00000044480	1.24936413130395	0.472532553577392	IL13RA1
ENSGALG00000044609	-1.21728354153142	0.472532553577392
ENSGALG00000045907	1.5174201092411	0.472532553577392
ENSGALG00000046387	-0.900248043503369	0.472532553577392
ENSGALG00000002285	-0.766800559550011	0.472629110627411	SPSB3
ENSGALG00000016904	1.45524617079241	0.472679280401114	SLITRK6
ENSGALG00000003135	1.06402014337557	0.472706070255224	ANK3
ENSGALG00000005772	-0.792312945996848	0.472706070255224	BOK
ENSGALG00000007362	-0.72448481824225	0.472706070255224	ZDHHC5
ENSGALG00000012545	-0.881363955292734	0.472706070255224	CYTIP
ENSGALG00000017044	1.24547684531792	0.472706070255224	TRPC4
ENSGALG00000000044	1.59960963097075	0.472852435411043	WFIKKN1
ENSGALG00000002263	-0.64765129311145	0.472852435411043	KLHL6
ENSGALG00000002294	0.792057388804406	0.472852435411043	SEMA6A
ENSGALG00000002837	-0.760424060812615	0.472852435411043	RPL27
ENSGALG00000003155	-0.971837166262916	0.472852435411043	SRR
ENSGALG00000003445	-0.75556726866614	0.472852435411043	MGST3
ENSGALG00000003734	-0.564921769177618	0.472852435411043	SZRD1
ENSGALG00000004334	1.11537046487906	0.472852435411043	MYLK3
ENSGALG00000006009	1.60760390045875	0.472852435411043	PODXL2
ENSGALG00000006712	1.37409390325214	0.472852435411043	RSPH14
ENSGALG00000006766	0.815615903150456	0.472852435411043
ENSGALG00000006822	1.30463695243679	0.472852435411043	PCDH19
ENSGALG00000007015	-0.958928872547997	0.472852435411043	CD40
ENSGALG00000007572	-0.79147059720771	0.472852435411043	MMS19
ENSGALG00000008181	1.18738813357412	0.472852435411043	MADD
ENSGALG00000008480	-0.681846191947912	0.472852435411043	ABCF3
ENSGALG00000009104	0.906146528612733	0.472852435411043	ANKRD26
ENSGALG00000009403	1.3044622757329	0.472852435411043	GRK5
ENSGALG00000009442	0.5655389679307	0.472852435411043	ETFDH
ENSGALG00000009681	-0.61217293965012	0.472852435411043	BUB3
ENSGALG00000010061	0.916728603897661	0.472852435411043	LRBA
ENSGALG00000010862	1.47969573240504	0.472852435411043	FERD3L
ENSGALG00000010901	1.32062318018268	0.472852435411043
ENSGALG00000011426	-0.859055045031944	0.472852435411043	RNASET2
ENSGALG00000011930	1.02947243181579	0.472852435411043	OVST
ENSGALG00000016287	1.03325286331954	0.472852435411043	NR0B1
ENSGALG00000016348	-0.685612477117998	0.472852435411043	SAT1
ENSGALG00000017234	0.931141040373383	0.472852435411043	FOLH1
ENSGALG00000017271	1.48095513205023	0.472852435411043	ANO2
ENSGALG00000019967	0.970278565993705	0.472852435411043	MTFR2
ENSGALG00000020575	-1.58969990004943	0.472852435411043
ENSGALG00000021340	1.64660745300439	0.472852435411043	CA9
ENSGALG00000026421	-0.697423192820313	0.472852435411043	PSMB2
ENSGALG00000026590	-0.961390520298254	0.472852435411043
ENSGALG00000026733	1.68934666305831	0.472852435411043	FFAR4
ENSGALG00000027068	-0.678549524031656	0.472852435411043	HDGFRP2
ENSGALG00000027682	-0.816199548386243	0.472852435411043	C12orf66
ENSGALG00000029588	-0.736505785823629	0.472852435411043	BAZ2A
ENSGALG00000029867	-0.937324198867517	0.472852435411043
ENSGALG00000029935	1.25518513755102	0.472852435411043	EPB41L4B
ENSGALG00000030863	1.41649295945655	0.472852435411043
ENSGALG00000030891	-1.13934340214584	0.472852435411043
ENSGALG00000031018	1.91745895074161	0.472852435411043	RNF165
ENSGALG00000031348	0.564149035877273	0.472852435411043	SPPL2A
ENSGALG00000032287	0.448032031130402	0.472852435411043	ATP2A2
ENSGALG00000033183	1.25912215900581	0.472852435411043	GABRQ
ENSGALG00000033505	1.25769636696816	0.472852435411043
ENSGALG00000033541	1.07923300483292	0.472852435411043	FRMPD4
ENSGALG00000034085	1.14693048860386	0.472852435411043
ENSGALG00000034684	1.44363340235129	0.472852435411043
ENSGALG00000035208	1.4029617744544	0.472852435411043
ENSGALG00000036519	-1.1057220306868	0.472852435411043	CDC6
ENSGALG00000036823	1.07196755946273	0.472852435411043
ENSGALG00000037438	-0.802716262914915	0.472852435411043
ENSGALG00000037826	-0.968359080292011	0.472852435411043
ENSGALG00000038145	-0.856008545605619	0.472852435411043	DPP7
ENSGALG00000039420	-0.623107212799636	0.472852435411043	TNPO3
ENSGALG00000040069	1.24840798008472	0.472852435411043	BARHL2
ENSGALG00000040110	-1.00721315438745	0.472852435411043
ENSGALG00000041700	-0.631474822456942	0.472852435411043	GNAI3
ENSGALG00000041873	0.623871768873066	0.472852435411043	MFN1
ENSGALG00000042150	1.23961526577876	0.472852435411043
ENSGALG00000042246	-0.905141094187261	0.472852435411043
ENSGALG00000044089	0.878294071561222	0.472852435411043
ENSGALG00000012671	1.21771150373124	0.473025849193286	prl
ENSGALG00000001768	1.02243532758913	0.473035734972134	TENM2
ENSGALG00000006018	1.70695942493931	0.473035734972134
ENSGALG00000030554	-0.722255017889517	0.473035734972134	KCNN3
ENSGALG00000002003	1.19171962209819	0.473577016826733	BMPR1A
ENSGALG00000002651	-0.710263970114675	0.473577016826733	ST3GAL2
ENSGALG00000003126	1.30892120317217	0.473577016826733	ERBB4
ENSGALG00000005550	-0.805058999805274	0.473577016826733	ST6GAL1
ENSGALG00000006771	-0.860173798755432	0.473577016826733	RPS15A
ENSGALG00000026903	1.14445507073641	0.473577016826733	CALB2
ENSGALG00000031292	-0.763851983717587	0.473577016826733	AP1S1
ENSGALG00000032603	1.55497109465407	0.473577016826733
ENSGALG00000035635	-0.798846347245579	0.473577016826733	ACVRL1
ENSGALG00000003614	-0.847996813836135	0.473771986458255	AZIN2
ENSGALG00000009993	-0.794118165518328	0.473771986458255	MED8
ENSGALG00000026019	-0.888075451025004	0.473771986458255	ASCC1
ENSGALG00000006564	-0.771264447478446	0.473845851142483
ENSGALG00000007841	1.03041854116912	0.473845851142483	DNAH7
ENSGALG00000028341	-1.03130809767315	0.473845851142483
ENSGALG00000039102	0.84803260626138	0.473845851142483	TOX
ENSGALG00000039224	1.6773078139541	0.473845851142483	HHLA1
ENSGALG00000002813	-0.790260724859871	0.474091042678018	RPS10
ENSGALG00000004294	1.09699203277096	0.474091042678018	CGNL1
ENSGALG00000005248	0.801490612896825	0.474091042678018	CDC14A
ENSGALG00000005499	1.37992384265824	0.474091042678018	IL17RD
ENSGALG00000006563	0.740112546069498	0.474091042678018	SEMA3D
ENSGALG00000007721	0.706447830111501	0.474091042678018	ARHGAP21
ENSGALG00000009743	0.732025608390056	0.474091042678018	RPAP3
ENSGALG00000009932	0.742157778243529	0.474091042678018	THADA
ENSGALG00000011452	-0.643294530551786	0.474091042678018	ARPC2
ENSGALG00000012032	1.30926102663739	0.474091042678018	PRRG4
ENSGALG00000013085	0.794394223787711	0.474091042678018	PTPRO
ENSGALG00000014940	1.10937853285324	0.474091042678018	ZUFSP
ENSGALG00000029183	-0.805895432933267	0.474091042678018
ENSGALG00000032799	0.758151575908804	0.474091042678018	HEATR1
ENSGALG00000033140	-0.980351733406716	0.474091042678018
ENSGALG00000034760	1.96447666553857	0.474091042678018
ENSGALG00000036801	-1.2192872088419	0.474091042678018
ENSGALG00000044573	1.57408106804835	0.474091042678018
ENSGALG00000045525	-1.14406084516271	0.474091042678018
ENSGALG00000046292	-0.793125399743909	0.474091042678018
ENSGALG00000000390	0.976622874693113	0.474177506952723	ENTPD4
ENSGALG00000000433	-0.863297233423777	0.474177506952723
ENSGALG00000000722	1.65524949043177	0.474177506952723
ENSGALG00000001153	0.795890326407552	0.474177506952723	AUTS2
ENSGALG00000001169	0.947769758715226	0.474177506952723	CRB2
ENSGALG00000001603	-1.08065155205236	0.474177506952723	NARF
ENSGALG00000001654	-0.649009872634602	0.474177506952723	C1QBP
ENSGALG00000002207	1.37192807822271	0.474177506952723	ATP6V1G3
ENSGALG00000002386	1.78320479657021	0.474177506952723	TMEM8B
ENSGALG00000002643	-0.674166462321271	0.474177506952723
ENSGALG00000002714	1.05247807256963	0.474177506952723	TMEM132C
ENSGALG00000003137	1.25790901313382	0.474177506952723	RFLNA
ENSGALG00000003146	1.30919558633622	0.474177506952723	CCDC92
ENSGALG00000003233	-0.615196151646449	0.474177506952723	ASH2L
ENSGALG00000003249	-0.768574510440288	0.474177506952723	CWF19L1
ENSGALG00000003323	0.922387073953888	0.474177506952723	OSGIN1
ENSGALG00000003839	1.28032634299686	0.474177506952723	GRM2
ENSGALG00000003942	0.5849463911538	0.474177506952723	LONP2
ENSGALG00000003965	1.30242443296005	0.474177506952723	DBX1
ENSGALG00000003966	-0.788328586108986	0.474177506952723	RPL23A
ENSGALG00000004387	0.614240358626355	0.474177506952723	CCPG1
ENSGALG00000004531	-0.533693443904058	0.474177506952723	PLOD1
ENSGALG00000004555	-0.603708785198034	0.474177506952723	RBM22
ENSGALG00000005232	1.09306376529281	0.474177506952723	USP54
ENSGALG00000005318	1.42375781460421	0.474177506952723	OVCH2
ENSGALG00000005610	1.01953297532738	0.474177506952723	SLC44A3
ENSGALG00000005689	0.806278266793841	0.474177506952723	PAX2
ENSGALG00000005752	1.12941169113395	0.474177506952723	ABCA4
ENSGALG00000005826	1.02426963900714	0.474177506952723	DLEC1
ENSGALG00000006022	-0.861347172837985	0.474177506952723	PSMA1
ENSGALG00000006152	-0.75066540393831	0.474177506952723
ENSGALG00000006207	-0.792860688871852	0.474177506952723	HM13
ENSGALG00000006233	0.860127644163405	0.474177506952723	GALNT11
ENSGALG00000006306	1.17378059220817	0.474177506952723	UROC1
ENSGALG00000006332	-0.710608271828288	0.474177506952723	RBM17
ENSGALG00000006487	0.581097396978253	0.474177506952723	TM9SF2L
ENSGALG00000006520	0.662932922048456	0.474177506952723	MYH11
ENSGALG00000006666	1.91434489013541	0.474177506952723	BPIFB2
ENSGALG00000006824	-0.800317974469624	0.474177506952723	USP19
ENSGALG00000006919	0.614477649318911	0.474177506952723	POF1B
ENSGALG00000007036	0.764491263418969	0.474177506952723	PITRM1
ENSGALG00000007272	-0.71552225641128	0.474177506952723	RNF166
ENSGALG00000007490	-0.738788016562506	0.474177506952723	DDX54
ENSGALG00000007778	-0.633735642136618	0.474177506952723	PES1
ENSGALG00000007825	1.02078471903587	0.474177506952723	KIAA1841
ENSGALG00000008322	0.718710749135263	0.474177506952723
ENSGALG00000008434	1.22072863266344	0.474177506952723	SORCS3
ENSGALG00000008454	-0.762159136047402	0.474177506952723	NOP58
ENSGALG00000008623	-0.863122499064338	0.474177506952723	TOR4A
ENSGALG00000008697	1.84583054183677	0.474177506952723	RBM20
ENSGALG00000008896	1.49493388706829	0.474177506952723	PPP1R1C
ENSGALG00000009017	1.593739998207	0.474177506952723	STEAP2
ENSGALG00000009036	0.630468206869635	0.474177506952723	GANC
ENSGALG00000009066	1.03057360858404	0.474177506952723	KCND2
ENSGALG00000009107	0.849900371298209	0.474177506952723	NRXN1
ENSGALG00000009415	1.19969991652495	0.474177506952723	SMOC1
ENSGALG00000009638	1.19731864506205	0.474177506952723	ANO6
ENSGALG00000009645	0.871872967255077	0.474177506952723	ESRRG
ENSGALG00000009687	1.30811756748299	0.474177506952723	KCNK2
ENSGALG00000009689	0.766948775269156	0.474177506952723	PON2
ENSGALG00000009703	-0.78059143865783	0.474177506952723	NDUFS7
ENSGALG00000009825	0.729717525700163	0.474177506952723	SRGAP1
ENSGALG00000010078	1.34228687140481	0.474177506952723	GLP1R
ENSGALG00000010114	0.982351714847365	0.474177506952723	PAX9
ENSGALG00000010874	1.20385863149231	0.474177506952723
ENSGALG00000011403	-0.66456790503017	0.474177506952723	SRP72
ENSGALG00000011630	0.777489057639741	0.474177506952723	GLI2
ENSGALG00000011811	0.784198260086271	0.474177506952723	SYNE2
ENSGALG00000011838	1.16380430276221	0.474177506952723	GUCY2C
ENSGALG00000011897	-0.746957727225704	0.474177506952723	SMDT1
ENSGALG00000011970	1.25122573827469	0.474177506952723	CHADL
ENSGALG00000011982	0.943653277651494	0.474177506952723	PDE5A
ENSGALG00000012006	0.866124476673937	0.474177506952723	RTN1
ENSGALG00000012256	0.871481005597378	0.474177506952723	UTRN
ENSGALG00000012260	1.00675293929361	0.474177506952723	LCT
ENSGALG00000012522	1.68627253368824	0.474177506952723	PVALB
ENSGALG00000012847	1.90611814774946	0.474177506952723
ENSGALG00000013102	1.10079435948992	0.474177506952723	COBL
ENSGALG00000013745	0.842774720938884	0.474177506952723	RTTN
ENSGALG00000013811	-0.820474798967003	0.474177506952723
ENSGALG00000013846	1.33593587891089	0.474177506952723	ARFGEF3
ENSGALG00000013920	0.654286234828123	0.474177506952723	SUV39H2
ENSGALG00000013990	-0.812750756275025	0.474177506952723	RPS12
ENSGALG00000014561	-0.631006751908389	0.474177506952723	PTPN6
ENSGALG00000014883	1.35195243071681	0.474177506952723	MCM9
ENSGALG00000015045	1.39361826030641	0.474177506952723
ENSGALG00000015070	0.761913774601386	0.474177506952723	FIG4
ENSGALG00000015123	0.708091633343683	0.474177506952723	ZDHHC23
ENSGALG00000015247	1.30709444045403	0.474177506952723	GPR161
ENSGALG00000015264	0.750917579567987	0.474177506952723	PPIP5K2
ENSGALG00000015305	1.13553256061048	0.474177506952723	NR2E1
ENSGALG00000015434	1.00603377897111	0.474177506952723	GRIK2
ENSGALG00000015733	1.12281469340477	0.474177506952723
ENSGALG00000015951	1.03428488629669	0.474177506952723	OGFRL1
ENSGALG00000015970	1.46381527135687	0.474177506952723	COL9A1
ENSGALG00000015995	-0.545574560180859	0.474177506952723	PTPRA
ENSGALG00000016036	1.10479590267898	0.474177506952723	DOPEY2
ENSGALG00000016301	1.3909067656384	0.474177506952723	MLIP
ENSGALG00000016397	0.915415658758263	0.474177506952723	SOX11
ENSGALG00000016426	1.18772086811035	0.474177506952723	MAP3K15
ENSGALG00000016459	0.690875159107967	0.474177506952723	FAM84A
ENSGALG00000016495	0.962929388204724	0.474177506952723	KLHL29
ENSGALG00000016501	-0.660433417780209	0.474177506952723	SF3B6
ENSGALG00000016531	-0.787859145938874	0.474177506952723	ASXL2
ENSGALG00000016760	-0.722474295367185	0.474177506952723
ENSGALG00000016804	1.70509075207476	0.474177506952723	SLC5A7
ENSGALG00000016908	0.980784615400215	0.474177506952723	PCDH9
ENSGALG00000016929	0.90556253688035	0.474177506952723	PIBF1
ENSGALG00000017038	0.941689736932472	0.474177506952723	PROSER1
ENSGALG00000017186	-0.644713899139385	0.474177506952723	BIRC2
ENSGALG00000017228	1.23621300903105	0.474177506952723	MTNR1B
ENSGALG00000017235	1.22599448252883	0.474177506952723	NOX4
ENSGALG00000017327	-0.648383934704611	0.474177506952723	P2RY6
ENSGALG00000017384	-0.697271090708683	0.474177506952723	ERH
ENSGALG00000023580	1.20547394430972	0.474177506952723	CLDN19
ENSGALG00000023738	1.21499258922144	0.474177506952723	IRX6
ENSGALG00000025937	-0.643465747490833	0.474177506952723	FXYD6
ENSGALG00000027142	-0.861524927078985	0.474177506952723	RPL32
ENSGALG00000027207	1.32718661209949	0.474177506952723	PERP2
ENSGALG00000027902	-0.812649251928769	0.474177506952723	SYNGR2
ENSGALG00000028506	-0.790439930757397	0.474177506952723	NHSL2
ENSGALG00000028659	-0.877016760394478	0.474177506952723	BLEC1
ENSGALG00000028762	1.09054419332842	0.474177506952723	ZFYVE26
ENSGALG00000029135	-0.581381116243734	0.474177506952723	YEATS4
ENSGALG00000029261	0.641735504960539	0.474177506952723	RTN4
ENSGALG00000029298	1.12614304585225	0.474177506952723	F5
ENSGALG00000029334	-1.08096296201687	0.474177506952723
ENSGALG00000029381	-0.78096199925143	0.474177506952723	TAP2
ENSGALG00000029408	-0.470176735724186	0.474177506952723	BAZ1B
ENSGALG00000029827	1.32976809705844	0.474177506952723
ENSGALG00000029897	-0.824394003122936	0.474177506952723	RPL30
ENSGALG00000030148	-0.823248163441197	0.474177506952723	AUP1
ENSGALG00000030162	0.571646009467853	0.474177506952723	IQGAP1
ENSGALG00000030291	-0.721714205063919	0.474177506952723	IRF9
ENSGALG00000030383	1.33988534736309	0.474177506952723	SPATA16
ENSGALG00000030543	-0.897575757041977	0.474177506952723	KIAA0040
ENSGALG00000030557	1.43861246243008	0.474177506952723
ENSGALG00000030799	-1.02833399555729	0.474177506952723
ENSGALG00000031010	1.56086476255263	0.474177506952723	OLIG2
ENSGALG00000031163	-0.811305469252209	0.474177506952723	ZNRF2
ENSGALG00000031170	1.31228752147061	0.474177506952723	ADCY1
ENSGALG00000031426	-0.725325450423228	0.474177506952723
ENSGALG00000031457	-0.748154541268183	0.474177506952723	TDG
ENSGALG00000031564	1.51633474756874	0.474177506952723
ENSGALG00000031594	-1.00148039454455	0.474177506952723
ENSGALG00000031625	1.6292114099331	0.474177506952723
ENSGALG00000031638	0.657031503827901	0.474177506952723
ENSGALG00000031693	0.877341185364202	0.474177506952723	KCNB2
ENSGALG00000031863	1.19496380394856	0.474177506952723	MCMDC2
ENSGALG00000031917	0.999558587052304	0.474177506952723	ANKIB1
ENSGALG00000032053	1.09972074801664	0.474177506952723	SPSB4
ENSGALG00000032537	-0.850105101336292	0.474177506952723
ENSGALG00000032589	-0.882256100223451	0.474177506952723
ENSGALG00000032776	1.17778859546359	0.474177506952723
ENSGALG00000032783	-0.688087873132404	0.474177506952723	SUMO3
ENSGALG00000032958	1.47486291540828	0.474177506952723	AMPH
ENSGALG00000033278	-0.841975525752582	0.474177506952723	NLRC3
ENSGALG00000033338	1.49175231722911	0.474177506952723	GPT2
ENSGALG00000033433	0.738759859627781	0.474177506952723	DIO3
ENSGALG00000033609	-0.809396976591002	0.474177506952723	NACA
ENSGALG00000033756	1.65458476167496	0.474177506952723
ENSGALG00000033924	-1.05455397728127	0.474177506952723
ENSGALG00000034042	-1.12368184423663	0.474177506952723
ENSGALG00000034472	-0.797921688066885	0.474177506952723
ENSGALG00000034512	0.683396623455716	0.474177506952723	PPP2R3A
ENSGALG00000034562	-0.81141783058224	0.474177506952723	CAPN10
ENSGALG00000034592	0.903966598734527	0.474177506952723
ENSGALG00000034649	1.09751095349908	0.474177506952723	TOX3
ENSGALG00000034899	1.33797651398352	0.474177506952723	NKAIN3
ENSGALG00000034967	1.0138747329323	0.474177506952723	GDPD5
ENSGALG00000035026	1.64605377129159	0.474177506952723	SLC22A4
ENSGALG00000035138	-0.7213337309365	0.474177506952723	UBL5
ENSGALG00000035203	-0.734552902772344	0.474177506952723	MCRS1
ENSGALG00000035297	-0.802149320280629	0.474177506952723	GABARAP
ENSGALG00000035429	1.60921213463382	0.474177506952723	XKR4
ENSGALG00000035628	-0.781425348521503	0.474177506952723
ENSGALG00000035822	-0.769569250043995	0.474177506952723
ENSGALG00000036253	1.04694052553414	0.474177506952723
ENSGALG00000036327	1.03883403900373	0.474177506952723	NGEF
ENSGALG00000036357	-0.872998889181843	0.474177506952723
ENSGALG00000036458	0.716612787240405	0.474177506952723
ENSGALG00000037029	1.68919881165468	0.474177506952723
ENSGALG00000037136	-0.549834666068031	0.474177506952723	RPS6KA1L
ENSGALG00000037243	1.57217070817732	0.474177506952723
ENSGALG00000037487	-0.785903842305239	0.474177506952723	WBP1
ENSGALG00000037549	-0.870104116683211	0.474177506952723
ENSGALG00000037688	-0.737814204539361	0.474177506952723	C12orf10
ENSGALG00000037734	0.848775110730074	0.474177506952723	PIGB
ENSGALG00000038043	1.23199161255191	0.474177506952723	HECTD2
ENSGALG00000038107	-0.775948461329582	0.474177506952723
ENSGALG00000038249	-0.679736154398584	0.474177506952723
ENSGALG00000038379	1.42468571134104	0.474177506952723
ENSGALG00000038400	-0.665504256489965	0.474177506952723	TOMM40L
ENSGALG00000038678	1.02797765466437	0.474177506952723	EPB41L3
[truncated: 12,553 more rows]

## Sheet: LUNGS
ID	log2FoldChange	pvalue	padj	Gene.name
ENSGALG00000000004	0.542075469326751	0.0239382466638313	0.519356338512797	RFKL
ENSGALG00000016964	-1.26577382471105	3.54961400976092e-08	0.0002390310074173	EPSTI1
ENSGALG00000006785	-0.921476327551189	6.10352085417324e-07	0.00274007396213351	IRF1
ENSGALG00000009179	-0.875446932921244	9.35379086018707e-07	0.00314942138262499	TNFSF10
ENSGALG00000009719	2.10822953715672	1.18295658597013e-06	0.00318641185996915	PCDH10
ENSGALG00000013575	-1.20099285352191	3.19515418125394e-06	0.00717205608552135	IFI6
ENSGALG00000044155	-0.652115572611924	5.2975789034951e-06	0.0101925418103246
ENSGALG00000026499	-1.79089092282988	7.57571529181856e-06	0.0102029733550212
ENSGALG00000042001	-0.777000592012398	6.06457577422024e-06	0.0102029733550212
ENSGALG00000043064	-1.12494444442803	7.43590269107417e-06	0.0102029733550212	EXFABP
ENSGALG00000016102	-1.92747588185695	9.2084771409513e-06	0.0112745245576666	CYP26B1
ENSGALG00000031035	-0.625492204018396	1.75630902271699e-05	0.0197116415982937	PCMTD1
ENSGALG00000001220	1.78608402831282	2.00668859270788e-05	0.0207892938204536	HERPUD1
ENSGALG00000002081	-0.786739375627982	2.7098325516918e-05	0.0260685891472751	MMP28
ENSGALG00000045085	-1.37126427763402	3.69939901677828e-05	0.0332156706386466	IFIT5
ENSGALG00000027864	-0.557516854396144	4.04057135397742e-05	0.0340115093721049	NFKBIA
ENSGALG00000046098	-0.710266254676666	5.58616235993952e-05	0.0442555498021561
ENSGALG00000003690	1.92015936673032	6.4250099719211e-05	0.0447335720020386	KRT17
ENSGALG00000033932	-1.11428201185844	6.22312784021243e-05	0.0447335720020386	BF1
ENSGALG00000043754	-0.732832458918754	6.64294208524482e-05	0.0447335720020386	GLUL
ENSGALG00000045901	2.09169904571183	7.43734736015373e-05	0.0476981877364526
ENSGALG00000009626	1.24621923164729	9.05543627823888e-05	0.0554357344524187	THBS1
ENSGALG00000005140	1.47767265157599	9.80348285179948e-05	0.0574057856730589	RRAD
ENSGALG00000037629	-0.627089952810386	0.00012461543817901	0.069930030058121	TRANK1
ENSGALG00000001558	-0.701686820403881	0.000189326970783422	0.0827886882819885	MOV10
ENSGALG00000009562	1.22055613549769	0.000168155577316191	0.0827886882819885	PLEK2
ENSGALG00000020742	0.941694929385657	0.00018324429189129	0.0827886882819885	PPRC1
ENSGALG00000032382	0.824287528765799	0.000190559053812121	0.0827886882819885	UBA5
ENSGALG00000034594	0.887041369396297	0.000173342424795028	0.0827886882819885
ENSGALG00000040174	-0.974067235855493	0.000165290514992288	0.0827886882819885
ENSGALG00000042177	-1.53953842514113	0.000163802236537569	0.0827886882819885	GPR182
ENSGALG00000012704	-0.467167267461144	0.000210028795362904	0.0857172065438664	MYLIP
ENSGALG00000038396	4.21330187322414	0.000206775576536866	0.0857172065438664
ENSGALG00000031874	-1.01935290009477	0.000216738972974588	0.0858541320006397	HIST1H101
ENSGALG00000008022	-0.679307549071	0.000239172164254993	0.0920334488053213	TAPBP
ENSGALG00000002160	-0.720637912295525	0.000297502522878278	0.0981984420811433	B2M
ENSGALG00000004734	-1.33131301097954	0.000294777593782043	0.0981984420811433
ENSGALG00000007980	1.63737742009294	0.000266021133703218	0.0981984420811433	KCNG1
ENSGALG00000009082	-0.481364429112078	0.000288553118477929	0.0981984420811433	COQ8A
ENSGALG00000013723	-1.06867106598265	0.000298940906246427	0.0981984420811433	OASL
ENSGALG00000045684	-1.31880186003337	0.000290965932010603	0.0981984420811433
ENSGALG00000008793	0.68020459155655	0.00031644583862143	0.100508597558447	SEC23B
ENSGALG00000031094	1.76181955763471	0.000320899145753877	0.100508597558447	EDA2R
ENSGALG00000011537	1.45438597210856	0.000347548109117035	0.10638131667246	PDE10A
ENSGALG00000027571	-0.917188959174174	0.000371156380740383	0.111082980795811
ENSGALG00000026698	1.62248281488103	0.000390418403193133	0.114307718569676
ENSGALG00000003899	-1.2260655307823	0.000416989663947058	0.116105837497907	RAB17
ENSGALG00000008947	1.49386560327342	0.000422422485699247	0.116105837497907	PAK5
ENSGALG00000042914	-0.976553357587961	0.0004114105527683	0.116105837497907
ENSGALG00000000720	-0.967869392736261	0.00043843282329568	0.118096265282924
ENSGALG00000031306	2.09885901173583	0.000513014527116976	0.131593649694534
ENSGALG00000041202	-0.86198556516491	0.000517854427814842	0.131593649694534	FBXO32
ENSGALG00000041621	-0.609343530115687	0.000516387304956795	0.131593649694534	LY6E
ENSGALG00000014957	0.448822530123077	0.000568968235002114	0.141904892389046	WDR1
ENSGALG00000016142	-0.914060615702731	0.000587873971448123	0.142266043009702	MX1
ENSGALG00000038170	-0.773107627085346	0.00059154279837714	0.142266043009702
ENSGALG00000030550	0.95859702902917	0.000620440697041065	0.146598163293843	ATP2B1
ENSGALG00000026744	2.8199463634555	0.000655991006377268	0.152325635756708	OTP
ENSGALG00000001620	-0.888584164914478	0.000683289528790157	0.153375722895764
ENSGALG00000028982	-0.683185296506061	0.000681169574226622	0.153375722895764	CMPK2
ENSGALG00000000379	1.5754905739101	0.000710016049615489	0.156762232069203	ITGB3
ENSGALG00000015615	1.18657178064876	0.000746069327262217	0.162065511283347	DOK7
ENSGALG00000044585	-3.65627888421453	0.000772545352185198	0.165153028622702
ENSGALG00000031212	0.928985796572164	0.000803862152580218	0.1691627417336	MGAT2
ENSGALG00000001000	1.05714817809675	0.00084341858776918	0.172108508182959	HSPA5
ENSGALG00000034185	-1.29101723768762	0.00083781532349775	0.172108508182959
ENSGALG00000037829	2.46868142200077	0.000876760014224429	0.176241848829472	LOXHD1
ENSGALG00000002417	0.646359699545382	0.0010398076534504	0.191837390091369
ENSGALG00000008514	-0.984691279131547	0.00101576163922784	0.191837390091369	DLL4
ENSGALG00000009677	0.431934297134835	0.00103443660242734	0.191837390091369	SSB
ENSGALG00000027476	-0.898726873621399	0.000978661109787106	0.191837390091369	PLEKHG5
ENSGALG00000039288	-0.401194225163919	0.000986288282916506	0.191837390091369	RBM5
ENSGALG00000039528	1.16382630771264	0.00101024245402108	0.191837390091369
ENSGALG00000007780	-0.684385738146441	0.00114350216576976	0.201288378940735	EIF4E3
ENSGALG00000010342	2.36182121283003	0.00115041287831767	0.201288378940735	OTOGL
ENSGALG00000032349	-1.22963129129803	0.00113603596209018	0.201288378940735	CDH5
ENSGALG00000040832	-1.14310556733297	0.00115081713531605	0.201288378940735	CFD
ENSGALG00000012211	-0.398090046287815	0.00118492929561289	0.201404404361326	PDLIM5
ENSGALG00000014128	-0.646266797096605	0.00118641858328578	0.201404404361326	A4GALT
ENSGALG00000015665	-0.461973296933226	0.00119634335824963	0.201404404361326	SH3BP2
ENSGALG00000004339	1.48279318719595	0.0012272091590373	0.204050036468078
ENSGALG00000005416	1.11442460600548	0.00125252225969706	0.204353052747259	TTC39B
ENSGALG00000006027	-0.835247713666383	0.00126514930265711	0.204353052747259	TM6SF1
ENSGALG00000031082	2.22378311080476	0.00132007095255506	0.204353052747259
ENSGALG00000035157	1.61069361741604	0.00129026738791094	0.204353052747259	SOX21
ENSGALG00000042136	2.22532642109716	0.00128298466048461	0.204353052747259	PKHD1
ENSGALG00000045204	-0.597021627131607	0.00131707862255873	0.204353052747259	FBXL3
ENSGALG00000010840	0.793025111839781	0.00136089287615253	0.207390863198994	SNX13
ENSGALG00000018439	3.41120879854959	0.0013704920422268	0.207390863198994	DLX1
ENSGALG00000010020	0.63434237642016	0.00141345158863494	0.211515177730392	TTC7A
ENSGALG00000008518	-0.737849884866678	0.00149609372268663	0.215067695220413
ENSGALG00000014202	2.06255279289803	0.00150106647985735	0.215067695220413	GABRA4
ENSGALG00000026465	-1.12810670324682	0.00150075390746937	0.215067695220413	TMEM100
ENSGALG00000042023	-0.643613855422591	0.00148460289779675	0.215067695220413
ENSGALG00000004969	-1.31267678861286	0.0015199704910381	0.215483816561064	TIMP4
ENSGALG00000010152	1.7937550542163	0.00156733658775902	0.217617414061222	TSPAN8
ENSGALG00000019552	1.89803460317598	0.00156027281022148	0.217617414061222	SERPINB2
ENSGALG00000000317	1.48155839234818	0.00161282337365252	0.220782183808553	NEFM
ENSGALG00000012974	-0.350281965874002	0.00162291626054698	0.220782183808553	WASHC1
ENSGALG00000015593	0.939054633750102	0.00167851028301463	0.22606176491641	EPHA7
ENSGALG00000027069	-0.595361556736201	0.00174251019798484	0.227845896567571	TSC22D3
ENSGALG00000034868	0.550909209792	0.00171261087299439	0.227845896567571	KRT7
ENSGALG00000041808	1.62039062747271	0.0017380968370554	0.227845896567571	ANO1
ENSGALG00000041236	-1.3403184497214	0.00179245930453951	0.232123479937867	CBX7
ENSGALG00000026970	-0.611796081889956	0.00184880214274257	0.23713968817578	IFITM3
ENSGALG00000039320	-1.39865487435547	0.00189109915442352	0.24027663596015
ENSGALG00000015000	0.504801337246271	0.00193153012938441	0.241429358916943	LYAR
ENSGALG00000034077	1.55986354569106	0.00194489452701752	0.241429358916943	KCNK5
ENSGALG00000046611	0.810927104195543	0.00195395011300466	0.241429358916943
ENSGALG00000015737	2.14762370765552	0.00197458277921751	0.241760735186376	NCAM2
ENSGALG00000014168	0.98313849175446	0.00205353598202873	0.246937701838954
ENSGALG00000044618	1.85168792171769	0.00204138181920544	0.246937701838954
ENSGALG00000035635	-1.28366258562773	0.00209254320581703	0.249401521203042	ACVRL1
ENSGALG00000039169	-0.667751706359935	0.00216507908704663	0.255783203020561	MLH1
ENSGALG00000004526	2.40190409765704	0.00234135243238545	0.256522444537489	TNR
ENSGALG00000008675	0.350001862123198	0.00223794638606757	0.256522444537489	SLC25A5
ENSGALG00000009652	1.65926091167888	0.00238756972474858	0.256522444537489
ENSGALG00000010156	1.10155239315356	0.00236219682168104	0.256522444537489
ENSGALG00000012414	0.719281603386069	0.0024404587676309	0.256522444537489	GNPNAT1
ENSGALG00000014674	0.870857495445346	0.00245703856142976	0.256522444537489	CLSTN3
ENSGALG00000014703	0.507954110743274	0.00241055379188272	0.256522444537489	PRRC1
ENSGALG00000016187	0.526700522093617	0.00225364026332631	0.256522444537489	WDR4
ENSGALG00000017395	1.8127980328032	0.00221817946879485	0.256522444537489
ENSGALG00000027247	2.18206377911539	0.00233985602408043	0.256522444537489	EOMES
ENSGALG00000028225	0.943627071726346	0.00229094087155434	0.256522444537489	SLC17A9
ENSGALG00000028360	2.3798169334163	0.00237259924407486	0.256522444537489	MGAT4C
ENSGALG00000031240	-0.708185088703505	0.00235638500617374	0.256522444537489	ACAD10
ENSGALG00000042055	-0.438030784493796	0.00230161384502233	0.256522444537489	RXRA
ENSGALG00000044770	-0.569655039538156	0.00245700634977592	0.256522444537489
ENSGALG00000006783	0.894296496208248	0.0024978982615382	0.257277540276512	PLOD2
ENSGALG00000045494	-0.665571207693788	0.00250247681736138	0.257277540276512
ENSGALG00000040621	1.51295145543691	0.00255170849661538	0.260351591154666	IL18R1
ENSGALG00000007755	0.916305976076494	0.0026417836412214	0.266593256768555	NEXMIF
ENSGALG00000013064	0.50418994050691	0.002652472260691	0.266593256768555	NSUN2
ENSGALG00000019355	0.36222303047449	0.00269119360957934	0.268481448398626	CPSF6
ENSGALG00000004959	0.828406340890166	0.00273984243536078	0.271324984701757	IRS1
ENSGALG00000005263	1.33357957945568	0.00292865934644044	0.27372781867003	SOX8
ENSGALG00000005688	1.57774505823774	0.00298747400789603	0.27372781867003	DNASE1L3
ENSGALG00000005733	2.86422468251563	0.00300799800736296	0.27372781867003	WNT8B
ENSGALG00000006526	1.07107168585007	0.00300678906046544	0.27372781867003	PLXNB1
ENSGALG00000007311	-1.13449916220106	0.00300297982023071	0.27372781867003	CLDN2
ENSGALG00000009838	0.441923351458583	0.00294421565174418	0.27372781867003	AQR
ENSGALG00000012075	-0.687590379515689	0.00293128446480099	0.27372781867003	DTX3L
ENSGALG00000014496	0.887179882904148	0.00296037731130431	0.27372781867003	PROM1
ENSGALG00000032329	0.870029850488683	0.00299277671222836	0.27372781867003	NPM3
ENSGALG00000037511	0.895185858760406	0.00289813673217373	0.27372781867003	CNR1
ENSGALG00000038629	1.3334844981785	0.00288428672436507	0.27372781867003	EFNA2
ENSGALG00000041273	1.36743717243726	0.00290657260498714	0.27372781867003	KIAA0319
ENSGALG00000010884	0.783856316986429	0.00305081509013316	0.274807849954405	DDX24
ENSGALG00000020538	1.58487074927701	0.00306390647861164	0.274807849954405	SLC49A3
ENSGALG00000038146	-0.573944294527199	0.00308107999280629	0.274807849954405
ENSGALG00000011203	1.43677896211737	0.00312647191874881	0.275211266677837	HPSE
ENSGALG00000033400	-0.666001743682712	0.00311202620743873	0.275211266677837
ENSGALG00000009492	1.22519350452808	0.00316504815329775	0.276797847588403	DNAJB9
ENSGALG00000010935	1.83613168072712	0.00320839613007898	0.278778574709056	PTPRQ
ENSGALG00000031982	0.893659768983925	0.00323338461620711	0.27914887186588	SDF2L1
ENSGALG00000008753	-0.726262052241534	0.00337801707932824	0.283668642388393	FBXO48
ENSGALG00000012830	1.70798925494937	0.00330972222487001	0.283668642388393	IRF4
ENSGALG00000042415	-0.529638101728086	0.00335848225708104	0.283668642388393	BBS2
ENSGALG00000044018	-0.584606898426146	0.00334111373191152	0.283668642388393
ENSGALG00000045898	-0.942981323623402	0.00339104925932071	0.283668642388393
ENSGALG00000008539	0.760720959623415	0.00347351499966016	0.285204658357891	ALG12
ENSGALG00000010347	-0.771808908632534	0.00353154784056442	0.285204658357891	CCNG2
ENSGALG00000012877	0.728023521022037	0.0034484635722006	0.285204658357891	CREB3L2
ENSGALG00000028721	-1.14291164888076	0.00345358043943473	0.285204658357891	LMOD1
ENSGALG00000033256	1.22820927084099	0.00353646999894326	0.285204658357891
ENSGALG00000037889	1.15141289666534	0.00352801146944256	0.285204658357891	PTPRT
ENSGALG00000000908	-0.645473476816743	0.00376121326330333	0.290920369041464	ADAT1
ENSGALG00000008914	0.927253133740442	0.00373878905441915	0.290920369041464	NRAP
ENSGALG00000009306	2.50189068992753	0.00374519972298441	0.290920369041464	SLC2A2
ENSGALG00000010745	-0.431405263299676	0.00380175118438504	0.290920369041464	HMGB2
ENSGALG00000012072	-0.550526396974286	0.00366709743323807	0.290920369041464
ENSGALG00000016927	0.9446425117237	0.00363603996953838	0.290920369041464
ENSGALG00000026152	-0.862779074210109	0.00375309138341355	0.290920369041464	GBP
ENSGALG00000033953	-0.79867306069185	0.00378925569577983	0.290920369041464	SHROOM4
ENSGALG00000035879	-1.2287614866065	0.0036760600964972	0.290920369041464	ITGA7
ENSGALG00000009261	3.01162209974891	0.00391595890630759	0.292533491247652	VAX1
ENSGALG00000010858	0.905065138572167	0.00395315528713043	0.292533491247652	LRP2
ENSGALG00000031275	0.471496165181398	0.0038975450216719	0.292533491247652	TUBB6
ENSGALG00000035228	1.14687454829579	0.00388354750591122	0.292533491247652
ENSGALG00000041722	1.33405134578707	0.00394470799274072	0.292533491247652	STX1A
ENSGALG00000045272	2.54623013546	0.00393013116707496	0.292533491247652
ENSGALG00000014824	1.18618203594439	0.00397764155787829	0.292737030062868	PTGER4
ENSGALG00000009276	1.77036545772231	0.00417859111830356	0.297696208094248	LRAT
ENSGALG00000012256	0.512123917017972	0.00418940204176192	0.297696208094248	UTRN
ENSGALG00000016138	1.31344639069274	0.004220166985621	0.297696208094248	DSCAM
ENSGALG00000016397	0.934784502907164	0.00410519208781827	0.297696208094248	SOX11
ENSGALG00000033039	-1.20479270919168	0.00422185742099802	0.297696208094248	ENG
ENSGALG00000036726	-1.02621321624477	0.00415210837303182	0.297696208094248
ENSGALG00000043107	-0.505254901091557	0.00414220856265481	0.297696208094248	AKAP8
ENSGALG00000045555	-0.446452795646688	0.00411777650455902	0.297696208094248
ENSGALG00000001690	1.26276789944947	0.00437578256976451	0.297769591047387	GABRB2
ENSGALG00000001951	1.33805562599353	0.00436551236435575	0.297769591047387
ENSGALG00000005774	-1.04558283081941	0.0043814352313806	0.297769591047387
ENSGALG00000005992	1.09901498632674	0.00428640952160295	0.297769591047387	PDE8A
ENSGALG00000011206	1.00687258807393	0.00439977343469187	0.297769591047387	KITLG
ENSGALG00000032091	2.29392256929487	0.00438882686251473	0.297769591047387
ENSGALG00000032428	-1.31836567016291	0.00438463911406718	0.297769591047387
ENSGALG00000033883	2.49947042736818	0.00437294172232866	0.297769591047387	PCDH7
ENSGALG00000010854	0.876252374849405	0.00446491727362135	0.300496727425411	HDAC9
ENSGALG00000014787	0.529111677735633	0.00448469276897146	0.300496727425411	SLC30A5
ENSGALG00000016930	0.530875119567268	0.00458717453644	0.305841914142445	DIS3
ENSGALG00000006323	-1.81952569512492	0.0046223107482562	0.306666409642929	LECT2
ENSGALG00000010497	0.804233261023135	0.00472440794750382	0.311903559985203	SLC29A4
ENSGALG00000002012	-0.915538319554319	0.00487920084573749	0.31733945482562
ENSGALG00000019233	2.32171597508903	0.00490099544132232	0.31733945482562
ENSGALG00000023552	1.14314782750163	0.00489033560561746	0.31733945482562	SPEF2
ENSGALG00000039554	1.66587819208087	0.00488735382159742	0.31733945482562
ENSGALG00000004879	2.40294900789316	0.00494867819612545	0.317375228311512	SLC6A11
ENSGALG00000042351	-0.848042967507646	0.00492847941448474	0.317375228311512	PIK3R6
ENSGALG00000001252	2.03275912166841	0.00503294177832714	0.319160199176333	CREB3L3
ENSGALG00000008445	1.31492848134308	0.00504048808296095	0.319160199176333	SLC24A3
ENSGALG00000008890	-1.08735484073768	0.0051162548116377	0.319160199176333	ADGRL4
ENSGALG00000010397	1.77662331963921	0.00516521199315815	0.319160199176333	GRID2
ENSGALG00000038582	0.962067062039476	0.00513260208592934	0.319160199176333
ENSGALG00000042105	-0.679673967490922	0.00506105922227457	0.319160199176333	PLCB2
ENSGALG00000042896	-1.04369593604654	0.00516609173005945	0.319160199176333
ENSGALG00000046461	1.56407730889912	0.00510997018268229	0.319160199176333	LRRC15
ENSGALG00000014973	2.0825311781829	0.00520858782903847	0.320316259732832
ENSGALG00000007476	-0.308937820151665	0.00527725696722491	0.321602248120295	VAMP7
ENSGALG00000027641	0.704947067511284	0.00525733647399722	0.321602248120295	DUSP14
ENSGALG00000028145	-0.383463825950108	0.00533986441199137	0.322499075787891	BORCS6
ENSGALG00000031987	0.429653383387524	0.00532083814157864	0.322499075787891	MYO5A
ENSGALG00000037991	-0.450483169786781	0.00536463075813185	0.322548424332677	H1FX
ENSGALG00000034701	-1.08625528479084	0.0054183345448409	0.324329465110743
ENSGALG00000004437	1.15739460800797	0.00560535770420031	0.326948438300871	LHFPL2
ENSGALG00000008055	1.44319357272766	0.0055830052235783	0.326948438300871	SYT13
ENSGALG00000009621	0.376151025820017	0.00560774348437044	0.326948438300871	ACTB
ENSGALG00000016734	0.678230343315149	0.00558458408142245	0.326948438300871	SLC9A7
ENSGALG00000022980	-0.323750537223376	0.00549136308812128	0.326948438300871	CDKN1B
ENSGALG00000040787	-0.378690985652832	0.00556032921182046	0.326948438300871	FAM193B
ENSGALG00000002725	0.706110470871581	0.00565273176615329	0.32815082511445	UAP1
ENSGALG00000002764	-0.387485938911925	0.00579457496106383	0.333747034333988	ATP1B3
ENSGALG00000016377	0.814103154653386	0.00579869364672951	0.333747034333988	PXDN
ENSGALG00000005430	-0.714521797444888	0.00587409602287454	0.334218724961596	ALS2CL
ENSGALG00000010200	1.4839078136558	0.00583699205559528	0.334218724961596	TRHDE
ENSGALG00000023546	-0.646785708194186	0.00590615210431096	0.334218724961596
ENSGALG00000044319	-0.642707585684509	0.00590549502069637	0.334218724961596
ENSGALG00000004937	-0.417942420103938	0.00604854159484299	0.335385006313012	VGLL4
ENSGALG00000005400	1.63100862776085	0.00631155819678206	0.335385006313012
ENSGALG00000006328	0.632611418112562	0.00633081658843413	0.335385006313012	CHCHD4
ENSGALG00000007404	0.572018388417111	0.00622840993265692	0.335385006313012	YIPF5
ENSGALG00000007673	0.443508430988847	0.00600424601827915	0.335385006313012	LRRC59
ENSGALG00000009352	1.22880326312463	0.00632090186238921	0.335385006313012	DPF3
ENSGALG00000009791	1.09824359252098	0.00627582787393551	0.335385006313012	PROX1
ENSGALG00000012087	-0.401563932523285	0.00625093689673964	0.335385006313012	CEP70
ENSGALG00000012585	0.497476797837177	0.00632766184746867	0.335385006313012
ENSGALG00000014668	1.34435855505021	0.00621274773351461	0.335385006313012	MCTP1
ENSGALG00000017145	-0.497955466795739	0.00597021729888328	0.335385006313012	MPHOSPH8
ENSGALG00000021539	-0.316049586337517	0.00627861806311665	0.335385006313012	PRPSAP1
ENSGALG00000030592	-0.961577711321924	0.00606899732913743	0.335385006313012
ENSGALG00000032404	-3.98569867428552	0.0063501022133812	0.335385006313012	MYH1C
ENSGALG00000040275	-0.911503799897179	0.00619484134561605	0.335385006313012	RCSD1
ENSGALG00000043088	-1.4510289762512	0.00602583967015485	0.335385006313012
ENSGALG00000045220	2.02863855532777	0.0061224801764877	0.335385006313012
ENSGALG00000031037	-0.66973108608165	0.00654419768110764	0.344286149879522
ENSGALG00000046125	-0.982752398900674	0.0065781958315743	0.344728176885769
ENSGALG00000045068	1.24520040000741	0.00663664099207441	0.346442949152163
ENSGALG00000041882	1.70761382502282	0.00671905416461745	0.348047005727184	KATNAL2
ENSGALG00000045130	-1.51643646278147	0.00671182510028082	0.348047005727184
ENSGALG00000000857	-0.31958691872736	0.00696308894999336	0.355342820496786	NMT1
ENSGALG00000001717	0.865726694293488	0.00721942168854444	0.355342820496786	SLC16A1
ENSGALG00000002911	1.34485337022224	0.00728204770248833	0.355342820496786	MOXD1
ENSGALG00000003958	0.633604027883012	0.00701375112218834	0.355342820496786	PRMT3
ENSGALG00000004476	-1.14641803855521	0.00727902183246764	0.355342820496786	SEMA3G
ENSGALG00000007017	-0.434650480351863	0.00712819749195132	0.355342820496786	RBM7
ENSGALG00000008359	-1.08612188607667	0.00700236435811225	0.355342820496786	CD93
ENSGALG00000010902	1.81049500802088	0.00708288797554207	0.355342820496786	CERS6
ENSGALG00000013604	2.16835772737434	0.00714252646697503	0.355342820496786	VIP
ENSGALG00000014178	1.61217442768501	0.00702473955474593	0.355342820496786	SCUBE1
ENSGALG00000014406	0.820145727178465	0.00695899371395437	0.355342820496786	PACRGL
ENSGALG00000014943	1.7618636311793	0.00721738683545829	0.355342820496786	FAM169A
ENSGALG00000015531	1.82399358500394	0.00727076322292442	0.355342820496786	PPP2R2C
ENSGALG00000029212	1.83409994882431	0.00689465750842284	0.355342820496786	PADI2
ENSGALG00000032627	-0.453957720618994	0.00711102784953454	0.355342820496786	C9orf69
ENSGALG00000041775	2.27255498692792	0.00725054091342245	0.355342820496786	ESRRB
ENSGALG00000000855	0.525496167045224	0.00749120808395011	0.357771597427802	ZMPSTE24
ENSGALG00000012873	0.853111877099473	0.00741191322598451	0.357771597427802	SERPINB5
ENSGALG00000023691	1.14517994295739	0.0074695050531153	0.357771597427802	ENTPD7
ENSGALG00000034702	1.2920077108695	0.00745780483673492	0.357771597427802
ENSGALG00000037780	0.566736263785172	0.00741753065114926	0.357771597427802	PMEPA1
ENSGALG00000041993	0.45328526890126	0.00743393401132358	0.357771597427802	UGDH
ENSGALG00000009731	0.635918788767351	0.00756184462633077	0.359868987376052	ARHGAP11A
ENSGALG00000001037	0.690902160222238	0.00773544349614122	0.362500479479182	SCAI
ENSGALG00000011680	0.995813720517602	0.00771150751166562	0.362500479479182	EPHA5
ENSGALG00000015733	0.814830076953395	0.00780554937993486	0.362500479479182
ENSGALG00000019201	0.672438884843337	0.00780534345282968	0.362500479479182	HSPA13
ENSGALG00000024272	-1.79485244281693	0.00779502204194001	0.362500479479182	S100A9
ENSGALG00000030549	0.505214200944412	0.00774367623248345	0.362500479479182
ENSGALG00000042132	-0.441505936400755	0.00767268405828593	0.362500479479182	SUGP1
ENSGALG00000005616	2.03896697688261	0.00795704691113291	0.362608619609111	ARSI
ENSGALG00000016173	1.77275806174453	0.00784825269019656	0.362608619609111	UBASH3A
ENSGALG00000021285	-0.602770890970326	0.00796942021118925	0.362608619609111	UNG
ENSGALG00000030145	0.856881603560883	0.0079146060819622	0.362608619609111
ENSGALG00000033664	1.66714286844425	0.00788028515736973	0.362608619609111	MOV10L1
ENSGALG00000044214	-1.55925586162724	0.00792786746256538	0.362608619609111
ENSGALG00000046284	-0.73335259818517	0.0080331221618072	0.364276394866059
ENSGALG00000000478	0.734759129084345	0.00810696787370946	0.365166031181
ENSGALG00000017197	1.47112645023169	0.00808057595253822	0.365166031181	CNTN5
ENSGALG00000008909	1.52643032754611	0.008156903500795	0.366190587829023	USP13
ENSGALG00000009936	-0.694959498461615	0.00820163647997066	0.366975548545664	AP4S1
ENSGALG00000029381	-0.629664468708143	0.00824611645428759	0.36774402783558	TAP2
ENSGALG00000002249	0.451594682444271	0.00829302205000827	0.36861525072446	AGO1
ENSGALG00000009957	-0.982468545414632	0.00832774973084296	0.368941228207214	TIE1
ENSGALG00000009913	0.524010993987332	0.00836455430166621	0.369356778147018	SMARCA5
ENSGALG00000006326	-0.386314481203024	0.00859625431305948	0.373499624328854	MIF
ENSGALG00000008425	0.604403847254239	0.00862156996209105	0.373499624328854
ENSGALG00000008733	0.790310641177302	0.00862476857486438	0.373499624328854	LPAR3
ENSGALG00000015492	1.23350899986584	0.00858790605400487	0.373499624328854	PDZK1
ENSGALG00000016785	2.0545370713306	0.00859556962781344	0.373499624328854	IL1RL1
ENSGALG00000040185	-1.00578865455343	0.00850656478745341	0.373499624328854
ENSGALG00000002562	-1.00814989815307	0.0086703796886548	0.374271389893599	ARAP3
ENSGALG00000004841	-1.22382563595069	0.00878943455113305	0.377473366739258	APLNR
ENSGALG00000013022	1.76328879987313	0.00880061160945405	0.377473366739258	CACNA1C
ENSGALG00000003562	0.654144878692676	0.0088443996770346	0.378147221746991	NPTX2
ENSGALG00000004745	-0.627662777541714	0.00895277589947794	0.378257106253437	NATD1
ENSGALG00000010801	2.05509594757056	0.00888103044850949	0.378257106253437	TMEM61
ENSGALG00000017229	1.38279184248034	0.0089229251313582	0.378257106253437	FAT3
ENSGALG00000041659	1.10675927538836	0.00895931221375457	0.378257106253437	SLC2A4RG
ENSGALG00000003355	0.617607635945799	0.00920160412153736	0.381700910444686	NOP16
ENSGALG00000011806	-0.632188115812956	0.00918800699593988	0.381700910444686
ENSGALG00000012480	-0.400668845674722	0.00915279462229927	0.381700910444686	NMI
ENSGALG00000015151	0.839690775647221	0.00921092930609763	0.381700910444686	B4GALT6
ENSGALG00000023451	0.773630671866259	0.00909657740524573	0.381700910444686	TRPM7
ENSGALG00000034144	1.5099776643778	0.00913338551674297	0.381700910444686
ENSGALG00000015699	-0.522456237951411	0.00929223935686783	0.383889201405816	NELFA
ENSGALG00000030590	-0.471804928281767	0.0094382246020658	0.388341666200369	COA6
ENSGALG00000032659	0.610057434891342	0.00945768239632619	0.388341666200369	ZBED4
ENSGALG00000000606	0.314863938000029	0.0095123390504131	0.389322618090646	ARL8A
ENSGALG00000013481	1.69227411559538	0.00953938698915305	0.389322618090646	IKZF3
ENSGALG00000003855	0.569877488452851	0.00962981806107125	0.390958895839034	SRC
ENSGALG00000011046	-0.514927243830321	0.0096375373788654	0.390958895839034	SNX10
ENSGALG00000008819	-0.504366015348712	0.00983899829602716	0.392185172992469	LRSAM1
ENSGALG00000015058	1.29527453852875	0.00970847074679987	0.392185172992469	PTPRD
ENSGALG00000015977	-0.545263981601597	0.00983656435140739	0.392185172992469	SMOX
ENSGALG00000023472	-0.882033665885788	0.00981490706833874	0.392185172992469
ENSGALG00000041680	1.67715038780374	0.00977284546964831	0.392185172992469	KCNT2
ENSGALG00000045140	-1.79265656347468	0.00984248503649053	0.392185172992469
ENSGALG00000042828	-0.610637263136912	0.00987571526217479	0.392348475371593
ENSGALG00000032840	0.916889249870561	0.00993195961171527	0.393422447207592	LYST
ENSGALG00000036143	2.56138121579432	0.00999624741564027	0.394807801154965
ENSGALG00000043372	0.855693262216171	0.0100675985935255	0.396463210109946	RUNX3
ENSGALG00000012770	1.71334590042914	0.0101691560913392	0.399295026933401	MAK
ENSGALG00000001569	-0.642472797163891	0.0102281551580561	0.400444167641569	RHOC
ENSGALG00000008239	-0.488284929194719	0.0103254396877142	0.403081222359812	NDUFB3
ENSGALG00000008631	0.484919250197978	0.010441464069753	0.404449239162192	TYRO3
ENSGALG00000011534	-0.475492273628381	0.0104505743412862	0.404449239162192	ZFYVE21
ENSGALG00000024083	-0.655243545691326	0.0104368711485016	0.404449239162192	TCIM
ENSGALG00000031700	1.05124546072008	0.0106088187855589	0.409397052733257	TRPS1
ENSGALG00000001263	-0.525526624472053	0.0110006672896437	0.420900531411709	GTF2IRD1
ENSGALG00000037395	-0.412950934098122	0.0109887737608267	0.420900531411709	UBTD2
ENSGALG00000042534	1.06992108779198	0.0109926360282245	0.420900531411709	NFATC1
ENSGALG00000040325	0.312407620417134	0.0110791597148527	0.422702898129282	EMC2
ENSGALG00000043869	2.02914900585291	0.0111124971240664	0.422777150471543
ENSGALG00000011239	0.504431045897115	0.0111673914209345	0.42366881030182	OXNAD1
ENSGALG00000008050	-0.428067833779358	0.0112343303473856	0.42501112673761	HBP1
ENSGALG00000005958	1.35358332071231	0.0114783314243526	0.429417132286612	TRIM66
ENSGALG00000010276	-0.361269671182746	0.0114161654366863	0.429417132286612	GPBP1L1
ENSGALG00000030534	1.12400005335349	0.0114550355379708	0.429417132286612	SYT17
ENSGALG00000031144	2.20394780613659	0.0114141091063404	0.429417132286612	ZIC3
ENSGALG00000004859	-0.612210699826782	0.0116012038604088	0.432811671999962	ZNFX1
ENSGALG00000007840	0.597633757451713	0.0117028757270097	0.435398702462338
ENSGALG00000005452	-0.576810059998819	0.0117917946854127	0.437498321826826	TADA2A
ENSGALG00000030184	-0.669874268230024	0.0118841337360793	0.439712948234935
ENSGALG00000003845	-0.633889488217067	0.0120493772949729	0.440981014697541	MKNK2
ENSGALG00000009875	2.111945583728	0.0120394236533457	0.440981014697541	HMGA2
ENSGALG00000014812	1.13523899115244	0.0119737276639946	0.440981014697541	SIDT1
ENSGALG00000040488	2.27104339601635	0.0120333755875001	0.440981014697541
ENSGALG00000046452	1.01164739571736	0.01216436269769	0.443982755589401
ENSGALG00000015320	0.565990629156533	0.01225341221758	0.445444527595763	NANS
ENSGALG00000042626	2.37143651507862	0.0122705613111099	0.445444527595763	SYT4
ENSGALG00000034399	-0.73394716903181	0.0123593881888203	0.447463011094173
ENSGALG00000029278	1.61870581162616	0.0124570570083194	0.449789929726665	FOXL1
ENSGALG00000000558	-0.924058771084073	0.0131647409387967	0.44999611740839	SLC1A6
ENSGALG00000005017	1.83362260392346	0.0130689504448067	0.44999611740839	DUSP13
ENSGALG00000005521	0.425334792614912	0.0130683962981259	0.44999611740839	PER2
ENSGALG00000005814	1.02801628945458	0.0133627781132592	0.44999611740839
ENSGALG00000007489	0.682840436919783	0.0132592957124269	0.44999611740839	CNNM1
ENSGALG00000007651	-0.640665619215581	0.013018443242811	0.44999611740839	STAT1
ENSGALG00000013489	-0.720129568802989	0.0129602589258322	0.44999611740839
ENSGALG00000014297	-0.569338841185904	0.0128956019610171	0.44999611740839	IRF7
ENSGALG00000014729	1.02949467606197	0.0126221970678386	0.44999611740839	DEPDC1B
ENSGALG00000014746	1.25013370952651	0.012709051550575	0.44999611740839
ENSGALG00000015253	1.13757465871009	0.0130260286498911	0.44999611740839	COL8A1
ENSGALG00000015551	1.6408190813489	0.0129486171822591	0.44999611740839	GRIN3A
ENSGALG00000015624	0.952614463722033	0.0126158742511312	0.44999611740839	VCAN
ENSGALG00000015709	-0.386860093158729	0.0133581141271959	0.44999611740839	TACC3
ENSGALG00000016669	-1.76120415031033	0.0130627736685312	0.44999611740839	AvBD2
ENSGALG00000024449	-0.944344852545025	0.0125298578857754	0.44999611740839	RAMP2
ENSGALG00000025864	0.811638745468391	0.0125385332129168	0.44999611740839	WTIP
ENSGALG00000026332	1.14259326892889	0.0131336400649452	0.44999611740839
ENSGALG00000032199	-1.00216425058138	0.0133648980519272	0.44999611740839	FGR
ENSGALG00000032943	-0.869413564843222	0.0132488504651153	0.44999611740839	ESAM
ENSGALG00000038515	-0.775178517406332	0.0127148666150354	0.44999611740839	LFNG
ENSGALG00000040444	0.938318251053472	0.013023311920927	0.44999611740839	SEMA3C
ENSGALG00000040909	-0.410081325221835	0.0129512297596092	0.44999611740839	WRN
ENSGALG00000041266	-1.23474516565488	0.0129621727901947	0.44999611740839	CNN1
ENSGALG00000042232	0.474667609214582	0.013305664733605	0.44999611740839	PSMG4
ENSGALG00000043163	-0.475693151062299	0.0126827958707596	0.44999611740839	MSANTD2
ENSGALG00000043576	0.566678902299427	0.0131799014586332	0.44999611740839
ENSGALG00000002138	-0.567200409646834	0.0139789559033659	0.450768878413896	HYAL2
ENSGALG00000002142	1.17842943102548	0.0147366060067422	0.450768878413896	DGKQ
ENSGALG00000002372	-0.543596646685073	0.014379731212963	0.450768878413896
ENSGALG00000002507	1.11270405504256	0.0139064435976259	0.450768878413896	MBL2
ENSGALG00000003174	2.00149638809097	0.0141974359647122	0.450768878413896	RIMS3
ENSGALG00000004058	-0.575414008537392	0.0142904900075652	0.450768878413896	GPR146
ENSGALG00000004191	-0.37803084828287	0.0139607838939898	0.450768878413896	RIC8A
ENSGALG00000005243	0.524550765307133	0.0137236318110503	0.450768878413896	PPP3CB
ENSGALG00000005831	1.39538212540774	0.0147891939019681	0.450768878413896	DNAI1
ENSGALG00000006756	-1.66979724921819	0.0138160985343324	0.450768878413896
ENSGALG00000007077	-0.823502092684767	0.0135913712230958	0.450768878413896	CPT1A
ENSGALG00000007786	1.50699336940414	0.0146992666038535	0.450768878413896	DOK5
ENSGALG00000008040	-0.797377146295506	0.0139456660513914	0.450768878413896
ENSGALG00000009233	0.650436577884136	0.014551417013791	0.450768878413896	LIN9
ENSGALG00000009511	1.45788730669904	0.0143044108024129	0.450768878413896
ENSGALG00000009752	0.558941884406013	0.0139331197220753	0.450768878413896	C1GALT1
ENSGALG00000010988	0.873358359180746	0.0144174816389983	0.450768878413896	MPP6
ENSGALG00000011284	1.97846976299616	0.0142995922057596	0.450768878413896	LRRC7
ENSGALG00000012123	1.98144582242723	0.0142842382506137	0.450768878413896	PAX6
ENSGALG00000013830	0.706401701547672	0.013862666047773	0.450768878413896	PRELID3A
ENSGALG00000014615	1.68702220284542	0.0148434620780766	0.450768878413896	LAMA1
ENSGALG00000014737	0.482362057825948	0.0139074716980796	0.450768878413896	KIF2A
ENSGALG00000015097	1.31499155118209	0.0137009018292988	0.450768878413896
ENSGALG00000016651	-0.868381165950162	0.0147866396684644	0.450768878413896
ENSGALG00000021696	-1.03933225681948	0.0144702498994848	0.450768878413896
ENSGALG00000022991	-0.392279262676297	0.0140206015477316	0.450768878413896	SMIM20
ENSGALG00000027192	1.23043924549843	0.0147870265418378	0.450768878413896	NTS
ENSGALG00000030036	2.15661021681573	0.0142157131641515	0.450768878413896
ENSGALG00000031400	2.04320464485256	0.0135423396384307	0.450768878413896
ENSGALG00000032406	2.10372248844195	0.013691016381974	0.450768878413896
ENSGALG00000032449	-0.78471081527939	0.0134307436345042	0.450768878413896
ENSGALG00000033116	-1.1526229572934	0.0148605124751834	0.450768878413896	CLC2DL3
ENSGALG00000035799	1.23258783220441	0.0135779905913678	0.450768878413896	SHISA9
ENSGALG00000035870	-0.399883814556207	0.0147230766316698	0.450768878413896
ENSGALG00000036747	-0.395760439594805	0.0137657409616154	0.450768878413896	TTC31
ENSGALG00000038753	0.474568931986262	0.0144911230856628	0.450768878413896	SAR1B
ENSGALG00000039238	1.58030044319776	0.0139333935906124	0.450768878413896	SALL1
ENSGALG00000039254	1.56158471089834	0.0148172147102496	0.450768878413896	SLC17A6
ENSGALG00000042798	1.87205099781661	0.0145515063193652	0.450768878413896	GDAP1
ENSGALG00000044226	-0.913515004514512	0.0140611471521611	0.450768878413896
ENSGALG00000045563	1.61917828181314	0.0146141788647194	0.450768878413896
ENSGALG00000046283	1.28107000582057	0.0147840209792112	0.450768878413896
ENSGALG00000046382	-1.07358720064219	0.0141330670447699	0.450768878413896
ENSGALG00000046647	-0.626786178987242	0.0141633270406326	0.450768878413896
ENSGALG00000011889	1.01858110126291	0.0149248554786368	0.451703266486024	PRKCH
ENSGALG00000001480	-1.59254716233692	0.0149932084985983	0.451741682458887
ENSGALG00000014884	2.29674796412187	0.0149913484272859	0.451741682458887	ISL1
ENSGALG00000002192	1.41183289069106	0.0150440300059454	0.452068729457781	PTPRC
ENSGALG00000015713	-0.446891399590028	0.0151047615277696	0.452068729457781	FAM53A
ENSGALG00000029348	1.59340453773989	0.0150836130292027	0.452068729457781
ENSGALG00000015511	0.906363406839173	0.0152389580187259	0.455073806200001	ROBO1
ENSGALG00000033498	1.4910310009314	0.0152953437646366	0.455747101376384
ENSGALG00000014878	0.752044629512788	0.0154429384445845	0.458293350638607	MAN1A1
ENSGALG00000041129	-0.708348117240245	0.0154488551522073	0.458293350638607	TMEM173
ENSGALG00000035351	0.923550675659677	0.0155411047843051	0.460016701615432
ENSGALG00000044778	-0.714712346770603	0.0156472234975583	0.462142118563849
ENSGALG00000010843	-0.561307337283534	0.0158463701155868	0.465068954633564	GPR137B
ENSGALG00000034204	1.58818461537714	0.0158499146255425	0.465068954633564
ENSGALG00000041387	1.35800528708552	0.0158441862220157	0.465068954633564
ENSGALG00000003904	1.07759551179096	0.0159622387359561	0.46712906217959	MLPH
ENSGALG00000007125	0.300310783607062	0.0160588621762066	0.46712906217959	PARD3
ENSGALG00000013740	0.971173202246808	0.0159968717119845	0.46712906217959	SLC20A1
ENSGALG00000040269	0.440893865721619	0.0160369700466783	0.46712906217959
ENSGALG00000030853	1.04140975365159	0.0161037269031759	0.467424555887872
ENSGALG00000002277	-0.477604638018883	0.0162505068022188	0.467653473530519	KLHL24
ENSGALG00000003325	0.596685054074088	0.0162427936932525	0.467653473530519	KMT5A
ENSGALG00000029724	0.733812810553482	0.0161517519413691	0.467653473530519	MTURN
ENSGALG00000041694	-0.353128180391797	0.0162053406645665	0.467653473530519
ENSGALG00000007052	-0.452954253242186	0.0163365677114146	0.468129561568791	PXK
ENSGALG00000009705	1.16225644019859	0.0163047476104022	0.468129561568791	RYR3
ENSGALG00000006997	1.66050038401053	0.0165858092931227	0.468744259015556	BRINP1
ENSGALG00000008383	0.95445417413426	0.016831498379803	0.468744259015556	SFR1
ENSGALG00000011020	0.307109090476083	0.0165748954116765	0.468744259015556	CYCS
ENSGALG00000015669	0.857393367201851	0.016748904605399	0.468744259015556	PTBP3
ENSGALG00000015677	0.883416757830089	0.0166600358156532	0.468744259015556	SUSD1
ENSGALG00000015951	0.980544140734778	0.0163930355421673	0.468744259015556	OGFRL1
ENSGALG00000016455	1.92193366829517	0.0168546483123983	0.468744259015556	GREB1
ENSGALG00000024056	0.928872431564919	0.0166151497259859	0.468744259015556	CHST3
ENSGALG00000028600	-0.198478503720471	0.016809405032369	0.468744259015556	PPIA
ENSGALG00000029842	0.937715277150422	0.0164277656278644	0.468744259015556	SLCO5A1
ENSGALG00000029892	-0.833895910096872	0.016856658670352	0.468744259015556	LMO2
ENSGALG00000035604	0.34280590040294	0.0168800835775575	0.468744259015556	USB1
ENSGALG00000035869	0.438974467783029	0.0167591573987172	0.468744259015556
ENSGALG00000038858	-0.279228474506123	0.016794449078854	0.468744259015556	ZFP64
ENSGALG00000041215	-0.653121680103243	0.0167075740665371	0.468744259015556
ENSGALG00000002900	0.690578219955059	0.0169942109917538	0.469414650277825	NOTUM
ENSGALG00000002937	0.289005959551148	0.0169566698902498	0.469414650277825	PSME3
ENSGALG00000008442	2.0367235476239	0.0170087874469542	0.469414650277825	TENM1
ENSGALG00000003131	0.652524093823541	0.0171583658609377	0.469766512565143	DGKE
ENSGALG00000006926	1.8204698043852	0.0170828736082483	0.469766512565143	CLDN25
ENSGALG00000010812	0.954651267758588	0.0171610576315749	0.469766512565143	RYR2
ENSGALG00000034897	1.41105744941906	0.0171605862083573	0.469766512565143
ENSGALG00000007220	-0.334679711895073	0.0173543655043968	0.47262094854608	FTH1
ENSGALG00000013672	1.21389140092461	0.0173093602688441	0.47262094854608	TSHZ1
ENSGALG00000016592	-1.34203430674377	0.017370609558235	0.47262094854608	PRPS2
ENSGALG00000000218	0.654749801698578	0.0175033827413477	0.475102404172204	SRP19
ENSGALG00000003614	-0.674776480229699	0.0175595122978726	0.475102404172204	AZIN2
ENSGALG00000020679	-0.882352354705372	0.0175676416155151	0.475102404172204	PLEKHS1
ENSGALG00000003645	0.71869707129797	0.0176420493013525	0.476158557095423	PITPNM2
ENSGALG00000014537	-0.828745279401494	0.0176935329690555	0.47659300405448	BMF
ENSGALG00000000761	0.971854694358683	0.0178420622509697	0.477518749266084	TSKU
ENSGALG00000001840	-1.17422838011924	0.0179129371237701	0.477518749266084	TEK
ENSGALG00000007709	-0.198411851270013	0.0179537822330414	0.477518749266084	RTFDC1
ENSGALG00000011347	0.919855437132247	0.0180026553393582	0.477518749266084	IHH
ENSGALG00000013568	1.04961849150538	0.0177815121232675	0.477518749266084	NR4A3
ENSGALG00000014786	0.857893020726683	0.0180468255263512	0.477518749266084	PIK3R1
ENSGALG00000030730	0.833796648375471	0.0179458161261237	0.477518749266084
ENSGALG00000037951	1.92430082581369	0.0179387687194321	0.477518749266084	HSD3B1
ENSGALG00000043619	1.27618017446214	0.0180470035177039	0.477518749266084
ENSGALG00000000638	0.511053048268838	0.0181085447104875	0.478140346365663	UTP4
ENSGALG00000000972	0.504249117198314	0.0181701939170611	0.478140346365663	PBX3
ENSGALG00000014023	0.275242390927895	0.0183007878083917	0.478140346365663	H2AFZ
ENSGALG00000014721	1.00289657188616	0.0182677888992445	0.478140346365663
ENSGALG00000016646	1.18453185132986	0.0183186163714846	0.478140346365663	XKR6
ENSGALG00000034746	-0.386989141778268	0.0183545113655367	0.478140346365663
ENSGALG00000036378	1.70827320271808	0.0182651941170596	0.478140346365663	TBR1
ENSGALG00000042759	0.717271917705488	0.0183426658466679	0.478140346365663	PRKX
ENSGALG00000035867	1.37012147566754	0.0184612972093691	0.479993727443597	ELF5
ENSGALG00000006479	-0.78793320988914	0.0185171967345477	0.480519471331193	CCM2L
ENSGALG00000031423	1.6508348098569	0.0186471573088909	0.481545675091762	DMRTA2
ENSGALG00000033150	0.396770930942528	0.0186233550609838	0.481545675091762	MIDN
ENSGALG00000035804	-0.40797573935812	0.0186640067120508	0.481545675091762	SQSTM1
ENSGALG00000000504	-0.9314799307817	0.018745178621665	0.482715230739167	ETV7
ENSGALG00000001642	0.738501880233207	0.019315475141068	0.485536779927461	GLT8D1
ENSGALG00000007727	1.8554538972157	0.0192756875400398	0.485536779927461
ENSGALG00000008181	0.467811374471798	0.0191387702887853	0.485536779927461	MADD
ENSGALG00000008780	0.750248122915414	0.0192806375698508	0.485536779927461	CTBS
ENSGALG00000011543	0.38527026046352	0.0193832693522477	0.485536779927461	SDAD1
ENSGALG00000012544	0.915273994969757	0.0192634795911561	0.485536779927461
ENSGALG00000014798	0.551426469447021	0.0193563604849468	0.485536779927461	SERINC5
ENSGALG00000015422	0.472085884897623	0.0190194809315263	0.485536779927461	NRG1
ENSGALG00000015573	-0.765377973977749	0.0189260249407466	0.485536779927461	FHL5
ENSGALG00000021658	-0.597111490717007	0.0192141683224382	0.485536779927461	PAFAH2
ENSGALG00000031975	-0.348589389748088	0.0191592825356747	0.485536779927461	UBE2H
ENSGALG00000032282	1.81516334118465	0.0189298898088286	0.485536779927461	CALB1
ENSGALG00000035807	1.56244685352194	0.0192937887149968	0.485536779927461
ENSGALG00000042657	0.665231013431821	0.0193955143748867	0.485536779927461	WNT3A
ENSGALG00000043217	2.30797875686493	0.0192185104171635	0.485536779927461	BARHL1
ENSGALG00000006871	1.02290070148923	0.0194873441297212	0.486930520851735	SLCO3A1
ENSGALG00000014166	-0.428149357637496	0.0197749150420298	0.493201029233441	TSPO
ENSGALG00000026182	-0.365834958490441	0.0198721223706638	0.494709323637893	CTTNBP2NL
ENSGALG00000037989	0.61859727089571	0.0199217628459688	0.495030077508316	IL10RB
ENSGALG00000029571	-0.402077478561614	0.0200058136434104	0.496203127347057	TMEM55A
ENSGALG00000002106	0.391911348179373	0.0200804967493875	0.496227761872938	CLCC1
ENSGALG00000013912	-0.899265055521645	0.0200446267767096	0.496227761872938
ENSGALG00000001918	1.03578465135432	0.020349831125923	0.500130521175057	DNAJB5
ENSGALG00000002532	-0.911961575958039	0.0202943668231407	0.500130521175057	GJA4
ENSGALG00000002553	-1.33721245140785	0.0203430626303957	0.500130521175057	PCDH1
ENSGALG00000009835	0.344584246598296	0.0205207252441541	0.503411889960413	XPOT
ENSGALG00000046130	-0.943818586651187	0.0206485558951417	0.505626819628671
ENSGALG00000010639	1.40760583370878	0.020711954740929	0.506258813885358
ENSGALG00000008998	0.886946242761962	0.0207566247548672	0.506431561953898	FAM179A
ENSGALG00000001091	-0.560762490465935	0.0211845350399831	0.506783202300188	C1orf116
ENSGALG00000003642	0.378929424272062	0.0211935895596866	0.506783202300188	PDGFA
ENSGALG00000010116	1.80643507664165	0.0211254839702504	0.506783202300188	DNAH8
ENSGALG00000010818	-0.610992384125333	0.0208829535295156	0.506783202300188	PLPP3
ENSGALG00000011459	1.09184642975451	0.0210966765827728	0.506783202300188
ENSGALG00000014140	0.364474298673194	0.0210054476213905	0.506783202300188	ARFGAP3
ENSGALG00000029354	-0.602562655575944	0.021122615381095	0.506783202300188	GMIP
ENSGALG00000029845	-0.743842645015399	0.0209898473552099	0.506783202300188
ENSGALG00000037129	0.474522689276404	0.0212101716677921	0.506783202300188	FAM241A
ENSGALG00000039566	-0.653839549575018	0.0208641473374008	0.506783202300188
ENSGALG00000045212	-0.543635330619775	0.0209679481606071	0.506783202300188	PLCD3
ENSGALG00000046550	-0.940920282043559	0.0212225813853063	0.506783202300188
ENSGALG00000031895	1.23077602860134	0.0213358977313127	0.508587381673131	SDK2
ENSGALG00000010553	-0.325791002951613	0.0214610451453658	0.509766059996096	AIMP1
ENSGALG00000036432	-0.391907065280562	0.0214249539678143	0.509766059996096	DNAJC17
ENSGALG00000009703	-0.264435062227459	0.021526282124715	0.51041543601349	NDUFS7
ENSGALG00000001264	0.854192585966909	0.0217973673541533	0.511727744823437	PLXNA2
ENSGALG00000002095	0.278422611460965	0.0218475982531539	0.511727744823437	CHMP4B
ENSGALG00000002843	-0.494688616749894	0.021729393229993	0.511727744823437	RILP
ENSGALG00000004200	0.303489161948004	0.0216927240677886	0.511727744823437	DPP9
ENSGALG00000035208	2.00411792696497	0.0218472492243047	0.511727744823437
ENSGALG00000045168	-0.469031306751967	0.0217603964203926	0.511727744823437
ENSGALG00000046669	2.16911670155007	0.0216319216632166	0.511727744823437
ENSGALG00000003154	0.782740226169199	0.0220161677993892	0.51328455865695	TXNDC11
ENSGALG00000004799	0.40312260629807	0.0220283987899998	0.51328455865695	MRM3
ENSGALG00000010593	0.851040984363059	0.0219778813008199	0.51328455865695	GALC
ENSGALG00000000824	-1.13199421196047	0.0222467491759241	0.51694436535417
ENSGALG00000032373	0.3079391649991	0.0222749844409057	0.51694436535417
ENSGALG00000033286	0.884399972105227	0.0223006145137194	0.51694436535417	ARSJ
ENSGALG00000000632	0.550004407737401	0.023498334091452	0.519356338512797	CHTF8
ENSGALG00000004116	1.559831544589	0.023647338917915	0.519356338512797	TRPM8
ENSGALG00000005395	0.528624659087096	0.0238380723934644	0.519356338512797	POLR1E
ENSGALG00000005752	1.52905148320063	0.0226832765375452	0.519356338512797	ABCA4
ENSGALG00000007519	-0.207077347451391	0.0227440673425955	0.519356338512797	ACBD5
ENSGALG00000007681	-1.3310370216895	0.0227506955820543	0.519356338512797	HTR2B
ENSGALG00000008498	2.03487625499142	0.0236179404063441	0.519356338512797	MALRD1
ENSGALG00000009728	0.511178063156915	0.0240821602595448	0.519356338512797	SLC25A13
ENSGALG00000010110	0.581877467813991	0.0241618841180482	0.519356338512797	TMEM53
ENSGALG00000010481	0.346385004232775	0.0230214532468952	0.519356338512797	CMPK1
ENSGALG00000011040	1.67006118442519	0.0230282905286713	0.519356338512797	SCN3A
ENSGALG00000011913	2.09984115668317	0.0239032525770901	0.519356338512797	2003-09-01
ENSGALG00000012462	0.640867865542088	0.0226039554863177	0.519356338512797	KIF5C
ENSGALG00000012550	-0.419790616053759	0.0236241692449314	0.519356338512797	HMOX1
ENSGALG00000012627	0.646977935131752	0.0232098896432193	0.519356338512797	CDC14B
ENSGALG00000013232	-0.599825544036002	0.0241837028878595	0.519356338512797	RHBG
ENSGALG00000013468	-0.56462686311928	0.0234335741002211	0.519356338512797	TLR3
ENSGALG00000013651	0.696059348870894	0.0234102581125614	0.519356338512797	RNF217
ENSGALG00000013824	0.451304353512727	0.0238037480893091	0.519356338512797	HECA
ENSGALG00000015145	1.28979416321605	0.0240793806265929	0.519356338512797	TMC1
ENSGALG00000015184	1.2563367687034	0.0232251663059049	0.519356338512797	TLE4Z1
ENSGALG00000015830	0.383654114758977	0.0226181707014475	0.519356338512797	SYNCRIP
ENSGALG00000016017	-1.29151501610607	0.0230687319864073	0.519356338512797	SLC4A11
ENSGALG00000016359	-0.421376986494864	0.0241602165718755	0.519356338512797	FBXO25
ENSGALG00000016462	1.19415685789161	0.0227717716449811	0.519356338512797	MYCN
ENSGALG00000016868	1.44645658874386	0.0242170909256041	0.519356338512797	NALCN
ENSGALG00000020078	-0.287382749207287	0.0231807325815006	0.519356338512797	H3F3C
ENSGALG00000027068	-0.274750667713596	0.0231041623600413	0.519356338512797	HDGFRP2
ENSGALG00000027768	-0.490507848576975	0.0225562954212595	0.519356338512797	CTDSP1
ENSGALG00000028298	0.771110226653856	0.0229550863958565	0.519356338512797
ENSGALG00000029287	1.43790149760494	0.0227476818314464	0.519356338512797
ENSGALG00000029487	1.75176409288057	0.0235948448867007	0.519356338512797
ENSGALG00000031214	-0.317619791106774	0.0230244420278722	0.519356338512797	MED9
ENSGALG00000031266	1.62099193068196	0.0228221078413768	0.519356338512797	DISP2
ENSGALG00000032992	0.55845958935299	0.0238824078933536	0.519356338512797	NR3C1
ENSGALG00000033690	0.394935039380872	0.0239962913324855	0.519356338512797	RSL1D1
ENSGALG00000033960	1.41029271223805	0.0236970469920329	0.519356338512797	ADGRB1
ENSGALG00000035051	1.23010130218418	0.0230099656069394	0.519356338512797	CACNA1I
ENSGALG00000037526	-1.10807305359794	0.023287125574664	0.519356338512797
ENSGALG00000038520	1.59171667251114	0.0236148322722482	0.519356338512797	STRIP2
ENSGALG00000038945	-0.702109429652172	0.0241893905836612	0.519356338512797
ENSGALG00000039473	-0.37501632483869	0.0226390404801633	0.519356338512797	NOP53
ENSGALG00000040530	1.62878763541434	0.0234552486475989	0.519356338512797	MUC6
ENSGALG00000041042	1.20890300286861	0.0241652276575017	0.519356338512797
ENSGALG00000042062	1.50761939178747	0.0230758916886407	0.519356338512797	HMX1
ENSGALG00000043829	-0.932321544750513	0.0240984361876377	0.519356338512797	EXTL1
ENSGALG00000029223	-0.269450792058427	0.0243419019245389	0.521203076501892	THOC5
ENSGALG00000017089	-0.65961671320537	0.0244794576975822	0.523316406779424	SLC46A3
ENSGALG00000016941	1.32540202940201	0.0246244535223908	0.524750221581581	PCDH17
ENSGALG00000019231	0.807481995277878	0.0246178999187095	0.524750221581581	CD200R1
ENSGALG00000000225	-0.708700994587181	0.0250629422849384	0.525231508772721	MGAT4C
ENSGALG00000002080	-0.769792935419523	0.0248476151576459	0.525231508772721	DOCK2
ENSGALG00000004924	2.08139274756983	0.0248610575521993	0.525231508772721	OPNP
ENSGALG00000008704	1.20580862205629	0.0250471747364162	0.525231508772721	CUBN
ENSGALG00000012658	-0.387872529759206	0.0251150201700054	0.525231508772721	TCP11L2
ENSGALG00000015303	0.744612195784182	0.0250397803014995	0.525231508772721	AFG1L
ENSGALG00000016418	-0.449420279821115	0.0248780122853493	0.525231508772721	BCLAF3
ENSGALG00000023906	0.671790561880738	0.0247394649162878	0.525231508772721	RNF223
ENSGALG00000032474	0.624529034305223	0.0249738523665051	0.525231508772721
ENSGALG00000033695	1.92948362711766	0.0250225250076747	0.525231508772721	CYP26A1
ENSGALG00000034616	1.70843653001985	0.0249457549614448	0.525231508772721	INHBA
ENSGALG00000045936	0.848515177716716	0.0251091302010963	0.525231508772721	FAM83F
ENSGALG00000042587	-0.636801833724129	0.0252595490667613	0.527435049350607
ENSGALG00000013743	2.01804918024577	0.0254014717620049	0.529577432957713	ENPP7
ENSGALG00000016721	-0.518467345769155	0.0254709290209058	0.530204748150788	PLCXD1
ENSGALG00000012159	0.198136080239144	0.0256112862242669	0.530665850566811	ACTR3
ENSGALG00000028979	-0.441729850848539	0.025594949800487	0.530665850566811	FN3KRP
ENSGALG00000036823	1.55780994946824	0.0255883214895249	0.530665850566811
ENSGALG00000009943	-0.576081538386597	0.0256558971557988	0.530773614276956	FAM117A
ENSGALG00000002478	0.254817053251271	0.025830063955705	0.531014242114285	MATR3
ENSGALG00000011686	0.621524388571028	0.0258160731781498	0.531014242114285	SEMA5B
ENSGALG00000014573	0.38548871677167	0.0259042295322454	0.531014242114285	NAT10
ENSGALG00000017334	0.56738741294122	0.0259435232633798	0.531014242114285	DCHS1
ENSGALG00000033362	-0.761356407718689	0.0258894551145056	0.531014242114285
ENSGALG00000033541	0.820601923280397	0.0257385028810134	0.531014242114285	FRMPD4
ENSGALG00000041823	0.476208344231851	0.0259031459820523	0.531014242114285	PICK1
ENSGALG00000009850	-0.736855261968908	0.0259846399185384	0.531048756332132	NOVA1
ENSGALG00000005701	-0.351452422281494	0.0260559908264936	0.531389822209605	IP6K2
ENSGALG00000040504	-0.871794819734657	0.0260802400119208	0.531389822209605	GGT5
ENSGALG00000031393	1.42551940749733	0.0261206739785435	0.531409723781003
ENSGALG00000011571	0.554101169414046	0.02618135522443	0.531840862990382	AGPAT4
ENSGALG00000005200	0.203178600038482	0.0265400295721113	0.534016101911717	ADRM1
ENSGALG00000009873	0.533385312431411	0.0265577856342646	0.534016101911717	LEMD3
ENSGALG00000010401	0.300802064402103	0.0264506106757002	0.534016101911717	EIF2A
ENSGALG00000012787	-0.951644034898557	0.0265589739998597	0.534016101911717	BMP6
ENSGALG00000027579	0.549433767433601	0.0264105814230806	0.534016101911717	MRPS6
ENSGALG00000035906	-0.399400695874799	0.0265659925958457	0.534016101911717	YTHDC1
ENSGALG00000044383	-0.505558602777049	0.0263763224002884	0.534016101911717	MCL1
ENSGALG00000016912	-0.98430029911068	0.0267004564610701	0.535919146971225	EDNRB
ENSGALG00000011250	0.892230021536819	0.0268233888091645	0.53742354550577	ASIC4
ENSGALG00000015331	0.926574352097545	0.0268552157800255	0.53742354550577	GNE
ENSGALG00000000802	0.36639312061496	0.0273423027633506	0.537676627981146	DHODH
ENSGALG00000005095	0.606289206718015	0.0270954389000544	0.537676627981146	SLC25A25
ENSGALG00000006795	1.64429104976645	0.027388532317862	0.537676627981146	ABCG4
ENSGALG00000010470	0.935178783543816	0.027198483370504	0.537676627981146	TCERG1L
ENSGALG00000012588	0.905052752916607	0.0274907922330565	0.537676627981146	KIF27
ENSGALG00000013135	0.539669476573633	0.0274301930641679	0.537676627981146	GALNT1
ENSGALG00000016925	0.347082354735961	0.0270231418407912	0.537676627981146	TBC1D4
ENSGALG00000019570	0.44735682883038	0.0275066228600393	0.537676627981146	C1orf145
ENSGALG00000021225	-0.537146687036404	0.0273829252492854	0.537676627981146	CDCA9
ENSGALG00000027874	-1.0527756471366	0.0274927908193823	0.537676627981146	CHAC1
ENSGALG00000028908	-1.04231109711702	0.0271318672281351	0.537676627981146	HOXA6
ENSGALG00000032398	0.48369865245445	0.0274339757346707	0.537676627981146	ASPM
ENSGALG00000033304	0.784871506204915	0.0271216501428627	0.537676627981146	MYBL1
ENSGALG00000037674	0.63347199194375	0.0272418002101949	0.537676627981146
ENSGALG00000044449	2.22991548867809	0.027331602656839	0.537676627981146
ENSGALG00000045511	-0.612806560728532	0.0269268118186961	0.537676627981146	PARP9
ENSGALG00000031365	-0.429418509543412	0.0275804595196781	0.538338592479745
ENSGALG00000010333	-0.488577152097736	0.0276516833573464	0.53894771556692	CNOT6L
ENSGALG00000001109	-0.98550329093051	0.0277745258418441	0.539096154310771	GTSF1
ENSGALG00000004858	0.83025998052806	0.0277793830629399	0.539096154310771	FICD
ENSGALG00000011442	-0.495359175519178	0.0277608021447028	0.539096154310771	TGFBR2
ENSGALG00000045052	1.88261860764018	0.0278984241561029	0.540627304366035	MAB21L1
ENSGALG00000015038	-0.604784424790133	0.0280406641965957	0.541568041510303	CHD1L
ENSGALG00000031425	0.430633544733891	0.0280676041709379	0.541568041510303	PMP22
ENSGALG00000043672	-0.835609327842961	0.0280044435802951	0.541568041510303	STAB1
ENSGALG00000002637	-2.66491596287471	0.0283366425949793	0.54330909842626	RBP7
ENSGALG00000011340	-0.239688423991243	0.0282091295148905	0.54330909842626	ZRANB2
ENSGALG00000024485	0.495980824455473	0.0282661532488982	0.54330909842626	BET1
ENSGALG00000030530	1.71959361037756	0.0283595408519201	0.54330909842626	HAND2
ENSGALG00000043285	0.640222592691828	0.0283359626794832	0.54330909842626	CNTD1
ENSGALG00000013745	0.752451150302756	0.0286514634649732	0.548095393284231	RTTN
ENSGALG00000046441	0.912317744772299	0.0286907671714719	0.548095393284231
ENSGALG00000041863	-0.351304171990729	0.0287852757026282	0.54912194499008	MRPL13
ENSGALG00000020554	1.01541379723767	0.0289318280080799	0.550241265114497
ENSGALG00000036153	1.00770701827815	0.0289665174462562	0.550241265114497
ENSGALG00000042011	-0.344786262345419	0.0289107199155001	0.550241265114497	HNRNPA1
ENSGALG00000010718	1.05630066442763	0.0290334265522032	0.550735477190243	THSD7A
ENSGALG00000006674	2.56104514999062	0.0291069034227065	0.551352707872027	BPIFB6
ENSGALG00000034562	-0.572479415226184	0.0291795052535797	0.551951652746084	CAPN10
ENSGALG00000010901	1.60566043765588	0.0292298385101932	0.552128281984969
ENSGALG00000000498	-1.01913522166672	0.0300413164027721	0.554975806372755	ACE
ENSGALG00000001363	0.704160350008119	0.0298504183570649	0.554975806372755	MYBBP1A
ENSGALG00000001611	1.38583944390306	0.0301976519392705	0.554975806372755	B3GAT1
ENSGALG00000001950	0.284634438791626	0.0299701446556736	0.554975806372755	PMPCA
ENSGALG00000004357	-0.773128366776472	0.0296809702200315	0.554975806372755	ANXA6
ENSGALG00000005474	-0.556651026864158	0.0300163656289307	0.554975806372755	PNAT10
ENSGALG00000005806	1.24889799617176	0.0302520696819997	0.554975806372755	KIF24
ENSGALG00000008745	-0.471312830072279	0.0302208247996375	0.554975806372755	APLF
ENSGALG00000009061	0.397317986741553	0.0296858223607888	0.554975806372755	ACTL6A
ENSGALG00000010748	1.16723027274487	0.0300960974921111	0.554975806372755	EXO1
ENSGALG00000011162	-0.376938378604466	0.0298238790563342	0.554975806372755	CYP46A1
ENSGALG00000011902	-0.989170564218151	0.0301818632330984	0.554975806372755	TAGLN
ENSGALG00000012407	1.44400841231889	0.0295403631059378	0.554975806372755	LRP1B
ENSGALG00000014727	0.967031983119333	0.0302850301113509	0.554975806372755	PDE4D
ENSGALG00000015344	0.699300601964058	0.0294834356866076	0.554975806372755	NXPE3
ENSGALG00000016157	1.70231613903507	0.0302639132847037	0.554975806372755	UMODL1
ENSGALG00000023725	-0.421254149789479	0.0302871412001763	0.554975806372755	IER5
ENSGALG00000030661	-0.369651217103448	0.0295994733213002	0.554975806372755	STAT2
ENSGALG00000034218	0.230074600629628	0.0302091319678192	0.554975806372755
ENSGALG00000035978	0.485046278093967	0.0298075491501115	0.554975806372755	CDCA7L
ENSGALG00000037997	1.24464360670966	0.0297037137111172	0.554975806372755	RGS22
ENSGALG00000040266	0.851439112656447	0.0300051489798251	0.554975806372755	GLI3
ENSGALG00000001621	-0.878208291298397	0.0306847829020178	0.559017076796636	CLDN5
ENSGALG00000002501	0.701805381233891	0.0305729557770098	0.559017076796636	VKORC1L1
ENSGALG00000006717	1.73909293449999	0.0307567310592744	0.559017076796636
ENSGALG00000026303	-0.422841817785331	0.0307033505759721	0.559017076796636	MRPS2
ENSGALG00000030677	-0.931652248999703	0.030754717493629	0.559017076796636	ABCG2
ENSGALG00000035625	0.766782160246975	0.0306925663315759	0.559017076796636	CEP192
ENSGALG00000030025	-2.11783326050629	0.0308317255552797	0.55962490536187	FABP4
ENSGALG00000004121	0.82710734421083	0.0308902994737699	0.559933449949843	LPAR4
ENSGALG00000014877	0.822394801371558	0.0309766539703065	0.560175895806406	EMB
ENSGALG00000015180	0.507636740633428	0.0310284539851187	0.560175895806406	PSAT1
ENSGALG00000042803	-0.643000178482278	0.0309955991104313	0.560175895806406	YPEL1
ENSGALG00000016385	0.489943307175651	0.0311065878154037	0.560834705084147	TSSC1
ENSGALG00000002845	1.56973225085575	0.0313874322015169	0.562902478996039	CTNNA3
ENSGALG00000004657	-0.58265061705866	0.0313884586966161	0.562902478996039	FBXO2
ENSGALG00000015590	0.833189922157495	0.0313413287860823	0.562902478996039	MANEA
ENSGALG00000031578	1.90515180927463	0.031377138239946	0.562902478996039	CSMD3
ENSGALG00000014807	0.497893022074413	0.0314349853223521	0.562987210533828	MTX3
ENSGALG00000021647	1.44372307966064	0.0316349990340388	0.565816954834575	NRTN
ENSGALG00000010049	-0.747792749856488	0.0316810598385313	0.565889275736524	PTPRB
ENSGALG00000010909	1.59171519468184	0.0318431764283089	0.567314616454313	PRKG2
ENSGALG00000043499	-0.823556508205011	0.0318451032105332	0.567314616454313	EGFL7
ENSGALG00000041296	-0.46176042915943	0.0319081628923037	0.567687104139427
ENSGALG00000010929	-0.8403854821234	0.0320001484668311	0.567831722706285	SPARCL1
ENSGALG00000016400	-0.553346245872222	0.0320377426548947	0.567831722706285	RSAD2
ENSGALG00000039333	1.86643560809427	0.0320427761550918	0.567831722706285	SLC6A20
ENSGALG00000040964	1.90844124778616	0.0321192202289226	0.568438446837226
ENSGALG00000013946	0.729157214623554	0.0323011088140863	0.570159021635799
ENSGALG00000039474	0.478358809521635	0.0322916921014598	0.570159021635799	ID4
ENSGALG00000001441	0.230533100969895	0.0323640187530015	0.570521733724376	UBE2G1
ENSGALG00000003879	0.806343480821082	0.0324660077629025	0.570604750574138	MFSD2A
ENSGALG00000006221	1.04124315598007	0.0324838367428658	0.570604750574138	KIF1A
ENSGALG00000009172	0.965539677618068	0.0324958303898399	0.570604750574138	OSBPL6
ENSGALG00000009466	0.484726617247332	0.0326234237698007	0.571384059452756	SEC23IP
ENSGALG00000014203	-1.29251746865458	0.0326257391308835	0.571384059452756	PARVG
ENSGALG00000017003	1.31954435203649	0.0327004133962771	0.571384059452756	MLNR
ENSGALG00000045469	1.95864811376968	0.0327099131153902	0.571384059452756	BCAN
ENSGALG00000013253	-0.856801683079425	0.0327986853604692	0.572192609371502	INSRR
ENSGALG00000011930	0.944638118702623	0.0328467763172612	0.572290276120147	OVST
ENSGALG00000042112	0.359658138398475	0.0329831702260421	0.573924207499141	EIF4E
ENSGALG00000029197	0.8736312081623	0.0330428988291524	0.574221627652934	KIRREL3
ENSGALG00000007646	-0.793385889205741	0.0331374225068006	0.575122173094833
ENSGALG00000017299	-0.25773050876664	0.0332474671765832	0.576289431060775	RPS11
ENSGALG00000032618	-0.828251844742027	0.0334822624057727	0.579613252032064	DUSP5
ENSGALG00000005336	-0.275517798378591	0.0338096094674175	0.582289313065418	GUK1
ENSGALG00000010853	1.76499423206312	0.0338097893389633	0.582289313065418	C8B
ENSGALG00000017627	0.423760448200229	0.0337512936880856	0.582289313065418	TWNK
ENSGALG00000025800	-0.315852040307602	0.0337342201205621	0.582289313065418	TMEM269
ENSGALG00000003039	0.579727886926007	0.0338806412539256	0.582764337685657	SRM
ENSGALG00000011797	0.548324095529111	0.0339593714471248	0.583373488073822	MTHFD1
ENSGALG00000041760	0.434000981782365	0.0340494869151454	0.584176420093221	CLTCL1
ENSGALG00000040146	-0.648689211183951	0.0341171475394672	0.584592548424357
ENSGALG00000002118	-1.03443371551749	0.0342372909740198	0.584735927573147	KCNMB1
ENSGALG00000008838	-0.421221602929065	0.0342055222910862	0.584735927573147	FKBP15
ENSGALG00000031380	0.6739078410099	0.0342557652847649	0.584735927573147	DENND3
ENSGALG00000008938	0.497541473134379	0.0343238497626849	0.58515646658714	DCLRE1A
ENSGALG00000005319	1.6870760037156	0.0344961479615179	0.586608738315307	CDH8
ENSGALG00000041845	-0.37498465396159	0.0344688756057732	0.586608738315307	ZNF692
ENSGALG00000006516	-0.349176196431768	0.0346358536030634	0.587091495897131	MTHFS
ENSGALG00000015198	2.00780753323722	0.0345855438345887	0.587091495897131	NOL4
ENSGALG00000034573	0.313003161060239	0.0346553117937496	0.587091495897131	ABCF2
ENSGALG00000008385	0.573426572052944	0.0348634650845856	0.587661010962701	PPIP5K1
ENSGALG00000016292	1.01503170209998	0.0348608151436761	0.587661010962701	COL21A1
ENSGALG00000027925	-0.774457245129012	0.0348616316245225	0.587661010962701	HOXA3
ENSGALG00000036266	1.45082412567653	0.0347601413632886	0.587661010962701
ENSGALG00000023122	-0.486904350036155	0.0349311666727815	0.588066190936276	SULT1B
ENSGALG00000004048	0.564027707747161	0.0350737747014799	0.589729834805906	PTPRS
ENSGALG00000029520	-0.761321501697523	0.0351537134635026	0.590336923848445
ENSGALG00000002756	1.06664071084605	0.0357089478437993	0.590807816230541	TMEM121
ENSGALG00000003013	1.54874385563617	0.0352888937698748	0.590807816230541	CABCOCO1
ENSGALG00000010290	0.46682798508959	0.0355959794834441	0.590807816230541	VEGFA
ENSGALG00000011285	0.392424090148618	0.0357520322414531	0.590807816230541
ENSGALG00000011531	0.513929495383631	0.0353420156942015	0.590807816230541	APAF1
ENSGALG00000012816	0.495538013342047	0.0354668144698392	0.590807816230541	SLC22A23
ENSGALG00000012968	-0.378117004878831	0.0357063240045523	0.590807816230541	RMND1
ENSGALG00000013209	0.875450801665638	0.0355573354640311	0.590807816230541	SLC39A6
ENSGALG00000015248	1.33772819095997	0.0353861068493146	0.590807816230541	SNTG1
ENSGALG00000015474	-0.759794014042226	0.0357518153015007	0.590807816230541	CD80
ENSGALG00000021405	-0.446953622285058	0.0354578868280479	0.590807816230541
ENSGALG00000031177	1.33104371218403	0.0357456290083769	0.590807816230541
ENSGALG00000039742	-0.540336408840908	0.0354401431902904	0.590807816230541	CYP21A1
ENSGALG00000043493	1.19768730011362	0.0358045449426089	0.590950504028255	IGFBP1
ENSGALG00000009971	0.435905288216974	0.035971069078212	0.592972286836425	CDC20
ENSGALG00000035104	2.26308884119823	0.0360362778918023	0.593321015460627	HAND1
ENSGALG00000007075	0.531314699476989	0.0362089896531353	0.593417846881079	ATP13A3
ENSGALG00000032915	0.36034479851165	0.0361936681108461	0.593417846881079	CHPF
ENSGALG00000035182	-1.49806907776973	0.0362184043760207	0.593417846881079	CMKLR1
ENSGALG00000044858	1.70067725785258	0.0361218021465592	0.593417846881079
ENSGALG00000035725	2.08818562236363	0.0363410620561681	0.593982310403485	SP8
ENSGALG00000037249	1.14982512470196	0.0363012615650884	0.593982310403485	KCNQ5
ENSGALG00000011078	0.55358636122149	0.0364901896415783	0.595696817082153	PTPN13
ENSGALG00000028133	0.307133670943905	0.0366703093523084	0.597912501642723	UBE2V2
ENSGALG00000015887	0.615723866685511	0.0368023274711665	0.599339475673121	URB1
ENSGALG00000008014	0.512372266636573	0.036927928537942	0.600658625059183	CEBPB
ENSGALG00000003532	0.340956909063621	0.0370091169163318	0.601215086545487	DDX5
ENSGALG00000006851	1.0722832770232	0.0370514197975018	0.601215086545487
ENSGALG00000031835	0.411593603231988	0.0372394266311399	0.603538625593492	TMEM68
ENSGALG00000001678	-0.366969997175904	0.0373588947071573	0.604021121147652	PRKAB2
ENSGALG00000036497	-0.532048189348918	0.0373527808934681	0.604021121147652	SOX4
ENSGALG00000007565	-0.548764873878072	0.0374580960655881	0.604174416540528	PPP2R2B
ENSGALG00000042903	-0.90277123644	0.0374234334922074	0.604174416540528
ENSGALG00000004646	-0.341049206893737	0.0377901491502972	0.605444976802738
ENSGALG00000006132	0.280210684257901	0.0378238195934162	0.605444976802738	MOSPD1
ENSGALG00000011577	1.63718743317792	0.0377221887382039	0.605444976802738	CNTNAP5
ENSGALG00000012802	-0.683560355859957	0.0378281256455364	0.605444976802738	F13A1
ENSGALG00000027372	0.319613494310983	0.0376007426775937	0.605444976802738	PIP5K1A
ENSGALG00000035629	-0.530635094086629	0.0377850605918412	0.605444976802738	GRAMD1C
ENSGALG00000039577	-0.972715446977518	0.0378515496337916	0.605444976802738
ENSGALG00000032740	-1.03346585528271	0.0379462773255507	0.606240169656604	HOXB7
ENSGALG00000019384	-0.596269265560262	0.0380035678036212	0.606436079596173	MAPK12
ENSGALG00000035835	2.49413418762498	0.0381234494520661	0.607629132805238	NKX2-4
ENSGALG00000003091	0.329661309808372	0.0385690017228835	0.607765473318609	PARN
ENSGALG00000003339	0.436830265257306	0.0385539747385475	0.607765473318609	MTOR
ENSGALG00000006703	-0.268016958964684	0.0382788732406651	0.607765473318609	GTPBP4
ENSGALG00000028924	-0.544381646921752	0.0385832699500602	0.607765473318609	S100A16
ENSGALG00000034877	2.0097363778086	0.0384342802627515	0.607765473318609
ENSGALG00000037094	2.47614402808226	0.0383308010960143	0.607765473318609	POU4F2
ENSGALG00000042492	1.94415723101779	0.0384560080975191	0.607765473318609	PITX2
ENSGALG00000044385	-0.438830382839211	0.0383157472334652	0.607765473318609
ENSGALG00000044566	-0.441717876195986	0.0385155576687584	0.607765473318609
ENSGALG00000046297	1.47925337613204	0.0383188300482089	0.607765473318609
ENSGALG00000000067	0.368942673582799	0.0388358480686815	0.608118330757317	SPR
ENSGALG00000006904	0.198449825034511	0.0388765876731549	0.608118330757317	RNH1
ENSGALG00000011419	0.96467390496864	0.0388268236398458	0.608118330757317	DUSP4
ENSGALG00000032687	0.573538610463704	0.0388616944944681	0.608118330757317	PHLDA2
ENSGALG00000036775	0.796874374197621	0.0387797512952837	0.608118330757317	SETBP1
ENSGALG00000040445	-0.930495769381569	0.0388301304611429	0.608118330757317
ENSGALG00000001319	0.795051015777986	0.0389819176425743	0.608352800475308	CAMK1G
ENSGALG00000025199	0.895918958437867	0.0389616542316516	0.608352800475308	gga-mir-1555
ENSGALG00000000604	1.20892697635687	0.0390930338054342	0.609380763068968
ENSGALG00000005036	-0.651721008054183	0.0397208682924903	0.61489730363593	SH2D3C
ENSGALG00000015836	0.676013873497671	0.0396838889803947	0.61489730363593	CEP162
ENSGALG00000023025	0.706924445327674	0.0396252496226131	0.61489730363593
ENSGALG00000036742	-0.485069595925552	0.0396018912489123	0.61489730363593	GATSL2
ENSGALG00000038950	1.54516889299863	0.0397111100362591	0.61489730363593
ENSGALG00000040182	-1.18045477169111	0.0395762319267147	0.61489730363593	GAMT
ENSGALG00000012631	0.338278814419847	0.0397821486055081	0.615138894855319	PWP1
ENSGALG00000042063	0.74814055740052	0.0399206654525296	0.616572846691135	EPDR1
ENSGALG00000031786	-0.704697747985616	0.0399672550221073	0.616585327190998	BLVRA
ENSGALG00000039878	-0.328431643607887	0.0400654101744944	0.617392384702621	TFEB
ENSGALG00000019018	-1.20118312390736	0.0402617501310132	0.618738241441417	ADRB3
ENSGALG00000026322	0.470680114610221	0.0402905730430741	0.618738241441417	ARMT1
ENSGALG00000039883	0.577869886873798	0.0402412078301952	0.618738241441417	PIGV
ENSGALG00000001828	1.23512209006239	0.0404874729456405	0.619186175327723	SH2B2
ENSGALG00000003788	0.420785258819956	0.0403890773757704	0.619186175327723	BNIP2
ENSGALG00000017272	-0.84114088175538	0.0405036397730713	0.619186175327723	VWF
ENSGALG00000044837	-0.911022987716551	0.0404655309984958	0.619186175327723
ENSGALG00000008532	-0.240584631275747	0.040652927994727	0.620060740920706	NELFB
ENSGALG00000011812	-0.40989789261854	0.0406242683061164	0.620060740920706
ENSGALG00000005390	0.602234454205198	0.0408623170123587	0.622220604184387	DCAF10
ENSGALG00000016547	-0.468726423969836	0.0409177848052	0.622220604184387	TXLNG
ENSGALG00000023415	0.777223819692413	0.0409731531252424	0.622220604184387	HMX3
ENSGALG00000031467	-0.621152748549851	0.0409793344157671	0.622220604184387	LURAP1
ENSGALG00000009932	-0.447626395640821	0.0410378202972831	0.622406941175461	THADA
ENSGALG00000016036	0.453747052877781	0.0412490789079533	0.624907305660647	DOPEY2
ENSGALG00000000630	2.25666447240941	0.0414822341347882	0.626711727209688	HAS3
ENSGALG00000024020	-0.779740714551104	0.0415077859126108	0.626711727209688
ENSGALG00000039500	0.272010385299794	0.0414859713821569	0.626711727209688	GSPT1
ENSGALG00000004448	1.95178485835803	0.0415766758376979	0.626825064805998	BRINP2
ENSGALG00000035636	-0.337088996688691	0.0416083759976657	0.626825064805998	PHYH
ENSGALG00000011306	-0.879622954983048	0.0416612709666124	0.626886197156568	DES
ENSGALG00000040400	2.80080712481427	0.0417055266299588	0.626886197156568
ENSGALG00000031844	-0.632379407441016	0.0417584071277251	0.626981301222075
ENSGALG00000004852	0.997294968671107	0.0420093167283704	0.629345358951828	DNM1
ENSGALG00000015132	0.829947414343636	0.0419745092019186	0.629345358951828	CDH2
ENSGALG00000032087	-0.924829735085298	0.0420835377490863	0.629756762671882	MC5R
ENSGALG00000041934	0.325369183116697	0.0421493033616412	0.630040863123845	THOP1
ENSGALG00000008525	0.307585713135467	0.0422487019171634	0.630826515987092	ABHD12
ENSGALG00000000280	1.08821277030033	0.042419898831289	0.632681281793799	EFNA5
ENSGALG00000005845	0.895550179212887	0.0425969666511905	0.634619410241409	SLC7A5
ENSGALG00000005795	1.34949076799873	0.0429043313285659	0.635688069206051	CYP2C23b
ENSGALG00000006095	1.10210645608874	0.0428961608954004	0.635688069206051	FRMPD2
ENSGALG00000016759	-0.386334088883627	0.042904696681638	0.635688069206051	MITD1
ENSGALG00000030374	-0.603354561185443	0.0428846505115463	0.635688069206051
ENSGALG00000033731	-0.485296508404829	0.0428471524717857	0.635688069206051
ENSGALG00000000086	0.388322310383581	0.0437671295414951	0.635968352374242	TIMM17A
ENSGALG00000000667	-0.807634461150003	0.0433965984301408	0.635968352374242	EDN2
ENSGALG00000002112	1.43488088600308	0.0438253697219213	0.635968352374242	CSF3R
ENSGALG00000002263	-0.802382954561262	0.0430857907173537	0.635968352374242	KLHL6
ENSGALG00000005683	-0.295912898660797	0.0437389525010269	0.635968352374242	ARHGAP29
ENSGALG00000007079	1.12061584295668	0.0434573928736969	0.635968352374242	PAPPA
ENSGALG00000007687	0.265612799723554	0.0439569300630373	0.635968352374242	MAP2K1
ENSGALG00000007936	0.190253001535092	0.0438636261201352	0.635968352374242	PGK1
ENSGALG00000008586	0.766152685218241	0.0432062824200296	0.635968352374242	TUBB4B
ENSGALG00000008941	1.85229100909676	0.043922397208776	0.635968352374242	FEZF1
ENSGALG00000009507	0.894090988331628	0.0437969284022721	0.635968352374242	PLEKHH1
ENSGALG00000015466	1.59158652793521	0.0439045029978696	0.635968352374242	SIM1
ENSGALG00000016545	-0.302898021517997	0.043893735722624	0.635968352374242	REPS2
ENSGALG00000030822	2.29468657850637	0.0430607811662603	0.635968352374242	DRGX
ENSGALG00000033271	-1.47213901800574	0.0433344713727076	0.635968352374242	PFKM
ENSGALG00000035230	1.4038761469502	0.0439168854922687	0.635968352374242	CSMD1
ENSGALG00000035505	1.66878540515539	0.0439718579536013	0.635968352374242	AOAH
ENSGALG00000037167	-0.968387571594093	0.0440473217263837	0.635968352374242	HIST1H103
ENSGALG00000037206	0.619422401736964	0.0440569106597244	0.635968352374242	ST7
ENSGALG00000038924	0.451446582972231	0.0431670309686271	0.635968352374242	IDE
ENSGALG00000041548	0.45408486633146	0.0438934750596799	0.635968352374242
ENSGALG00000042686	1.60575322013834	0.0437508680954165	0.635968352374242	FOXD3
ENSGALG00000043825	-0.289944555139256	0.0437137720940867	0.635968352374242	NISCH
ENSGALG00000046375	1.39483604378576	0.0433037409344059	0.635968352374242	SULT6B1
ENSGALG00000028304	0.92347326079082	0.0441083532910379	0.636029231395823	MMR1L4
ENSGALG00000001473	-0.526320505448214	0.0441847444440493	0.636166409860228	MIB2
ENSGALG00000001613	0.213512841658813	0.0442123373648035	0.636166409860228	GNL3
ENSGALG00000033339	1.56804554343321	0.044307487016369	0.636176156861895	FIGNL2
ENSGALG00000036471	-0.869708502817004	0.0442891523803645	0.636176156861895	RFTN2
ENSGALG00000003046	0.29343028194435	0.044380588944444	0.63654714792734	PSMA4
ENSGALG00000026151	0.409951216289475	0.0444699361487563	0.637150106437712	CEP250
ENSGALG00000002285	-0.331381553360442	0.0447037183404174	0.63981899958421	SPSB3
ENSGALG00000020419	-0.352165575141908	0.0448286519802802	0.640246325419314	LIN52
ENSGALG00000038374	-0.837369718336563	0.0448265470184972	0.640246325419314	SNX20
ENSGALG00000031862	1.22537412525845	0.0448882631625392	0.640418568085887	BCL11B
ENSGALG00000005473	-0.47382715281842	0.0449865291414984	0.640463609384462	PNAT3
ENSGALG00000009601	0.868534062308069	0.0449676279782724	0.640463609384462	NELL2
ENSGALG00000035760	-0.418920571357507	0.0451481314623871	0.642085569731183	LENG8
ENSGALG00000041634	-0.896066391250803	0.045199511144624	0.642138202632696	ACTG2
ENSGALG00000006794	-0.39137578042869	0.0453817519981659	0.642285733766786
ENSGALG00000012297	1.22127895834667	0.0454584000763296	0.642285733766786	GRM1
ENSGALG00000033183	1.81891094569546	0.0454904471362765	0.642285733766786	GABRQ
ENSGALG00000045199	-0.576073301453757	0.0453984926048923	0.642285733766786
ENSGALG00000045312	-0.966540033668313	0.0453828178842265	0.642285733766786	SEMA6C
ENSGALG00000045597	-0.735561807362884	0.0454960343045377	0.642285733766786
ENSGALG00000003136	0.98773143950715	0.0456395990617378	0.642964560840466	IKZF2
ENSGALG00000034959	-0.464073483638227	0.0456094214510634	0.642964560840466
ENSGALG00000023622	-1.67024185170224	0.0459312391647137	0.646397000073526	AVD
ENSGALG00000008752	0.995991321858255	0.0459887071666071	0.646530175490463
ENSGALG00000002294	1.00649834827255	0.0461929624145711	0.647555020158369	SEMA6A
ENSGALG00000002968	-0.491573957502223	0.0463981730362954	0.647555020158369	ZNF341
ENSGALG00000004980	0.8099532368097	0.0463866544095299	0.647555020158369	KCNMA1
ENSGALG00000005822	1.585333174928	0.0463003846529884	0.647555020158369	KCNQ2
ENSGALG00000006141	0.487979644559605	0.0462068705550247	0.647555020158369	POFUT2
ENSGALG00000010279	0.393786432103664	0.0463213799179701	0.647555020158369	TMEM69
ENSGALG00000041814	0.657070506775034	0.0461164445909164	0.647555020158369
ENSGALG00000037646	-0.332471628837163	0.0464644062863336	0.647808099238448	BRD8
ENSGALG00000015167	0.649112652288696	0.0466203626207281	0.648639508033023	PRUNE2
ENSGALG00000023120	-0.224869303041995	0.0465848500351648	0.648639508033023	SULT1B1
ENSGALG00000002714	0.712307660751865	0.0469870366323764	0.649713972653845	TMEM132C
ENSGALG00000006697	0.305255951988959	0.0469786207797273	0.649713972653845	TOLLIP
ENSGALG00000015434	1.30648128384079	0.0469259414077947	0.649713972653845	GRIK2
ENSGALG00000036358	1.3974167157572	0.0468055722928393	0.649713972653845	LMO3
ENSGALG00000040338	3.26220702157192	0.0469365089946861	0.649713972653845
ENSGALG00000043711	0.596999648750268	0.0469131662667347	0.649713972653845	AGO3
ENSGALG00000045947	1.39843597394667	0.0472198161247324	0.652263060069637
ENSGALG00000004004	0.38544328846774	0.047395791828696	0.652940750612533	PHKB
ENSGALG00000013438	0.272167279326118	0.0473574278105365	0.652940750612533	TEX10
ENSGALG00000040877	-0.386688461914394	0.0474143194311745	0.652940750612533	UBALD2
ENSGALG00000012570	-0.420609383209322	0.0474915561381402	0.653244972286513	TANC1
ENSGALG00000032162	-0.381532550540903	0.0475334179418461	0.653244972286513
ENSGALG00000002515	0.995472911679186	0.0476449616798487	0.653444342061306	OLFM1
ENSGALG00000042628	0.652701344604351	0.0476020909619921	0.653444342061306	ARHGAP23
ENSGALG00000003826	-0.345984955647969	0.0477618235682917	0.654380711920399	ANAPC7
ENSGALG00000007825	0.564271125752152	0.0479659268900278	0.655394376640823	KIAA1841
ENSGALG00000016044	1.67076240977961	0.0480011979672262	0.655394376640823	SIM2
ENSGALG00000043517	-0.60593573482354	0.0479025015731463	0.655394376640823
ENSGALG00000044418	1.44536800573563	0.0480304610739896	0.655394376640823
ENSGALG00000002671	0.815026653315517	0.0481594353210904	0.655601822828921	TMEM132D
ENSGALG00000016266	-0.458635195752534	0.0481916991832961	0.655601822828921	PRRG1
ENSGALG00000030466	0.227309441519806	0.0481041243764054	0.655601822828921	CS
ENSGALG00000008322	0.502862062302407	0.0483068254859527	0.656054540376708
ENSGALG00000013510	0.518176193870421	0.0483224015483884	0.656054540376708	UTP15
ENSGALG00000015554	0.769509526355529	0.0485520750291901	0.65627896952263	SORCS2
ENSGALG00000030836	0.979381522205106	0.0485005188776719	0.65627896952263	PSD2
ENSGALG00000031707	-1.19189993534785	0.0483943600616921	0.65627896952263	DHH
ENSGALG00000036391	0.228365493409265	0.04858257592917	0.65627896952263	GFPT1
ENSGALG00000043728	1.23014869755844	0.0485175376644896	0.65627896952263	SCN8A
ENSGALG00000029648	1.62441383088224	0.0486524394183364	0.656564182451056	TH
ENSGALG00000013879	-0.286273769257969	0.0489203858884765	0.659431688000646	TIA1
ENSGALG00000040702	-0.31722993707272	0.0489628517968998	0.659431688000646	BCKDHB
ENSGALG00000046027	-0.472975028701944	0.0490368739889993	0.659768850033809
ENSGALG00000005932	1.85874164949841	0.0491420352917856	0.660523883542683	MYT1
ENSGALG00000025862	-0.777666720995143	0.0492945431727815	0.661913167947179	TMEM26
ENSGALG00000005448	-2.59159220841306	0.0495479243868205	0.663800079098003	MYL3
ENSGALG00000007245	2.08559722302104	0.0496815028015137	0.663800079098003
ENSGALG00000010185	0.563252901053813	0.0496541942038356	0.663800079098003	HSPA4L
ENSGALG00000010555	-0.287433948177568	0.0496297826136947	0.663800079098003	OSBPL9
ENSGALG00000045105	-0.343327301596137	0.0495563225663118	0.663800079098003
ENSGALG00000003295	1.19415485174248	0.0498266684201567	0.665079851618108
ENSGALG00000005504	-0.595019857277935	0.0501041062822505	0.666902346970864	HNF1B
ENSGALG00000007356	0.704817886448056	0.0500633719896751	0.666902346970864	MAP3K8
ENSGALG00000017077	0.691264954214922	0.0501612769142772	0.666902346970864	HSPH1
ENSGALG00000033002	0.665280410790085	0.0501392551372527	0.666902346970864	SLC7A3
ENSGALG00000036680	-0.534355213802313	0.0503423417458059	0.668649564726344
ENSGALG00000000314	0.772763375622793	0.050543035742259	0.670653798400734	NEFL
ENSGALG00000002969	-0.307816766582863	0.0512139389709671	0.672640071509372	MAU2
ENSGALG00000006976	-0.627023447614288	0.0511729363490461	0.672640071509372
ENSGALG00000007183	0.2543851047638	0.0508738656240453	0.672640071509372	ERGIC2
ENSGALG00000011499	-0.395322599344835	0.0514893342237501	0.672640071509372	SCARB2
ENSGALG00000014116	0.486017060531228	0.0509629570629398	0.672640071509372	SCAMP5
ENSGALG00000014477	1.17260564516345	0.0515235542778585	0.672640071509372	CD4
ENSGALG00000015835	0.754148802098601	0.0512182935122825	0.672640071509372	GRIK1
ENSGALG00000016494	1.78899841124244	0.0509358889989283	0.672640071509372
ENSGALG00000016905	2.08938902062673	0.0514391332642083	0.672640071509372	SLITRK1
ENSGALG00000029485	-0.616080475283213	0.0514941887888852	0.672640071509372
ENSGALG00000029502	-0.442572151504098	0.0510132107479739	0.672640071509372	CLIC2
ENSGALG00000029779	2.22829670511721	0.0510382972281816	0.672640071509372	GSX1
ENSGALG00000031918	-0.430031929740462	0.0513457706874358	0.672640071509372	RAD51D
ENSGALG00000036456	0.449254017459791	0.051175680154664	0.672640071509372	TRIB1
ENSGALG00000039728	1.73850488199517	0.0513933943398029	0.672640071509372
ENSGALG00000041909	-0.485150143933843	0.0515311934224065	0.672640071509372
ENSGALG00000043018	0.444323442824555	0.0515417696612468	0.672640071509372	DLG5
ENSGALG00000016222	-0.557091947817097	0.0516974949851526	0.674019227938079	NDP
ENSGALG00000027332	0.51661375416568	0.052013265742852	0.677069201415536	TMEM167A
ENSGALG00000038581	-0.484265514949358	0.0520714850565065	0.677069201415536
ENSGALG00000043442	1.3375900992621	0.0520822462627335	0.677069201415536
ENSGALG00000006427	0.438550134011422	0.0522540011270726	0.677587540261427	CARS
ENSGALG00000007315	0.302328627956197	0.0524112891776244	0.677587540261427	PSMD6
ENSGALG00000026840	1.79813879005105	0.0522836259813731	0.677587540261427
ENSGALG00000028273	-1.86180339576151	0.052233761663462	0.677587540261427	HBBA
ENSGALG00000031430	1.05106381545475	0.0523361787396637	0.677587540261427	SELE
ENSGALG00000042222	-0.415875681564492	0.0524239840327003	0.677587540261427
ENSGALG00000002708	0.911676688707791	0.0525327254693234	0.677692286035295	LINGO1
ENSGALG00000037401	0.230560820038394	0.052505641534537	0.677692286035295	IDH3A
ENSGALG00000033462	-0.631272213590254	0.0528118633383151	0.680641316210935
ENSGALG00000000538	-0.383269362972968	0.0530730897285559	0.680750830918277	RNF113A
ENSGALG00000000870	0.564565398153854	0.0528963482526783	0.680750830918277	DCAKD
ENSGALG00000005353	0.256971172829223	0.0530680886911315	0.680750830918277	FAR1
ENSGALG00000008563	0.501642890912407	0.0530119323268418	0.680750830918277	ENTPD6
ENSGALG00000046188	1.40673249757978	0.0529376922387689	0.680750830918277	CDC20B
ENSGALG00000000550	-0.459406457507815	0.0535314038867079	0.68143756856917	STRADA
ENSGALG00000001938	0.545746585851599	0.0534497329453243	0.68143756856917	SLC25A24
ENSGALG00000012395	-0.721423957069501	0.0532998493770755	0.68143756856917	PLEKHG1
ENSGALG00000016692	0.436058597616574	0.0535079851901351	0.68143756856917	CENPQ
ENSGALG00000032718	-0.728242794265844	0.0533910959012353	0.68143756856917	NIPAL2
ENSGALG00000037336	0.885373757449402	0.0533930914114856	0.68143756856917	PRTG
ENSGALG00000038995	1.27370578931962	0.0531802566184388	0.68143756856917	GRIA4
ENSGALG00000040976	0.363502588907671	0.0532703653552112	0.68143756856917	ACTR6
ENSGALG00000007804	-0.434276376537263	0.0536545313960544	0.681872163971677	GXYLT2
ENSGALG00000014901	-0.335916298042737	0.0537174313909971	0.681872163971677	METTL16
ENSGALG00000038715	0.308264145200953	0.053707211720133	0.681872163971677
ENSGALG00000032465	-0.472242687120602	0.0537777326934437	0.681994824779001	ATP8
ENSGALG00000043947	1.50854798390841	0.0539035730342105	0.682947621472011
ENSGALG00000002134	0.748528311332686	0.0544581596377203	0.685520998164623
ENSGALG00000003146	0.731484313725314	0.0544568922585865	0.685520998164623	CCDC92
ENSGALG00000005291	-0.668036521279042	0.0544586082851675	0.685520998164623
ENSGALG00000011875	0.596254123092447	0.0541612883296017	0.685520998164623	TRPC3
ENSGALG00000014395	0.248134271075888	0.0543928036135143	0.685520998164623	DHX15
ENSGALG00000035803	-2.43597300444294	0.0544629839646678	0.685520998164623	THRSP
ENSGALG00000037692	1.74551171164314	0.0544549213414174	0.685520998164623
ENSGALG00000029893	-0.298216270127984	0.0545648361965615	0.686161730994669	COG1
ENSGALG00000005857	0.822806730068178	0.0546375907102675	0.686435701199517
ENSGALG00000016022	0.802986893122233	0.0547127184634562	0.686738948989588	RUNX1
ENSGALG00000009023	-0.348514631971868	0.0549851740711082	0.688234502220897	ING3
ENSGALG00000017350	0.285134270903545	0.0549100596435308	0.688234502220897	RRM1
ENSGALG00000022622	-0.633422031681695	0.0549831426037468	0.688234502220897	HOXA4
ENSGALG00000008207	-0.32751031767359	0.0552985242654283	0.688515671165787	FBXW8
ENSGALG00000008493	-0.318000705821433	0.0552080039046685	0.688515671165787	METTL21A
ENSGALG00000015969	-0.357271729929045	0.0553143715623241	0.688515671165787	FAM135A
ENSGALG00000024172	0.455205690386883	0.0551947957564228	0.688515671165787	THOC3
ENSGALG00000032736	-0.65845068740081	0.055287323945783	0.688515671165787	MGLL
ENSGALG00000042836	-1.10339439968808	0.0552556709767924	0.688515671165787	KCNH2
ENSGALG00000008806	-0.298212094748739	0.0554345308914017	0.689374203181346	RPL12
ENSGALG00000002165	0.6320436367271	0.0556611796427324	0.690104759311902	UNC13B
ENSGALG00000009885	-0.422126536923953	0.0555726476082312	0.690104759311902	HELB
ENSGALG00000016289	0.559201107865825	0.0556982382961121	0.690104759311902	DST
ENSGALG00000039026	-0.491615981397629	0.0556508766855638	0.690104759311902
ENSGALG00000001793	-2.49186616213279	0.0571260755832339	0.690499606167027	MYL10
ENSGALG00000002022	0.625467887983306	0.0564550884556813	0.690499606167027	B4GALT1
ENSGALG00000002612	-0.252664262705706	0.056794536912748	0.690499606167027	U2SURP
ENSGALG00000003589	1.0015666140091	0.0569767015928934	0.690499606167027	VTN
ENSGALG00000005408	-0.424702246942021	0.0561005117581209	0.690499606167027	BCO1
ENSGALG00000006172	0.936924425974689	0.0559507741442442	0.690499606167027	ABCC8
ENSGALG00000006934	0.964154708647058	0.0570547655794134	0.690499606167027	PATZ1
ENSGALG00000007537	0.979533052705249	0.0573170296534066	0.690499606167027	INCENP
ENSGALG00000007631	0.94680656118753	0.0569853658736969	0.690499606167027	MEGF11
ENSGALG00000008269	-0.243081879881104	0.0562184029967294	0.690499606167027	ZC3H6
ENSGALG00000008506	-0.233545919070227	0.0561585569692773	0.690499606167027	MRPS25
ENSGALG00000010078	1.45246168537239	0.0567630319252909	0.690499606167027	GLP1R
ENSGALG00000011662	-0.373763530459037	0.0573194653767995	0.690499606167027
ENSGALG00000012003	-0.35433003492111	0.0571409161948394	0.690499606167027	XPNPEP3
ENSGALG00000014159	0.434065081617945	0.0566847652622635	0.690499606167027	PACSIN2
ENSGALG00000014984	0.717446521425438	0.0558033371898465	0.690499606167027	F2RL1
ENSGALG00000015051	-0.377658297103885	0.05689583203085	0.690499606167027	CDK19
ENSGALG00000015388	1.35956329689031	0.0570716043645912	0.690499606167027
ENSGALG00000016555	-0.237307170590983	0.0566978797730493	0.690499606167027	HADHB
ENSGALG00000016556	-1.07084211554873	0.0561175485375106	0.690499606167027
ENSGALG00000027151	-0.253344669447725	0.0563397779680952	0.690499606167027	FKBP1C
ENSGALG00000028928	-0.837253583084221	0.0561767822370167	0.690499606167027	LCAT
ENSGALG00000032776	0.733930435807976	0.0572453080027263	0.690499606167027
ENSGALG00000037807	0.425200985790216	0.0567468109778712	0.690499606167027	NOP2
ENSGALG00000037913	-0.477042725291501	0.0562004120692354	0.690499606167027	KLF10
ENSGALG00000038522	-0.413751938050364	0.0560921984503139	0.690499606167027	PTPN23
ENSGALG00000039208	-0.503387436331295	0.0566814935115312	0.690499606167027	PHF2
ENSGALG00000040256	1.11309042968793	0.0569626083869292	0.690499606167027	RIMS2
ENSGALG00000040936	-0.490725760031756	0.0569888127775415	0.690499606167027
ENSGALG00000044107	-1.05687688533696	0.0569072291318576	0.690499606167027
ENSGALG00000046058	-2.61776116005417	0.0571969567462722	0.690499606167027
ENSGALG00000033997	0.51978330724541	0.0573837615037602	0.690656389573408	ZNF800
ENSGALG00000000151	0.768952085373898	0.0579949431327794	0.691658058692946	ADAMTS19
ENSGALG00000004115	0.222247610254681	0.0578671765044256	0.691658058692946	DNAJA2
ENSGALG00000009458	0.864177657945441	0.0578490841992374	0.691658058692946
ENSGALG00000010705	0.493466293563943	0.0580318983013832	0.691658058692946	ZBTB18
ENSGALG00000014931	0.411288443137095	0.0579443474562078	0.691658058692946	RAB28
ENSGALG00000015441	0.614323981913272	0.0579821139075727	0.691658058692946	CD247
ENSGALG00000016285	0.783432982264769	0.0575953344757809	0.691658058692946
ENSGALG00000029843	1.42614469743117	0.0576138364642834	0.691658058692946
ENSGALG00000032489	0.392074889545422	0.0578671098724939	0.691658058692946	ELOF1
ENSGALG00000033063	0.644473723277732	0.0578953758238694	0.691658058692946	GINS2
ENSGALG00000037030	-0.351479982706671	0.0577265399383577	0.691658058692946	CREBL2
ENSGALG00000002792	0.727167094207305	0.0587715444186094	0.694032681371752
ENSGALG00000003833	1.09509904013252	0.0590286967556035	0.694032681371752	CACNA1E
ENSGALG00000004209	1.76647633135707	0.0584734775267831	0.694032681371752	ELFN1
ENSGALG00000010825	0.880453378454175	0.0590887933975336	0.694032681371752	AGR2
ENSGALG00000010940	0.444816092130921	0.0586844706251482	0.694032681371752	ACSS3
ENSGALG00000017405	-0.833261638229397	0.0590725392236379	0.694032681371752	NPR3
ENSGALG00000027462	0.49527780420434	0.0587202175640497	0.694032681371752	P3H4
ENSGALG00000028354	-0.55914407525694	0.058707939938315	0.694032681371752	METRNL
ENSGALG00000031851	-0.297234187870237	0.0584992858881071	0.694032681371752	PAPD5
ENSGALG00000031873	-0.591990299767771	0.0590223306738496	0.694032681371752
ENSGALG00000032599	-0.262347792910092	0.0589148016155859	0.694032681371752	ZNF384
ENSGALG00000036838	1.40275971080722	0.0584093392612655	0.694032681371752
ENSGALG00000038727	0.89597949232123	0.0591071789080338	0.694032681371752
ENSGALG00000040221	0.613175413246627	0.0586533134025422	0.694032681371752
ENSGALG00000040503	-0.514497699007901	0.0588292947621785	0.694032681371752
ENSGALG00000042388	1.22295799583916	0.0585919656034251	0.694032681371752	LAMA2
ENSGALG00000043053	-0.61932921398476	0.0587030892839765	0.694032681371752	DAO
ENSGALG00000015017	0.770680387905672	0.0591693186922778	0.69415712904843
ENSGALG00000002514	0.216382465690669	0.0593157850306274	0.694253370138339	SFPQ
ENSGALG00000006586	-0.817362822264734	0.0596409478480284	0.694253370138339	PLAGL2
ENSGALG00000010997	-0.395019808627201	0.0595701942316018	0.694253370138339	DFNA5
ENSGALG00000012150	-0.347798015960813	0.0596414574732743	0.694253370138339	TAB1
ENSGALG00000013057	-0.667831663272235	0.0592908307078053	0.694253370138339
ENSGALG00000016583	-0.489692541721308	0.059415787321345	0.694253370138339	ESCO2
ENSGALG00000041121	0.718651438125047	0.0594734164220281	0.694253370138339	SLIT2
ENSGALG00000041574	1.52745299159768	0.05958053471498	0.694253370138339
ENSGALG00000043447	0.255230688354151	0.0596033440523583	0.694253370138339	LAS1L
ENSGALG00000002127	-0.4287200635344	0.0597865908102206	0.695341800545812	LSM10
ENSGALG00000031401	-0.345889976049499	0.059857909720052	0.69557060233793
ENSGALG00000007491	-0.403397436795264	0.0602729959672917	0.696728454039432	VWA9
ENSGALG00000007645	-1.17897691620571	0.0602435488899367	0.696728454039432
ENSGALG00000013881	-0.375413772598612	0.0601494911778547	0.696728454039432	C22H2ORF42
ENSGALG00000015860	0.489413651131165	0.0600300862818183	0.696728454039432	UBE3D
ENSGALG00000030680	1.65573051077661	0.06037140673181	0.696728454039432
ENSGALG00000032066	1.02434843619762	0.0603513244660036	0.696728454039432
ENSGALG00000033678	-0.292810545304092	0.0602964828904423	0.696728454039432	EHMT1
ENSGALG00000034551	1.47940640341523	0.0601704255715152	0.696728454039432
ENSGALG00000002144	-0.266874427007091	0.060647041237854	0.697291564268248	THRAP3
ENSGALG00000016889	0.561917052676065	0.0605405673845988	0.697291564268248	RAP2A
ENSGALG00000016904	0.839826274945159	0.0605874935631353	0.697291564268248	SLITRK6
ENSGALG00000031143	-0.351925631223288	0.060730349393236	0.697291564268248	DCPS
ENSGALG00000034206	1.03711082809391	0.0607308438436779	0.697291564268248
ENSGALG00000044908	1.04712731753297	0.0606102415776661	0.697291564268248
ENSGALG00000045217	-0.6420356529504	0.0608632052044687	0.698216054253649
ENSGALG00000004044	-2.55686697149544	0.0610356397920515	0.698409512930628	CSRP3
ENSGALG00000010133	0.812376639913967	0.0610251532331537	0.698409512930628	PTCH2
ENSGALG00000016959	0.885856914743057	0.0609887861176529	0.698409512930628	DGKH
ENSGALG00000001605	-0.686486468062808	0.0611665005022317	0.699312757864225	PPM1J
ENSGALG00000003358	0.34333998280773	0.0615152177891688	0.69984254418497	UBIAD1
ENSGALG00000015152	-0.41538406071988	0.0613848454302123	0.69984254418497	BOC
ENSGALG00000031328	-0.397792731119476	0.0613709789680754	0.69984254418497	PAK4
ENSGALG00000033567	0.523339118723261	0.0614527953001271	0.69984254418497
ENSGALG00000039822	1.23949901095268	0.0613840788389089	0.69984254418497	RASSF10
ENSGALG00000042624	0.455537143401826	0.0615246192690084	0.69984254418497	CEP85
ENSGALG00000036125	-0.744688440031714	0.0616033978422793	0.700147309822631	SHE
ENSGALG00000030200	-0.342103632874969	0.0617292937241134	0.700986617096425	NFU1
ENSGALG00000009378	0.511643614975685	0.0618081072520453	0.70129030199709	PDGFC
ENSGALG00000040864	0.490432105849935	0.0618808939717465	0.701525151524816	WDR77
ENSGALG00000009086	0.356587583272796	0.0622328603655516	0.701906659575529	EHD3
ENSGALG00000010158	0.264744435606794	0.06206604470984	0.701906659575529	KANK1
ENSGALG00000015483	-0.282018690934816	0.0621276087875224	0.701906659575529	PNISR
ENSGALG00000029406	-0.411922289216996	0.0621184176104149	0.701906659575529
ENSGALG00000030455	0.350530651042539	0.0622793628001751	0.701906659575529	JAZF1
ENSGALG00000032534	0.7184083906188	0.0620685998654875	0.701906659575529	OBSCN
ENSGALG00000035202	-1.04392703327438	0.0622287001834407	0.701906659575529
ENSGALG00000003485	-0.293364438829707	0.0623353619600998	0.701950380333298	CCND3
ENSGALG00000041124	0.386964442118993	0.0624178039980759	0.702291549077766	NOLC1
ENSGALG00000012906	1.36072083559595	0.0625389628067265	0.702481026756457	CDH20
ENSGALG00000041981	0.363544766764407	0.0625222265802768	0.702481026756457	PRR7
ENSGALG00000041491	1.23940953851241	0.0626386400407413	0.70301433672392	ACKR4
ENSGALG00000003553	0.931126431384455	0.0627759637414608	0.703968925620312	ABCA12
ENSGALG00000020320	-0.321604274301974	0.0628938375258688	0.704118207646218
ENSGALG00000039999	-0.420012100100277	0.0628795811736812	0.704118207646218	FZD8
ENSGALG00000035397	-0.619110592812188	0.0629918038577261	0.704629247803866	NDRG1
ENSGALG00000006617	0.296639692606317	0.0631189918881725	0.705147823650746	BCCIP
ENSGALG00000037478	-0.493260115102877	0.0631952348638588	0.705147823650746
ENSGALG00000045423	1.40247839409372	0.0631831682795762	0.705147823650746
ENSGALG00000012552	-0.383182216247967	0.0634046905095285	0.705730885770521	TOM1
ENSGALG00000031713	1.36268990623437	0.0633421360385096	0.705730885770521	POU6F2
ENSGALG00000033561	1.6662130263826	0.0633778745562984	0.705730885770521	DGKB
ENSGALG00000013753	0.96936557007799	0.0637970751939784	0.707176138858025	DOK6
ENSGALG00000016345	0.30850168101002	0.0637506260915264	0.707176138858025	KLHL15
ENSGALG00000034344	0.622277965359124	0.0637453840492612	0.707176138858025	MTHFD2
ENSGALG00000038637	0.384516436495942	0.06373960298967	0.707176138858025	SHF
ENSGALG00000043423	-0.836212739681815	0.0637414546723926	0.707176138858025
ENSGALG00000028191	0.769728968005414	0.0639290319566583	0.708056087493646	GLCE
ENSGALG00000005878	0.269154238827105	0.0640985078355158	0.708185975003057	MLST8
ENSGALG00000036490	0.304283237122983	0.0640661838915875	0.708185975003057	FAM49B
ENSGALG00000041380	-0.564938543394468	0.0640348921375428	0.708185975003057	BF2
ENSGALG00000030075	1.72772940608876	0.0641608155219407	0.708293330696309
ENSGALG00000011291	-0.3741372814911	0.0642556384261582	0.708657716170889	NR1D2
ENSGALG00000026215	0.732260717818208	0.0642990591892506	0.708657716170889	CCDC177
ENSGALG00000024332	-0.344179658090691	0.0643976784156968	0.70916429509616	CDC34
ENSGALG00000045271	1.1398102008611	0.0644717749160382	0.70940021615131
ENSGALG00000010114	1.21029555845071	0.0648057668580882	0.709945553794497	PAX9
ENSGALG00000014976	-0.431194376341063	0.0648858507570208	0.709945553794497	GATA6
ENSGALG00000026034	0.992179744342306	0.0647992488913214	0.709945553794497	RGS17
ENSGALG00000042426	-0.383366350796172	0.0646847462246461	0.709945553794497
ENSGALG00000045895	-0.811081448142865	0.0647013555972919	0.709945553794497
ENSGALG00000045940	-0.483034673254392	0.0648476262411463	0.709945553794497	NUGGC
ENSGALG00000046613	1.65961433818241	0.0648903309118671	0.709945553794497
ENSGALG00000014378	0.373836900506921	0.0650303676691328	0.710900155655747
ENSGALG00000000589	-0.609540346367705	0.0651809538396289	0.711968439831405	BTN1A1
ENSGALG00000001698	0.99003334521637	0.0659141069399894	0.715913794228482	GABRA1
ENSGALG00000001768	0.610999315484919	0.0657863158843049	0.715913794228482	TENM2
ENSGALG00000004442	0.29172232683857	0.0658271918580984	0.715913794228482	PPA1
ENSGALG00000006312	0.261422058164595	0.0659142489488653	0.715913794228482	TSG101
ENSGALG00000029521	1.87456757963044	0.0658782350244561	0.715913794228482	SKOR1
ENSGALG00000030118	-0.451772953974337	0.0657887803628326	0.715913794228482	PCGF1
ENSGALG00000030623	-0.457642612985107	0.0657172887999924	0.715913794228482
ENSGALG00000000217	1.00641419681286	0.0683894507868453	0.716002083656298	PPFIA4
ENSGALG00000001238	-0.275360845868551	0.0680126741236916	0.716002083656298	STX8
ENSGALG00000001557	-0.332604432884075	0.0692367345848405	0.716002083656298	ACAD8
ENSGALG00000001645	0.800568262500819	0.0670919291808566	0.716002083656298	KCNT1
ENSGALG00000003282	-0.293614978159183	0.0668207824199479	0.716002083656298	STAT5B
ENSGALG00000004189	-0.310424405977145	0.0688401242120716	0.716002083656298	MAFK
ENSGALG00000004902	-0.435021696317747	0.0673902507323359	0.716002083656298	TOM1L2
ENSGALG00000005080	0.392785227774564	0.0688714780389648	0.716002083656298	C8H1orf27
ENSGALG00000005294	-0.49557069244352	0.0671665628088527	0.716002083656298	PPFIBP2
ENSGALG00000007559	0.410529615268572	0.069202836716039	0.716002083656298	PDSS1
ENSGALG00000007892	1.01647454631318	0.0673738116338867	0.716002083656298	SPAG6
ENSGALG00000008206	-0.684219710853546	0.0691833966199441	0.716002083656298	TESC
ENSGALG00000009858	0.609417394345166	0.0687193673754283	0.716002083656298	SLC30A1
ENSGALG00000009940	0.266451777344238	0.069333824892162	0.716002083656298	SLC35E3
ENSGALG00000010346	0.762923369502767	0.066939371927803	0.716002083656298	TGFB3
ENSGALG00000010562	0.913518779277687	0.0665776655274927	0.716002083656298	CEP128
ENSGALG00000010737	0.698432998965521	0.0674530028546209	0.716002083656298	PLD5
ENSGALG00000010847	-0.6557380728073	0.0672655256712799	0.716002083656298	VEGFC
ENSGALG00000010882	0.318199318146671	0.068336621194041	0.716002083656298	G3BP2
ENSGALG00000010891	0.901963162981758	0.068830855895601	0.716002083656298	ABCB11
ENSGALG00000011255	-0.277440975827281	0.0671811494375851	0.716002083656298	MCCC2L
ENSGALG00000012052	-0.37016355801636	0.0684716979501835	0.716002083656298	SNX4
ENSGALG00000012178	-0.562464000290094	0.0677029578529382	0.716002083656298	PDGFB
ENSGALG00000013234	1.22897490038777	0.0667026687659065	0.716002083656298	HAPLN2
ENSGALG00000013817	0.72879489773679	0.0677735720725641	0.716002083656298
ENSGALG00000015257	0.682306113899988	0.0693779862764678	0.716002083656298	GIN1
ENSGALG00000015345	0.649854891109069	0.0679570280899522	0.716002083656298
ENSGALG00000015458	-0.726228970739483	0.0668314155803289	0.716002083656298	ILDR2
ENSGALG00000016215	-0.632418136003412	0.0692123373178247	0.716002083656298	CXorf36
ENSGALG00000016327	-0.257166952840864	0.0673353660104072	0.716002083656298
ENSGALG00000016906	-0.681766970483698	0.0691615322072161	0.716002083656298	SPRY2
ENSGALG00000016951	-0.335910897763288	0.0681410227127943	0.716002083656298	MTRF1
ENSGALG00000017804	1.21361532974314	0.0692506348009877	0.716002083656298	RF00019
ENSGALG00000020151	1.43967943314627	0.0672387839101011	0.716002083656298	NMU
ENSGALG00000025720	1.56689793282073	0.0669424232205175	0.716002083656298	TERB2
ENSGALG00000025929	-0.700086430076466	0.0679239041483967	0.716002083656298	HOXA5
ENSGALG00000029446	-0.891423210781295	0.0663488100978129	0.716002083656298
ENSGALG00000030849	0.430576836028359	0.0691407790330572	0.716002083656298
ENSGALG00000031276	0.583539487649558	0.0688781229852209	0.716002083656298
ENSGALG00000031922	-0.349669886601617	0.0664466434639046	0.716002083656298	TRMU
ENSGALG00000032057	-0.292284304972191	0.067911577447944	0.716002083656298
ENSGALG00000034016	-0.435053386693022	0.0662256507677805	0.716002083656298	DHX34
ENSGALG00000034511	-0.655643770740484	0.0692303984724019	0.716002083656298
ENSGALG00000035963	0.687559115722528	0.0690141736902817	0.716002083656298	METTL18
ENSGALG00000036308	-0.554501404912337	0.0685491190959476	0.716002083656298
ENSGALG00000036380	-0.250716280693385	0.0690571109998362	0.716002083656298	SLC48A1
ENSGALG00000037519	-0.379098576092847	0.0675729287392561	0.716002083656298
ENSGALG00000037549	-0.29474028915884	0.0674197609516967	0.716002083656298
ENSGALG00000038634	0.542660775389555	0.0672542447696658	0.716002083656298	KIT
ENSGALG00000039532	-0.309407827222958	0.0690440150433438	0.716002083656298
ENSGALG00000039964	0.274730832415339	0.0667416960679304	0.716002083656298	KIFC1
ENSGALG00000040008	-0.262112495409542	0.0691012820127878	0.716002083656298	STK11
ENSGALG00000040113	0.516735280332682	0.0683059446090265	0.716002083656298	SFT2D3
ENSGALG00000040721	1.63329482508552	0.066542160026572	0.716002083656298
ENSGALG00000040985	0.738338514033399	0.069319524532728	0.716002083656298
ENSGALG00000041331	0.390312221099605	0.0682968226005489	0.716002083656298	RRP12
ENSGALG00000041989	0.307807191544982	0.0682142963753161	0.716002083656298	RRN3
ENSGALG00000042569	1.00887030069655	0.0676390182732959	0.716002083656298
ENSGALG00000042642	-0.464817359227448	0.0661440252439279	0.716002083656298	RARRES2
ENSGALG00000043139	0.864084217986177	0.0684675240330248	0.716002083656298	SYT7
ENSGALG00000043654	0.951214637023487	0.0689567958359814	0.716002083656298
ENSGALG00000044012	-1.00045787169426	0.0691136927544654	0.716002083656298
ENSGALG00000044479	1.19727386330414	0.0685431604537171	0.716002083656298
ENSGALG00000045145	1.77004195457129	0.0668042491956026	0.716002083656298
ENSGALG00000046262	1.0096224135524	0.0680923287989923	0.716002083656298	CCDC60
ENSGALG00000000367	0.918426101007423	0.0696191062373668	0.716658644030065	ASIC2
ENSGALG00000000795	0.475322535536233	0.0699936564760981	0.716658644030065	MFSD12
ENSGALG00000003631	0.709767739647518	0.0699040759993235	0.716658644030065
ENSGALG00000003854	0.712886719300595	0.0708214176665435	0.716658644030065	IFT81
ENSGALG00000004496	-0.429124530834869	0.0702347854438369	0.716658644030065	TNIP1
ENSGALG00000007900	-0.282217808075477	0.0706655864948351	0.716658644030065	COMMD3
ENSGALG00000008043	-0.713853575835183	0.070804091196668	0.716658644030065	CORO2B
ENSGALG00000008141	0.46376978691503	0.0706723549874203	0.716658644030065	COL4A5
ENSGALG00000008486	0.679242034721268	0.0698483702637196	0.716658644030065	CACNA2D1
ENSGALG00000010167	0.271230378542232	0.0704019953472494	0.716658644030065	PNN
ENSGALG00000011855	-0.710248237210313	0.0700327011564338	0.716658644030065	RHOJ
ENSGALG00000013742	0.404283145678367	0.0696447528104147	0.716658644030065	EZR
ENSGALG00000013826	-0.24170400994926	0.0703698438376425	0.716658644030065	ABRACL
ENSGALG00000016176	1.57094790345413	0.0696190290820518	0.716658644030065
ENSGALG00000027050	-0.298430242861398	0.0708251154740137	0.716658644030065	SENP8
ENSGALG00000030008	-0.654746662186524	0.0706931511665969	0.716658644030065	HHEX
ENSGALG00000031920	1.13571890369413	0.0706891960319314	0.716658644030065	FOXF2
ENSGALG00000032260	0.764351635025779	0.0697559252775004	0.716658644030065	IL10RA
ENSGALG00000035099	0.753224542268057	0.0707672579773362	0.716658644030065	LRRN1
ENSGALG00000037193	0.713695205576376	0.070129116736108	0.716658644030065	HECW1
ENSGALG00000040316	0.44783289506802	0.0703065612664107	0.716658644030065	GPC1
ENSGALG00000040713	-0.197250661389029	0.0705627648777691	0.716658644030065
ENSGALG00000041101	0.900763192765067	0.0701553291398661	0.716658644030065	GALNT6
ENSGALG00000043597	0.750789009848113	0.0697480798381079	0.716658644030065	RAD54B
ENSGALG00000044098	-0.367599523912391	0.0699141287960484	0.716658644030065
ENSGALG00000045835	-0.550105644971018	0.0700391526380658	0.716658644030065
ENSGALG00000006673	0.837891308959102	0.0710547661219364	0.717466673751432	POU2F3
ENSGALG00000011200	0.937657336595206	0.0710843606814985	0.717466673751432	THBS2
ENSGALG00000027950	0.270504862095331	0.071164292161517	0.717466673751432	TXNDC17
ENSGALG00000029266	-0.362692032868087	0.0709761518081598	0.717466673751432	ZDHHC3
ENSGALG00000029829	0.54231880585631	0.0711713302741248	0.717466673751432	RNLS
ENSGALG00000000466	0.767796683391843	0.071370292221015	0.71802327971003	LCK
ENSGALG00000008659	-0.626935345219597	0.0713249987823098	0.71802327971003	HACD1
ENSGALG00000046279	0.654674177224851	0.0713864843727153	0.71802327971003
ENSGALG00000037626	1.35991320479456	0.0717001042964017	0.720102166043205	KCNQ3
ENSGALG00000038090	1.31770475659947	0.0716588986655193	0.720102166043205
ENSGALG00000001837	0.540656017236582	0.0718975661686175	0.720473527648021	ORAI2
ENSGALG00000009463	-0.546663431754176	0.0718586032358591	0.720473527648021	DCAF5
ENSGALG00000035392	0.710076967564085	0.0718219639027152	0.720473527648021
ENSGALG00000020703	0.987610738420113	0.0721887052445642	0.721859266722868	GRB14
ENSGALG00000039455	-0.39089382972367	0.0721966462931172	0.721859266722868
ENSGALG00000046585	0.766710332472756	0.0721160605730801	0.721859266722868
ENSGALG00000017084	0.234120465885088	0.0723949816246178	0.7224462670649	UBL3
ENSGALG00000017652	0.860511226498967	0.072416280111198	0.7224462670649	TTC9
ENSGALG00000039966	0.833657782824958	0.0723305756763	0.7224462670649
ENSGALG00000003895	1.488184829383	0.0724791951387888	0.722497959754073	PRDM12
ENSGALG00000012898	0.443664660456906	0.0725823982437824	0.722497959754073	KIAA1468
ENSGALG00000034548	-0.293362856460456	0.0725773004140399	0.722497959754073	PLEKHA1
ENSGALG00000009096	0.604849562397971	0.0727188412426868	0.723321531651777	MTM1
ENSGALG00000000419	-0.263547505793535	0.0730161569965004	0.723606771470837	LAMTOR5
ENSGALG00000002179	-0.343882324503023	0.0729753127357365	0.723606771470837	FBF1
ENSGALG00000003233	-0.239300940837037	0.0730103993544994	0.723606771470837	ASH2L
ENSGALG00000017142	0.285873988684776	0.0729209910781823	0.723606771470837	PSPC1
ENSGALG00000036551	1.052213242096	0.0728308991763931	0.723606771470837
ENSGALG00000015742	0.355953195519181	0.0731581619626478	0.723948659304144	MRPL39
ENSGALG00000028595	1.3409102409232	0.0731121513661376	0.723948659304144	CCNO
ENSGALG00000001758	0.734050592711529	0.0732168565251116	0.723997521057417	QSOX2
ENSGALG00000008898	1.62332914835467	0.0733258299157179	0.724011933507983	GRIN1
ENSGALG00000038585	0.302128612588797	0.0733091233895578	0.724011933507983	NOA1
ENSGALG00000002427	-0.576768651863255	0.0738144158247246	0.724216472148926	SMIM5
ENSGALG00000004152	-0.230272844370725	0.073598469428058	0.724216472148926	C9orf78
ENSGALG00000005391	0.464522468552031	0.0734780004164049	0.724216472148926	SELENOK
ENSGALG00000008416	1.14265076846935	0.0736338528767019	0.724216472148926	CFAP61
ENSGALG00000008707	-0.310857014408951	0.0737839035229929	0.724216472148926	KAT14
ENSGALG00000028759	0.773811199047655	0.0738202302424877	0.724216472148926	LYPD6B
ENSGALG00000030070	0.273517478652978	0.0738595502112589	0.724216472148926	QDPR
ENSGALG00000036007	0.723533761275392	0.0735446006121767	0.724216472148926
ENSGALG00000037091	0.228106742181251	0.0738751499771333	0.724216472148926	DDA1
ENSGALG00000040498	0.872743076540148	0.0738842762646736	0.724216472148926	SLC26A8
ENSGALG00000038901	-0.510800982460117	0.0739393548888044	0.724229259376303
ENSGALG00000002622	-0.373756861675561	0.0741486615489067	0.72522452704479	FCHSD1
ENSGALG00000035266	0.67309490922812	0.0741083646457805	0.72522452704479	ANOS1
ENSGALG00000001019	-0.350277222095648	0.0742598231133178	0.725339459380387	BTBD2
ENSGALG00000033446	-0.23611207119234	0.0742812921646627	0.725339459380387	COX5B
ENSGALG00000033471	-0.530329610462866	0.0743219820273934	0.725339459380387	CALD1
ENSGALG00000005079	0.371850108851815	0.0744180761592687	0.725649214891565	VCL
ENSGALG00000008953	-0.647748507276778	0.074515359681841	0.725649214891565	AASS
ENSGALG00000014686	1.06370383167427	0.0744884539525051	0.725649214891565	FBN2
ENSGALG00000001022	-0.248841461117142	0.0754415457543326	0.725914731482612	CCDC43
ENSGALG00000002016	0.408184652905825	0.074875668372041	0.725914731482612	PRKCD
ENSGALG00000004063	0.400278938151263	0.0755577140817112	0.725914731482612	SLC25A14
ENSGALG00000004238	-0.437495116559083	0.0748636035736324	0.725914731482612	MRM2
ENSGALG00000007098	0.415006726690437	0.0746733605536524	0.725914731482612	KIF21A
ENSGALG00000015681	-0.34466085900256	0.0752497765170541	0.725914731482612	NRIP1
ENSGALG00000015910	0.868307047312992	0.0752454320040525	0.725914731482612	CD109
ENSGALG00000016684	-1.17507318952346	0.0754562275679492	0.725914731482612	RHAG
ENSGALG00000017048	0.424019041893049	0.0756206094646647	0.725914731482612	EXOSC8
ENSGALG00000023521	0.777017930436174	0.0756044258522339	0.725914731482612	ADRA2A
ENSGALG00000028437	-0.312583082783181	0.0752349822302682	0.725914731482612	TRIM62
ENSGALG00000030900	-0.426490307546185	0.0749023271792587	0.725914731482612	NCMAP
ENSGALG00000031631	-0.335329957898073	0.075543752695441	0.725914731482612	SDHAF4
ENSGALG00000032181	0.449609328439784	0.0749912312447177	0.725914731482612	LRP4
ENSGALG00000034109	1.51384843115518	0.074689875547311	0.725914731482612	GRIA3
ENSGALG00000034317	0.365064013355398	0.0756072606588374	0.725914731482612	SYNJ1
ENSGALG00000034955	-0.243527495604349	0.0752847586128639	0.725914731482612	DCTN2
ENSGALG00000036067	-0.268723018474248	0.0752336552153023	0.725914731482612	RBFA
ENSGALG00000038848	1.02328290891138	0.0751283730234573	0.725914731482612	MSX2
ENSGALG00000042900	-0.264631937789102	0.0749880948715444	0.725914731482612	GATAD2A
ENSGALG00000006483	-0.277716530111655	0.0757634072146078	0.725968749829175
ENSGALG00000010323	1.02393857894022	0.075787946410738	0.725968749829175	BATF
ENSGALG00000015396	-0.55033144676874	0.0757022700727311	0.725968749829175	CD200
ENSGALG00000032054	0.574462563825267	0.0758815092338642	0.726267225810963
ENSGALG00000035901	1.12891885971324	0.0759269567821381	0.726267225810963	GDF6
ENSGALG00000002003	0.487944259306903	0.0760516268463943	0.726886191111958	BMPR1A
ENSGALG00000029540	-0.681339193369071	0.0760996086625973	0.726886191111958
ENSGALG00000010761	-0.302935779952872	0.0763400460542777	0.727634635710554	MRPL37
ENSGALG00000036569	0.372825589238986	0.0763380299421389	0.727634635710554
ENSGALG00000041643	-0.459893386591076	0.0762356361717003	0.727634635710554	NFIC
ENSGALG00000029198	0.562995987552463	0.0766002009986098	0.729082337137298	YDJC
ENSGALG00000041343	1.29683823229518	0.0765774402197831	0.729082337137298
ENSGALG00000001459	-1.84229160507238	0.0766557556953345	0.729095845836698	TNNC1
ENSGALG00000010316	-0.710936812494806	0.0768652194017526	0.730056963965306	FRAS1
ENSGALG00000026383	-0.404301156618044	0.0768553105699582	0.730056963965306
ENSGALG00000003424	1.33853928517272	0.0770654488187415	0.730781883970145	LMX1A
ENSGALG00000008564	-0.500314554237397	0.0771043255956027	0.730781883970145	NSUN6
ENSGALG00000014903	0.775196807509065	0.0770116765170132	0.730781883970145	ITGA2
ENSGALG00000000830	0.462927436306766	0.0772188665108525	0.730838857461814	EMSY
ENSGALG00000027484	0.533650156512173	0.0771857271314105	0.730838857461814	C20orf85
ENSGALG00000036327	0.729815875076145	0.0775560264956342	0.733514441603371	NGEF
ENSGALG00000006864	1.35055500806233	0.0776848281385954	0.733982968243856	COL24A1
ENSGALG00000032090	0.300318596876805	0.077714561383705	0.733982968243856	TXNDC9
ENSGALG00000007448	-0.721985378589811	0.0778720056733668	0.734196309446062	SPRY3
ENSGALG00000010149	-0.390176985527943	0.0778544495411819	0.734196309446062	CMTR1
ENSGALG00000029150	-0.948668721474969	0.0779006924709253	0.734196309446062	AK1
ENSGALG00000039426	-1.01567238634017	0.0779844127493949	0.734471378257937
ENSGALG00000004280	-0.645499251135948	0.0784642846068797	0.736555935329425	ANO9
ENSGALG00000004949	-0.343055523130927	0.0784372722383101	0.736555935329425	KIAA0355
ENSGALG00000009307	-0.245456480201098	0.0785338820265113	0.736555935329425	FAM204A
ENSGALG00000012004	1.2669732657159	0.0784966315821235	0.736555935329425	PRSS12
ENSGALG00000015351	0.469272792305127	0.0782951504611646	0.736555935329425	CBLB
ENSGALG00000028203	0.182226966738887	0.0785204843039582	0.736555935329425	SPRED1
ENSGALG00000042345	-0.258550181971897	0.0785953936015848	0.736619875453128
ENSGALG00000007299	0.453947544773895	0.0788372732645363	0.737860127439638	THOC7
ENSGALG00000031531	0.307842549228802	0.0788372975486813	0.737860127439638
ENSGALG00000000838	0.420850844898123	0.0789582390980941	0.738478864009119	THAP12
ENSGALG00000036593	1.07577152415683	0.0791688005412969	0.739934355093814	FOXC2
ENSGALG00000000318	-0.556270204344883	0.0797864513646746	0.739969936672494	CSRP1
ENSGALG00000004366	-0.24024579932467	0.0796663931356678	0.739969936672494	BAP1
ENSGALG00000004550	0.435623033861297	0.0795928415494346	0.739969936672494	PPTC7
ENSGALG00000005931	0.528490456945017	0.0794180539100664	0.739969936672494	RUVBL1
ENSGALG00000007130	-0.204230688222594	0.0801615783787621	0.739969936672494	RAC1
ENSGALG00000008663	0.715329803293913	0.0798088499238308	0.739969936672494	DDAH1
ENSGALG00000009615	0.305809195921052	0.0797078145692605	0.739969936672494	RRP15
ENSGALG00000012281	-0.434563245255987	0.0799021476318402	0.739969936672494	PLA2G6
ENSGALG00000013907	-0.618096949946349	0.0797623642013319	0.739969936672494	KDR
ENSGALG00000014876	0.666748446874538	0.0799088195025266	0.739969936672494	TBC1D32
ENSGALG00000017062	0.412644431719928	0.0801300179268839	0.739969936672494
ENSGALG00000027142	-0.271446966985162	0.0795857997669982	0.739969936672494	RPL32
ENSGALG00000033643	-0.575263319387392	0.0800287398399489	0.739969936672494
ENSGALG00000033974	1.16624980061007	0.0799768836397861	0.739969936672494	HGF
ENSGALG00000040436	0.706938187855272	0.0795779932081055	0.739969936672494	GAD2
ENSGALG00000044230	-0.487214084549194	0.0800951274317924	0.739969936672494
ENSGALG00000044832	0.912182016990218	0.0795412373744076	0.739969936672494
ENSGALG00000045696	-0.446270829481163	0.0792570524040319	0.739969936672494
ENSGALG00000003259	0.349595531152878	0.0805404297660078	0.741552372670001	EIF2B1
ENSGALG00000005885	-0.353219468506081	0.0808353850630679	0.741552372670001	ESS2
ENSGALG00000006080	0.326498152953979	0.0808560593411662	0.741552372670001	GPC4
ENSGALG00000007697	-0.357438001832713	0.0808523083411957	0.741552372670001	MGEA5
ENSGALG00000008097	0.391915124939355	0.0808836082159364	0.741552372670001	CELF1
ENSGALG00000008368	0.418491212498376	0.080696379604039	0.741552372670001	RAD18
ENSGALG00000008439	-0.695585361814603	0.0808834620882044	0.741552372670001	CD36
ENSGALG00000010501	-0.220445720434142	0.0807740594016305	0.741552372670001	SNW1
ENSGALG00000010518	1.3508732343053	0.0808006720804852	0.741552372670001	NRXN3
ENSGALG00000032190	-0.38061879861547	0.0806224759031627	0.741552372670001	MICAL1
ENSGALG00000000410	-0.23454395937155	0.0822501936612383	0.741936961114829	TLK2
ENSGALG00000001289	0.532360078483908	0.0810746866360897	0.741936961114829	SHC2
ENSGALG00000004070	0.479855177315386	0.0819066451497698	0.741936961114829	MICALL2
ENSGALG00000004288	-0.317483754270835	0.0813083763628416	0.741936961114829	HDAC4
ENSGALG00000004553	-0.462198546016231	0.0822721375162476	0.741936961114829	SGPL1
ENSGALG00000005290	0.442458749306068	0.0821713373345001	0.741936961114829	TRMT13
ENSGALG00000005340	0.588500774176673	0.0815294710835119	0.741936961114829	SLC35A3
ENSGALG00000005465	-0.210549121361093	0.0818541273939692	0.741936961114829	NDUFB10
ENSGALG00000007240	-0.69658140499523	0.0820418814897186	0.741936961114829	TRAIL-LIKE
ENSGALG00000008193	0.644775495144405	0.0810209158491722	0.741936961114829	RELN
ENSGALG00000009587	0.322217871017714	0.0818166220072601	0.741936961114829	GPHN
ENSGALG00000012703	-0.312818825506574	0.0815425130793385	0.741936961114829	DTNBP1
ENSGALG00000013026	0.566835357927381	0.0813334689244386	0.741936961114829	HDHD5
ENSGALG00000014126	-0.529763307863822	0.0821381743334774	0.741936961114829
ENSGALG00000014740	0.545450951693583	0.0819116791511207	0.741936961114829	IPO11
ENSGALG00000017083	0.410410038529198	0.081110271546385	0.741936961114829	KATNAL1
ENSGALG00000027700	-0.449680102528925	0.0818193490269948	0.741936961114829	FLAD1
ENSGALG00000029140	1.11287088013336	0.0820858397264088	0.741936961114829	CRABP2
ENSGALG00000030169	1.81756451493379	0.0819380134687906	0.741936961114829
ENSGALG00000030902	0.281171575595961	0.0813214082640511	0.741936961114829
ENSGALG00000032701	-1.22541189201112	0.0813866297695573	0.741936961114829	LY96
ENSGALG00000033680	-0.679314741118251	0.0815129533715675	0.741936961114829	MHCIY
ENSGALG00000034042	-0.513031226609125	0.0822441561177259	0.741936961114829
ENSGALG00000036094	0.714222167598516	0.0823027784307659	0.741936961114829
ENSGALG00000043332	1.44966446297213	0.0815637124478815	0.741936961114829
ENSGALG00000000790	0.269718188070672	0.0824509511123261	0.74237075449581	DNAJC8
ENSGALG00000008520	0.4202940328208	0.0824611411290267	0.74237075449581	EIF4G1
ENSGALG00000037402	0.344559706071115	0.0828551005664687	0.745419167955377	CTGF
ENSGALG00000005696	-0.497628061152513	0.083085167912822	0.746486125047018	ABHD6
ENSGALG00000010542	0.371163245731466	0.083160606486064	0.746486125047018	PAPSS1
ENSGALG00000037423	0.352009935434647	0.0831954019672984	0.746486125047018	PTPRK
ENSGALG00000042129	-0.289933112690484	0.0831318052263395	0.746486125047018	CHTOP
ENSGALG00000044326	0.918027730710718	0.0834162085759713	0.747969039348323
ENSGALG00000006534	0.841525556600373	0.0836769003581331	0.749807381253052	PEX11A
ENSGALG00000027315	-0.494212143161583	0.0837546945500545	0.749935646594155	H2A-VII
ENSGALG00000039881	-1.57863200838611	0.0838025800508021	0.749935646594155
ENSGALG00000004504	1.10180587429585	0.0838641295258461	0.749988111855309	RADIL
ENSGALG00000002497	0.266826183863858	0.0840215680078563	0.750897463788858	RHOT2
ENSGALG00000012644	1.23107190762494	0.0840912866933459	0.751022181157814	FOXD1
ENSGALG00000002103	0.691173211983968	0.0842215028857864	0.751686680494216	TPPP3
ENSGALG00000031657	-0.775360029895296	0.084287048058697	0.751773485599027	IFITM10
ENSGALG00000028141	-0.387122075383515	0.0844028164096809	0.752307830182384	C15orf61
ENSGALG00000012923	1.83986289287314	0.0844604022796964	0.752323212898777	CDH9
ENSGALG00000012505	0.527253971344795	0.0846567341190808	0.753258985165487	LRFN5
ENSGALG00000039685	-0.374039446338764	0.0846773168652025	0.753258985165487	GMEB2
ENSGALG00000000428	0.453088866495968	0.0849386775197791	0.753592957072717	HINT1Z
ENSGALG00000004087	0.482155999892421	0.0848307054976351	0.753592957072717	THSD4
ENSGALG00000009119	-0.448957886193983	0.084784271220011	0.753592957072717	THUMPD2
ENSGALG00000009494	0.386226996801753	0.0848991873815382	0.753592957072717	THAP5
ENSGALG00000009975	0.27331966837342	0.0850404805030468	0.753999467686	CCT2
ENSGALG00000045334	-0.807675336231228	0.0851014164555912	0.754043340015725
ENSGALG00000005102	0.862053484915164	0.0855048894131827	0.755351617477344	CDH4
ENSGALG00000006822	0.834994333309915	0.0858773098875017	0.755351617477344	PCDH19
ENSGALG00000007036	0.337477616716773	0.0856274448037989	0.755351617477344	PITRM1
ENSGALG00000008591	0.94707254613349	0.0860284718533992	0.755351617477344	CACNB2
ENSGALG00000009293	0.370990596322953	0.0860136235558449	0.755351617477344	CHN1
ENSGALG00000009454	0.413285793388506	0.0858728821801524	0.755351617477344	ZNF277
ENSGALG00000010199	0.596630871786294	0.0856987492817113	0.755351617477344	MFSD8
ENSGALG00000012577	0.78379493213352	0.0859091124643974	0.755351617477344	FRMD3
ENSGALG00000013244	1.03628697916929	0.0859049831930861	0.755351617477344	ABCC9
ENSGALG00000016661	1.26600788439702	0.0854102820267547	0.755351617477344	BLK
ENSGALG00000034821	0.404765449221321	0.0855104344680484	0.755351617477344	LMAN1
ENSGALG00000038359	-0.456636495731248	0.0854630038991875	0.755351617477344
ENSGALG00000043034	0.363018490019096	0.0859723844548254	0.755351617477344	KIFC3
ENSGALG00000045534	-0.338728808292704	0.0860342575891183	0.755351617477344
ENSGALG00000005956	0.354231778591582	0.0862168279427286	0.756461393311185
ENSGALG00000016673	0.747290600524213	0.0864275024127811	0.756830690829217	TRAM2
ENSGALG00000034960	-0.577431277876226	0.0863504753815405	0.756830690829217	MLXIPL
ENSGALG00000036527	-0.474243439601753	0.0864019369185015	0.756830690829217	SYBU
ENSGALG00000033607	-0.340732496770411	0.0865076017071337	0.757039882905573
ENSGALG00000001347	-0.840852023221284	0.0865823022816252	0.757201589044759	LHX6
ENSGALG00000017169	0.67200683863241	0.086669851947952	0.757475383539921	ELMOD1
ENSGALG00000009388	-0.518705132477164	0.0868900938238217	0.757594333458302	SUSD4
ENSGALG00000010013	-0.440679359702408	0.0868856969744922	0.757594333458302	EDNRA
ENSGALG00000012170	0.318318734302655	0.0867730864196195	0.757594333458302	LIN7C
ENSGALG00000013602	0.450439499501493	0.0869084678640538	0.757594333458302	PCM1
ENSGALG00000015542	0.625205493046793	0.0869653630511316	0.757599941508823	PLPPR1
ENSGALG00000012319	0.831075631306236	0.0870310853984148	0.757682390527376
ENSGALG00000011379	0.718654751332975	0.0871756248589088	0.757960823498892	SLC44A5
ENSGALG00000038133	-0.576037768517759	0.0871649448605972	0.757960823498892	SMIM3
ENSGALG00000015179	0.816744502880157	0.0872892978850936	0.757967576593813	CEP78
ENSGALG00000016440	-0.377838018335515	0.0872896086732812	0.757967576593813	KLF11
ENSGALG00000044086	-0.582219592940019	0.0873452390016037	0.757967576593813
ENSGALG00000003430	0.349008965660315	0.0883918617925775	0.758340909207773	PMS2
ENSGALG00000005782	0.189047626094042	0.088393017585183	0.758340909207773	GCLM
ENSGALG00000006682	-0.246031644039484	0.0875282007662045	0.758340909207773	BEND7
ENSGALG00000009748	0.304199907851507	0.0877375472423799	0.758340909207773	ASNS
ENSGALG00000013005	-0.363811832588215	0.0877624624280074	0.758340909207773	SNRNP48
ENSGALG00000014167	-0.253110314949227	0.0881847914996383	0.758340909207773	TTLL12
ENSGALG00000014647	-0.227841521286394	0.0882780048102574	0.758340909207773	RIT1
ENSGALG00000016834	-0.439391613499038	0.0878195726462574	0.758340909207773	MCF2L
ENSGALG00000029975	-0.474599486847661	0.0879416064444055	0.758340909207773
ENSGALG00000036145	0.682605267370834	0.0884387582947204	0.758340909207773
ENSGALG00000036544	1.30278454263027	0.0880350161226633	0.758340909207773
ENSGALG00000041009	-0.676609528930772	0.0877531747129506	0.758340909207773
ENSGALG00000041361	0.186872905977984	0.087965659996682	0.758340909207773	ARFIP1
ENSGALG00000042452	-0.738480641799127	0.08752045229012	0.758340909207773	DPP4
ENSGALG00000043405	-0.333229842343606	0.0884115184472695	0.758340909207773	BNIP3L
ENSGALG00000044113	0.655619899035628	0.0882187078016365	0.758340909207773
ENSGALG00000045182	0.588950937212647	0.0879242559714848	0.758340909207773
ENSGALG00000045792	1.14699263662738	0.0883401073337604	0.758340909207773	WDR78
ENSGALG00000046082	0.509325253653981	0.0884580909092227	0.758340909207773	FAM181B
ENSGALG00000005527	0.290443025905209	0.0885912786172654	0.758610609186822	APPL1
ENSGALG00000030886	-0.698572840080379	0.0886022043548315	0.758610609186822	PTGDS
ENSGALG00000000775	-0.393040683078266	0.088721804193717	0.759152006912949	CTSS
ENSGALG00000037018	0.342474172763235	0.0889000577251505	0.760194271391954	USP36
ENSGALG00000009700	-0.565517965268422	0.0890293982975545	0.76081721844636	PDK4
ENSGALG00000016512	0.265821628309756	0.0891176424658212	0.76108840122364	NRBP1
ENSGALG00000043548	-0.537381206134846	0.0892711679962704	0.761916407207712
ENSGALG00000002524	0.253825034626554	0.0896908277266087	0.762461799280416	UCHL5
ENSGALG00000002783	-0.626310510857306	0.089554780454532	0.762461799280416	SLC43A2
ENSGALG00000003293	-0.291730337513089	0.0905059692861307	0.762461799280416	MBTPS1
ENSGALG00000003701	0.484470854736355	0.0894457328053709	0.762461799280416	SGMS1
ENSGALG00000004888	0.486995232405063	0.0900541481290442	0.762461799280416	RAI1
ENSGALG00000007314	0.866999972624625	0.0897496229449494	0.762461799280416	DSCAML1
ENSGALG00000009983	0.295609661587704	0.0905113624209195	0.762461799280416	NUBPL
ENSGALG00000010036	0.46915474475011	0.0899167943013935	0.762461799280416	FOSL2
ENSGALG00000010428	0.227481260437526	0.09045356262056	0.762461799280416	FAM98A
ENSGALG00000012484	0.452787267849774	0.0904631763725939	0.762461799280416	RIF1
ENSGALG00000015193	0.564032356044619	0.0900530456213504	0.762461799280416	CCDC80
ENSGALG00000017024	0.60469535772946	0.0905239394898563	0.762461799280416	NEK3
ENSGALG00000026492	0.248058576600617	0.0903870854262152	0.762461799280416	EMC6
ENSGALG00000026661	-0.493268171143565	0.0899791091009281	0.762461799280416	MSRB3
ENSGALG00000031368	-0.310417018509385	0.0899496471837542	0.762461799280416	PHF12
ENSGALG00000039061	0.178703315217137	0.0899091665501944	0.762461799280416	PHPT1
ENSGALG00000040161	-0.255616506973626	0.089500336914928	0.762461799280416	C7orf25
ENSGALG00000041195	-0.699718971821175	0.0897731396601814	0.762461799280416
ENSGALG00000041754	-0.399946225701018	0.0901641204952255	0.762461799280416	N4BP3
ENSGALG00000044471	0.943405865667501	0.0903091110544825	0.762461799280416
ENSGALG00000044666	0.320637485197979	0.0902259161385693	0.762461799280416
ENSGALG00000006670	0.931585197649957	0.0906317801691441	0.762740253542152	PPP1R3C
ENSGALG00000009670	0.259746146020032	0.0907268997753585	0.762740253542152	SGCE
ENSGALG00000031244	0.437534648576208	0.090686474356602	0.762740253542152	ADCY5
ENSGALG00000000783	0.825721392630473	0.0920764463222602	0.762803286092343	PTAFR
ENSGALG00000001619	0.444679856011816	0.091486954425718	0.762803286092343	ATG16L1
ENSGALG00000002781	0.411280641436856	0.0911579231533777	0.762803286092343	BRCA1
ENSGALG00000003313	-0.475414230660603	0.0913543622388567	0.762803286092343
ENSGALG00000003397	-0.22335946088146	0.091416760395755	0.762803286092343	RHOT1
ENSGALG00000004249	0.83417770024473	0.0908549661492589	0.762803286092343	GRHL3
ENSGALG00000004276	-0.784760765231599	0.0917594602261912	0.762803286092343	CHST12
ENSGALG00000005043	-0.56783396887636	0.0909790226696619	0.762803286092343
ENSGALG00000007080	-0.607398352775831	0.0909606697548811	0.762803286092343
ENSGALG00000008281	0.664114090893697	0.0912003630666431	0.762803286092343	NEURL1
ENSGALG00000008404	-0.280206315774168	0.092147365098258	0.762803286092343
ENSGALG00000008926	0.440757211457728	0.0910789259706583	0.762803286092343	CADPS2
ENSGALG00000009680	-0.486637898234131	0.0914806931107776	0.762803286092343	PAQR7
ENSGALG00000010233	1.10280203808201	0.0920834594119147	0.762803286092343	SYNDIG1L
ENSGALG00000011663	0.962156874311194	0.0914306732821536	0.762803286092343	FNDC1
ENSGALG00000012357	-0.708919111528614	0.0923118552451855	0.762803286092343	CXCR4
ENSGALG00000012589	0.396320015053099	0.0918452287684379	0.762803286092343	C9orf64
ENSGALG00000012997	0.795428597187158	0.091964932497099	0.762803286092343	DNAH5
ENSGALG00000016268	1.14330705748166	0.0917319101494274	0.762803286092343
ENSGALG00000023468	-0.681325425002098	0.0915331810038452	0.762803286092343	VPS9D1
ENSGALG00000032779	0.457864101181394	0.0919530190970569	0.762803286092343
ENSGALG00000035493	0.374151280293751	0.0923521871093982	0.762803286092343	POC1B
ENSGALG00000037791	-0.445178338587055	0.0917657106950978	0.762803286092343	FRMD4B
ENSGALG00000038022	1.21392339459553	0.0919324362334444	0.762803286092343	COL22A1
ENSGALG00000038140	-0.638480725718417	0.0914277845269553	0.762803286092343
ENSGALG00000039173	0.506803233193971	0.0914811302495442	0.762803286092343	RGMA
ENSGALG00000041081	0.822279976008824	0.0923769052284386	0.762803286092343
ENSGALG00000042423	0.493482631811243	0.0922778777030531	0.762803286092343
ENSGALG00000043688	-0.484149322979894	0.0923153792224606	0.762803286092343
ENSGALG00000000581	-0.260150917982891	0.092832568931552	0.764468199815814	DDX42
ENSGALG00000001728	0.511618399505456	0.0928751529774932	0.764468199815814	NACC2
ENSGALG00000008230	0.348923857035527	0.0927798270482929	0.764468199815814	PCGF6
ENSGALG00000017052	1.06202023266418	0.092919100319163	0.764468199815814	CCNA1
ENSGALG00000036440	-0.41090234859454	0.0927435932647371	0.764468199815814
ENSGALG00000039628	-0.483079688537785	0.092830987601626	0.764468199815814	AFAP1L1
ENSGALG00000000154	-0.596671280116125	0.0931120143014847	0.765587673145541	DENND2D
ENSGALG00000001550	-0.182656557901829	0.0934635281563631	0.76630248433556	RBM39
ENSGALG00000002377	-0.2410400096565	0.093402308180143	0.76630248433556	ENO1
ENSGALG00000008839	0.356846693279925	0.093323787014567	0.76630248433556	ATP11B
ENSGALG00000025881	1.20927593668053	0.0932901027891762	0.76630248433556
ENSGALG00000034990	-0.793504637184155	0.0934834408793677	0.76630248433556
ENSGALG00000006942	-0.359714304086496	0.0936092027237393	0.766779629878692	PIK3IP1
ENSGALG00000037595	-0.575097129328347	0.0937625662634078	0.766779629878692
ENSGALG00000038265	0.894548355834467	0.0937522136909228	0.766779629878692	CREB5
ENSGALG00000045171	0.456070837564016	0.0937693830123408	0.766779629878692
ENSGALG00000006149	0.233487870237627	0.0940260948373801	0.767946297919852	MORN4
ENSGALG00000037744	-1.4508522140532	0.0939875862781216	0.767946297919852	CACNA1S
ENSGALG00000001169	0.545621821757324	0.0944762392337225	0.768114967713355	CRB2
ENSGALG00000005930	-0.4044011121369	0.094560039832844	0.768114967713355	PLS3
ENSGALG00000008076	0.656209500362582	0.0943539023346108	0.768114967713355	TMEM164
ENSGALG00000008859	0.530372270238976	0.0945188862927775	0.768114967713355	WDR31
ENSGALG00000026159	0.241652940147747	0.0943269970275947	0.768114967713355	PDLIM7
ENSGALG00000026734	-0.299763853124568	0.0943389262584593	0.768114967713355	GABPB2
ENSGALG00000032456	-0.471493449147412	0.0941966843759057	0.768114967713355	COII
ENSGALG00000036241	0.752703425915547	0.0945079603757491	0.768114967713355
ENSGALG00000039920	-0.437698631585489	0.0943092628544356	0.768114967713355	SNRK
ENSGALG00000003288	0.372316811724342	0.0946817756667099	0.768177201614005	TARS
ENSGALG00000038845	-0.873467877422721	0.0946518483515288	0.768177201614005
ENSGALG00000015181	0.536492127730953	0.0948636733515078	0.768274322288196	GAREM1
ENSGALG00000029537	0.328093565839723	0.0948648795638008	0.768274322288196	SNUPN
ENSGALG00000043736	-0.34032588280792	0.094797524138545	0.768274322288196
ENSGALG00000017032	0.430894641445719	0.0949613266019158	0.768380959082009	SLC25A15
ENSGALG00000046678	0.777953574147055	0.0949921515348638	0.768380959082009
ENSGALG00000012006	0.459198953614193	0.0950648134460541	0.768507147353816	RTN1
ENSGALG00000011483	0.25265408857846	0.0952205239512887	0.768842935597096	MPC1
ENSGALG00000040180	-0.365463042237744	0.0952087590984181	0.768842935597096	CEBPD
ENSGALG00000004140	-0.379489932886976	0.0955167273856212	0.770772489172886	SH3BP4
ENSGALG00000000891	0.288238401979771	0.0960202709665532	0.771165748530526	NSUN5
ENSGALG00000007929	0.687331101434551	0.095910893912157	0.771165748530526	DIXDC1
ENSGALG00000009977	0.49876098998904	0.0960220856770435	0.771165748530526	SMAD1
ENSGALG00000014999	0.476812985448337	0.0958777354987705	0.771165748530526
ENSGALG00000015787	0.372167902490289	0.0960807934388345	0.771165748530526	RNGTT
ENSGALG00000016776	-0.318733558971885	0.095867986214352	0.771165748530526	TBC1D8
ENSGALG00000016921	0.389097782594653	0.096050719943347	0.771165748530526	UCHL3
ENSGALG00000038529	-0.736355611586727	0.0957422466310451	0.771165748530526	PLPPR3
ENSGALG00000044553	0.971625676732935	0.0956947741927697	0.771165748530526
ENSGALG00000009861	0.815480817323951	0.0962042152117669	0.771330120121677	RD3
ENSGALG00000028140	1.48825786529591	0.0962158153997934	0.771330120121677	CNTFR
ENSGALG00000017333	0.332875867751591	0.096309385627683	0.771620943268076	LCMT2
ENSGALG00000000438	0.489392315250844	0.0968451816443512	0.774103449002543	ERMP1
ENSGALG00000003596	0.32972602438955	0.097002622636851	0.774103449002543	TRRAP
ENSGALG00000008136	0.328509889531928	0.0969386048401259	0.774103449002543	C7H2ORF69
ENSGALG00000030976	0.388163010310158	0.0968849165607748	0.774103449002543
ENSGALG00000031721	0.764893004335685	0.0970215786988634	0.774103449002543
ENSGALG00000041384	-0.381407918349693	0.0969265686448132	0.774103449002543	SHKBP1
ENSGALG00000042581	-1.55234161501538	0.0969844878704451	0.774103449002543
ENSGALG00000032342	0.451097263922167	0.0971118752306757	0.774365148375808	MIGA2
ENSGALG00000030005	1.04161807562324	0.0972194542227247	0.77476426595956	IGSF1L3
ENSGALG00000001189	-1.01109054167243	0.09729514961124	0.774908973958711	NCF1
ENSGALG00000003078	-0.445198271239392	0.0974195643795088	0.775441307956989	MMD
ENSGALG00000045966	0.598505940009302	0.0974938839610922	0.775574500406373
ENSGALG00000003547	0.304712762291379	0.0976339908242634	0.776150805879659	SKP2
ENSGALG00000006786	-0.348178590897619	0.0976815871670643	0.776150805879659	SYTL4
ENSGALG00000000141	-0.853265836372904	0.0979212965486513	0.776380740164712	BLB1
ENSGALG00000002605	0.399998585225367	0.0978849499342894	0.776380740164712	MRPL17
ENSGALG00000015155	0.38366209865774	0.0979411105984442	0.776380740164712	CARNMT1
ENSGALG00000043929	-0.236998668895223	0.0979199029258069	0.776380740164712
ENSGALG00000005442	-0.539147658584971	0.0980007233592501	0.776396318942577	PALMD
ENSGALG00000002649	0.257663625384103	0.098271471019162	0.777642086146165	UBE4B
ENSGALG00000034989	-0.395068881196571	0.0982734504470428	0.777642086146165	CEP112
ENSGALG00000002247	0.351895390850182	0.098340227204723	0.777713552550329	SETD6
ENSGALG00000008380	-0.364317710119702	0.0988399132043131	0.778078272172529	DGKZ
ENSGALG00000009076	-0.221600800134864	0.098689133226457	0.778078272172529	NDUFB5
ENSGALG00000012348	0.321174989223684	0.0988213215611764	0.778078272172529	MCM6
ENSGALG00000017128	0.598936233946704	0.0988328141621413	0.778078272172529	SKA3
ENSGALG00000029276	-0.383333005615314	0.0988485241822986	0.778078272172529	PPP1R9B
ENSGALG00000032053	-0.477311052776473	0.0986417996135364	0.778078272172529	SPSB4
ENSGALG00000037625	0.481722847267342	0.0987284024237438	0.778078272172529
ENSGALG00000045869	0.946633532237079	0.0987631385311019	0.778078272172529
ENSGALG00000016704	-0.15787676163626	0.0990650871498001	0.779327449610694	CDC5L
ENSGALG00000032394	-0.234913533112877	0.099132488931254	0.77940242902868	SEPW1
ENSGALG00000003995	-0.339295784733483	0.0997522022953392	0.779411598829382	ERAL1
ENSGALG00000006969	0.371401096281259	0.0997991516710019	0.779411598829382	USP28
ENSGALG00000010535	0.530247883025983	0.0996267130628562	0.779411598829382	SGMS2
ENSGALG00000012317	0.968284539385803	0.0992599656202811	0.779411598829382	ADGB
ENSGALG00000014222	0.275532647497187	0.0993430181428702	0.779411598829382	NUP50
ENSGALG00000014902	0.411557451276067	0.0998281116706775	0.779411598829382
ENSGALG00000017029	-0.936562087844612	0.0997728262336129	0.779411598829382
ENSGALG00000027587	-0.895217248498371	0.0995729365230855	0.779411598829382	LRG1
ENSGALG00000030626	-0.449499933150497	0.099725657246226	0.779411598829382	FZD6
ENSGALG00000034188	-0.655378720026698	0.0996184555542313	0.779411598829382	PAG1
ENSGALG00000035994	-0.332722897834962	0.0992202477477757	0.779411598829382
ENSGALG00000036666	0.34889513108812	0.099437372486956	0.779411598829382	ZCCHC10
ENSGALG00000000579	-0.211781774047472	0.100087252499752	0.780475197060312	VAMP3
ENSGALG00000008201	-0.368840363979422	0.100645977679492	0.780475197060312	FBXO21
ENSGALG00000008253	0.966693948756024	0.100597264832762	0.780475197060312	TBX5
ENSGALG00000009961	0.252095145879923	0.100036737706321	0.780475197060312	ABCE1
ENSGALG00000010005	-0.720879977685351	0.100616140728282	0.780475197060312	EPAS1
ENSGALG00000026983	0.804287264775901	0.100582737137218	0.780475197060312	CHRD
ENSGALG00000027345	0.900613768550073	0.100209681073873	0.780475197060312	SLC46A2
ENSGALG00000030933	0.324067238334788	0.100717693235137	0.780475197060312	C1H12ORF73
ENSGALG00000033965	-0.374747874770546	0.100449969365153	0.780475197060312	SCAF4
ENSGALG00000039705	0.751930735524759	0.100476410872791	0.780475197060312	GFPT2
ENSGALG00000040232	-0.394640961572512	0.100700248510782	0.780475197060312
ENSGALG00000042825	-0.676390704939641	0.100354288298803	0.780475197060312
ENSGALG00000044807	0.891608152514511	0.100150303136026	0.780475197060312
ENSGALG00000003837	-0.390803728779729	0.100779597833402	0.780505821518262	ADCY7
ENSGALG00000010463	0.229298459535705	0.10089892708546	0.780980890797114	AHSA1
ENSGALG00000005054	-0.230929644500868	0.1009941208827	0.781268707666978	DKC1
ENSGALG00000004839	0.25374191266385	0.101174300621666	0.781445139446376	GPATCH1
ENSGALG00000006779	-0.504736440055364	0.101597151705569	0.781445139446376	PDZD3
ENSGALG00000009744	-0.260607258768481	0.101591439092258	0.781445139446376	FAM98B
ENSGALG00000011475	-0.352502364206173	0.101313472784948	0.781445139446376	SMARCAL1
ENSGALG00000012971	0.783909287662868	0.101501067390964	0.781445139446376	CCDC170
ENSGALG00000017296	0.699534554192009	0.101572945091852	0.781445139446376	KLHL42
ENSGALG00000021274	0.795002234761984	0.101112898687783	0.781445139446376
ENSGALG00000027207	0.408518286688848	0.101260623551417	0.781445139446376	PERP2
ENSGALG00000032386	0.856957987163168	0.101368004740195	0.781445139446376	DCLK2
ENSGALG00000044043	-0.396958833955153	0.101296561357265	0.781445139446376
ENSGALG00000025557	-0.854530967870148	0.101717720810014	0.78192594969707	RF00030
ENSGALG00000015537	0.356729047669782	0.101844500471135	0.782453926038364	MAN2B2
ENSGALG00000005643	-0.614526137766134	0.102440939434142	0.782837093468801	LYVE1
ENSGALG00000008393	0.56642556796073	0.102192739459915	0.782837093468801	CREB3L1
ENSGALG00000010677	0.259637051189797	0.102417903491114	0.782837093468801	NRDE2
ENSGALG00000014719	0.536539069794107	0.102285611613622	0.782837093468801
ENSGALG00000015846	0.405499583612348	0.102241869682427	0.782837093468801	SNAP91
ENSGALG00000030436	-0.462987937424003	0.102183786301139	0.782837093468801	ND3
ENSGALG00000030767	1.10238390213176	0.10240137675575	0.782837093468801
ENSGALG00000030769	0.689641808092241	0.102204847176817	0.782837093468801
ENSGALG00000037040	0.520901798127191	0.10215925820009	0.782837093468801
ENSGALG00000042389	1.66811483919216	0.102475630812704	0.782837093468801	EN1
ENSGALG00000009946	0.35793376765865	0.10264731821	0.783704127920794	HECTD1
ENSGALG00000030429	0.755219241274962	0.102761909476759	0.784134502454949
ENSGALG00000004594	-0.622131409193245	0.104223593575491	0.786377231526447	CD74
ENSGALG00000005959	0.539485649121179	0.103909557325664	0.786377231526447	GLMN
ENSGALG00000006270	-0.570294660235989	0.103548588075507	0.786377231526447	SCNN1G
ENSGALG00000008555	-0.253882469594386	0.103763622463321	0.786377231526447	MXI1
ENSGALG00000010664	0.671441267615401	0.103764961336687	0.786377231526447	KIF26B
ENSGALG00000011118	-0.328866292612222	0.103346064085742	0.786377231526447	MIER1
ENSGALG00000011172	-0.397575059136715	0.104077483903838	0.786377231526447
ENSGALG00000014952	0.328888539479517	0.103821042020781	0.786377231526447	COL4A3BP
ENSGALG00000020879	0.41253509395804	0.103234058621034	0.786377231526447	SLC30A7
ENSGALG00000025163	0.629027130629556	0.103913700914002	0.786377231526447	gga-mir-1627
ENSGALG00000026928	0.551064396463846	0.103820463792131	0.786377231526447	KLF4
ENSGALG00000028250	0.674577666885952	0.104124542777272	0.786377231526447	ANKRD22
ENSGALG00000028744	0.629863827661348	0.103859655139331	0.786377231526447	TMEM18
ENSGALG00000029424	0.943557077761421	0.104065458371631	0.786377231526447	JPH3
ENSGALG00000030739	-0.178352178676272	0.103999287337197	0.786377231526447
ENSGALG00000033038	-0.385605965064987	0.104116970482082	0.786377231526447	STARD3NL
ENSGALG00000037082	0.741466629112326	0.103395691568522	0.786377231526447	ASCL1
ENSGALG00000042744	0.4890445732616	0.103384427460268	0.786377231526447	RGS2
ENSGALG00000043787	-0.4785253957258	0.10340606194068	0.786377231526447	DEPDC6
ENSGALG00000045042	0.911748577328815	0.104181643380634	0.786377231526447
ENSGALG00000031859	1.35513371675965	0.104375193662433	0.787080127797112	NKX3-2
ENSGALG00000013887	0.237895907562105	0.104613089820851	0.787242318644893	FAM210A
ENSGALG00000026884	0.88074458863224	0.104491830236406	0.787242318644893
ENSGALG00000030815	1.38554972655645	0.104630513095809	0.787242318644893
ENSGALG00000032289	-0.239608746059305	0.104539190751407	0.787242318644893	IKZF5
ENSGALG00000016837	0.862631476398663	0.104701056964468	0.787333241316276	MYO16
ENSGALG00000040576	-0.84804572435891	0.104865017472912	0.788126146944854
ENSGALG00000015580	0.324434425447423	0.105122837582925	0.789183041564571	UFL1
ENSGALG00000037953	0.419836365472477	0.10510260596466	0.789183041564571	TUBA1A
ENSGALG00000028958	-0.162692033312807	0.105217499530534	0.789453639931602	NOL9
ENSGALG00000008139	0.637194329906714	0.105521715450653	0.791103029795105
ENSGALG00000023821	-0.618573559465076	0.105554807287036	0.791103029795105	DHX58
ENSGALG00000036295	-0.365493470616532	0.105690894347977	0.791682405494189	DFFB
ENSGALG00000009592	0.384888249834933	0.105768904170149	0.791826348729054	SRP14
ENSGALG00000003378	0.473225758859463	0.105997935661703	0.792019275761182	USP42
ENSGALG00000007695	0.216759008688058	0.106380481026826	0.792019275761182	SNAPC5
ENSGALG00000007924	0.44742128090238	0.106250845872682	0.792019275761182	STK17B
ENSGALG00000017163	-0.159952199193773	0.106319996976452	0.792019275761182	ACAT1
ENSGALG00000034118	-0.629968094052946	0.10614794977726	0.792019275761182	SOX18
ENSGALG00000036725	-0.869360178840724	0.106382749469259	0.792019275761182	ASCL3
ENSGALG00000037124	1.40496121238887	0.105915552110155	0.792019275761182
ENSGALG00000042851	0.680512015293843	0.106271297704578	0.792019275761182	PPARGC1A
ENSGALG00000043128	-0.260960794048135	0.106038618264726	0.792019275761182	ARHGEF10L
ENSGALG00000043727	0.595846687015003	0.106033315438659	0.792019275761182	NR4A1
ENSGALG00000032602	-0.607662496817487	0.106542812431036	0.792772705978562
ENSGALG00000011553	-0.291587415323321	0.106613208885623	0.792858474473537
ENSGALG00000003574	0.457336295016008	0.106727134913327	0.793267689300601	LPCAT2
ENSGALG00000029261	0.354333748589013	0.106994460456134	0.793510760043612	RTN4
ENSGALG00000034107	-1.25476690219434	0.106995510858271	0.793510760043612	TRIM63
ENSGALG00000037838	-0.38105185105013	0.106942499827247	0.793510760043612	ND6
ENSGALG00000043041	0.875251642760919	0.106916357559349	0.793510760043612	NRN1
ENSGALG00000003370	-0.24795497282305	0.107147738498954	0.793990013659785	KIAA1191
ENSGALG00000005316	0.543031696511293	0.107472809244267	0.793990013659785	SRFBP1
ENSGALG00000007381	-0.506331679382846	0.107323866791764	0.793990013659785	SERPING1
ENSGALG00000009993	-0.363667104726849	0.10745482776507	0.793990013659785	MED8
[truncated: 11,931 more rows]
